# Supplementary material for: Functional dynamics reveal the response of the crabapple (Malus sp.) phyllosphere microbiome to Gymnosporangium yamadae infection
Source: mSystems. 2025 Sep 15;10(10):e00843-25. doi: 10.1128/msystems.00843-25 (PMC12542627; doi:10.1128/msystems.00843-25)
Supplement: Table S1 — Species-level FPKM values from phyllosphere transcriptomes. [file msystems.00843-25-s0002.xlsx]

## Sheet: Table S1
Table S1 Species-level FPKM values from phyllosphere transcriptomes.
Bacteria
species_id	as_1_1	as_1_2	as_1_3	as_1_4	as_1_5	as_1_6	as_2_1	as_2_2	as_2_3	as_2_4	as_2_5	as_2_6	as_3_1	as_3_2	as_3_3	as_3_4	as_3_5	as_3_6	as_4_1	as_4_2	as_4_3	as_4_4	as_4_5	as_4_6	as_5_1	as_5_2	as_5_3	as_5_4	as_5_5	as_5_6	as_6_1	as_6_2	as_6_3	as_6_4	as_6_5	as_6_6
B_species_1	16.103	14.292	151.525	76.253	9.287	100.28	25.621	28.553	19.556	29.75	13.626	40.093	17.621	32.076	5.112	18.368	144.786	138.559	13.878	19.91	17.614	24.717	15.139	27.125	7.785	8.482	9.34	138.439	139.34	103.592	9.752	2.496	13.402	151.72	96.337	33.825
B_species_2	0	0	3.484	0	0	0	0	0	2.297	0	0	0	0	0	0	0	0	0	0	2.14	3.454	0	0	0	3.668	5.023	0	0	0	0	2.623	0	0	0	0	0
B_species_3	9.37	7.611	2.706	0	0	0	0.383	6.78	5.292	0	0	0	5.034	5.574	6.339	0	0	0	13.745	19.507	5.582	0	0	0	15.276	1.66	0.81	0	0	0	0	38.531	62.924	0	0	0
B_species_4	267.554	387.608	194.848	160.353	172.864	210.334	353.277	424.199	391.481	107.295	182.019	191.088	259.127	348.523	347.248	234.253	87.522	168.088	245.199	410.42	397.103	154.406	146.038	159.216	304.246	335.393	385.921	124.621	97.458	117.76	2830.69	2116.56	571.118	95.935	107.447	187.512
B_species_5	0	0	0	2.093	0	4.641	0	0	0	3.41	6.001	0	0	0	0	0	0	0	2.164	2.285	0	0	0	10.809	0	0	0	0	0	0	2.813	0	0	0	3.354	2.023
B_species_6	0	0	0	0	0	0	0	0	0	0	0	0	0	0	0	0	0	0	0	0	0	0	0	0	0	0	0	0	0	0	0	0	0	0	0	0
B_species_7	0	0	0	0	0	0	0	0	0	0	0	0	0	0	0	0	0	0	0	0	0	0	0	0	0	0	0	0	0	0	0	0	0	0	0	0
B_species_8	123.391	149.442	72.696	107.987	111.62	123.665	146.307	143.663	170.825	115.153	196.483	169.322	109.267	115.382	118.418	189.148	67.083	199.019	113.805	117.748	114.899	167.09	173.288	137.091	33.137	124.085	176.869	102.871	84.497	105.335	152.568	96.072	78.812	107.281	94.638	152.302
B_species_9	0	0	0	0	0	0	0	0	0	0	0	0	0	0	0	0	0	0	0	0	0	0	0	0	14.615	0	0	0	0	0	0	0	0	0	0	2.146
B_species_10	2.385	0	0	0	0	0	0	0	0	0	0	0	0	0	1.271	0	0	0	0	0	0	0	0	0	13.421	0	0	0	0	0	0	4.96	0	0	0	0
B_species_11	5.322	3.619	3.947	0	4.946	4.37	5.048	0	12.733	1.629	7.296	7.255	9.447	1.367	1.847	1.315	2.47	0	7.96	6.391	9.233	6.604	4.564	3.124	0.984	6.351	2.386	3.196	1.41	3.101	9.243	23.49	8.214	3.701	0	0
B_species_12	0	0	0	0	0	0	0	0	0	8.647	0	0	0	0	6.102	0	0	0	12.034	0	3.087	11.696	0	0	0	0	0	0	0	0	0	0	0	0	0	0
B_species_13	0	0	0	0	0	0	0	0	0	0	0	0	0	3.639	0	0	0	0	0	0	1.537	0	0	0	0	0	0	0	0	0	0	0	0	0	0	0
B_species_14	0	0	0	0	0	0	0	0	0	0	0	0	0	0	0	0	0	0	0	0	0	0	0	0	6.071	0	0	0	0	0	0	0	0	0	0	0
B_species_15	0	0	0	0	0	0	0	0	0	0	0	0	0	0	0	0	0	0	0	0	0	0	0	0	2.473	0	0	0	0	0	0	0	0	0	0	0
B_species_16	0	0	0	0	0	0	0	0	0	0	0	0	0	0	0	0	0	0	0	0	0	0	0	0	8.432	0	0	0	0	0	0	0	0	0	0	0
B_species_17	0	0	0	0	0	0	0	0	0	0	0	0	0	0	0	0	0	0	0	0	0	0	0	0	2.473	0	0	0	0	0	0	0	0	0	0	0
B_species_18	0	0	0	0	0	0	0	0	0	0	0	0	0	0	0	0	0	0	0	0	0	0	0	0	0	0	0	0	0	0	0	0	0	0	0	0
B_species_19	0	0	0	0	0	0	0	0	0	0	0	0	0	0	0	0	0	0	0	0	0	0	0	0	0	0	0	0	0	0	0	0	0	0	0	0
B_species_20	0	0	0	0	0	0	0	0	0	0	0	4.302	0	0	0	0	0	0	0	0	0	0	0	0	408.574	64.671	7.303	0	0	0.611	0	0	13.401	0	0	0
B_species_21	0	5.408	0	0	0	0	0	0	0	0	0	0	0	0	0	0	0	0	0	0	0	0	0	0	0	0	0	0	0	0	0	0	0	0	0	0
B_species_22	0	0	0	0	0	0	2.208	3.986	0	0	0	0	0	1.796	0	0	0	0	0	1.403	0	0	0	0	0	0	4.704	0	0	0	0	0	0	0	0	0
B_species_23	0	0	0	0	0	0	0	0	0	7.493	0	0	0	0	1.064	1.512	0	0	3.456	0	9.312	16.459	0	0	0	0	0	0	0	0	0	0	0	0	0	0
B_species_24	1.554	9.986	0.62	0	0	0	0.995	0.813	0	0	0	0	11.118	0	0	0	0	0	0	0	4.098	0	0	0	0	1.522	0	0	0	0	34.499	32.835	1.146	0	0	0
B_species_25	0	0	0	0	0	0	0	0	0	0	0	0	0	0	0	0	0	0	0	0	0	0	0	0	1.799	0	0	0	0	0	0	0	0	0	0	0
B_species_26	13.111	28.029	5.052	0	0	0	17.744	19.046	24.622	0	0	0	33.528	17.417	13.475	0	0	0	21.462	21.661	14.565	0	0	0	56.676	18.278	6.043	0	0	0	39.258	8.001	25.551	0	0	0
B_species_27	5.891	0	5.209	0	0	0	258.048	330.126	160.321	0	0	0	379.716	565.856	1532.5	0	0	0	1160.4	2204.89	957.488	0	0	0	87.592	1406.29	504.939	0	0	0	152.166	10.817	435.867	0	0	0
B_species_28	0	0	0	0	0	0	0	0	0	0	0	0	0	0	0	0	0	0	0	0	0	0	0	0	2.445	0	0	0	0	0	0	0	0	0	0	0
B_species_29	0	0	0	0	0	0	0	0	0	0	0	0	0	0	0	0	0	0	0	0	0	0	0	0	4.75	0	0	0	0	0	0	0	0	0	0	0
B_species_30	0	0	0	0	0	0	0	0	0	0	0	0	0	0	0	0	0	0	0	0	0	0	0	0	0	0	0	0	0	0	0	0	0	0	0	0
B_species_31	0	0	0	0	0	0	0	0	0	0	0	0	0	0	0	0	0	0	0	0	0	0	0	0	5.228	0	0	0	0	0	0	0	0	0	0	0
B_species_32	0	0	0	0	0	0	0	0	0	0	0	0	0	0	0	0	0	0	0	0	0	0	0	0	0	0	0	0	0	0	0	0	0	0	0	0
B_species_33	0	1.354	0	0	0	0	0	1.065	0	0	0	0	0	0	0	0	0	0	0	5.827	0	0	0	0	0	4.137	0	0	0	0	0	0	0	0	0	0
B_species_34	0	0	0	0	0	0	0	0	0	0	0	0	0	0	0	0	0	0	0	0	0	0	0	0	0	0	0	0	0	0	0	0	2.335	0	0	0
B_species_35	0	0	0	0	0	0	0	0	0	0	0	0	0	0	0	0	0	0	0	0	0	0	0	0	0	0	0	0	0	0	0	0	0	0	0	0
B_species_36	0	0	0	0	0	0	0	0	0	0	0	0	0	0	0	0	0	0	0	0	0	0	0	0	16.934	0	0	0	0	0	0	0	0	0	0	1.686
B_species_37	1.916	7.166	0.767	3.595	1.576	2.132	2.861	4.764	3.693	1.123	2.274	3.363	8.041	3.43	1.995	3.154	1.667	4.561	3.323	5.567	2.706	2.163	5.693	0.516	0.506	2.421	4.152	3.364	0.462	1.041	8.588	10.816	4.172	0.511	1.501	3.348
B_species_38	7.635	9.612	3.777	0	0	0	14.2	9.735	13.184	0	0	0	6.848	6.733	10.933	0	0	0	12.685	16.658	17.245	0	0	0	13.055	14.196	4.726	0	0	0	21.702	84.199	23.086	0	0	0
B_species_39	0	0	0	0	0	0	0	0	0	0	0	0	0	0	0	0	0	0	0	0	0	0	0	0	0	0	0	0	0	0	0	0	0	0	0	0
B_species_40	0	7.864	0	0	0	0	0	0	0	0	2.726	0	0	0	0	0	0	0	0	0	1.077	0	0	0	0	0	0	0	0	0	7.403	29.762	5.123	0	0	0
B_species_41	71.39	48.355	43.255	92.938	77.602	110.218	59.182	51.606	83.64	82.341	98.838	108.638	38.186	83.735	75.336	102.484	62.735	80.854	60.767	77.506	60.51	110.029	128.912	143.819	97.246	66.428	75.404	72.592	58.847	63.826	66.628	46.596	43.275	79.5	69.836	107.019
B_species_42	6.731	7.48	678.597	318.486	10.244	262.316	7.348	5.589	6.98	10.388	10.413	153.638	3.863	3.523	2.527	26.346	786.119	454.819	15.093	11.554	12.924	9.76	8.116	10.682	5.622	4.179	10.971	662.9	689.673	656.803	7.213	20.545	7.89	706.207	630.356	8.861
B_species_43	0	0	0	0	0	0	0	0	0	0	0	0	0	0	0	0	0	0	0	0	0	0	0	0	0	0	0	0	0	0	0	0	0	0	0	0
B_species_44	0	0	0	0	0	0	0	0	0	0	0	0	0	0	0	0	0	0	0	0	0	0	0	0	0	0	0	0	0	0	0	0	0	0	0	0
B_species_45	0	1.607	1.06	0	0	0	0	0	1.542	0	0	0	0	9.097	0	0	0	0	2.672	0	3.087	0	0	0	1.729	0	0	0	0	0	2.475	3.104	3.588	0	0	0
B_species_46	0	6.095	0	0	0	0	0	0	0	0	0	0	0	0	0	0	0	0	0	0	0	0	0	0	0	0	0	0	0	0	0	0	0	0	0	0
B_species_47	0	1.587	0	0	0	0	0	0	0	0	0	1.893	1.559	0	0	0	0	0	0	1.403	1.524	0	0	0	0	0	4.704	0	0	0.815	0	0	0	0	0	0
B_species_48	0	0	0	0	0	0	0	0	0	0	0	0	0	0	0	0	0	0	0	0	0	0	0	0	0	0	0	0	0	0	0	0	0	0	0	0
B_species_49	0	0	0	0	0	0	0	0	0	2.489	0	0	0	0	0	0	0	0	0.751	0	0	1.679	0	3.978	0.759	0	1.8	0.479	1.784	0	0	0	0	0	0.789	0
B_species_50	10.237	18.275	17.049	0	0	0	7.276	14.831	19.534	0	0	0	20.117	6.176	35.518	0	0	0	33.11	11.438	20.174	0	0	0	80.256	40.056	8.091	0	0	0	57.765	34.307	85.319	0	0	0
B_species_51	0	0	0	0	0	0	0	0	0	0	0	0	0	0	0	0	0	0	0	0	0	0	3.889	0	0	0	0	0	0	0	0	0	0	0	1.777	0
B_species_52	0	0	0	0	0	0	0	0	0	0	0	0	0	0	0	0	0	0	0	0	8.485	0	0	0	0	1.854	0	0	0	0	0	2.464	0	0	0	0
B_species_53	0	2.305	0	0	0	0	0	0	0	0	0	0	0	0	0	0	0	0	0	0	0	0	0	0	0	0	0	0	0	0	0	0	0	0	0	0
B_species_54	0	0	0	0	0	0	0	0	0	0	0	0	0	0	0	0	0	0	0	0	0	0	0	0	0	0	0	0	0	0	0	0	0	0	0	0
B_species_55	0	0	0	0	0	0	0	0	0	0	0	0	0	0	0	0	0	0	0	0	0	0	0	0	0	0	0	0	0	0	0	0	0	0	0	0
B_species_56	0	0	0	0	0	0	0	0	0	0	0	0	0	0	0	0	0	0	0	0	0	0	0	0	4.637	0	0	0	0	0	0	0	0	0	0	0
B_species_57	0	0	0	0	0	0	0	0	0	0	0	0	0	0	0	0	0	0	0	0	1.786	0	0	0	25.999	0	0	0	0	0	0	0	0	0	0	0
B_species_58	0	0	0	0	0	0	0	0	0	0	0	0	0	0	0	0	0	0	0	0	0	0	0	0	0	0	0	0	0	0	0	0	0	0	0	0
B_species_59	0	0	0	0	0	0	0	0	0	0	0	0	0	0	0	0	0	0	0	0	0	0	0	0	0	0	0	0	0	0	0	0	0	0	0	0
B_species_60	0	0	0	0	0	0	0	0	0	0	0	0	0	0	0	0	0	0	0	0	0	0	0	0	0	0	0	0	0	0	0	0	0	0	0	0
B_species_61	0	0	0	0	0	0	0	0	0	0	0	0	0.52	0	0.414	0	0	0	0	0	2.548	0	0	0	1.391	0	21.031	0	0	0.272	0.592	0	0	0	0.228	0
B_species_62	0	0	0	0	0	0	0	0	0	0	0	1.84	0	0	0	0	0	0	0	0	7.355	0	0	0	0	0	0	0	0	0	0	0	0	0	0	0
B_species_63	0	0	0	0	0	0	0	0	0	0	0	0	0	0	0	0	0	0	0	0	0	0	0	0	0	0	0	0	0	0	0	0	0	0	0	0
B_species_64	0	0	0	0	0	0	0	0	0	0	0	0	0	0	0	0	0	0	0	0	3.231	0	0	0	0	0	6.673	0	0	0	0	0	0	0	0	0
B_species_65	1.129	6.368	0	0	0	0	0.715	1.741	0	0	1.366	0	0	0	5.54	3.372	0.457	0	1.987	1.822	1.97	2.203	0	0	8.573	0	0	0	0	0	19.65	34.755	2.356	0	0	0
B_species_66	0	0	0	0	0	0	0	0	0	0	0	3.166	0	0	0	0	0	0	0	0	0	0	0	0	0	0	0	0	0.511	0	0	0	0	0	0	0
B_species_67	0	0	0	0	0	0	0	0	0	0	0	0	0	0	0	0	0	0	0	0	0	0	0	0	3.148	0	0	0	0	0	0	0	0	0	0	0
B_species_68	0	0	0	0	0	0	0	0	0	0	0	0	0	0	0	0	0	0	0	0	0	0	0	0	0	0	0	0	0	0	0	0	0	0	0	0
B_species_69	0	0	0	0	0	0	0	0	0	0	0	0	0	0	0	0	0	0	0	0	0	0	0	0	2.094	0	0	0	0	0	0	0	0	0	0	0
B_species_70	7.563	14.474	6.439	0	0	0	8.074	10.388	5.607	0	0	0	2.252	7.289	13.105	0	0	0	12.663	24.062	14.395	0	0	0	8.474	8.606	1.137	0	0	0	39.702	47.492	13.748	0	0	0
B_species_71	0	4.326	0	0	0	0	0	0	0	0	0	0	0	0	0	0	0	0	0	0	0	0	0	0	0	0	0	0	0	0	0	0	4.021	0	0	0
B_species_72	1.31	0	1.399	0	0	0	0.995	0.515	4.109	0	0	0	0	20.904	26.403	0	0	0	3.897	1.056	1.156	0	0	0	0	0	0	0	0	0	0	0	5.707	0	0	0
B_species_73	0	0	50.539	17.539	0	5.379	0	0	0	2.196	0	8.187	0	0	1.241	3.181	42.63	20.499	6.801	0.521	1.563	0	0	0	0.548	0	0	28.351	40.957	38.284	0	0	0	36.172	41.327	0
B_species_74	0	0	0	0	0	0	0	0	0	0	0	0	0	0	0	0	0	0	0	0	0	0	0	0	0	0	0	0	0	0	0	0	0	0	0	0
B_species_75	0	235.285	0	0	0	0	0.726	0	0	0	0	0	2.527	0	0	0	0	0	0	0	0	0	0	0	0	0	0	0	0	0	0	0	12.538	0	0	0
B_species_76	0	0	0	0	0	0	0	0	0	0	0	0	0	0	0	0	0	0	0	0	0	0	0	0	0	0	0	0	0	0	0	0	6.593	0	0	0
B_species_77	120.788	51.529	92.102	268.6	263.274	219.05	81.01	53.817	53.084	311.589	344.257	297.849	91.373	230.242	63.192	730.214	421.29	639.353	90.112	62.12	77.938	474.774	633.838	558.523	113.38	79.933	63.263	276.573	173.073	214.427	101.318	46.98	93.533	240.566	180.229	398.525
B_species_78	0	0	0	0	0	0	0	0	0	0	0	0	0	0	0	0	0	0	0	0	0	0	0	0	0.885	0	0	0	0	0	0	0	0	0	0	0
B_species_79	0	0	0	0	0	0	0	0	0	0	0	0	0	0	0	0	0	0	0	0	0	0	0	0	11.073	0	0	0	0	0	0	0	0	0	0	0
B_species_80	0.316	72.786	0	0	0	0	0	9.609	0.293	1.305	1.122	2.393	2.324	0	0.473	0.524	0	0	9.142	5.972	9.26	0	0	0	4.553	2.366	3.038	0.246	0	0.238	82.07	415.074	25.766	0.322	0.58	0
B_species_81	0	0	0	0	0	0	0	0	0	0	0	0	0	0	0	0	0	0	0	0	0	0	0	0	2.544	0	0	0	0	0	0	0	0	0	0	0
B_species_82	0	0	0	0	0	0	0	0	0	0	0	0	0	0	0	0	0	0	0	0	0	0	0	0	1.251	0	0	0	0	0	0	0	0	0	0	0
B_species_83	0	0	0	0	0	0	0	0	0	0	0	0	0	0	0	0	0	0	0	0	0	0	0	0	1.672	0	0	0	0	0	0	0	0	0	0	0
B_species_84	48.548	56.32	34.335	0	0	0	88.794	57.779	74.227	0	0	0	50.476	60.617	98.059	0	0	0	94.021	45.665	75.272	0	0	0	195.434	44.415	37.28	0	0	0	102.247	181.743	139.532	0	0	0
B_species_85	0	0	0	0	0	0	0	0	0	0	0	0	0	0	0	0	0	0	0	0	0	0	0	0	0	0	0	0	0	0	0	0	0	0	0	0
B_species_86	0	0	1.049	1.289	0	0	3.317	0	0	0	0	1.893	0	0	0	0	0.655	3.044	0	0	0	0	0	0	0	0	0	1.695	0.624	1.652	0	0	0	0	2.062	0
B_species_87	0	0	0	0	0	0	0	0	0	0	0	0	0	0	0	0	0.395	0	0	0	0	0	0	0	2.389	0	2.836	0	0	0	0	0	0	0	0	0
B_species_88	0	0	0	0	0	0	0	0	0	0	0	0	0	0	0	0	0	0	0	0	0	0	0	0	4.806	0	0	0	0	0	0	0	0	0	0	0
B_species_89	0	0	0	0	0	0	0	0	0	0	0	0	0	0	0	0	0	0	0	0	0	0	0	0	8.01	0	0	0	0	0	0	0	0	0	0	0
B_species_90	0	0	0	0	0	0	0	0	0	0	0	0	0	0	0	0	0	0	0	0	0	0	0	0	1.251	0	0	0	0	0	0	0	0	0	0	0
B_species_91	0	0	0	0	0	0	0	0	0	0	0	0	0	0	0	0	0	0	0	0	0	0	0	0	5.242	0	0	0	0	0	0	0	0	0	0	0
B_species_92	0	0	0	0	0	0	0	21.143	0	0	0	0	0.948	0	2.216	0	0	0	1.06	0	2.404	0	0	0	84.049	0.761	74.403	0.505	0	0	0	7.329	0	0	0	0
B_species_93	0	0	0	0	0	0	0	0	0	0	0	0	0	0	0	0	0	0	0	0	0	0	0	0	1.138	0	0	0	0	0	0	0	0	0	0	0
B_species_94	26.05	18.244	19.124	14.138	19.526	41.059	34.493	40.623	40.396	35.478	43.413	34.845	16.316	21.994	29.446	30.814	11.559	28.894	27.535	39.462	37.262	49.57	40.901	24.281	15.655	19.329	13.863	23.188	16.093	23.516	9.476	19.842	18.936	25.203	20.545	36.085
B_species_95	0	0	0	0	0	0	1.057	3.035	0	0	0	12.261	4.789	0	7.564	0.42	0	0	5.984	0.333	6.134	0.353	0	1.685	17.172	4.649	0.743	0.401	0.15	0.77	57.321	112.233	4.583	0	0	0
B_species_96	0	0	0	0	0	0	0	0	0	0	0	0	0	0	0	0	0	0	0	0	0	0	0	0	6.268	0	0	0	0	0	0	0	0	0	0	0
B_species_97	0	0	0	0	0	0	0	0	0	0	0	0	0	0	0	0	0	0	0	0	0	0	0	0	0	0	0	0	0	0	0	4.384	0	0	0	0
B_species_98	0	0	0	0	0	0	0	0	0	0	0	0	0	0	0	0	0	0	0	0	0	0	0	0	6.83	0	0	0	0	0	0	0	0	0	0	0
B_species_99	0	0	0	0	0	0	0	0	0	0	0	0	0	0	0	0	0	0	0	0	0	0	0	0	0	0	0	0	0	0	0	0	0	0	0	0
B_species_100	5387.98	7794.27	24476.9	4139.16	1591.78	3022.03	6329.7	10396.8	8834.31	1456.69	2123.04	4078.99	4186.29	3872.26	4740.2	1323.66	1994.47	1817.6	5814.09	5947.83	5820.19	1414.66	1364	1607.82	4839.71	6124.82	6358.24	4392.26	9211.73	7142.1	4599.57	4632.48	2307.56	5413.22	10030	2052.92
B_species_101	0	0	0	0	0	0	0	0	0	0	0	0	0	0	0	0	0	0	0	0	0	0	0	0	0	0	0	0	0	0	7.297	0	0	0	0	0
B_species_102	0	0	0	0	0	0	0	0	0	0	0	0	0	0	0	0	0	0	0	0	0	0	0	0	0	0	0	0	0	0	0	0	0	0	0	0
B_species_103	0	0.586	0	0	0	0	0	0	0	0	0	0	0	0	0	0	0	0	0	0	0	0	0	0	0	0	0	0.311	0	0	0	32.515	0	0	0	0
B_species_104	0.913	1.698	0	0	0	0	0	1.042	2.68	0	0	0	1.671	3.43	1.152	0	0	0	0	2.256	2.771	0	0	0	3.092	1.093	4.49	0	0	0	1.269	0	8.279	0	0	0
B_species_105	0	0	1.094	0	0	0	0	0	0	0	0	0	0	0	0	0	2.062	0	0	0	0	0	0	0	0	0	0	0.88	0	0	0	0	0	0	0	0
B_species_106	0	0	0	0	0	0	0	0	0	0	0	0	0	0	0	0	0	0	0	0	0	0	0	0	11.973	0	0	0	0	0	0	0	0	0	0	3.358
B_species_107	0	0	0	0	0	0	0	0	0	0	0	0	0	0	0	0	0	5.662	0	0	0	0	0	0	0	0	0	0	0	0	0	0	0	0	0	0
B_species_108	0	0	130.192	62.181	4.258	38.075	3.099	2.829	0	2.267	1.98	33.141	2.681	0	7.594	5.321	128.311	58.661	0	0	0	0.983	7.957	0	0	1.135	4.377	131.028	133.601	119.559	2.369	2.304	0	137.441	132.858	3.971
B_species_109	0	0	0	0	0	0	0	0	0	0	0	0	0	0	0	0	0	0	0	0	0	0	0	0	0	0	0	0	0	0	0	0	0	0	0	0
B_species_110	0	0	0	0	0	0	0	0	0	0	0	0	0	0	0	0	0	0	0	0	0	0	0	0	2.839	0	0	0	0	0	0	0	0	0	0	0
B_species_111	0	0	0	0	0	0	0	0	0	0	0	0	0	0	0	0	0	0	0	0	0	0	0	0	0	0	0	0	0	0	0	0	0	0	0	0
B_species_112	0	0	0	0	0	0	0	3.23	0	0	0	0	1.906	0	4.388	0	0	0	0	0	0	0	0	0	10.512	0	0	0	0	0	0	0	0	0	0	0
B_species_113	0	0	0	0	0	0	0	0	0	0	0	0	0	0	0	0	0	0	0	0	0	0	0	0	0	0	0	0	0	0	0	0	0	0	0	0
B_species_114	0	0	0	0	0	0	0	0	0	0	0	0	0	0	0	0	0	0	0	0	0	0	0	0	0	0	0	0	0	0	0	0	0	0	0	0
B_species_115	0	0	0	0	0	0	0	0	0	0	0	0	0	0	0	0	0	0	0	0	0	0	0	0	4.947	0	0	0	0	0	0	0	0	0	0	0
B_species_116	0	0	0	0	0	0	0	0	0	0	0	0	0	0	0	0	0	0	0	0	0	0	0	0	5.143	0	0	0	0	0	0	0	0	0	0	0
B_species_117	0	0	0	0	0	0	0	0	0	0	0	0	3.883	0	4.462	0	0	0	0	0	0	0	0	0	20.657	0	0	0	0	0	0	0	0	0	0	0
B_species_118	0	0	0	0	0	0	0	0	0	0	0	0	0	0	0	0	0	0	0	0	0	0	0	0	0	0	0	0	0	0	0	0	0	0	0	0
B_species_119	0	0	0	0	0	0	0	0	0	0	0	0	0	0	0	0	0	0	0	0	0	0	0	0	0	0	0	0	0	0	0	0	0	0	0	0
B_species_120	0	0	0	0	0	0	0	0	0	0	0	0	3.017	0	0	0	0	0	0	0	0	0	0	0	16.807	0	0	0	0	0	0	0	0	0	0	0
B_species_121	0	0	0	0	0	0	0	0	0	0	0	0	0	0	7.387	0	0	0	0	0	0	0	0	0	9.134	0	0	0	0	0	0	0	0	0	0	0
B_species_122	0	0	0	0	0	0	0	0	0	0	0	0	0	0	0	0	0	0	0	0	0	0	0	0	4.525	0	0	0	0	0	0	0	0	0	0	0
B_species_123	0	0	0	0	0	0	0	0	0	0	0	0	0	0	0	0	0	0	0	0	0	0	0	0	0	0	0	0	0	0	0	0	0	0	0	0
B_species_124	0	0	0	0	0	0	0	0	0	0	0	0	0	0	0	0	0	0	0	0	0	0	0	0	6.436	0	0	0	0	0	0	0	0	0	0	0
B_species_125	0	0	0	0	0	0	0	0	0	0	0	0	0	0	0	0	0	0	0	0	0	0	0	0	5.354	0	0	0	0	0	0	0	0	0	0	0
B_species_126	0	0	0	0	0	0	0	0	0	0	0	0	0	0	0	0	0	0	0	0	0	0	0	0	3.148	0	0	0	0	0	0	0	0	0	0	0
B_species_127	0	0	0	0	0	0	0	0.996	0	0	0	0	0	0	0	0	0	0	0	3.123	0	0	0	0	20.265	0	2.329	0	0	0	0	0	0	0	0	0
B_species_128	0	0	0	0	0	0	0	0	0	0	0	0	0	0	0	0	0	0	0	0	0	0	0	0	0	0	0	0	0	0	0	0	0	0	0	0
B_species_129	0	0	0	0	0	0	0	0	0	0	0	0	0	0	0	0	0	0	0	0	0	0	0	0	4.455	0	0	0	0	0	0	0	0	0	0	0
B_species_130	0	0	0	0	0	0	0	0	0	0	0	0	0	0	0	0	0	0	0	0	0	0	0	0	0	0	0	0	0	0	0	0	0	0	0	0
B_species_131	0	0	0	0	0	0	0	0	0	0	0	0	0	0	0	0	0	0	0	0	0	0	0	0	8.994	0	0	0	0	0	0	0	0	0	0	0
B_species_132	0	0	0	0	0	0	0	0	0	0	0	0	0	0	0	0	0	0	0	0	0	0	0	0	2.164	0	0	0	0	0	0	0	0	0	0	0
B_species_133	0	5.266	159.25	95.361	0	50.438	1.835	3.321	1.261	0	1.589	42.569	0	0	2.91	11.634	259.191	141.001	1.093	1.171	0	2.4	1.247	3.403	7.378	1.384	0	210.943	217.324	197.361	1.438	0	0	184.27	131.252	0
B_species_134	0	0	0	0	0	0	0	0	0	0	0	0	0	0	0	0	0	0	5.553	0	0	0	0	0	77.965	51.568	0	0.686	0	0	15.271	2.528	0	0	0	0
B_species_135	0	0	0	0	0	0	0	0	0	0	0	0	0	0	0	0	0	0	0	0	0	0	0	0	0	0	0	0	0	0	0	0	0	0	0	0
B_species_136	0	0	0	0	0	0	0	0	0	0	0	0	0	0	0	0	0	0	0	0	0	0	0	0	0	0	0	0	0	0	2.115	0	0	0	0	0
B_species_137	0	0	0	0	0	0	0	0	0	0	0	0	0	0	0	0	0	0	0	0	0	0	0	0	0	0	0	0	0	0	0	0	0	0	0	0
B_species_138	0	0	0	0	0	0	0	0	0	0	0	0	0	0	0	0	0	0	0	0	0	0	0	0	7.954	0	0	0	0	0	7.572	0	0	0	0	0
B_species_139	0	0	0	0	0	0	0	0	0	0	0	0	0	0	0	0	0	0	0	0	0	0	0	0	0	0	0	0	0	0	0	1.888	0	0	0	0
B_species_140	0	0	0	0	0	0	0	0	0	0	0	0	0	0	0	0	0	0	0	0	0	0	0	0	0	0	0	0	0	0	1.629	0	0	0	0	0
B_species_141	0	0	0	0	0	0	0	0	0	0	0	0	0	0	0	0	0	0	0	0	0	0	0	0	8.347	0	0	0	0	0	0	0	0	0	0	0
B_species_142	0	0	0	0	0	0	0	0	0	0	0	0	0	0	0	0	0	0	0	0	0	0	0	0	0	0	0	0	0	0	0	0	0	0	0	0
B_species_143	0	0	0	0	0	0	0	0	0	0	0	0	0	0	0	0	0	0	0	0	0	0	0	0	4.581	0	0	0	0	0	4.315	0	0	0	0	0
B_species_144	0	0	0	0	0	0	0	0	0	0	0	0	0	0	0	0	0	0	0	0	0	0	0	0	0	0	0	0	0	0	0	0	0	0	0	0
B_species_145	0	0	0	0	0	0	0	0	0	0	0	0	0	0	0	0	0	0	0	0	0	0	0	0	0	0	0	0	0	0	5.626	0	0	0	0	0
B_species_146	0	0	0	0	0	0	0	0	0	0	0	0	0	0	0	0	0	0	0	0	0	0	0	0	0	0	0	0	0	0	0	0	0	0	0	0
B_species_147	0	0	0	0	0	0	0	0	0	0	0	0	0	0	0	0	0	0	4.217	0	0	0	0	0	26.194	0	0	0.556	0	0	10.047	0	0	0	0	0
B_species_148	0	0	0	0	0	0	0	0	0	0	0	0	0	0	0	0	0	0	0	0	0	0	0	0	3.865	0	0	0	0	0	1.015	0	0	0	0	0
B_species_149	0	0	0	0	0	0	0	0	0	0	0	0	0	0	0	0	0	0	3.456	0	0	0	0	0	0	0	0	0	0	0	3.702	0	0	0	0	0
B_species_150	0	0	0	0	0	0	0	0	0	0	0	0	0	0	0	0	0	0	0	0	0	0	0	0	3.822	0	0	0	0	0	0	0	0	0	0	0
B_species_151	0	0	0	0	0	0	0	0	0	0	0	0	0	0	0	0	0	0	1.292	0	0	0	0	1.336	19.998	5.493	0	0	0	0	6.832	4.32	0	0	0	0
B_species_152	0	0	0	0	0	0	0	0	0	0	0	0	0	0	0	0	0	0	0	0	0	0	0	0	0	0	0	0	0	0	14.15	0	0	0	0	0
B_species_153	0	0	0	0	0	0	0	0	0	0	0	0	0	0	0	0	0	0	0	8.025	0	0	0	0	0.829	1.065	0	0	0	0	0	0	0	0	0	0
B_species_154	0	0	0	0	0	0	0	0	0	0	0	0	0	0	0	0	0	0	0	0	0	0	0	0	0	0	0	0	0	0	0	0	0	0	0	0
B_species_155	0	0	0	0	0	0	0	0	0	0	0	0	0	0	0	0	0	0	0	0	0	0	0	0	0	0	0	0	0	0	0	0	0	0	0	0
B_species_156	0	0	0	0	0	0	0	0	0	0	0	0	0	0	0	0	0	0	0	0	0	0	0	0	0	0	0	0	0	0	0	0	0	0	0	0
B_species_157	0	0	0	0	0	0	0	0	0	0	0	0	0	0	0	0	0	0	0	0	0	0	0	0	0	0	0	0	0	0	0	0	0	0	0	0
B_species_158	0	0	0	0	0	0	0	0	0	0	0	0	0	0	0	0	0	0	0	0	0	0	0	0	0	0	0	0	0	0	0	0	0	0	0	0
B_species_159	0	0	0	0	0	0	0	0	0	0	0	0	0	0	0	0	0	0	0	0	0	0	0	0	3.471	0	0	0	0	0	0	0	0	0	0	0
B_species_160	0	0	0	0	0	0	0	0	0	0	0	0	0	0	0	0	0	0	0	0	0	0	0	0	0	0	0	0	0	0	0	0	0	0	0	0
B_species_161	0	0	0	0	0	0	0	0	0	0	0	0	0	0	0	0	0	0	0	0	0	0	0	0	0	0	0	0	0	0	0	0	0	0	0	0
B_species_162	0	0	0	0	0	0	0	0	0	0	0	0	0	0	0	0	0	0	0	0	0	0	0	0	21.965	0	0	0	0	0	0	0	0	0	0	0
B_species_163	0	0	0	0	0	0	0	0	0	0	0	0	0	0	0	0	0	0	0	0	0	0	0	0	0	0	0	0	0	0	0	0	0	0	0	0
B_species_164	0	0	0	0	0	0	0	0	0	0	0	0	0	0	0	0	0	0	0	0	0	0	0	0	0	0	0	0	0	0	0	0	0	0	0	0
B_species_165	0	0	0	0	0	0	0	0	0	0	0	0	0	0	0	0	0	0	0	0	0	0	0	0	0	0	0	0	0	0	0	0	0	0	0	0
B_species_166	0	0	0	0	0	0	0	0	0	0	0	0	0	0	0	0	0	0	0	0	0	0	0	0	3.977	0	0	0	0	0	0	0	0	0	0	0
B_species_167	0	0	0	0	0	0	0	0	0	0	0	0	0	0	0	0	0	0	0	0	0	0	0	0	22.809	0	0	0	0	0	6.007	0	0	0	0	0
B_species_168	0	0	0	0	0	0	0	0	0	0	0	0	0	0	0	0	0	0	0	0	0	0	0	0	7.701	0	0	0	0	0	0	0	0	0	0	0
B_species_169	0	0	0	0	0	0	0	0	0	0	0	0	0	0	0	0	0	0	0	0	0	0	0	0	0	0	0	0	0	0	0	0	0	0	0	0
B_species_170	0	0	0	0	0	0	0	0	0	0	0	0	0	0	0	0	0	0	0	0	0	0	0	0	5.157	0	0	0	0	0	0	0	0	0	0	0
B_species_171	0	0	0	0	0	0	0	0	0	0	0	0	0	0	0	0	0	0	0	0	0	0	0	0	0	0	0	0	0	0	0	0	0	0	0	0
B_species_172	0	0	0	0	0	0	0	0	0	0	0	0	0	0	0	0	0	0	0	0	0	0	0	0	0	0	0	0	0	0	0	0	0	0	0	0
B_species_173	0	0	0	0	0	0	0	0	0	0	0	0	0	0	0	0	0	0	0	0	0	0	0	0	5.157	0	0	0	0	0	0	0	0	0	0	0
B_species_174	0	0	0	0	0	0	0	0	0	0	0	0	0	0	0	0	0	0	0	0	0	0	0	0	7.125	0	0	0	0	0	0	0	0	0	0	0
B_species_175	0	0	0	0	0	0	0	0	0	0	0	0	0	0	0	0	0	0	0	0	0	0	0	0	3.555	0	0	0	0	0	0	0	0	0	0	0
B_species_176	0	0	0	0	0	0	0	0	0	0	0	0	0	0	0	0	0	0	0	0	0	0	0	0	0	0	0	0	0	0	0	0	0	0	0	0
B_species_177	0	0	0	0	0	0	0	0	0	0	0	6.081	0	0	0.857	0	0	0	1.855	0	0	0.237	3.036	0	0	0	0	2.019	0	0	3.638	3.872	5.317	0	0	0
B_species_178	0	1.708	0.744	0	0	0	0	0	3.997	0	0	0	0	3.221	0	0	0	0	0	0.824	0	0	0	0	0	0	0	0	0	0	2.369	0	0	0	0	0
B_species_179	0	13.079	0	0	0	0	0	1.455	0	0	0	0	7.185	0	0	0	0	0	6.911	1.012	2.18	0	0	0	1.967	0	0	0	0	0.294	4.4	230.099	1.362	0	0	0
B_species_180	89.832	58.695	63.348	42.927	48.825	46.46	87.177	100.052	87.208	54.057	47.916	48.219	77.655	97.467	47.175	71.413	16.721	63.264	58.194	55.267	65.093	29.945	31.252	42.457	58.699	76.46	52.674	30.357	33.871	34.176	112.252	75.974	76.888	30.093	33.383	54.002
B_species_181	4.726	0	0	0	0	0	0	0	10.268	0	0	0	0	0	0	0	0	0	1.413	0	0	0	0	0	0	0	0	0	0	0	0	0	3.523	0	0	0
B_species_182	0	0	0	0	0	0	0	0	0	0	0	0	0	0	0	0	0	0	0	0	0	0	0	0	0	0	0	0	0	0	0	0	0	0	0	0
B_species_183	0	3.113	0	0	0	0	2.177	12.243	0	0	0	0	11.873	1.472	7.979	1.413	0	0	0	0	0	0	0	0	52.489	0	25.972	0	0	0	7.001	0	2.94	0	0	0
B_species_184	6.813	3.073	669.859	605.566	9.391	205.813	3.213	3.86	1.475	12.401	1.838	158.334	7.541	1.738	1.167	33.33	923.927	585.44	5.101	1.359	0	12.578	2.908	2.632	0	0	1.519	777.132	741.684	608.074	0	0	0	751.481	521.663	3.684
B_species_185	0	0	0	0	0	0	0	0	0	0	3.214	8.012	0	0	0	0	0	0	0	0	0	0	0	0	0	0	0	0	1.048	0	0	3.712	0	0.589	0	0
B_species_186	0	0	0	0	0	0	0	0	0	0	0	0	0	0	0	0	0	0	0	0	0	0	0	0	0	0	0	0	0	0	0	0	0	0	0	0
B_species_187	0	0	0	0	0	0	0	0	0	0	0	0	0	0	0	0	0	0	0	0	0	0	0	0	6.099	0	0	0	0	0	0	0	0	0	0	0
B_species_188	35.745	35.377	23.871	39.633	61.482	76.994	45.698	28.46	37.401	61.723	54.141	78.648	40.529	47.453	25.25	64.221	27.848	35.71	36.743	35.167	29.079	37.607	61.185	46.72	39.995	39.558	27.58	36.878	38.986	39.868	31.326	24.514	40.962	28.804	31.131	51.396
B_species_189	0	0	0	0	0	0	0	0	0	0	0	0	0	0	0	0	0	0	0	0	0	0	0	0	0	0	0	0	0	0	0	5.152	0	0	0	0
B_species_190	0	94.749	0	0	0	0	3.347	0	0	0	0	0	0	0	0	0	0	0	0	0	0	0	0	0	0	0	0	0	0	0	0	0	754.294	0	0	0
B_species_191	0	11.422	0	0	0	0	0	0	0	0	0	0	0	0	0	0	0	0	0	0	0	0	0	0	0	0	0	0	0	0	0	0	63.551	0	0	0
B_species_192	0	29.727	0	0	0	0	0	0	0	0	0	0	0	0	0	0	0	0	0	0	0	0	0	0	0	0	0	0	0	0	0	0	33.462	0	0	0
B_species_193	0	0	0	0	0	0	0	0	0	0	0	0	0	0	0	0	0	0	0	0	0	0	0	0	0	0	0	0	0	0	0	0	7.068	0	0	0
B_species_194	0	1.789	0	0	0	0	0	0	0	0	0	0	0	0	0	0	0	0	0	0	0	0	0	0	0	0	0	0	0	0	0	0	0	0	0	0
B_species_195	0	34.224	0	0	0	0	2.353	0	0	0	0	0	1.641	0	0	0	0	0	0	0	0	0	0	0	0	0	0	0	0	0	0	0	63.81	0	0	0
B_species_196	0	0	0	0	0	0	0	0	0	0	0	0	0	0	0	0	0	0	0	0	0	0	0	0	0	0	0	0	0	0	0	0	4.41	0	0	0
B_species_197	0	5.276	0	0	0	0	0	0	0	0	0	0	0	0	0	0	0	0	0	0	0	0	0	0	0	0	0	0	0	0	0	0	19.735	0	0	0
B_species_198	0	4.427	0	0	0	0	0	0	0	0	0	0	0	0	0	0	0	0	0	0	0	0	0	0	0	0	0	0	0	0	0	0	0	0	0	0
B_species_199	0	0	0	0	0	0	0	0	0	0	0	0	0	0	0	0	0	0	0	0	0	0	0	0	0	0	0	0	0	0	0	0	10.051	0	0	0
B_species_200	0	2.567	0	0	0	0	0	0	0	0	0	0	0	0	0	0	0	0	0	0	0	0	0	0	0	0	0	0	0	0	0	0	0	0	0	0
B_species_201	0	0	0	0	0	0	0	0	0	0	0	0	0	0	0	0	0	0	0	0	0	0	0	0	0	0	0	0	0	0	0	0	0	0	0	0
B_species_202	0	5.125	0	0	0	0	0	0	0	0	0	0	0	0	0	0	0	0	0	0	0	0	0	0	0	0	0	0	0	0	0	0	0	0	0	0
B_species_203	0	0	0	0	0	0	0	0	0	0	0	0	0	0	0	0	0	0	0	0	0	0	0	0	0	0	0	0	0	0	0	0	11.716	0	0	0
B_species_204	0	0	0	0	0	0	0	0	0	0	0	0	0	0	0	0	0	0	0	0	0	0	0	0	0	0	0	0	0	0	0	0	9.144	0	0	0
B_species_205	0	9.036	0	0	0	0	0	0	0	0	0	0	0	0	0	0	0	0	0	0	0	0	0	0	0	0	0	0	0	0	0	0	8.776	0	0	0
B_species_206	0	0	0	0	0	0	0	0	0	0	0	0	0	0	0	0	0	0	0	0	0	0	0	0	0	0	0	0	0	0	0	0	7.717	0	0	0
B_species_207	0	7.399	0	0	0	0	0	0	0	0	0	0	0	0	0	0	0	0	0	0	0	0	0	0	0	0	0	0	0	0	0	0	52.702	0	0	0
B_species_208	0	0	0	0	0	0	0	0	0	0	0	0	0	0	0	0	0	0	0	0	0	0	0	0	2.895	0	0	0	0	0	0	0	0	0	0	0
B_species_209	2.557	2.942	3.777	0	1.566	0	17.247	23.009	12.429	0	5.3	3.802	32.417	12.248	18.985	8.403	0.938	5.974	20.977	44.017	21.134	2.284	2.131	1.861	123.371	28.641	280.484	10.119	5.253	3.169	755.666	2018.6	651.53	1.878	4.077	1.444
B_species_210	0	0	0	0	0	0	0	0	0	0	0	0	0	0	0	0	0	0	0	0	0	0	0	0	0	0	0	0	0	0	3.511	15.585	0	0	0	0
B_species_211	0	0	0	0	0	0	1.638	6.643	1.126	0	0	0	1.315	9.491	1.803	0	0	0	0.972	6.493	2.259	0	0	0	2.038	0	1.159	0	0	0	3.638	15.425	2.961	0	0	0
B_species_212	0	0	0	0	0	0	0	0	0	0	0	0	0	0	0	0	0	0	0	0	0	0	0	0	0	0	0	0	0	0	0	0	0	0	0	0
B_species_213	0	0	0	0	0	0	0	0	0	0	0	0	0	0	0	0	0	0	0	0	0	0	0	0	15.219	0	0	0	0	0	0	0	0	0	0	0
B_species_214	0	0	0	0	0	0	0	0	0	0	0	0	0	0	0	0	0	0	0	0	0	0	0	0	2.248	0	0	0	0	0	0	0	0	0	0	0
B_species_215	0	0	0	0	0	0	0	0	0	0	0	0	0	0	0	0	0	0	0	0	0	0	0	0	0	4.345	0	0	0	0	0	0	0	0	0	0
B_species_216	0	0	0	0	0	0	0	0	0	0	0	0	0	0	0.665	0	0	0	0	0	0	0	0	0	0	5.147	0	0	1.285	0	0	0	0	0	0	0
B_species_217	0	1.536	0	0	0	0	0	0	0	0	0	0	0	0	0	0	0	0	0	0	0	0	0	0	0	0	0	0	0	0	0	0	0	0	0	0
B_species_218	0	0	0	0	0	0	0	0	0	3.85	0	6.854	72.896	0	14.139	0	0	0	18.945	10.108	90.338	0	0	0	0	0	221.789	3.041	0.561	0	15.631	0	0	0	0	0
B_species_219	2.34	5.256	0	2.568	6.383	4.166	3.317	2.439	1.812	4.468	1.772	2.757	12.912	5.863	2.187	6.15	0	0.821	0.397	4.902	6.055	5.601	1.262	2.613	10.174	2.684	4.918	3.584	1.41	2.32	5.33	0	2.356	0	0.418	0
B_species_220	0	0	0	0	0	0	0	0	0	0	0	0	0	0	0	0	0	0	0	0	0	0	0	0	0	0	0	0	0	0	0	0	0	0	0	5.089
B_species_221	0	2.82	0	0	0	0	0	0	0	0	0	0	0	0	0	1.528	0	0	0	0	0	0	0	3.629	0	0	0	0	0	0	0	0	0	0	0	0
B_species_222	4.987	0	0	0	0	5.733	0	0	0	0	0	0	0	3.36	0	0	0	0	0	5.799	0	0	2.908	0	8.573	0	0	2.511	0	0	5.203	2.176	0	0	0.608	0
B_species_223	15.812	4.751	4.161	3.866	6.45	2.87	21.009	0	1.52	6.385	5.681	7.588	6.227	3.581	7.21	10.302	3.273	1.517	3.952	1.403	7.592	14.398	3	2.711	8.769	3.321	6.268	2.536	1.859	6.541	6.917	0	0	2.1	3.421	0
B_species_224	0	0	0	0	0	0	0	0	0	0	0	2.689	0	0	0	0	0	0	0	0	0	0	0	0	0	0	0	0	0	0	0	0	0	0	0	0
B_species_225	0	0	0	0	0	0	0	0	0	0	0	0	0	0	0	0	0	0	0	0	0	0	0	0	0	1.259	0	0	0	4.289	0	1.664	0	0	0	0
B_species_226	0	0	0	0	7.251	0	0	0	0	0	0	0	0	0	0	0	0	0	0	0	0	0	0	0	0	0	0	0	0	0	0	0	0	0	0	0
B_species_227	0	0	0	0	0	0	0	0	0	0	0	0	0	0	0	0	0	0	0	7.013	0	0	0	0	0	0	0	0	0	0	0	0	0	0	0	0
B_species_228	0	0	0	0	0	0	0	0	0	0	1.762	0	0	0	1.123	0	0	0	1.214	0	0	0	0	0	3.513	0	0	0	0	0	0	0	0	0	0	0
B_species_229	0	0	0	0	0	0	0	0	0	0	0	0	0	0	0	0	0	0	0	0	0	0	0	0	0	0	0	0	0	0	0	0	0	0	0	0
B_species_230	0	0	0	0	0	0	0	0	0	0	0	0	0	0	0	0	0	0	0	0	2.995	0	0	0	0	0	0	0	0	0	0	0	0	0	0	0
B_species_231	0	0	0	1.415	0	0	0	0	0	2.338	0	0	0	0	0	0	0	0	0	0	0	0	0	0	0	0	1.722	0	0	0.905	9.518	0	0	0	0	1.39
B_species_232	0	4.407	0	0	0	0	0	0	0	0	0	0	0	0	0	0	0	0	0	0	0	0	0	0	0	0	0	0	0	0	0	0	0	0	0	0
B_species_233	0	0	0	0	0	0	0	0	0	0	0	0	0	0	0	0	0	0	0	0	0	0	0	0	5.157	0	0	0	0	0	0	0	0	0	0	0
B_species_234	0	0	0	0	0	0	0	0	0	0	0	0	0	0	0	0	0	0	0	0	0	0	0	0	0	0	0	0	0	0	0	0	0	0	0	0
B_species_235	0	0	0	0	0	0	0	0	0	0	0	0	1.304	0	0	0	0	0	0	0	0	4.865	0	0	3.612	0	0	0	0.524	0	0	0	0	0	0	0
B_species_236	0	0	0	0	0	0	0	2.783	0	0	0	0	0	0	0	0	0	0	0	0	0	0	0	0	0	0	0	0	0	0	0	0	0	0	0	0
B_species_237	0	0	0	0	0	0	0	0	0	0	0	0	0	0	0	3.432	0	6.057	0	0	0	0	0	0	0	0	0	0	0	0	0	0	0	0	0	0
B_species_238	0	0	0	0	0	0	0	0	0	0	0	0	0	0	0	0	0	0	0	0	0	0	0	0	0.998	0	0	0	0	0	0	0	0	0	0	0
B_species_239	4.744	7.136	0	0	0	0	0	2.394	0	0	0	0	4.209	0	0	1.55	1.173	1.361	0	0	1.366	1.301	0	0	0	0	0	0	0	0	0	7.937	0	0	0	0
B_species_240	0	0	0	0	0	0	0	0	0	0	0	0	0	0	0	0	0	0	0	0	0	0	0	0	0	0	0	0	0	0	0	0	0	0	0	0
B_species_241	0	0	0	0	0	0	0	0	0	0	0	0	0	0	0	0	0	0	0	0	0	0	0	0	0	0	0	0	0	0	0	0	0	0	0	0
B_species_242	0	0	0	0	0	0	0	0	0	0	0	0	0	0	0	0	0	0	0	0	0	0	0	0	0	0	0	0	0	3.169	0	0	0	0	0	0
B_species_243	0	0	0	0	1.349	0	0	0	0	5.697	0	1.416	3.455	0	0	4.998	0	0	0.972	0	3.376	0	0	0	0	0	0	0	0.923	0	1.29	0	0	0	0	0
B_species_244	0	0	0	2.578	0	0	0	0	0	0	0	0	0	0	0	0	1.309	0	0	0	0	0	0	0	1.251	0	0	0	0.624	0	0	0	0	0	0	0
B_species_245	2.991	0	3.552	0	0	0	0	0	0	0	0	0	0	1.53	0	0	0	0	0	0	0	0	0	0	0	0	0	0	0	0	0	0	0	0	0	0
B_species_246	0	0	0	0	0	0	0	0	0	0	0	0	0	0	0	0	0	0	0	0	0	0	0	0	2.22	0	0	0	0	0	0	0	0	0	0	0
B_species_247	0	0	0	0	0	0	0	0	0	0	0	1.606	0	0	0	6.45	0	0	4.571	0	0.919	0.877	0	0	0.984	0	0	0	0	0	0	0	0	0	0	0
B_species_248	0	0	0	0	0	0	0	0	0	0	0	0	4.087	0	0	0	0	0	0	0	0	0	0	0	0	0	0	0	0.549	1.437	0	0	0	0	0	0
B_species_249	1.084	0	0	0	0	0	0	0	0	0	1.208	0	0	0	0	0	0	0	2.429	0	0	0	0	0	0	0	0	0	0	0	0	0	2.27	0	0	0
B_species_250	0	0	0	0	0	0	0	0	0	0	0	0	0	0	0	0	0	0	0	0	0	0	0	0	0	0	0	0	0	0	0	0	0	0	0	0
B_species_251	0	0	0	0	0	0	0	0	0	0	0	0	0	0	0	0	0	0	0	0	0	0	0	0	2.094	0	0	0	0	0	0	0	0	0	0	0
B_species_252	0	0	0	0	0	0	0	0	0	0	0	0	0	0	0	0	0	0	0	0	0	0	0	0	0	0	0	0	0	0	0	0	0	0	0	0
B_species_253	0	0	0	0	0	0	0	0	0	0	0	0	0	0	0	0	0	0	0	0	0	0	0	0	0	0	0	0	0	0	0	0	15.455	0	0	0
B_species_254	0	0	0	0	0	0	0	0	0	0	0	0	0	0	0	0	0	0	0	0	0	0	0	0	2.024	0	0	0	0	0	0	0	0	0	0	0
B_species_255	0	0	0	0	0	0	0	0	0	0	0	0	0	0	0	0	0	0	0	0	0	0	0	0	3.752	0	0	0	0	0	0	0	0	0	0	0
B_species_256	0	0	0	0	0	0	0	0	0	0	1.127	0	0	0	1.197	0	0	0.873	0	0	10.284	0	0	0	4.118	6.974	0.518	0	0	0.136	0	0	2.853	0	0	0.747
B_species_257	0	0	0	0	0	0	0	0	0	0	0	0	0	0	0	0	0	0	0	0	0	0	0	0	0	0	0	0	0	0	0	0	0	0	0	0
B_species_258	0	0	0	0	0	0	0	0	0	0	0	0	0	3.337	2.216	0	0	0	0	0	0	0	0	0	0	0	0	0	0	0	42.113	28.482	0	0	0	0
B_species_259	0	0	0	0	0	0	0	0	0	0	0	6.059	0	0	0	0	0	0	0	0	0	0	0	0	0	0	0	0	0	0	0	0	0	0	0	0
B_species_260	0	0	0	0	0	0	0	0	0	0	0	0	0	0	0	0	0	0	0	0	0	0	0	0	0	0	0	0	0	0	0	0	0	0	0	0
B_species_261	19.634	168.07	48.745	0	0	0	21.05	57.939	33.855	0.471	0	2.916	56.784	144.237	12.013	0	0	0	76.521	36.656	96.945	0	0	3.212	93.846	6.087	13.616	1.268	0.262	0.521	215.663	270.389	348.236	0.822	0	0
B_species_262	547.585	401.537	370.753	0	0	0	945.926	1023.73	972.027	0	0	3.787	1009.5	1164.83	2063.11	1.572	1.346	0	1434.75	1961.19	1974.19	0	0	6.409	1461.35	918.97	970.067	0	0	0	1757.26	1504.32	1755.4	0	0	0
B_species_263	0	0	0	0	0	0	0	0	5.123	0	0	0	0	0	0	0	0	0	0	0	0	0	0	0	0	0	0	0	0	0	0	0	0	0	0	0
B_species_264	2.268	1.779	1.353	0	0	0	1.772	3.23	0	0	0	0	7.908	1.425	0	0	0	0	0.729	0	4.347	0	0	0.776	5.41	4.331	0	0	0	0	0	22.241	0	0	0	0
B_species_265	0	4.68	0	0	0	0	0	0	0	0	0	0	0	0	0	0	0	0	0	0	0	0	0	0	0	0	0	0	0	0	0	3.68	6.96	0	0	0
B_species_266	0	3.426	0	0	0	0	0	0	0	0	0	0	0	0	0	0	0	0	0	0	0	0	0	0	0	0	0	0	0	0	0	0	3.804	0	0	0
B_species_267	0	0	0	0	0	0	0	0	0	0	0	0	0	0	0	0	0	0	0	0	0	0	0	0	23.398	0	0	0	0	0	0	0	0	0	0	2.28
B_species_268	0	10.29	0	0	0	0	0	0	0	0	0	0	0	0	0	0	0	0	0	0	0	0	0	0	0	0	0	0	0	0	0	0	22.156	0	0	0
B_species_269	0	0	0	0	0	0	0	0	0	0	0	0	0	0	0	0	0	0	0	0	0	0	0	0	3.232	0	0	0	0	0	0	0	0	0	0	0
B_species_270	0	0	0	0	0	0	0	0	0	0	0	0	0	0	0	0	0	0	0	0	0	1.417	0	0	0	0	0	0	0	0	0	0	0	0	0	0
B_species_271	0.922	1.061	212.055	121.63	3.437	109.209	1.182	2.646	3.445	11.778	1.716	77.233	3.669	2.272	1.285	18.957	285.322	136.087	3.743	0	1.734	7.814	0	1.729	1.18	0	2.475	174.854	263.383	247.154	0	0	5.361	248.734	213.546	3.817
B_species_272	71.852	60.331	3684.11	3256.14	17.221	1373.97	116.363	155.036	107	7.134	11.738	837.783	98.058	94.64	158.828	183.953	5885.85	3755.15	163.786	139.279	199.943	13.132	4.365	9.336	158.953	101.903	72.289	5755.3	5222.4	4422.28	544.404	752.798	563.293	4579.53	3307.89	2.27
B_species_273	0	0	0	0	0	0	0	0	0	0	0	0	0	0	0	0	0	0	0	0	0	0	0	0	0	0	0	0	0	0	0	0	0	0	0	0
B_species_274	0	0	0	0	0	0	0	0	0	0	0	0	0	0	0	0	0	0	0	0	0	0	0	0	0	0	0	0	0	0	0	0	0	0	0	0
B_species_275	0	0	0	0	0	0	0	0	0	0	0	0	0	0	0	0	0	0	0	0	0	0	0	0	4.033	0	0	0	0	0	0	0	0	0	0	0
B_species_276	0	0	0	0	0	0	0	0	0	0	0	0	0	0	0	0	0	0	0	0	0	0	0	0	6.352	0	0	0	0	0	0	0	0	0	0	0
B_species_277	0	0	0	0	0	0	0	0	0	0	0	0	0	0	0	0	0	0	0	0	0	0	0	0	0	0	0	0	0	0	0	0	0	0	0	0
B_species_278	0	0	0	0	0	0	0	0	0	0	0	0	0	0	0	0	0	0	0	0	0	0	0	0	0	0	0	0	0	0	0	0	0	0	0	0
B_species_279	0	0	0	0	0	0	0	0	0	0	0	0	0	0	0	0	0	0	0	0	0	0	0	0	0	0	0	0	0	0	0	0	0	0	0	0
B_species_280	1.626	0	0	0	0	0	0	0	0	0	0	0	4.331	0	0	0	0	0	0	0	0	0	0	0	0	0	0	0	0	0	0	0	0	0	0.637	0
B_species_281	0	0	0	0	0	0	0	11.625	0	0	1.609	0	0	0	0	0	0	0	0.53	0	3.113	0	0	0	1.11	0	0	0	0	0	0	0.928	0	0	0	0
B_species_282	0	0	0	0	0	0	0	0	0	0	0	0	0	0	0	0	0	0	0	0	0	0	0	0	0	4.926	0	0	0	0	0	0	0	0	0	0
B_species_283	2.042	0.889	1.782	0	0	0	2.477	4.432	4.244	0	0	0	0.825	0.997	0.68	0	0	0	2.164	3.991	10.626	0	0	0	0.759	2.836	1.71	0	0	0	1.883	1.248	3.977	0	0	0
B_species_284	0	0	0	0	0	0	2.27	1.832	0	0	0	0	1.06	0	0	0	0	0	0	2.878	7.276	0	0	0	0	0	0	0	0	0	0	1.504	0	0	0	0
B_species_285	0	0	0	0	0	0	0	0	0	0	0	0	0	0	0	0	0	0	0	0	0	0	0	0	0	0	0	0	0	0	0	0	0	0	0	0
B_species_286	0.804	0	0	0	0	0	0	3.401	0.923	0	0	0	0	3.685	0	0	0	0	0.662	8.777	4.269	0	0	0	0	0.996	2.858	0	0	0	3.046	0	3.567	0	0	0
B_species_287	0	8.43	0	0	0	0	0	0	0	0	0	0	0	0	0	0	0	0	0	0	0	0	0	0	0	0	0	0	0	0	0	0	0	0	0	0
B_species_288	0	0	0	0	0	0	0	0	0	0	0	0	0	0	0	0	0	0	0	0	0	0	0	0	0	0	0	0	0	0	0	0	0	0	0	0
B_species_289	0	0	0	0	0	0	0	0	0	0	0	0	0	0	0	0	0	0	0	0	0	0	0	0	0	0	0	0	0	0	0	0	0	0	0	0
B_species_290	3.126	2.85	164.787	108.181	1.959	55.132	1.99	1.603	1.824	2.58	0	40.146	5.564	0	0.739	4.153	246.273	141.916	1.557	0.839	0.906	0.872	0.899	1.65	1.574	5.023	0.934	218.396	218.272	243.68	1.036	0	0	157.71	177.236	1.543
B_species_291	0	0	0	0	0	0	0	0	0	0	0	0	0	0	0	0	0	0	0	0	0	0	0	0	3.232	0	0	0	0	0	0	0	0	0	0	0
B_species_292	0	8.137	10.396	5.872	0	0	1.627	0.985	7.825	0	0	1.454	2.273	3.963	0	0	5.928	2.296	7.673	1.027	10.021	0	0	0	9.472	0	0	9.614	7.535	6.813	3.828	6.497	42.389	8.423	7.07	0
B_species_293	0	0	0	0	0	0	0	0	0	0	0	0	0	0	0	0	0	0	0	0	0	0	0	0	0	0	0	0	0	0	1.904	0	0	0	0	0
Fungi
species_id	as_1_1	as_1_2	as_1_3	as_1_4	as_1_5	as_1_6	as_2_1	as_2_2	as_2_3	as_2_4	as_2_5	as_2_6	as_3_1	as_3_2	as_3_3	as_3_4	as_3_5	as_3_6	as_4_1	as_4_2	as_4_3	as_4_4	as_4_5	as_4_6	as_5_1	as_5_2	as_5_3	as_5_4	as_5_5	as_5_6	as_6_1	as_6_2	as_6_3	as_6_4	as_6_5	as_6_6
F_species_1	0	0	0	0	0	0	0	0	1.914	0	0	0	0	0	0	0	0	0	1.678	0	0	0	0	0	0	0	0	0	0	0	0	0	0	0	0	0
F_species_2	1.988	12.665	0.598	0	0	0	5.048	2.302	5.235	0	0	1.098	12.372	0	4.89	0	0	0	5.189	29.614	13.87	0	0	0	12.057	4.787	36.627	0	0.711	0	894.295	573.328	123.709	0	0	0
F_species_3	0	0	0	0	0	0	0	0	0	0	0	0	0	0	0	0	0	0	8.015	0.824	0	0	0	0	0	0	0	0	0	0	0	0	4.302	0	0	0
F_species_4	0	0	0	0	0	0	0	0	0	0	0	0	0	0	0	0	0	0	0	0	0	0	0	0	0	0	0	0	0	0	0	0	0	0	0	0
F_species_5	0	1.445	5.954	0	0	0	7.567	19.332	6.609	0	0	0	7.042	5.343	10.786	0	0	0	0.585	10.237	3.152	0.665	0	0	3.865	10.294	0	0.388	0	0	9.35	20.129	0	0	0	0
F_species_6	0	22.955	0	0	0	0	0	0	0	0	0	0	0.601	0.707	1.079	0	0	0	6.503	0	0	0	0	0	0	0	0	0	0	0	19.036	91.047	2.918	0	0	0
F_species_7	38.753	34.942	23.172	0	0	0	42.588	34.392	56.642	0	0	0	29.34	41.787	74.124	0	0	0	47.209	70.522	57.659	0	0	0	44.604	65.571	30.281	0	0	0	131.162	237.748	165.882	0	0	0
F_species_8	11.629	90.554	6.394	0	0	0	24.928	67.744	17.449	2.13	0	6.589	72.232	16.478	23.949	0	0	0	28.561	51.826	102.501	4.386	0	9.935	24.17	16.326	4.76	1.268	2.607	0	131.543	113.125	28.059	0	4.514	0
F_species_9	15.234	56.815	17.399	0	0.134	0	12.541	22.642	14.85	0	0	0.061	13.615	19.167	26.432	0.142	0.099	0.114	14.441	17.612	17.455	0	0.235	0	21.768	39.143	17.205	0.065	0	0.068	84.078	57.381	58.126	0.078	0	0.104
F_species_10	0	0	0	0	0	0	0	0	0	0	1.909	2.817	1.508	0	0	0	0	0	0	0	1.484	0	0	1.355	0	0	1.53	0	0	0	22.146	44.676	2.378	0	0	0
F_species_11	16.428	16.798	4.184	0.649	0	0	23.247	35.481	21.188	0	0	0.969	45.829	35.53	38.088	0	1.309	0	39.856	61.412	44.209	0	0	0.697	44.197	55.691	48.972	0	0	0	623.552	356.733	224.398	0	0	0
F_species_12	0	0	0	0	0	0	0	0	0	0	0	0	0	0	0	0	0	0	0	0	0	0	0	0	0	0	0	0	0	0	0	0	0	0	0	0
F_species_13	422.977	1166.14	386.242	64.926	62.257	45.33	2679.81	4639.04	3039.73	318.463	1806.59	1302.93	9343.44	1116.68	4311.55	692.731	170.506	297.651	5200.02	18847.5	8344.03	666.462	316.61	954.507	12619.8	3471.11	32690.6	343.551	374.101	298.082	230249	262113	37884.5	274.788	302.277	212.168
F_species_14	52.451	265.691	51.656	3.924	13.328	4.121	416.58	682.599	452.904	54.575	300.211	196.915	1429.62	188.666	668.046	120.533	24.646	41.037	755.475	2625.98	1325.67	106.87	50.249	143.987	1737.56	495.525	4350.97	49.104	57.058	41.001	28113.4	33573.2	5725.35	44.883	43.591	25.047
F_species_15	36.797	159.339	51.307	5.136	9.267	4.724	298.438	486.694	320.16	27.412	171.009	132.579	773.318	100.78	366.968	89.314	14.604	27.045	487.538	1836.57	872.93	71.75	27.174	85.078	1103.81	298.799	2726.11	21.478	37.119	23.81	19840.9	22843.4	3716.29	18.988	31.138	22.423
F_species_16	0	0	0.834	0	1.297	0	0	0	0	0	0	0	0	0	0.975	0	0	0	0	0	4.86	0	0	0	1.026	0	1.249	0	0	0	9.709	5.28	0	0	0	0
F_species_17	0	0	0	0	0	0	0	0	0	0	0	0	0	0	0	0	0	0	0	1.186	2.719	0	0	0	3.415	0	2.521	0	0	0	19.269	22.53	0	0	0	0
F_species_18	0	0	0	0	0	0	0	1.832	0.698	0	0.878	0	2.15	0	0	0.78	0	0	0.85	3.152	3.678	0	0	0.904	2.698	3.044	14.021	0	0	0	64.767	89.352	20.967	0	0	0
F_species_19	0	21.822	3.078	1.269	0	0	4.353	7.845	5.967	0	3.732	1.871	30.644	3.534	0	1.692	0	0	6.481	35.89	16.444	1.417	0	1.336	11.116	4.912	37.032	1.656	0	0	361.61	313.114	45.242	0	0.675	1.246
F_species_20	75.734	96.499	71.637	7.684	11.438	5.802	517.568	930.973	611.786	40.566	337.691	228.686	2135.21	257.992	872.304	143.162	36.02	30.598	1001.5	3810.64	1795.89	120.326	47.365	176.11	2368.6	540.559	6327.5	50.176	61.57	46.247	32986.7	46164.1	6916.59	49.032	64.558	46.985
F_species_21	94.964	359.035	98.989	17.995	15.364	12.619	735.769	1251.58	835.462	91.895	451.238	344.136	2546.2	328.273	1129.12	215.623	51.308	100.595	1527.74	5219.83	2498.67	164.64	86.294	264.994	3302.59	814.349	9023.83	75.116	90.092	83.53	50452.5	65013.5	10352.5	74.072	86.744	60.543
F_species_22	18.072	28.574	23.849	0	0	0	23.176	44.827	29.159	0	0	0	26.945	46.955	26.195	0	0	0	43.234	28.443	38.628	0	0	0	23.37	7.057	41.815	0	0	0	75.638	41.123	47.209	0	0	0
F_species_23	0.379	7.237	0.575	0	0	0	3.824	10.17	2.871	0	1.746	2.969	13.86	0.394	6.412	0	0	0	3.621	13.448	10.127	0	0	1.542	18.086	9.312	12.614	0	0.536	0.181	40.442	59.461	12.602	0.144	0	0
F_species_24	0.407	17.254	0	0	0	0	3.337	12.69	2.263	0	0	2.007	18.201	1.75	16.015	0	0.284	1.694	14.452	10.686	8.248	0.252	0	0.786	162.509	91.942	16.484	0.893	0.337	44.064	46.661	819.876	19.519	0.655	3.355	4.006
F_species_25	0	0	0	0	0	0	0	0	0	0	0	0	0	0	0	0	0	0	0	0	0	0	0	0	0	0	0	0	0	0	0	0	0	0	0	0
F_species_26	0	0	0	0	0	0	0	0	0	0	0	0	0	0	0	0	0	0	0	0	0	0	0	0	0	0	0	0	0	0	0	27.106	0	0	0	0
F_species_27	0.425	0	0	0	0	0	1.264	1.535	1.036	0	0	1.022	2.742	2.352	1.33	0	0	0	4.394	0	0	0	0	0	0.885	0	0	0	0	0	117.497	208.559	11.737	0	0	0
F_species_28	0	5.033	0	0	0	0	0	0	0	0	0	0	7.847	0	0	0	0	0	0	26.881	21.186	0	0	0	0	1.771	0	0	0	0	46.216	138.637	23.15	0	0	0
F_species_29	0	0	0	0	0	0	0	0	0	0	0	0	0	0	0	0	0	0	2.55	0	0	0	0	0	0	0	0	0	0	0	8.397	0	0	0	0	0
F_species_30	29.059	29.514	20.319	0	0	0	9.94	39.363	18.847	0	0	0	23.663	29.526	65.112	0	0	0	57.841	72.807	44.499	0	0	0	22.667	10.197	35.311	0	0	0	18.847	23.97	57.175	0	0	0
F_species_31	0	1.546	2.537	0	0	0	0	0	0.743	0	0	0	0.754	1.773	0	0	0	0	1.899	2.053	2.968	0	0	0	1.307	0	0	0	0	0	11.93	2.144	14.504	0	0	0
F_species_32	0	0	0	0	0	0	0	0	0	0	0	0	0	0	0	0	0	0	0	0	0	0	0	0	0	0	0	0	0	0	0	0	0	0	0	0
F_species_33	0	0	0.992	0	0	0	0	0	0	0	0	0	0	0	0	0	0	0	0	0	0	0	0	0	4.806	0	0	0	0	0	0	0	0	0	0	0
F_species_34	0	0.637	0	0	0	0	0	0	0	0	0	0	0	0	2.999	0	0	0	0.519	0	0	0	0	0	0	0	3.162	0.336	0	0	0	15.361	0	0	0	0
F_species_35	8.466	3447.19	11.827	0	1.111	1.311	27.332	234.253	45.901	0.577	8.144	77.737	317.63	17.428	48.707	11.841	2.519	3.241	569.835	52.172	165.219	9.906	20.372	7.513	278.742	122.351	256.093	15.295	7.735	30.678	3731.88	30221.3	1274.39	18.422	19.535	10.115
F_species_36	31.751	26.755	14.625	0	0	0	37.033	53.519	47.759	0	0	0	36.209	90.039	79.295	0	0	0	21.507	52.505	61.981	0	0	0	21.67	136.344	161.914	0	0	0	60.24	54.789	57.607	0	0	0
F_species_37	6	2.446	4.973	0	0	0	2.995	1.741	10.2	0	0	0	1.743	0.939	8.865	0	0	0	0.331	4.425	4.045	0	0	0	1.785	17.254	2.397	0	0	0	5.415	5.216	17.682	0	0	0
F_species_38	0	6.732	0	0	0	0	2.135	1.042	0.597	0	0	0	3.567	0.695	2.866	0	0	0	0	1.62	5.411	0	0	0	4.202	0	0.608	0	0	0	7.932	33.667	7.241	0	0.428	0
F_species_39	0	1.051	0	0	0	0	0	4.444	0	0	0	0	0	0	0	0	0	0	3.456	0	0	0	0	0	0	0	0	0	0	0	0	2.944	0	0	0	0
F_species_40	0	0	0	0	0	0	0	0	0	0	0	0	0	0	0	0	0	0	0	0	0	0	0	0	0	0	0	0	0	0	6.98	4.576	6.312	0	0	0
F_species_41	0	6.54	0	0	0	0	0	0	0	0	0	0	0	0	0	0	0	0	1.214	0	0	0	0	0	0	0	1.395	0	0	0.77	6.176	7.841	19.001	0	0	0
F_species_42	15.379	7.52	9.855	0	0	0	0	0	0	0	0	0	0	0	0	0	0	0	0	0.954	1.024	0	0	0	0	0	0	0	0	0	0	0	7.393	0	0	0
F_species_43	7.337	3.871	5.243	0	0	0	3.773	2.039	1.723	0	0	0	2.415	4.786	10.032	0	0	0	0.927	0.94	2.023	0	0	0	0.689	7.029	4.602	0	0	0	7.636	123.978	2.897	0	0	0
F_species_44	0	13.989	4.465	0	0	0	0	0	0	0	0	0	0.418	0	0	0	0	0	3.798	0	2.167	0	0	0	0.759	0	0	0	0	0	40.59	47.204	0	0	0	0
F_species_45	0	0	0	0	0	0	0	0	0	0	0	0	0	0	0	0	0	0	0	0	0	0	0	0	0	0	0	0	0	0	0	0	0	0	0	0
F_species_46	0	0	0	0	0	0	0	0	0	0	0	0	0	0	0	0	0	0	0	0	0	0	0	0	0	0	0	0	0	0	0	16.193	0	0	0	0
F_species_47	0	9.188	0	0	0	0	1.565	0	1.081	0	0	0	0	0	0	0	0	0	2.771	0	1.077	0	0	0	0	0	0	0	0	0	4.928	24.194	0	0	0	0
F_species_48	0	0	0	0	0	0	0	0	0	0	0	0	0	0	0	0	0	0	0	0	3.284	0	0	0	0.998	0	0	0	0	0	0	61.413	50.019	0	0	0
F_species_49	0	0	0	0	0	0	0	0	0	0	0	0	0	0	0	0	0	0	0	0	0	0	0	0	0	0	0	0	0	0	8.926	0	0	0	0	0
F_species_50	7.292	3.164	4.037	0	0	0	4.115	6.986	4.244	0	0	0	3.496	2.7	3.147	0	0	0	21.838	20.721	14.592	0	0	0	8.404	7.776	7.854	0	0	0	11.232	41.475	30.198	0	0	0
F_species_51	0	5.792	0	0	0	0	2.736	8.578	3.895	0	0	0	3.76	6.095	9.027	0	0	0	8.026	3.196	4.544	0	0	0	12.1	13.186	2.048	0	0	0	21.321	13.313	51.533	0	0	0
F_species_52	0	0	0	0	0	0	0	0	0	0	0	0	0	0	0	0	0	0	0	0	0	0	0	0	0	0	0	0	0	0	4.103	0	0	0	0	0
F_species_53	180.216	144.57	128.365	0	0	0	0	0	0	0	0	0	0	0	0	0	0	0	0	0	0	0	0	0	0	0	0	0	0	0	0	0	0	0	0	0
F_species_54	0	0	0	0	0	0	0	0	0	0	0	0	0	0	0	0	0	0	0	0	0	0	0	0	0	0	0	0	0	0	0	7.617	0	0	0	0
F_species_55	3.243	14.02	3.766	0	0	3.563	13.681	21.841	5.472	2.636	4.661	1.878	32.356	1.02	28.116	1.424	0	0	16.075	66.054	29.579	3.045	0	4.7	39.981	29.236	174.742	1.048	1.547	2.037	2429.04	2283.2	387.273	2.645	2.414	0
F_species_56	0	0	0	0	0	0	0	0	0	0	0	0	0	0	0	0	0	0	0	0	0	0	0	0	0	0	0	0	0	0	0	0	0	0	0	0
F_species_57	0	0	0	0	0	0	0	0	0	0	0	0	0	0	0	0	0	0	0	0	0	0	0	0	0	0	0	0	0	0	0	13.633	0	0	0	0
F_species_58	1.59	2.881	2.323	0	0	0	0.684	4.604	9.592	0	0	0	5.85	8.332	9.013	0	0	0	3.699	5.148	3.192	0	0	0	2.277	16.493	9.463	0	0	0	7.509	5.664	9.446	0	0	0
F_species_59	1.184	3.264	1.409	0	0	0	2.249	9.071	2.072	0	1.31	1.325	12.627	0	6.604	0	0	0	0	29.282	10.284	1.966	0	0	0	2.269	64.759	0	0	0.555	627.826	462.759	87.113	0	0	0
F_species_60	0	0	0.677	0	0	0	0	0.825	0.991	0	0	0	0.999	0	0	0	0	0	0.751	2.762	7.697	0	0	0	0	0	1.643	0	0	0	0	1.888	15.542	0	0	0
F_species_61	0	0	0	0	0	0	1.814	5.463	0	0	0	5.786	1.794	0	1.995	0	1.605	0	2.153	4.266	1.432	1.185	0	0	7.336	6.849	20.108	0	0	0	11.38	10.849	2.94	0	0	1.043
F_species_62	3.217	9.117	0	0	0	0	9.815	0	10.572	0	0	0	5.87	3.43	0	0	0	0	17.024	12.783	10.035	0	0	0	19.576	0	1.643	0	0	0	1.142	17.825	74.23	0	0	0
F_species_63	0	2.668	0	0	0	0	0	0	0	0	0	0	0	0	0	0	0	0	0	0	1.274	0	0	0	0	0	0	0	0	0	5.838	16.673	0	0	0	0
F_species_64	0	32.84	0	0	0	0	3.307	12.461	2.612	0	1.812	1.818	12.402	0	9.249	0	0	0	21.143	11.019	18.598	2.752	0	2.755	14.713	5.244	7.068	4.839	0	0	234.891	241.077	52.657	0	0	1.939
F_species_65	7.581	17.183	2.763	0	0	1.431	7.317	12.678	12.857	0	0	0	14.604	15.621	24.142	0	0	0	18.68	35.066	23.405	0	0	0	20.925	29.416	11.241	0	0	0	24.071	29.602	49.372	0	0	0
F_species_66	0	0.657	0	0	0	0	0	0	0	0	0	0	0	0	0	0	0	0	0	0	0	0	0	0	0	0	0	0	0	0	0	21.41	4.756	0	0	0
F_species_67	0	0	1.624	0	0	0	0	0	4.841	0	0	0	1.641	0	0	0	0	0	0	0	1.616	0	0	0	0	0	0	0	0	0	0	0	0	0	0	0
F_species_68	0	5.367	0	0	0	0	0	0	0	0	0	0	0.397	0	0	0	0	0	0	0	0	0	0	0	0	0	0	0	0	0	0	167.693	0	0	0	0
F_species_69	0	2.668	0	0	0	0	0	0.973	0	0	0	0	0	2.318	0.783	0	0	0	5.619	0	4.873	0	0	0	0	0	0	0	0	0	11.612	58.661	29.722	0	0	0
F_species_70	0	12.594	0	0	0	0	0	0.435	0.495	0	0	0	0	2.943	0.798	0	0	0	0	0.911	0	0	0	0.909	3.12	0	0	0	0	0	19.354	21.858	2.464	0	0	0
F_species_71	0	4.963	1.612	0	0	0	0.57	4.879	1.587	0	0	0	0.805	0	1.271	0	0	0	3.356	5.798	4.715	0	0	0	0	0	0	0	0	0	2.707	3.456	0	0	0	0
F_species_72	6.921	43.282	0	0	0	0	2.021	5.612	0	0	0	0	5.992	1.646	0	0	0	0	1.237	8.286	11.755	0	0	1.336	0	1.522	1.542	0	0	0	74.138	59.909	4.172	0	0	0
F_species_73	3.289	39.712	1.759	0	0	0	12.76	30.808	16.888	0	2.782	3.34	31.938	1.205	8.983	0	0	0	4.085	5.755	18.677	1.931	0	3.026	5.818	0.291	3.14	0.75	0.1	0.995	122.023	137.483	18.136	0	0.456	0
F_species_74	1.509	29.738	2.086	0	0	0	0.487	9.162	4.402	2.196	0	0	81.7	9.177	7.21	11.415	0	0	3.356	6.305	2.903	0	0	0.609	4.904	0	9.306	0.259	0.274	0	349.046	906.63	29.376	0	3.516	0
F_species_75	15.876	400.412	41.787	0.213	0	0	32.704	131.707	39.652	9.982	30.062	34.633	557.403	60.767	83.329	32.015	0.815	3.117	29.897	39.203	110.23	10.822	0.296	12.829	53.892	31.271	38.708	8.151	7.038	4.153	11796.2	2132.78	427.639	2.4	14.257	0
F_species_76	4.581	82.124	6.258	0	0	0	9.888	46.726	3.412	0	0	6.21	42.294	5.18	25.796	0	0	0	16.506	12.117	33.374	0	0	0.668	5.986	6.061	1.778	0	0	0	479.338	221.009	32.358	0	3.525	0
F_species_77	6.37	2.072	4.962	0	0	0	9.358	7.49	3.164	0	0	2.007	6.868	6.223	13.179	0	0	0	9.605	6.217	15.118	0	0	1.066	16.962	13.117	11.005	0	0	0	75.321	100.552	33.224	0	0	0
F_species_78	0.994	7.762	0	0	0	0	10.499	4.775	5.438	0	0	0	3.221	2.063	2.32	0	0	0	1.965	7.375	3.152	0	0	0	2.263	6.282	4.704	0	0	0	3.299	8.032	2.097	0	0	0
F_species_79	12.813	31.293	19.62	14.807	23.593	34.128	25.953	14.889	17.338	25.541	34.447	46.182	26.181	17.463	19.237	28.37	29.515	36.531	26.596	35.398	11.571	13.682	17.995	26.628	29.469	17.434	24.418	10.611	16.78	12.878	15.695	8.641	4.042	15.535	12.886	27.228
F_species_80	0	0	0	1.163	0	0	0	0	0	0	0	0	0	0	0	0	0	0	0	0	0	0	0	0	9.317	0	0	0	0	0	0	1.984	0	0	0	0
F_species_81	1.861	2.87	2.289	0	0	0	0	2.222	4.987	0	0	0	2.558	12.851	0	0	0	0	2.142	2.314	7.316	0	0	0	5.101	0	0.866	0	0	0	0	1.216	33.981	0	0	0
F_species_82	37.95	201	38.7	0	0	0	98.141	181.824	137.152	0	1.696	13.571	217.78	100.155	188.969	1.746	0	2.941	137.795	207.386	170.577	0	0.726	8.029	95.798	167.89	99.463	0.802	0	0.724	340.435	459.529	264.493	0.667	1.169	0
F_species_83	0	67.449	0	0	0	0	0.166	3.94	2.511	0	0	0	2.884	0	0.369	0.518	0	0.218	5.046	0.781	19.768	0	0	0.417	7.997	2.504	2.96	0.129	0.087	0.781	51.42	516.363	65.886	0.589	0.485	0
F_species_84	0	23.004	0.451	0	0	0	2.85	10.399	1.261	0	0	0.825	6.156	0	0.488	0	0	0	4.45	2.328	7.828	0	0	0	1.7	2.629	0	0	0	0	47.697	209.296	10.44	1.778	3.516	0
F_species_85	0	0	0	0	0	0	0	0	0	0	0	0	0	0	0	0	0	0	0	1.547	3.349	0	0	0	0	0	0	0	0	0	7.615	0	0	0	0	0
F_species_86	0	40.158	0	0	0	0	1.172	14.064	5.033	0	0.376	5.892	13.931	0	5.437	1.037	1.161	0	20.591	19.174	6.515	0.993	0.501	0.3	9.964	2.407	21.56	0	0.374	0.77	292.317	686.33	83.935	1.467	0	1.538
F_species_87	8.737	70.744	5.063	0	0	0	8.716	33.924	20.536	1.827	3.107	9.967	62.247	8.981	24.349	0.267	0	1.974	29.522	93.471	71.49	1.2	0.986	1.684	48.258	6.752	108.825	1.307	1.447	0	2143.11	1573.32	252.952	1.167	2.785	1.81
F_species_88	1.771	19.235	0	0	0	0	10.221	11.121	3.873	0	8.51	5.528	35.455	1.506	20.433	2.041	1.236	0	13.756	40.691	26.334	2.636	0	1.189	32.449	10.945	82.335	0	1.085	0.509	926.298	1106.24	102.698	1.433	0.894	0
F_species_89	0	6.024	0	0	0	0	1.586	9.539	1.993	0	0	0	7.887	0	1.212	0	0	0	6.569	7.606	4.071	0.953	0	0.82	6.675	0	12.22	0	0	0	80.928	164.973	8.885	0.133	0.447	0
F_species_90	0.307	0	0	0	0	0.904	7.059	6.161	2.06	0.39	1.076	2.249	19.588	0.324	4.994	0	0	0	16.66	41.429	8.669	0.262	0	2.023	38.674	11.221	60.719	1.592	0.112	0.147	323.599	463.431	66.793	0	2.177	0.806
F_species_91	25.101	14.403	9.765	0	0	0	11.587	16.011	11.799	0	0	0	21.677	21.044	11.953	0	0	0	9.031	27.04	29.355	0	0	0	31.366	17.171	26.849	0	0	0	12.289	45.188	34.564	0	0	0
F_species_92	6.424	8.693	2.853	0	0	0	5.607	2.508	3.479	0	0	0.333	2.65	1.646	6.619	0.131	0	0	2.407	7.693	13.686	0.181	1.487	0	1.602	20.243	4.715	0	0	0.204	4.844	9.632	10.613	0	0.114	0
F_species_93	0	1.971	0.631	0	0	0	0	0.859	1.058	0	0	0	0	0	6.708	0	0	0	0	2.632	2.207	0	0	0	0	1.052	0	0	0	0	0	5.184	0	0	0	0
F_species_94	32.718	24.562	31.967	0	0	0	34.649	38.241	29.081	0	0	0	11.546	22.156	36.803	0	0	0	40.089	40.141	41.124	0	0	0	18.466	24.048	25.712	0	0	0	33.652	54.085	52.311	0	0	0
F_species_95	0	0	0	0	0	0	1.15	0.515	0	0	0	0	1.172	0	1.404	0	0	0	0	0.463	0	0	0	0	3.049	0.54	1.193	0	0	0	14.425	67.109	1.967	0.733	0	0
F_species_96	0	0	0	0	0	0	0	0	0	0	0	0	0	0	0	0	0	0	0	2.27	43.789	0	0	0	0.717	0	0	0	0	0	0	426.915	164.887	0	0	0
F_species_97	1.491	2.547	1.049	0	0	0	3.617	2.428	3.738	0	0	0	2.752	0	1.935	0	0	0	4.217	2.14	1.799	0	0	0	0	3.113	0	0	0	0	1.1	2.88	7.198	0	0	0
F_species_98	0	0	0	0	0	0	0	0	0	0	1.269	0	1.478	0	0	0	0	0	0.817	0.448	0	0	0.48	0	0.885	0	2.498	0	0	0	10.936	12.257	3.653	0	0	0
F_species_99	0	39.198	0	0.862	0	0	3.711	17.809	7.149	0	11.647	3.847	46.767	1.205	22.872	1.162	2.186	1.008	17.477	40.402	26.689	0.973	2.008	0	21.811	13.463	52.483	0.569	0.823	1.086	366.453	883.049	99.802	1.866	0	0.856
F_species_100	0	0	0	0	0	0	0	0	0	0	0	0	0	0	0	0	0	0	0	0	0	0	0	0	0	0	0	0	0	0	0	0	0	0	0	0
F_species_101	0	0	0	0	0	0	0	0	0	0	0	0	0	0	0	0	0	0	0	0	0	0	0	0	0	7.416	2.791	0	0	0	0	0	0	0	0	0
F_species_102	0	1.354	0.891	0	0	0	0	2.245	0	0	0	0	0	0	0	0	0	0	0	0	2.561	0	0	0	0	0	0	0	0	0	2.919	31.491	9.036	0	0	0
F_species_103	0	12.261	0.801	0	0	0	0	0	0	0	0	0	22.726	0	0.931	0	0	0	1.005	1.085	0	0	0	0	0.984	0	1.215	0	0	0	47.253	56.1	2.767	0	0	0
F_species_104	0.66	1.344	0.553	0	0	0	0.435	0.618	1.756	0	0	0	0	0	0	0	0	0	2.109	5.841	6.593	0	0	0	4.441	39.544	6.999	0	0	0.158	45.73	334.012	82.596	0	0	0.514
F_species_105	0	5.094	0	0	0	0	0	0.115	2.893	0	0	0	1.6	0.406	0	0	0	0	0.276	17.034	14.014	0	0	0	2.22	8.538	16.8	0	0	0	171.752	243.219	9.62	0	0	0
F_species_106	229.713	152.888	143.69	0	0	0	64.334	58.799	65.862	0	0	0	50.822	70.803	69.101	0	0	0	23.438	13.969	15.564	0	0	0	11.959	17.42	6.043	0	0	0	33.716	26.978	8.084	0	0.409	0
F_species_107	0	0	0	0	0	0	0	0	1.317	0	0	0	0	0	0	0	0	0	0	3.702	0	0	0	0	0	0	6.2	0	0	0	6.007	0	0	0	0	0
F_species_108	6.659	9.097	13.723	0	0	0	18.065	9.025	13.105	0	0	0	4.137	15.122	18.719	0	0	0.478	10.521	3.6	7.172	0	0	0.447	0	5.037	0	0	0	0.26	30.205	48.451	0	0	0.428	0
F_species_109	0	0	0	0	0	0	2.239	2.187	0	2.631	1.589	0	0	0	0.502	2.565	0	0	0	1.128	0	0	0	0.638	0	0	0	1.022	0	0	0	20.674	0	0	0	0
F_species_110	10.653	18.781	9.122	0	0	0	6.063	2.691	5.156	0	0	0	10.466	6.791	7.609	0	0	1.081	6.911	12.465	8.971	0	0	1.488	7.518	5.562	26.444	0	0	0	72.445	69.637	34.607	0	0	0
F_species_111	0	14.403	0	0	0	0	0.601	5.326	0.642	0	0	0.803	29.167	4.322	14.301	0	0	0	10.433	5.683	3.98	0	0	0	0	0	0	0	0	0	19.734	94.824	16.73	0	0.817	0
F_species_112	11.095	11.128	3.146	0	0	0	3.576	12.976	11.225	0	0	0	11.607	9.943	16.459	0	0	0	10.036	24.567	19.596	0	0	0	7.125	34.066	13.582	0	0	0	50.299	36.163	53.695	0	0	0
F_species_113	2.132	27.018	1.906	0	0	0	9.495	28.379	9.086	4.837	4.163	3.31	31.132	5.237	14.598	39.125	2.655	1.382	11.746	4.772	21.251	0	0	20.928	34.009	29.181	5.75	0	0	0	117.328	349.918	15.217	0	0.504	0
F_species_114	3.461	143.287	0	0	0	0	22.916	49.877	10.189	5.965	15.901	20.969	114.913	7.288	31.056	17.276	0.173	1.548	14.133	27.503	89.103	0.832	0	18.525	44.814	14.653	15.123	0.97	0	1.539	207.476	857.861	40.726	0.733	2.09	0.905
F_species_115	5.015	28.272	1.702	0	0	0	10.955	30.2	4.39	4.741	1.513	8.217	42.201	7.602	5.777	11.967	0.58	0	0.994	5.118	25.337	0.308	0	6.728	11.931	6.337	6.875	2.783	0.262	0	100.216	209.842	23.238	0.144	0	0
F_species_116	0	9.33	1.094	0	0	0	9.888	31.586	10.695	0	8.387	3.484	11.333	1.356	12.499	11	0.259	0	2.694	4.974	13.686	0	0	9.891	18.62	9.077	2.622	0	0	0.656	100.235	253.396	3.416	0	0	0
F_species_117	0	0	0	0	0	0	0	0	0	0	0	0	0	0	2.275	0	0	0	0	0	6.226	0	0	0	2.375	10.142	0	0	0	3.101	0	4.128	0	0	0	0
F_species_118	0	0	0	0	0	0	3.265	0	1.115	0	0	0	6.532	1.321	2.364	0.862	0	0	0	8.546	3.717	0	0	1.007	4.722	20.533	8.068	0	0.449	0.407	21.109	13.825	5.512	0.689	0.504	0
F_species_119	0	0	0	0	0	0	0	0	0	0	0	0	0	0	0	0	0	0	0	0	0	0	0	0	0	0	0	0	0	0	0	0	0	0	0	0
F_species_120	0	0	0	0	0	0	0	0	0	0	0	0	0	0	0	0	0	0	0.475	1.041	0	0	0	0	0.506	0	0	0	0	0	8.947	10.017	0	0	0	0
F_species_121	28.896	122.232	26.363	0	0	0	39.437	42.112	46.532	0	0	0	26.986	24.88	47.678	0	0	0	42.848	45.694	55.452	0	0	0	30.593	76.876	50.907	0	0	0	98.397	69.893	98.677	0	0	0
F_species_122	0	0	0	0	0	0	0	0	0	0	0	0	0	0	0	0	0	0	0	0	0	0	0	0	0	0	0	0	0	0	0	15.169	0	0	0	0
F_species_123	0	0	0	0	0	0	0	0	0	0	0	0	0	0	0	0	0	0	0	0	0	0	0	0	0	0	0	0	0	0	0	0	0	0	0	0
F_species_124	0	1.718	2.255	0	0	0	1.202	0	1.103	0	0	0	1.682	0	3.9	0	0	0	0	0	1.642	0	0	0	0	0	0	0	0	0	0	0	3.804	0	0	0
F_species_125	0	1.466	0	0	0	0	0	0	0	0	0	0	0	0	0	0	0	0	0	0	0	0	0	0	0	0	0	0	0	0	9.455	9.313	0	0	1.901	0
F_species_126	0	0	0	0	0	0	0	0	0	0	0	0	1.987	0	0	0	0	0	0	0	0	0	0	0	0	0	1.395	0	0	0	1.544	21.794	0	0	0	0
F_species_127	0	9.43	0	0	0	0	2.995	14.133	1.52	0	1.269	0	16.978	2.619	4.388	0	0	0	6.735	3.89	13.896	0.469	0	0	15.781	2.74	0	0	0	0	6.662	23.394	5.361	0	0	0
F_species_128	3.632	71.4	2.966	0	0	0.738	12.282	28.702	9.896	2.403	0.777	1.886	32.745	5.817	16.222	2.472	0.63	0	6.68	9.486	54.297	0	1.742	4.327	25.239	21.446	48.263	1.152	0.774	0.634	213.062	218.994	46.778	0.733	1.701	1.202
F_species_129	9.063	246.031	11.491	1.376	0	0	57.991	127.458	23.868	5.536	7.417	8.648	50.954	5.284	13.917	0.322	0	0	37.968	52.171	107.307	1.981	1.605	9.97	9.865	6.614	10.059	0.88	1.248	0.747	268.331	389.695	51.359	0.333	6.909	0.242
F_species_130	0.434	13.1	0	0.979	0	0	0.84	3.47	2.162	0	0	0	5.564	1.819	2.748	0	0	1.07	7.861	15.964	7.973	1.462	0	3.86	5.761	12.772	10.804	0	0.162	0.204	80.715	285.08	38.543	0.633	0.171	0.663
F_species_131	1.834	151.2	4.003	0	0	0	8.893	19.848	10.436	1.619	9.575	8.103	43.679	1.298	21.245	1.855	1.334	0	23.581	72.026	53.667	1.598	0.414	1.302	42.931	17.074	110.523	2.964	0	1.301	2058.38	2140.53	209.092	1.111	0.884	0.48
F_species_132	1.708	34.659	7.16	0	0	0	9.805	12.06	16.865	0	0	0	8.407	8.042	16.341	0	0	0	7.364	20.721	22.88	0	0	0	10.554	4.967	7.72	0	0	0.951	58.865	113.64	7.609	0	0	0
F_species_133	0	6.661	0	0	0	0	0	0	0	0	0	0	1.712	0	0	0	0	0	0	0	1.668	0	0	0	0	0	0	0	0	0	11.274	24.578	4.41	0	0	0
F_species_134	0	32.405	0.327	0	0	0	3.504	8.429	1.205	4.644	0	0	3.557	0	0.783	0	0	0	2.506	6.537	13.528	1.139	0	0.447	5.902	11.221	0.754	0	0.487	0	40.717	34.915	13.921	0	0.59	0
F_species_135	0	3.871	0	0	0	0	0	0	0	0	0	0	0	2.19	0	0	0	0	0	0	0	0	0	0	0	0	1.913	0	0	0	31.706	29.346	12.753	0	0	0
F_species_136	0	0	0	0	0	0	0	0	0	0	0	0	0	0	0	0	0	0	0	0	0	0	0	0	0	0	0	0	0	0	0	0	0	0	2.214	0
F_species_137	0	5.256	4.421	0	0	0	0	0	1.205	0	3.879	0	2.303	2.839	2.822	0	0	0	4.129	2.155	3.139	0	0	0	4.539	0	1.238	0	0	0	9.666	22.146	2.767	0	0	0
F_species_138	13.409	11.129	22.62	0	0	0	25.746	52.545	27.257	0	0	0	43.291	49.62	78.66	0	0	0	92.144	151.817	73.434	0	0	0	14.629	53.547	73.345	0	0	0	23.33	27.33	27.82	0	0	0
F_species_139	0	1.931	0	0	0	0	0	0	0	0	0	0	0	0	0	0	0	0	0	0	0	0	0	0	0	0	0	0	0	0	3.553	1.824	6.809	0	0	0
F_species_140	0	0	0	0	0	0	0	0	0	0	0	0	0	0	0	0	0	0	0	0	6.685	0	0	0	0	6.558	0	0	0	0	0	0	0	0	0	0
F_species_141	0	0	0	0	0	0	0	2.726	0	0	0	0	2.008	0	0	0	0	0	4.361	0	0	0	0	0	0	0	0	0	0	0	0	0	0	0	0	0
F_species_142	0	0.98	0	0	0	0	0	0	0	0	0	0	2.079	0	0	0	0	0	0	0	0	0	0	0	0	0	0	0	0	0	0	11.937	0	0	0	0
F_species_143	0	4.346	0	0	0	0	6.063	4.581	2.094	0	0	0	1.06	0	0	0	0	0	0	0	0	0	0	0	0	0	0	0	0	0	5.965	1.504	0	0	0	0
F_species_144	0	3.113	0	0	0	0	0	6.345	0	0	0	0	0	0	0	0	0	1.444	0	0	0	0	0	0	0	0	0	0	0	0	3.405	0	0	0	0	0
F_species_145	0	0	0	0	0	0	0	0	0	0	0	0	0	0	0	0	0	0	0	0	0	0	0	0	0	0	0	0	0	0	0	0	0	0	0	0
F_species_146	0	18.497	0	0	0	0	0	3.39	7.599	2.378	0	0	5.636	1.646	2.201	0	0	0	1.722	0	4.965	0	0	4.008	0.548	0.692	4.804	0.867	0.125	0	64.893	126.412	14.159	0	1.046	0
F_species_147	0	27.23	0	0	0	0	0.259	6.287	0.912	0	0	0	2.538	0	0.887	0	0	0	3.599	1.085	4.4	0	0	0	6.099	0	0.743	0	0	0.091	17.81	200.432	13.727	0	0	0.153
F_species_148	1.97	0	0	0	0	0	0	0	0	0	0	0	0	0	0	0	0	0	1.402	3.644	0	0	0	0	6.633	0	0	0	0	0	0	7.841	0	0	0	0
F_species_149	0	0	0	0	0	0	0	0	0	0	0	0	0	0	0	0	0	0	0	0	0	0	0	0	0	0	0	0	0	0	1.269	4.8	2.616	0	0	0
F_species_150	0	8.036	0	0	0	0	0	0	0	0	0	0	3.159	0	0	0	0	0	0	0	0	0	0	0	1.265	0	0	0	0	0	24.621	23.682	0	0	0	0
F_species_151	0	12.554	0	0	0	0	7.307	4.902	0	0	0	0.401	2.589	0	0.886	0	0	0	1.06	0	1.576	0	0	0	0.295	0	0	0	0	0	12.458	100.68	6.398	0	0	0
F_species_152	6.415	3.416	3.033	0	0	0	2	5.074	3.108	0	0	0	2.446	9.062	7.491	0	0	0	13.933	20.158	13.699	0	0	0.678	1.349	3.487	2.251	0	0	0	5.859	23.97	4.496	0	0	0
F_species_153	0	6.247	0.485	0	0	0	0	0	1.813	0	0	1.818	3.516	0.429	0	0	0	0	0	0	2.627	0	0	0.992	0.66	0	0	0	0	0	4.971	38.211	14.223	0	0	0.307
F_species_154	0	0	0	0	0	0	0	0	0	0	1.762	0	0	0	0	0	0	0	0	0	0	0	0	0	0	0	0.428	0	0	0.441	5.309	29.474	5.231	0	0	0
F_species_155	0	0	0	0	0	0	0	0	0	0	0	0	0	0	0	0	0	0	0	0	0	0	0	0	0	0	2.948	0	0	0	0	26.466	4.669	0	0	0
F_species_156	0	43.443	5.706	2.355	0	0	7.079	12.163	0	0	0	1.742	17.06	1.646	3.31	0	0	0	3.599	1.287	20.687	0	0	0	4.623	3.044	1.103	0	0	0	101.486	146.188	41.524	0	0	0
F_species_157	0	2.648	0	0	0	0	0	1.214	0.743	0	0	0	0	0	0.606	0	0	0	0.662	0.651	0.801	0	0	0	0	0	0	0	0	0	0	0	0	0	0	0
F_species_158	0	27.301	0	0	0	0	0	0	0	0	0	0	1.039	0	0	0	0	0	0	9.24	3.363	0	0	0	9.781	0.304	3.792	0	0	0	25.445	61.126	3.048	0	0	0
F_species_159	0	0	0	0	0	0	0	0.309	0	0	0.452	1.605	0	0	0.739	0	0	0	0.872	0	0	0	0	0	0	0	0	0.194	0	0	46.195	42.852	3.48	0	0	0
F_species_160	4.12	52.984	4.16	0	0	0	8.302	48.627	9.468	0	0	5.468	51.465	13.871	29.431	6.112	0.618	3.937	11.394	21.04	70.728	1.044	0.69	4.076	36.746	31.769	29.268	1.514	2.184	5.409	105.166	196.624	19.001	0	4.409	0
F_species_161	0	6.671	0	0	0	0	0	2.451	0	0	0	3.098	0	0.267	0.369	0	0	0	4.582	0.419	0.906	0	0	0.422	0.211	0.249	1.159	0.129	0	0.238	28.725	107.336	1.729	0.1	0.694	0
F_species_162	0	0	0	0	0	0	0	0	0	0	0	0	0	0	0	0	0	0	0	0	0	0	0	0	0	0	0	0	0	0	6.535	20.865	0	0	0	0
F_species_163	0	0.323	0	0	0	0	0	0.848	0	0	0	0.417	0	0	0	0	0	0	0	0	0.315	0	0	0	4.118	0	0	0	0	1.697	57.131	93.8	0	0	0	0
F_species_164	0	0	0	0	0	0	0.29	0	0	0	0	1.984	0	0	0	0	0	0	0.342	0	0	0	0	0	1.11	0	1.654	1.566	0	0	9.709	38.212	0	0	0	0
F_species_165	4.527	5.206	0	0	0	0	0	0	4.03	0	0	0	0	0	0	0	0	0.561	0	2.126	1.156	0	0	0	0	0	0	0	0	0	71.155	51.333	0	0	0	0
F_species_166	0	2.739	0	0	0	0	0	3.516	1.002	0	0	0	0	0	0	0	0	0	8.545	0	10.836	0	0	0.904	0	0	0	0	0	0	37.417	75.558	0	0	0	0
F_species_167	0	0	0	0	0	0	0	0	0	0	0	1.075	0	0	0.99	0	0	1.236	0	0	0	0	0	0	0	0	0	0	0	0	1.417	30.787	0	0	0	0
F_species_168	0	0	0	0	0	0	0	0	0	0	0	0	0	0	0	0	0	0	0	0	0	0	0	0	0	0	0	0	0	0	12.522	28.77	4.475	0	0	0
F_species_169	0	19.457	0.857	0	0	0	3.451	11.211	0	0	0.787	10.095	4.861	4.797	1.108	0.988	0	0	10.467	0.564	6.922	0.323	0	0	6.309	3.113	6.234	0	0	1.098	241.532	405.76	14.245	0	0.513	0
F_species_170	0	0	0	0	0	0	0	0	0	0	0	0	0	1.066	0.724	0	0	0	0	0	0	0	0	0	0.787	0	0	0	0	0	14.574	28.419	0	0	0	0
F_species_171	0	16.729	0	0	0	0	2.86	7.055	1.081	1.027	4.813	1.704	7.817	1.194	1.182	2.33	0	0	4.747	32.26	6.987	0.691	0	0	25.337	4.109	36.256	0	0.624	0.973	327.957	483.783	65.454	2.267	0.152	0
F_species_172	0	0	1.59	0	0	0	0.56	1.374	0	0	0	0	4.718	0	0	0	0	0	1.203	0	3.861	0	0	0	4.005	0.858	0	0	0	0	140.173	182.095	1.902	0	0	0
F_species_173	64.162	122.95	37.853	0	0	0	111.036	136.918	139.527	0	0.995	4.226	80.712	80.409	137.137	0	0	0	65.238	97.534	113.283	0.741	0	0.707	60.427	116.35	86.241	0.375	0.162	0.6	155.191	319.323	130.952	0	0	0
F_species_174	0	0	0.237	0	0	0	0	0.309	0	0	0	0	0	0	0	0	0	0	0	0	0	0	0	0	0.309	0	1.046	0	0	0	1.967	13.185	1.729	0	0	0
F_species_175	1.03	13.17	0	0	0	0	7.691	34.267	9.671	1.386	0.421	4.817	32.092	0.695	4.226	0.644	0	0.541	13.194	27.359	21.119	0	0.317	3.286	2.375	5.728	24.374	0.531	0.674	0.249	339.041	216.305	57.758	0.289	1.15	1.103
F_species_176	39.368	88.058	36.376	0	0	0	55.855	45.445	60.312	0	0	0	69.564	3.627	95.858	0	0	0	4.317	56.423	104.877	0	0	0	71.965	113.071	9.959	0	0	0	148.337	545.549	145.563	0.467	0	0
F_species_177	55.488	43.938	42.476	0	0	0	32.638	32.652	57.801	0	0	0	38.757	19.688	34.558	0	0	0	33.994	33.721	21.383	0	0	0	33.123	17.42	10.172	0	0	0	114.536	104.778	61.973	0	0	0
F_species_178	0	27.038	0	0	0	0	0	0	3.445	0	0	0	3.546	4.403	0.739	1.059	0	0	10.533	0.853	3.454	0	0	0	5.832	5.825	4.523	0	0	0	2.136	2002.41	65.95	0	0	0
F_species_179	16.499	8.046	10.904	0	0	0	13.391	9.483	11.292	0	0	0	7.582	13.094	12.898	0	0	0	5.796	3.47	9.549	0	0	0	7.35	4.608	2.115	0	0	0	5.034	6.177	8.668	0	0	0
F_species_180	2.62	63.617	3.868	0	2.165	0	19.703	35.045	14.186	5.394	5.274	15.056	78.022	8.263	39.034	8.294	1.296	0.332	35.108	105.184	73.526	6.957	6.552	3.424	109.725	28.559	326.911	1.863	4.079	1.89	1693.93	2730.53	254.399	1.867	2.224	0.984
F_species_181	1.852	9.582	3.924	1.997	0.036	0	1.389	5.657	4.616	1.579	0	2.59	1.804	1.947	0	1.686	1.865	1.974	2.385	0	0	1.427	1.395	0.26	0	0.581	0	6.457	1.784	2.071	10.174	38.115	0	1.922	1.948	0
F_species_182	5.973	170.384	11.389	0	0	0	22.916	105.458	30.262	0	1.051	5.021	90.719	10.928	12.188	0	0.469	0	26.607	35.355	47.993	0	0	0	8.348	12.66	4.951	0.453	0	0	353.384	330.748	57.132	0.3	8.163	0
F_species_183	0	8.45	3.766	0	0	0	0	0	3.276	0	0	0	0	0	0	0	0	0	0	13.52	0.946	0	0	0	0.998	3.819	0	0	0	0	2.496	1.376	0	0	0	0
F_species_184	0	0	0	0	0	0	0	0	0	0	0	0	0	0	0	0	0	0	0	0	0	0	0	0	0	0	0	0	0	0	0	6.016	0	0	0	0
F_species_185	140.659	174.854	96.139	0	0	0	160.702	238.332	190.223	0	0	0	161.628	201.469	289.184	0.513	0.692	0	286.391	437.012	356.516	0	0	0	285.303	963.844	243.75	0	0	0.498	368.928	717.463	1008.54	0	0.285	0
F_species_186	0	0	0	0	0	0	0	0	0	0	0	0	1.304	0	0	0	0	0	0.563	16.094	0	0	0	0	0.618	179.954	35.694	0	0	0	14.996	265.588	0.713	0.611	0	0
F_species_187	0	0	0	0	0	0	0	1.775	0	0	0	0	0	0	0	0	0	0	0	0	0	0	0	0	0	28.198	4.973	0	0	0	1.777	2.272	0	0	0	0
F_species_188	14.719	15.788	1.736	0	0	0	2.612	6.242	1.779	0	0	0	1.834	0	0	0	0	0	1.557	0	0	0	0	0	1.996	13.698	0	0	0	0	27.794	22.402	15.931	0	0	0
F_species_189	7.653	2586.83	5.379	0.659	1.251	0.753	9.319	165.987	35.825	0.572	5.737	17.662	164.274	8.366	32.03	1.861	0.161	0.966	448.584	22.688	132.878	1.593	17.245	5.176	165.694	65.352	161.008	3.479	5.613	14.587	3279.64	20866.1	952.885	10.802	13.53	10.752
F_species_190	0	13.575	0	0	0	0	0	0.893	0	0	0	0	0	0	0	0	0	0	0.839	0	0	0	0	0	0.899	0	0	0	0	0	15.61	127.275	2.486	0	0	0
F_species_191	0	0.788	0	0	0	0	0	0	0	0	0	0	0	0	0	0	0	0	0	0	0	0	0	0	0.351	0	0	0	0	0	2.179	34.147	0.951	0	0	0
F_species_192	0	27.765	0	0	0	0	0	3.401	0	0	0	0	0.428	0	0	0	0	0	1.071	0	8.708	0	0	0.58	0.393	0.692	0.439	0	0.349	0.668	24.663	150.988	10.073	0	0	0.361
F_species_193	1352.24	494.669	823.866	0	0	0	774.433	250.209	918.392	0	0	0	522.073	997.21	507.109	0	0	0	52.619	35.514	37.88	0	0	0	213.296	73.472	62.981	0	0	0	215.007	101.737	13.099	0	0	0
F_species_194	0	27.695	2.233	0	0	0	1.534	2.841	1.058	3.85	0	0	3.648	1.738	1.684	0	0.902	0	1.811	7.36	142.349	0	0	0	6.52	2.366	0	0	0	0	25.086	1794.58	406.189	0	1.463	0
F_species_195	2.359	47.112	5.976	0	0	0	10.324	42.182	13.838	2.151	2.209	6.574	59.831	11.148	19.635	1.239	0	0.862	14.838	25.406	202.216	2.49	0	1.689	32.841	45.258	37.358	4.36	1.135	7.526	114.303	2484.78	534.784	0.5	4.067	1.029
F_species_196	2.214	49.881	3.54	0	0	0	2.384	23.639	6.518	0	0	0	22.849	0	9.087	0	0	0	11.482	18.624	21.856	0	0	0	28.274	4.22	6.279	0	0	0.826	253.039	224.018	47.166	0	4.304	0
F_species_197	13.409	83.338	11.513	0	0	0	30.141	33.431	34.248	0	0	0	36.086	44.394	62.171	2.941	0	0	32.084	17.959	38.444	0	0	0	8.475	83.544	43.21	0	0.524	0	147.999	368.829	71.225	0.589	0	0
F_species_198	1.193	164.492	0	0	0	0.497	5.669	4.272	7.735	0.754	0.685	1.25	19.648	0.579	9.292	0.606	0	0	25.426	15.718	9.115	0	0	1.454	15.191	5.466	19.806	0	0.399	0.26	388.494	1346.61	91.176	1.378	0.437	3.026
F_species_199	8.278	215.647	17.635	0	0	0	14.044	78.648	17.506	5.869	9.732	13.389	162.353	18.679	43.289	41.154	5.582	4.831	23.209	131.025	74.421	2.077	1.078	42.774	114.897	276.644	195.843	1.177	0.911	0.633	4445.89	6814.6	216.961	1.067	8.609	0
F_species_200	3.687	27.159	0	0	0	0	3.483	0	0	0	0	0	0	0	0	0	0	0	0	0	3.231	0	0	0	1.307	0	0	0	0	0	44.419	7.809	5.534	0	0	0
F_species_201	52.073	50.487	40.538	0	0	0.181	65.546	71.053	68.869	0	0	0	65.833	81.545	133.105	0	0	0	62.776	115.795	102.224	0	0	0	72.597	72.697	40.397	0	0	0	69.928	106.185	83.417	0	0	0
F_species_202	1.455	15.768	2.188	0	0	0	0.663	7.776	1.273	0	0	0.583	3.251	1.101	2.999	0	0	0	2.705	4.222	5.49	0	0	0.422	2.74	0	0	0.259	0	0	35.514	31.363	8.214	0	0	0
F_species_203	3.163	54.975	3.011	0	1.468	0	1.379	8.475	3.445	0	0	0	12.027	2.99	3.974	0	0	0	9.418	13.882	5.228	0	0	0	21.726	10.363	5.142	0	0.599	0	25.298	35.043	20.816	0.6	1.511	0
F_species_204	0	0	0	0	0	0	0	2.737	2.477	0	0	0	6.859	0	1.995	0	0	0	0.519	13.029	6.738	0.59	0	0	8.221	0.678	25.262	2.717	0	0	252.467	224.306	34.824	0.278	0.276	0
F_species_205	170.863	114.217	107.809	0	0	0	161.543	159.503	186.137	0	0	0	105.13	150.552	241.521	0	0	0	140.887	256.58	184.786	0	0	0	25.099	186.321	108.779	0	0	0	397.145	279.383	246.985	0	0	0
F_species_206	0	0	0	0	0	0	0	0	0	0	0	0	0	0	0	0	0	0	0	0	0	0	0	0	0	0	0	0	0	0	0	0	25.118	0	0	0
F_species_207	3.108	6.408	0	0	0	0	2.819	2.187	4.357	0	0	0	2.548	4.438	3.191	0	0	0	1.446	0.737	2.443	0	0	0	1.785	3.791	2.262	0	0	0	16.815	8.193	4.993	0	0	0
F_species_208	0	0	0	0	0	0	0	0	0	0	0	0	0	0	0	0	0	0	0	0	0	0	0	0	0	0	0	0	0	0	0	0	0	0	0	0
F_species_209	0.786	2227.34	5.469	0	0	0.211	48.34	205.166	47.071	0.39	15.505	41.553	322.117	14.786	63.101	4.518	2.853	1.267	416.648	147.87	224.465	6.482	12.259	10.647	246.854	141.461	336.179	13.806	11.776	33.248	6208.97	21446.6	1140.9	13.345	12.831	4.78
F_species_210	0	1.253	0	0	0	0	0	0	0	0	0	0	0	0	0	0	0	0	0	0	0	0	0	0	0	0	0	0	0	0	5.478	0	0	0	0	0
F_species_211	0	22.085	2.65	0	0	0	0	5.028	0	0	0	0	11.872	0	4.551	0	0	0	5.045	3.557	19.255	0	0	0	0	4.206	0	0	0	1.041	24.113	22.146	0	0	0	0
F_species_212	0	4.468	0	0	0	0	0	0	0	0	0	0	0	0	0	0	0	0	0	0	1.616	0	0	0	0	0	0	0	0	0	0	4.672	0	0	0	0
F_species_213	257.515	189.529	84.806	0	0	0	377.282	406.711	386.989	0	0	1.454	336.19	199.349	608.271	0	0	0	281.598	356.167	388.459	0	0	0	382.774	564.718	315.637	0	0	0	700.29	565.295	555.187	0	0	0
F_species_214	0	17.002	0	0	0	0	0	1.237	0	0	0	0	0	0	0	0	0	0	2.97	0	1.327	0	0	0	5.565	0	0	0	0	0	0	0	0	0	0	0
F_species_215	0	0	0	0	0	0	0	0	0	0	0	0	0	0	0	0	0	0	0	0	0	0	0	0	0	0	0	0	0	0	0	0	0	0	0	0
F_species_216	0.28	5.246	0.857	0	0	0	0.363	0.229	0.259	0	0	0	1.264	0.301	0	0	0	0	0	0	0.25	0	0	0	0	0	3.353	0	0	0	13.431	14.625	3.199	0	0.219	0
F_species_217	7.753	19.579	5.638	0	0	0	12.863	15.416	11.337	0	0	0	7.95	15.528	25.664	0	0	0	8.313	33.866	55.479	0	0	0	147.036	95.775	19.467	0	0	0	70.075	304.922	145.757	0	0	0
F_species_218	41.021	49.72	26.825	0	0	0	32.949	52.636	43.019	0	0	0	53.94	47.974	110.13	0	0	0	48.39	94.786	72.737	0	0	0	50.534	84.499	37.201	0	0	0	86.68	111.69	93.144	0	0	0
F_species_219	0.922	14.211	1.161	0	0	0	8.427	23.593	9.019	0.794	1.168	9.959	20.607	5.342	9.293	2.537	0	0	18.901	28.068	17.771	2.465	2.704	0.737	56.943	5.134	71.342	1.838	1.56	0.611	802.454	816.291	109.939	0.967	1.208	0.381
F_species_220	6.461	5.549	6.337	0	0	0	9.951	8.246	14.275	0	0	0	7.317	12.62	15.454	0	0	0	4.45	15.356	7.263	0	0	0	1.518	11.928	9.295	0	0	0	11.951	29.058	17.401	0	0	0
F_species_221	0	0	0	0	0	0	0	0	0	0	0	0	0	0	0	0	0	0	1.634	0	0	0	0	0	0	0	0	0	0	0	7.678	6.977	2.291	0	0	0
F_species_222	0	0	0	0	0	0	0	0.985	0.563	0	0	0.697	0	0.8	4.949	0	0	0	2.682	2.993	12.189	0	0	0	0	0	0	0	0	0	29.168	19.522	0	0	0	0
F_species_223	0	0	0	0	0	0	0	0	0	0	0	0	0	0	0	0	0	0	0	0	0	0	0	0	0	0	0	0	0	0	0	0	0	0	0	0
F_species_224	4.626	6.004	3.687	0	0	0	11.039	14.247	3.715	0	0	0	15.959	21.195	21.837	0	0	0	8.877	8.242	11.782	0	0	0	10.75	3.21	4.648	0	0	0	14.108	34.947	26.566	0	0	0
F_species_225	3.144	19.892	8.412	0	0	0	2.985	3.653	7.386	0	0	0	1.213	6.304	7.624	0	0	0	0.994	0	1.169	0	0	0	6.774	7.153	1.204	0	0	0	8.799	13.345	6.874	0	0	0
F_species_226	52.009	79.023	51.239	0	0	0	23.818	68.58	31.58	0	0.822	0	60.391	52.808	55.333	0	0	0	36.069	56.598	28.055	2.44	0	0	152.882	49.41	68.562	0.349	0.262	0	48.945	110.377	99.369	0.578	0	0
F_species_227	0	0	0	0	0	0	0	5.543	0	0	0	0	0.887	7.231	0	0	0	0	2.23	6.536	6.423	0	0	0	5.256	1.909	1.036	0	0	0	1.988	0	0	0	0	0
F_species_228	6.379	110.626	8.479	0	0	0	28.212	60.815	23.069	0	0.787	7.089	85.583	8.089	15.365	6.248	0	0	32.967	20.214	61.285	1.376	1.702	10.726	15.528	10.253	16.339	1.94	0.611	1.913	164.265	169.228	92.258	0	1.73	1.029
F_species_229	3.37	179.128	5.345	0	0	0	14.447	64.845	21.582	0	0.751	4.105	96.091	21.241	21.91	0	0.482	0	18.548	27.302	44.71	1.78	0	1.414	55.453	21.432	14.469	0	0.399	0	359.958	453.094	72.111	0	5.046	1.083
F_species_230	2.503	32.77	4.33	0	0	0	1.4	13.125	1.835	1.108	0	1.848	23.002	3.372	7.476	0	0	0	1.513	1.676	7.748	0	0	0	1.63	2.242	5.559	0	0.299	0	31.473	75.59	1.47	0	0	0
F_species_231	0	8.703	0	0	0	0	0	2.783	0	0	0	0	0	1.043	0	0	0	0	0	0	0	0	0	0	0	0	0	0	0	0	0	0	0	0	0	0
F_species_232	0	18.113	0	0	0	0	0	0.722	0	0	0	0	0	0	0	0	0	0	0.696	0	0	0	0	0	0	3.612	0	0	0	0	40.125	75.91	8.755	0	0.361	0
F_species_233	0	19.296	0	0	0	0	6.737	1.351	0	0	0	7.702	1.58	0	2.438	0	0	0	0	2.849	3.087	0	0	0	0	0	1.587	0	0	0.826	26.397	26.178	10.743	0	0	0
F_species_234	0	6.813	1.06	0.63	0	0	0	1.351	0	0	0	0	4.097	0	4.314	0	0	0	4.769	0	1.537	0	0	1.375	3.808	0	1.879	0	0	0	13.453	6.016	8.365	0	0	0
F_species_235	0	0	0	0	0	0	0	6.024	0	0	0	0	0	0	0	0	0	0	2.716	0	1.563	0	0	0	0	0	0	0	1.285	0	0	34.498	0	0	0	0
F_species_236	0	0	0	0	0	0	0	1.088	0	0	0	0	0	0	0	0	0	0	0	0	6.226	0	0	0	0	0	0	0	0	0	0	9.025	0	0	0	0
F_species_237	0	9.713	0	0	0	0	7.639	6.436	7.318	1.149	0	0	3.781	2.932	0	1.844	0.346	0	4.482	0.781	0	0	0	0	3.148	1.259	1.857	0	0	0	52.436	98.377	9.533	0	1.026	0
F_species_238	0	19.71	0	0	0	0	0	0.825	0.304	0	0	0	0.611	0	0	0	0	0	0.254	0	1.826	0	0	0.285	1.124	0.346	0.315	0	0	0	283.75	29.922	0	0	0	0
F_species_239	0	15.283	0	0	0	0	0	0	0	0	0	0	0	0	0	0	0	0	0	0	0	0	0	0	0	0	0	0	0	0	0	0	1.297	0	0	0
F_species_240	1.843	0	2.176	0	0	0	2.322	6.952	0	0	1.98	0	9.794	1.877	2.512	0	0	0	0	4.41	27.057	0	0	0	1.307	0	0	0	0	1.72	19.523	35.939	3.696	0	0	0
F_species_241	0	0	0	0	0	0	0	0	0	0	0	0	0	0	0	0	0	0	0	0.578	0	0	0	0	0	0	0	0	0	0	0	0	0	0	0	0
F_species_242	2.386	13.574	1.77	0	0	0	5.556	7.376	10.167	0	0	0	13.778	10.394	23.683	0	0	0	18.636	46.359	21.055	0	0	0	28.584	29.195	4.096	0	0	0	9.624	38.019	10.094	0	0	0
F_species_243	0	0	0	0	0	0	0	0	0.777	0	0	0	0	0	0	0	0	0	0	1.648	0	0	0	0	0	5.867	0	0	0	0	0	0	0	0	0	0
F_species_244	1.5	6.58	0	0	0	0	0	2.359	1.678	0	0	0	0	13.048	0.31	0	0	0	9.207	0.694	5.569	0	0	0	1.082	0	0	0	0	0	0	0	3.048	0	0	0
F_species_245	6.957	6.893	6.427	0	0	0	10.717	9.815	15.064	0	0	0	9.661	8.193	8.865	0	0	0	12.056	13.78	4.505	0	0	0	16.653	14.127	4.839	0	0	0	7.636	26.754	18.698	0	0	0
F_species_246	48.81	49.588	38.71	0	0	0	66.375	81.303	94.819	0	0	0	68.83	102.531	196.222	0	0.185	0	62.853	147.377	109.829	0	0	0	30.804	142.639	108.025	0	0	0.204	174.078	147.021	105.422	0	0.171	0
F_species_247	6.045	8.915	6.224	0	0	0	4.447	10.422	11.315	0	0	1.454	10.568	6.988	18.793	0	0	0	11.174	2.372	10.573	0	0	0	14.741	8.537	9.238	0	0	0	29.485	18.914	0	0	0.342	0
F_species_248	4.861	0	0	0	0	0	0	0	0	0	0	0	0	0	0	0	0	0	0	0	0	0	0	0	0	0	0	0	0	0	0	0	0	0	0	0
F_species_249	0	14.363	0	0	0	0	0.643	3.653	2.893	0	0	0	1.039	0	2.423	0	0	0	1.38	2.068	0.801	0	0	0	0	0	3.151	0	0	0	10.343	18.786	4.864	0	0	0
F_species_250	0	0	0	0	0	0	0	5.738	0	0	0	0	0	0	0	0	0	0	0	0	9.535	0	0	0	0	0	0	0	0	0	0	0	0	0	0	0
F_species_251	0	0	0	0	0	0	0	0	0	0	0	0	0	0	0	0	0	0	0	0	0	0	0	0	0	0	0	0	0	0	0	3.456	0	0	0	0
F_species_252	11.575	140.679	12.404	0	0	0	0.145	0	0	0	0	0	0	0	0	0	0	0	0	0.188	0	0	0	0	0	0.664	0	0	0	0	0	0	2.032	0	0	0
F_species_253	7.581	6.853	7.713	0	0	0	6.064	15.748	4.818	0	0	0.712	14.787	7.764	23.92	0	0	0	6.978	32.246	18.874	0	0	0	10.821	30.758	33.87	0	0	0	49.389	48.869	46.323	0	0	0
F_species_254	13.436	19.73	6.754	0	0	0	5.41	16.103	3.468	0	0	0	28.647	14.636	34.824	0	0	0	12.873	24.047	16.969	0	0	0	9.542	6.891	2.667	0	0	0	31.135	23.362	2.897	0	0	0
F_species_255	9.523	16.355	2.153	0	0	0	9.649	12.128	5.393	0	0	0	6.655	48.148	8.008	0	0	0	9.638	18.683	37.945	0	0	0	63.168	1.425	0.461	0	0	0	8.926	194.064	224.31	0	0	0
F_species_256	88.341	124.769	67.013	0	0	0	125.681	159.892	172.593	0	0	0	141.41	175.362	343.199	0	0	0	123.488	248.858	158.426	0	0	0	60.695	164.016	199.34	0.129	0	0	199.037	218.962	208.985	0	0	0
F_species_257	0	4.478	0	0	0	0	0	0	1.914	0	0	0	0	0	1.507	0	0	0	0	0	1.931	0	0	0	0	0	0	0	0	0	0	0	4.41	0	0	0
F_species_258	1.473	54.227	1.477	0	0	0	2.726	10.811	5.989	0	0	1.181	8.947	4.855	9.116	0	0	0	4.714	7.924	4.965	0	0	2.549	4.497	9.187	3.961	0	0	0	85.58	88.135	7.436	0	0.418	0
F_species_259	264.725	280.801	177.495	0	0	1.266	383.014	386.703	352.797	0	0	3.249	388.133	383.588	596.363	0	0	0	359.521	535.327	440.786	0	0	0	362.383	383.973	546.383	0	0	0.713	839.026	787.041	972.032	0	0	0
F_species_260	0	0	0	0	0	0	0	0	0	0	0	0	0	0	0	0	0	0	0	0	4.308	0	0	0	0	0	0	0	0	0	1.333	6.208	0	0	0	0
F_species_261	0	3.113	4.093	0	0	0	8.717	9.151	6.282	0	0	0	6.125	34.811	9.485	0	0	0	18.658	9.891	4.755	0	0	0	45.7	5.106	17.34	0	0	0	22.548	9.057	3.48	0	0	0
F_species_262	0	3.113	0	0	0	0	0.964	0	0	0	0	0	0	1.576	0	0	0	0	2.815	7.331	0	0	0	0	0	2.2	4.096	0	0	0	24.768	7.809	3.48	0	0	0
F_species_263	0	0	0	0	0	0	0	0	0	0	0	0	0	0	0	0	0	0	0	0	0	0	0	0	0	0	0	0	0	0	0	9.089	0	0	0	0
F_species_264	0.352	106.897	5.018	0	0	0	14.831	44.966	20.491	0	0.706	5.21	77.696	5.863	18.056	0.622	0	0	14.021	24.192	37.261	0	1.196	9.298	13.055	3.584	8.765	0	0.561	0	131.776	160.46	30.63	0	1.644	0
F_species_265	31.435	647.592	32.857	0.3	0	0	83.58	305.103	89.936	2.196	7.585	26.604	386.442	66.304	124.934	17.09	0.161	0	91.515	132.614	341.871	9.84	1.83	23.18	153.054	34.508	58.938	2.574	0.212	4.38	1106.93	1555.83	210.649	2.989	38.324	2.108
F_species_266	0	0	0	0	0	0	0	0	0	0	0	0	1.05	0	0	1.173	0.877	0	0	1.894	0	0	0	0	3.527	2.269	0	0	0	0	1.184	3.008	0	0	0	0
F_species_267	0	0	0	0	0	0	0	1.409	0	0	0	0	4.973	1.912	3.841	0	0	0	0	0	4.847	0	0	0	0	0	0	0	0	0	0	0	0	0	0	0
F_species_268	6.813	7.247	0.79	0	0	0	14.708	19.069	24.093	0	0	0	5.646	7.034	23.92	0	0	0	8.898	27.879	16.588	0	0	0	8.01	14.432	18.995	0	0	0	24.811	25.282	13.186	0	0	0
F_species_269	0	0	0	0	0	0	0	0	0	0	0	0	0	0	0	0	0	0	0	0	0	0	0	0	0	0	0	0	0	0	0	36.707	6.96	0	0	0
F_species_270	0	0	0	0	0	0	0	0	0	0	0	0	0	0	0	0	0	0	0	0	0	0	0	0	0	0	0	0	0	0	1.502	5.696	0	0	0	0
F_species_271	10.048	0	0	0	0	0	0.705	2.794	0.833	0	0	1.393	6.502	0	13.918	0	0	0	1.523	6.709	9.299	0	0	0	12.212	0.484	1.339	1.617	0	0	27.222	77.766	16.428	0	0	0
F_species_272	0	3.8	0	0	0	0	0	6.081	1.385	0	0	0	0	0	0	0	0	0	0	0	0	0	0	0	0	0	0	0	0	0	50.722	55.493	0	0	0	0
F_species_273	203.98	204.235	154.174	0	0	0	224.3	243.086	232.882	0	0	0	202.932	226.199	357.399	0	0	0	525.382	768.353	466.635	0	0	0	1092.4	564.289	212.314	0	0	0	545.271	783.169	1478.32	0	0	0
F_species_274	5.078	19.022	6.382	0	0	0	6.354	9.518	4.999	0	0	6.377	5.554	1.564	29.845	0.491	0	0	7.861	6.189	13.686	0	0	0	2.234	3.985	1.317	0	0	0	165.026	162.477	35.018	0.511	0	0
F_species_275	0	0	0	0	0	0	0	0	0	0	0	0	0	0	0	0	0	0	0	0	0	0	0	0	0	0	0	0	0	0	0	0	4.41	0	0	0
F_species_276	0	0	0	0	0	0	0	0	0	0	0	0	0	0	0	0	0	0	0	0	0	0	0	0	0	0	0	0	0	0	0	123.115	0	0	0	0
F_species_277	0	56.472	5.976	0	0	0	5.524	2.531	0	0	0	1.083	6.726	0	0	0	0	0	18.604	3.499	12.399	0	0	0	4.834	13.85	7.078	0	0.699	0.464	44.968	737.566	14.008	6.49	11.792	1.454
F_species_278	0	0	0	0	0	0	0	0	0	0	0	0	0	0	0	0	0	0	0	0	0	0	0	1.989	0	0	0	0	0	0	2.581	12.961	0	0	0	0
F_species_279	0	0	0	0	0	0	0	0	0	0	0	0	0	0	0	0	0	0	0	0	0	0	0	0	0	0	0	0	0	0	3.575	0	0	0	0	0
F_species_280	0	0.637	0	0	0	0	0.819	2.989	0.338	0	5.67	8.301	4.27	0	9.396	0	0	0	12.011	0	9.299	0	0	0	40.318	5.036	6.482	3.442	0.823	0.532	315.247	360.924	10.073	0	2.234	0
F_species_281	0	7.682	0	0	0	0	0	0	0	0	0	0	0	0	0	0	0	0	0	0	0	0	0	0	0	1.619	0	0	0	0	0	23.394	3.437	0	0	0
F_species_282	0	14.394	0	0	0	0	0	0	3.063	0	0	4.749	2.874	4.496	3.147	0	0	0	9.087	0	2.601	0	0	0.56	1.461	1.024	7.033	1.203	0	0.192	109.777	226.674	0.908	0.167	0	0
F_species_283	0.316	2.385	0	0	0.615	0	1.876	5.841	0.732	0	0	10.2	5.422	2.99	4.609	0	0	0	13.35	0	5.109	0	0	0.776	7.013	2.172	2.059	0.349	0	0.453	129.322	215.186	15.845	0.545	0.428	0
F_species_284	0	1.334	1.116	0	0	0	3.119	7.548	1.452	0.653	4.884	7.96	2.905	0.487	2.925	3.58	0	0	12.775	0.839	9.43	0	0	0.314	9.205	2.214	6.796	0	0.424	4.809	429.76	611.572	34.888	0	0	0
F_species_285	0	26.907	0.203	0	0	0	3.234	2.039	0.203	0	0.132	3.968	0.296	1.762	0.724	0.115	0	0	6.403	0	2.706	0	1.431	0.182	2.319	3.265	6.041	1.138	0.075	0.26	240.896	310.843	25.313	0	0.048	1.192
F_species_286	0	22.015	0	0	0	0	0.238	0.893	1.632	0	0	3.279	0	0.382	1.064	0	0	0	6.15	0	7.853	0	0.675	0	0.885	0	2.408	0.362	0	0	141.948	155.053	10.203	0	0	0
F_species_287	1.382	1.789	0	0	0	0	0	3.218	0.563	0	2.326	9.693	3.2	2.329	2.319	0	1.667	0	6.767	1.432	4.952	0	0	0	1.236	2.823	3.398	0.841	0	1.007	209.718	312.987	11.781	0	0.133	0
F_species_288	5.114	0	0	0	0	0	0	2.875	0	0	0	1.522	1.243	3.882	0	0	0	0	0	4.555	1.208	0	0	0	10.765	1.231	8.529	0	0	0	40.802	85.063	7.609	0	0	0
F_species_289	1.934	0	0	0	0	0	0	0	0	0	0	0	0	0	0	0	0	0	0	0	0	0	0	0	0	3.653	0	0	0	0	0	0	0	0	0	0
F_species_290	0	3.022	0	0	0	0	2.114	2.543	4.346	0	0	0	1.488	0	0	0	0	0	0	4.02	4.347	0	0	1.297	1.209	0	0	0	0	0	9.941	6.113	3.264	0	0	0
F_species_291	0	0	0	0	0	0	0	4.398	1.002	0	0	0	2.038	1.182	0	0	0	0	0	0.925	3.98	0	0	0	0	0	0	0	1.223	0	0	2.912	0	0	0	0
F_species_292	0	0	0	0	0	0	0	0	0	0	0	0	0	0	0	0	0	0	0	0	0	0	0	0	1.813	0	0	0	0	0	0	12.385	0	0	0	0
F_species_293	0	8.824	1.094	0	0	0	1.161	2.783	6.35	0	0	0	3.261	7.509	2.512	0	0	0	5.564	19.102	11.138	0	0	0	3.921	10.46	2.363	0	0	0	15.06	20.674	14.742	0	0	0
F_species_294	6.307	5.529	1.815	0	0	0	3.607	0	2.24	0	0	0	1.233	0	0	0	0	0	1.082	0	2.075	0	0	0	0.843	0	0	0	0	0	0	3.488	0	0	0	0
F_species_295	4.436	14.444	10.284	0	0	0	2.073	6.7	7.6	0	0	0	3.241	23.06	1.758	0	0	0	14.938	3.615	12.057	0	0	0	15.43	0.401	1.103	0	0	0	1.248	5.056	66.751	0	0	0
F_species_296	2.422	171.597	0	0	0	0	10.156	10.319	9.852	1.26	7.107	6.164	15.766	0.255	3.236	1.222	0	0.499	23.869	17.671	298.76	1.235	0.47	2.088	21.516	10.391	26.86	2.005	1.896	1.347	210.376	4585.05	1040.01	0.1	1.046	1.429
F_species_297	208.198	154.435	156.386	0	0	0	387.138	608.521	371.013	0	1.244	1.212	657.011	1053.03	1320.27	0	0	0	1512.42	2408.76	2083.04	0	0	0	1712.28	1632.14	1549.75	0	0	0	3993.34	1429.11	1229.57	0	0	0
F_species_298	4.03	18.416	6.146	0	0	0	1.026	0.905	9.873	0	0	0	3.893	7.857	4.831	0	0	0	10.191	3.282	3.927	0	0	0	5.691	2.975	0	0	0	0	30.395	59.525	2.464	0	0	0
F_species_299	0	12.058	0	0	0	0	0	0	0	0	0	0	2.303	0	0	0	0	0	0.972	0	0	0	0	0	0	1.633	1.542	0	0	0	0	11.969	3.48	0	0	0
F_species_300	0	0	0	0	0	0	0	1.18	0	0	0	0.841	10.099	0	0.532	0	0	0	0.563	0.607	0.657	0	0	0	0	0	0	0	0	0	0.761	3.904	0	0	0	0
F_species_301	0	0	0	0	0	0	0	0	0	0	0	0	0	0	0	0	0	0	0	0	0	0	0	0	0	0	0	0	0	0	0	4.256	0	0	0	0
F_species_302	16.788	190.752	28.765	14.021	1.582	6.585	21.019	40.405	22.788	1.928	8.139	2.636	82.669	13.071	40.527	2.816	26.329	12.167	39.084	145.02	64.792	5.59	0	9.847	69.942	16.34	208.781	12.253	27.533	19.725	3187.1	2929.87	466.064	30.626	25.344	3.278
F_species_303	4.003	4.549	6.901	0	0	0	5.762	18.29	4.368	0	0	0	3.669	2.607	15.824	0	0	0	3.5	14.576	15.879	0	0	0	12.816	9.99	5.277	0	0	0.532	83.528	36.611	5.533	0	0	0
F_species_304	520.497	679.954	444.789	0	0	0	690.386	808.669	881.736	0	0	0	683.947	888.873	1361.21	0	0	0	1124.3	1311.69	1025.97	0	0	0.196	1249.27	1208.67	704.381	0	0	0	1692.07	2133.36	2415.32	0.467	0	0
F_species_305	0	15.434	0	0	0	0	1.803	2.142	4.897	0	0	0	0	20.268	0	0	0	0	2.164	0	4.938	0	0	0	0	2.684	0	0	0	0	5.605	0	22.156	0	0	0
F_species_306	0	14.737	1.68	0	0	0	0	0	0	0	0	0	0	0	0	0	0	0	0	0	0	0	0	0	0	0	0	0	0	0	0	0	3.026	0	0	0
F_species_307	0	0	10.566	0	0	0	0	2.76	0	0	0	0	8.703	0	25.782	0	0	0	0	7.071	6.685	0	0	0	0	29.361	0	0	0	0	3.659	4.032	0	0	0	0
F_species_308	0	1.172	0	0	0	0	0	0	0	0	0	0	0	0	0	0	0	0	0	0	0	0	0	0	0	0	0	0	0	0	0	18.754	1.729	0	0	0
F_species_309	0	2.678	3.665	0	0	0	5.701	2.886	0	0	0	0	2.69	9.027	2.482	0	0	0	1.59	3.34	10.796	0	0	0	1.532	2.006	0	0	0	0	17.323	19.682	0	0	0	0
F_species_310	1.12	0	5.334	0	0	0	7.815	0	0	0	0	0	1.987	3.476	7.047	0	0	0	4.184	4.497	10.731	0	0	0	2.515	7.527	6.031	0	0	0	0	9.953	21.076	0	0	0
F_species_311	1.084	3028.55	7.273	6.124	0.729	3.052	11.335	198.649	39.425	0	6.869	40.338	196.075	9.653	44.709	4.082	7.706	2.972	470.114	44.162	135.51	3.902	15.337	10.787	172.737	91.305	201.933	12.9	10.453	24.579	3100.36	22394.3	1006.42	15.214	18.554	14.401
F_species_312	0	8.976	0	0	0	0	0	0	0	0	0	0	1.253	0	0	0	0	0	7.419	0	0	0	0	0	0	0	0	0	0	0	1.396	30.339	0	0	0	0
F_species_313	6.921	4.771	2.639	0	0	0	8.717	14.247	3.017	0	0	0	5.32	3.407	6.959	0	0	0	10.4	18.003	11.466	0	0	0	7.012	3.584	11.68	0	0	0	4.125	15.809	10.246	0	0	0
F_species_314	0	46.192	4.352	0	0	0	6.572	12.518	6.384	0	0	1.469	6.828	1.391	1.359	0	0	0	1.513	0	5.845	0	0	0	1.476	1.287	0	0	0	0	95.733	166.766	13.705	0	2.851	0
F_species_315	1.907	92.394	2.447	0	0	0	10.531	9.437	11.247	0	4.087	2.052	47.306	3.882	13.638	9.566	0	3.283	32.592	47.024	16.746	3.115	0	1.464	25.9	20.367	68.743	0	0.674	1.641	765.228	758.463	187.022	3.789	1.482	0
F_species_316	0	5.711	0	0	0	0	3.078	0	0	0	0	0	2.732	4.994	0.665	0	0	0	1.027	0	0.407	0	0	0	2.235	7.624	5.007	0	0	2.275	12.268	100.169	4.064	0	0	0
F_species_317	0	49.871	0	0	0	0	0	0.985	0	0	0	0	0.917	0	0.886	0	0	0	0	0	0	0	0	0	5.635	0	0	0	0	0	1.777	26.946	0	0	0	0
F_species_318	0	50.163	1.827	0	0.966	0.203	3.711	0.16	2.623	0	0.279	0.614	7.878	0.406	2.334	0.246	0.272	0	45.223	17.122	1382.55	2.43	1.605	0	42.228	14.21	31.205	0.492	0.724	0.226	183.109	18326.3	3650.16	0.667	0.856	0.658
F_species_319	13.843	17655	22.462	2.103	5.54	7.301	73.963	1125.85	224.925	9.305	24.922	201.096	1328.47	67.669	232.311	21.299	4.901	6.837	3088.84	143.081	811.377	21.865	89.93	47.079	1265.92	648.742	1323.58	48.451	43.857	124.94	15959.7	142582	5669.16	93.799	96.349	55.581
F_species_320	0	0	0	0	0	0	0	0	0	0	0	0	0	0	0	0	0	0	0	0	0	0	0	0	0	0	0	0	0	0	0	0	0	0	0.618	0
F_species_321	0	0	0	0	0	0	0	0	0	0	0	0	0	0	0	0	0	0	0	0	0	0	0	0	0	0	0	0	0	0	16.456	0	0	0	0	0
F_species_322	11.43	13.716	2.255	0	0	0	14.376	12.907	13.116	0	0	0	11.801	5.817	16.887	0	0	0	10.003	28.848	16.444	0	0	0	2.698	28.793	30.551	0	0	0	26.228	14.209	15.196	0	0	0
F_species_323	0	0	0	0	0	0	0	0	1.756	0	0	4.385	0	0	0	0	0	0	0	0	7.04	0	0	0	0	0	0	0	0	0	6.007	7.585	0	0	0	0
F_species_324	0	1.092	0.688	0	0	0	0	0	0	0	0	1.689	2.762	0	0	0	0	0	2.903	4.96	8.997	0	0	0	3.148	0	0	0	0	0.283	97.742	142.189	26.285	0	0	0
F_species_325	7.03	31.394	0	0	0	0	2.995	9.838	4.684	0	0	0	1.702	8.077	6.988	0	0	0	9.837	3.109	7.408	0	0	0	2.024	9.63	5.187	0	0	0	38.072	187.248	0	0.5	0.247	0
F_species_326	22.842	29.322	19.665	0	0	0	31.032	39.856	44.437	0	0	3.673	33.62	45.958	52.908	0.829	0	0	20.844	46.345	45.182	0	0	0	17.131	99.11	27.333	0	0	0	154.217	429.156	108.275	0	0.162	0
F_species_327	0	32.405	0	0	0	0	0	0	0	0	0	0	0	0	0	0	0	0	0	0	0	0	0	0	0	1.287	2.824	0	0	0	4.527	126.475	34.456	0	0	0
F_species_328	0	0	0	0	0	0	0	0	0	0	0	0	0	0	0	0	0	0	0	0	0	0	0	0	0	0	0	0	0	0	0	6.881	0	0	0	0
F_species_329	5.946	5.458	3.822	0	0	0	3.824	6.253	2.657	0	0	0	2.476	8.366	3.575	0	0	0	3.477	16.413	8.97	0	0	0	7.322	1.937	0.529	0	0	0	3.828	1.28	15.002	0	0	0
F_species_330	0	3.811	0	0	0	0	0	0	0	0	0	0	0	0	0	0	0	0	0	0	0	0	0	0	0	0	0	0	0	0	0	103.624	1.016	0	0	0
F_species_331	288.552	199.767	244.947	28.082	16.332	13.154	266.713	253.392	330.415	4.326	10.24	26.226	195.279	255.933	435.245	16.965	79.815	44.884	215.333	323.79	318.927	13.551	7.216	8.801	192.244	202.647	112.38	60.597	63.85	65.84	456.095	460.421	189.746	62.309	65.921	12.497
F_species_332	44.229	41.35	31.121	0	0	0	63.234	92.929	83.65	0	0	0	64.122	59.447	93.124	0	0	0	147.081	172.986	150.834	0	0	0	93.242	95.401	61.788	0	0	0	285.569	197.36	173.794	0	0	0
F_species_333	77.616	78.669	48.971	0	0	0	92.691	99.777	102.08	0	0	0	87.775	122.938	187.18	0	0	0	76.002	122.736	80.644	0	0	0	109.149	141.311	62.857	0.323	0	0	293.904	346.844	236.091	0	0	0
F_species_334	51.341	72.391	23.768	0	0	0	53.253	62.682	51.563	0	0	0	45.442	44.695	86.374	0	0	0	52.486	103.173	92.137	0	0	0	69.38	98.584	74.335	0	0	0	119.634	306.008	194.695	0	0	0
F_species_335	49.859	71.148	29.904	0	0	0	73.216	99.331	86.116	0	0	0	73.538	94.675	128.893	0	0	0	77.703	109.361	93.291	0	0	0	77.614	100.591	64.95	0	0	0	136.681	275.574	271.195	0	0.105	0
F_species_336	0	0	0	0	0	0	2.28	6.837	3.13	0	0	0	0	0	2.482	0	0	0	0	5.784	6.265	0	0	0	6.436	3.431	0	0	0	0	3.575	2.272	7.263	0	0	0
F_species_337	13.861	23.126	2.695	0	0	0	10.168	6.746	9.671	0	0	0	5.299	8.992	5.659	0	0	0	4.361	1.07	2.89	0	0	0	0	4.497	1.193	0	0	0	10.703	2.56	0	0	0	0
F_species_338	203.329	242.058	136.72	0	0	0	235.744	259.302	257.19	0	0	0	202.453	260.232	424.001	0	0	0	261.657	452.197	373.88	0	0	0	282.787	384.748	242.021	0	0	0	590.853	906.25	535.495	0	0	0
F_species_339	85.476	40.209	58.06	0	0	0	40.37	37.978	23.001	0	0	0	40.315	61.51	51.845	0	0	0	46.205	56.134	55.992	0	0	0	60.962	104.078	27.748	0	0	0	117.18	281.911	132.182	0	0	0
F_species_340	289.573	200.486	225.496	0	0	0	472.098	555.15	454.619	0	0	0	627.489	792.797	1479.63	0	0	0	811.838	1566.29	1634.34	0	0	0	769.314	641.98	675.878	0	0	0	1392.29	731.836	1646.63	0	0	0
F_species_341	0	0	0	0	0	0	0	0	0	0	0	0	0	0	0	0	0	0	0	0	0	0	0	0	0	0	0	0	0	0	0	0	0	0	0	0
F_species_342	1.175	0.97	0.316	0.785	0	0	1.679	3.722	2.815	0	1.812	0	4.199	0.556	1.891	0.529	0.395	0.457	2.727	13.477	1.852	1.336	0	0	6.45	1.536	20.356	0	0	0.498	529.555	287.96	58.104	0	0.209	0.396
F_species_343	11.547	24.774	2.515	0	0	0	7.11	9.277	8.241	0	0	0	16.601	20.859	21.172	0	0	0	24.598	23.701	46.639	0	0	0	9.992	17.779	4.985	0	0	0	46.999	30.882	25.399	0	0	0
F_species_344	3.759	6.054	1.906	0	0	0	4.074	5.853	4.796	0	0	0	5.35	10.163	15.204	0	0	0	17.62	26.072	12.254	0	0	0	10.511	13.02	1.519	0	0	0	23.246	13.345	9.317	0	0	0
F_species_345	0	0	0	0	0	0	0	0	0	0	0	0	0	0	0	0	0	0	0	0	0	0	0	0	0	0	0	0	0	0	0	21.666	0	0	0	0
F_species_346	0	0.859	0	0	0	0	0	0.492	0	0	0	0	0	0	0	0	0	0	0	0	0	0	0	0	0	0	0	0	0	0	0	45.54	0	0	0	0
F_species_347	0	0	0	0	0	0	0	0	0	0	0	0	0	0	0	0	0	0	0	0	0	0	0	0	0	0	0	0	0	0	2.369	23.874	0	0	0	0
F_species_348	0	5.287	0	0	0	0	0	0	0	0	0	0	0	0	0	0	0	0	0	0	0	0	0	0	0	0	0	0	0	0	5.034	64.837	0	0	0	0
F_species_349	0	2.416	0	0	0	0	0	0	0	0	0	0	0	0	0	0	0	0	0	0	0	0	0	0	0	8.246	0	0	0	0	6.219	3.616	0	0	0	0
F_species_350	139.898	198.848	114.349	0	0	0	396.083	442.776	425.178	0	0	0	276.379	452.849	726.867	0	0	0	387.277	635.55	563.709	0	0	0	643.259	612.55	288.54	0	0	0	836.402	886.858	1095.29	0.6	0	0.173
F_species_351	0	0	0	0	0	0	0	0	0	0	0	0	0	0	0	0	0	0	0	0	0	0	0	0	0	0	0	0	0	0	0	0	0	0	0	0
F_species_352	0	0.637	4.398	0	0	0	5.265	1.191	4.717	0	0	0	1.692	9.224	7.446	0	0	0	3.577	5.335	9.969	0	0	0	0	10.087	5.638	0	0	0	15.018	4	23.389	0	0	0
F_species_353	1.138	35.761	6.506	0	0	0	22.636	21.531	26.57	0	0	0	51.057	10.313	18.409	0	0	0	16.109	27.547	44.223	0	0	1.355	117.539	28.268	11.107	0	0	0.147	78.155	95.912	26.588	3.5	0	0
F_species_354	0	2.769	1.004	0	0	0	0	1.111	0	0	0	0	4.525	0	0	0	0	0	1.424	1.316	0	0	0	0	3.654	0	1.305	0	0	0	27.984	36.291	3.804	0	0	1.696
F_species_355	0.696	0	0	0	0	0	3.41	3.952	0	0	0.914	13.201	1.121	1.808	0.222	1.239	0	0	12.076	1.374	7.171	0	0	0	2.938	1.384	6.74	1.255	0.274	0.113	168.367	256.18	7.372	0	0	0
F_species_356	0	0	0	0	0	0	0	0.664	0	0	0	1.893	0	0	0	0	0	0	0	0	1.497	0	0	0	0	0	0.765	0	0	0	23.246	40.643	0	0	0	0.633
F_species_357	0	0	0	0	0	0	0	2.726	0	0	0	0	1.05	1.217	0	0	0	0	5.984	10.643	3.638	0	0	0	11.762	0.733	0	0	0	0	3.257	0	10.116	0	0	0
F_species_358	0	12.402	0	0	0	0	2.166	10.4	3.749	1.128	1.02	1.25	21.401	0.939	5.955	0	0	0	6.711	12.016	402.713	2.747	4.007	4.1	14.574	1.149	9.294	0.427	0	1.426	51.462	6444.11	1048.79	0	1.045	0
F_species_359	0	0	0	0	0	0	0	0	0	0	0	0	1.253	0	0	0	0	0	0	0	17.206	0	0	0	0	0	0	0	0	0	8.44	296.089	116.1	0	0	0
F_species_360	5.918	66.832	1.973	0	0	0	3.42	12.885	0	0	1.98	0.992	32.561	5.458	14.258	0	0	0	0.574	6.16	22.276	0	0	0	17.96	7.651	1.451	0	0.125	0	121.495	125.45	22.999	0.678	1.017	0
F_species_361	9.795	21.63	10.453	0	0	0	25.394	28.975	24.004	0	0	0	12.953	19.202	33.317	0	0	0	39.315	60.414	30.485	0	0	0	35.905	23.702	17.689	0	0	0	44.123	40.323	45.178	0	0	0
F_species_362	0	0	0	0	0	0	0	0	0	0	0	0	0	0	0	0	0	0	0	0	0	0	0	0	0	0	1.519	0	0	0	0	8.513	10.289	0	0	0
F_species_363	0	0	0	0	0	0	0	0	0	0	0	0	0	0	0	0	0	0	0	0	0	0	0	0	0.829	1.01	0.619	0	0	0	24.409	16.993	2.291	0	0	0
F_species_364	0	0	0	0	0	0	0	0	0	0	0	0	0	0	0	0	0	0	0	0	0	0	0	0	0	0	0	0	0	0	0	0	0	0	0	0
F_species_365	0	3.659	1.522	0	0	0	0	0	0	0	0	0	0	2.005	0	0	0	0	0	12.522	14.71	0	0	0.314	9.584	0	0	0	0	0	1.163	9.057	0	0	0	0
F_species_366	3.199	19.285	8.118	0	0	0	9.909	20.581	10.099	0	5.788	3.378	37.105	3.256	21.719	6.144	1.21	9.403	17.853	116.187	9.102	0	6.664	0.506	42.553	76.211	406.918	5.344	5.788	17.87	1836.67	2210.49	324.284	1.856	3.478	0
F_species_367	0	5.862	0	0	0	0	0.684	0.825	2.826	0	1.193	0	6.685	6.675	7.535	0	0	0.925	2353.58	10059.9	8130.53	7.169	0.925	2.549	10080.5	45062.1	3834.91	7.259	1.148	1.505	30654.1	177366	33023	3.412	5.036	2.374
F_species_368	1.31	1.739	0	0	0	0	0.643	0	0	0	0	0	0	0	0	0	0	0	2.02	0.795	0.933	0	0	0	17.946	6.807	0.821	0	0	0	3.025	15.809	5.339	0	0	0
F_species_369	0	25.593	0	0	0	0	0	0	0	0	0	0	0	0	0	0	0	0	0	2.155	43.685	0	0	0	0	0	0	0	0	0	1.417	0	1.513	0	0	0
F_species_370	0	4.649	2.582	0	0	0	0	6.688	0.946	0	0	1.431	5.462	2.248	3.885	0	0	0	2.098	1.75	12.005	0	0	0	2.614	36.819	0.979	0	0	6.168	34.647	72.613	11.846	0.3	0	1.142
F_species_371	52.082	109.092	45.058	0	0	0	61.991	113.726	87.671	0	0	0	49.711	148.246	110.883	0	0	0	58.36	99.225	71.425	0	0	0	62.971	79.241	52.708	0	0	0	76.252	132.331	206.282	0	0	0
F_species_372	0	0	0	0	0	0	0	0	0	0	0	0	0	0	0	0	0	0	0	0	0	0	0	0	0	0	0	0	0	0	0	0	0	0	0	0
F_species_373	7.753	10.35	6.303	0	0	0	7.939	15.037	14.636	0	0	0	4.453	12.098	5.23	0	0	0	13.536	14.446	13.279	0	0	0	10.245	10.045	2.025	0	0	0	8.249	14.529	19.282	0	0	0
F_species_374	0	0	0	0	0	0	0	0	0	0	0	0	0	0	0	0	0	0	0	0	5.635	0	0	0	0	0	0	0	0	0	0	10.177	0	0	0	0
F_species_375	0	26.755	0	0	0	0	1.14	6.116	0	0	0	0	13.229	0	5.836	0	0	0	9.462	6.594	12.15	0	0	0	0.857	0	1.62	0	0.624	0.17	286.035	741.02	33.137	10.324	43.056	1.736
F_species_376	0	0	0	0	0	0	0	0	0	0	0	0	0	0	0	0	0	0	0	0	0	0	0	0	0	0	0	0	0	0	0	17.121	0	0	0	0
F_species_377	0.678	115.348	1.184	0.785	0	2.464	5.514	18.784	17.823	0	1.183	5.657	44.319	3.221	17.966	2.936	0.346	0	23.87	76.928	28.37	0	0	2.51	37.002	7.43	82.393	0	0.923	5.297	625.267	1367.19	133.564	2.09	3.032	0
F_species_378	0	0	0.699	1.328	0	0	1.855	0.458	0.811	0	0	0	22.278	1.889	5.392	0.666	0	1.516	6.503	7.433	8.655	0	0	4.739	4.356	14.681	7.685	0.194	0	0.419	257.818	627.345	12.797	0	0	0
F_species_379	20.212	22.034	11.671	0.659	0	0	19.101	22.676	28.788	0	0	0	18.385	30.105	41.192	0	0	0	25.923	51.015	48.544	0	0	0	8.699	51.084	30.562	0.052	0.312	0	44.629	113.513	33.916	0	0	0
F_species_380	4.31	2.598	0.857	0	0	0	3.368	6.23	0	0	0	0	0	2.943	2.984	0	0	0	7.232	4.598	2.496	0	0	0	6.282	1.688	0	0	0	0	0	20.194	22.502	0	0	0
F_species_381	46.534	45.727	31.787	0	0	0	69.795	88.634	88.064	0	0	0	28.097	55.159	84.925	0	0	0	31.289	58.115	63.872	0	0	0	19.913	9.741	87.816	0	0	0	27.815	40.803	47.404	0	0	0
F_species_382	0	1.445	0	0	0	0	0	0	0	0	0	0	0	0	0	0	0	0	0	1.287	0	0	0	0	0	0	0	0	0	0	9.518	2.016	0	0	0	0
F_species_383	10.238	17.729	3.912	0	0	0	5.193	12.919	7.352	0	0	0	11.984	20.79	6.412	0	0	0	17.643	13.115	5.806	0	0	0	8.292	0.733	6.267	0	0	0	1.523	8.769	4.885	0	0	0
F_species_384	34.597	53.753	19.767	0	0	0	19.361	29.239	16.854	0	0	0	64.152	48.866	76	0	0	0	42.263	31.74	29.145	0	0	0	57.167	47.777	7.157	0	0	0	48.184	55.685	14.807	0	0	0
F_species_385	0	0	0	0	0	0	0	0	0	0	0	0	0	0	0	0	0	0	0	0	0	0	0	0	0	0	0	0	0	0	0	10.465	4.107	0	0	0
F_species_386	0	39.612	0	0	0	0	6.405	2.531	0	0	0	0	12.066	0	0	0	0	0	0	0	2.929	0	0	0	6.844	0	0	0	0	0	127.503	370.111	6.485	0	1.33	0
F_species_387	0	24.208	1.985	0	0	0	4.229	1.271	1.452	0	0	0	11.893	0	0	0	0	0	5.023	1.345	1.445	0	0	0	0	0	0	0	0	0	69.547	27.266	10.16	0	0	0
F_species_388	0	0	0	0	0	0	0	0	0	0	0	0	0	0	0	0	0	0	0	0	0	0	0	0	0	0	0	0	0	0	0	0	0	0	0	0
F_species_389	1.437	2.598	3.135	0	0	0	1.192	6.551	1.655	0	0	0	3.343	10.302	3.31	0	0	0	12.984	12.508	16.077	0	0	0	27.193	7.264	4.231	0	0	0	9.434	9.633	40.703	0	0	0
F_species_390	0	0	0	0	0	0	0	0	0	0	0	0	0	0	0	0	0	0	0	0	0	0	0	0	0	0	0	0	0	0	0	0	0	0	0	0
F_species_391	0	6.196	10.306	6.909	0	4.889	2.975	0.618	0.653	0	6.128	3.347	15.837	3.372	10.756	6.477	14.696	14.089	0	2.588	12.084	0.857	0	0	8.6	7.97	26.556	8.954	19.212	17.643	69.526	187.632	17.228	11.735	11.859	0
F_species_392	0	0	0	0	0	0	0	0	0	0	0	0	0	0	0	0	0	0	0	0	0	0	0	0	0	0	0	0	0	0	0	8.545	0	0	0	0
F_species_393	0	0	0	0	0	0	0	0	0	0	0	0	0	0	0	0	0	0	0	0	0	0	0	0	0	143.152	0	0	0	0	0	0	0	0	0	0
F_species_394	24.912	15.879	7.194	0	0	0	4.405	9.826	7.274	0	0	0	9.549	18.761	13.002	0	0	0	29.49	41.342	19.78	0	0	0	19.07	74.62	18.939	0	0	0	51.97	51.46	66.729	0	0	0
F_species_395	24.839	16.445	14.591	0	0	0	16.491	30.154	14.265	0	0	0	16.082	14.867	22.325	0	0	0	14.894	4.237	7.973	0	0	0	16.456	137.797	0	0	0	0	34.647	0.8	13.013	0	0	0
F_species_396	4.572	34.042	10.43	0	0	0	7.006	13.4	8.59	0	0	0	3.669	39.759	2.364	0	0	0	13.469	8.271	37.446	0	0	0	38.168	0	1.744	0	0	0	0	20.578	122.887	0	0	0
F_species_397	29.899	81.397	45.194	0	0	0	16.2	11.27	45.417	0	0	0	24.111	11.402	15.587	0	0	0	27.38	37.625	15.145	0	0	0	21.95	1.218	0.371	0	0	0	20.897	41.155	27.95	0	0	0
F_species_398	6.777	14.99	0	0	0	0	2.726	0	0	0	0	0	7.531	4.311	6.885	0	0	0	0	0	3.664	0	0	0	0	1.425	6.223	0	0	0	0	15.201	0	0	0	0
F_species_399	0	0.617	0	0	0	0	0	0	0	0	0	0	0	0	0	0	0	0	0	0	0	0	0	0	0	8.025	2.149	0	0	0	0	4.544	4.972	0	0	0
F_species_400	0	2.123	0	0	0	0	2.052	5.383	0	0	0	0	2.079	3.326	1.936	0	0	0	0.872	2.82	5.083	0	0	0	0	0	0	0	0	0	10.618	12.321	0	0	0.456	0
F_species_401	18.161	17.749	21.966	0	0	0	27.196	28.724	25.636	0	0.447	5.665	28.331	27.174	49.865	0.557	0	0	30.252	59.777	61.494	0	0	0	54.764	45.273	18.081	0.583	0	0.588	196.181	290.872	102.482	0	0	0
F_species_402	14.855	17.901	16.034	0	0	0	40.495	43.887	51.733	0	0	0	14.573	24.428	56.365	0	0	0	25.194	58.563	59.354	0	0	0	7.308	36.085	22.37	0	0	0	44.038	61.029	20.924	0	0	0
F_species_403	0	0	0	0	0	0	0	0	0	0	0	0	0	0	0	0	0	0	0	0	0	0	0	0	0	0	0	0	0	0	19.333	11.521	0	0	0	0
F_species_404	0	1.172	0	0	0.538	0	0	1.351	0	0	0	0	4.341	0.765	0.369	0	0	0	0	3.875	3.481	0	0	0.295	3.274	14.417	4.242	0.595	0	1.222	3.279	19.97	17.984	0	0.779	0
F_species_405	5.241	3.659	0.35	0	0	0	1.658	5.314	11.033	0	0	0	15.888	18.97	17.641	0	0	0	5.664	8.112	10.192	0	0	0	22.344	17.157	5.154	0	0	0	9.877	20.162	15.931	0	0	0
F_species_406	6.46	11.978	4.093	0	0	0	4.55	5.852	1.858	0	0	0	5.788	3.442	22.753	0	0	0	0.651	3.846	0.775	0	0	0	0.97	11.761	5.345	0	0	0	16.626	29.57	0	0	0	0
F_species_407	0	0	0	0	0	0	0	0	0	0	0	0	0	0	0	0	0	0	0	0	0	0	0	0	0	0	0	0	0	0	6.388	6.881	7.371	0	0	0
F_species_408	0	6.974	7.521	0	0	0	2.322	2.783	0	0	3.731	0	6.176	5.458	2.378	0	0	0	0	0	0	0	0	0	2.6	6.462	0	0	0	0	1.756	4.288	0	0	0	0
F_species_409	0	5.619	2.019	0	0	0	0	5.876	2.589	0	0	2.075	6.94	1.53	6.117	2.467	0	0	0	3.47	6.278	0	0	0.746	2.248	12.522	0.844	0.751	0	0	19.164	24.609	6.053	0	0	0
F_species_410	1.184	11.29	8.48	0	0	0	5.348	6.127	6.733	0	0	0	0.662	18.437	2.719	0	0	0	16.008	14.055	20.319	0	0	0	29.244	2.892	5.558	0	0	0	0	7.776	28.944	0	0	0
F_species_411	3.117	9.855	0	0	0	0	0	0	0	0	0	0	1.386	0	0	0	0	0	0	0	0	0	0	1.208	0	0	0	0	0	0	7.72	3.904	9.489	0	1.216	0
F_species_412	0	4.094	0	0	0	0	0	0.584	0.664	0	0	0	0	0	0	0	0	0	0	0	0	0	0	0	1.166	0	0	0	0	0	2.263	3.84	4.82	0	0	0
F_species_413	5.43	2.618	0	0	0	0	5.742	12.781	2.995	0	0	0	0.571	0	0	0	0	0	1.248	12.768	5.201	0	0	0	2.614	14.874	5.458	0	0	0	13.114	52.644	20.384	0	0	0
F_species_414	12.632	18.8	3.665	0	0	0	10.541	18.473	20.355	0	0	0	21.493	16.884	36.109	0	0	0	22.556	55.686	46.548	0	0	0	43.466	79.739	40.442	0	0	0	71.028	156.845	67.896	0	0	0
F_species_415	0	0	0	0	0	0	0	0	0	0	0	0	0	0	0	0	0	0	0	0	0	0	0	0	0	0	0	0	0	0	6.261	7.937	0	0	0	0
F_species_416	1.184	159.166	0.891	0	0	0	3.109	12.643	4.266	0	0	0	6.513	0	7.742	2.658	0	1.205	5.068	6.276	7.698	0	0.997	3.108	14.221	4.455	6.999	0.556	0	1.121	255.703	1055.8	49.349	0	0.514	0
F_species_417	3.75	31.618	0.947	0	0	0	0.819	5.841	4.166	0	0	0	17.773	2.318	0.916	0	0	0	3.599	2.329	2.811	0	0	0	1.012	0	2.869	0	0	0	42.473	80.869	1.405	0	1.254	0
F_species_418	0	0	0	0	0	0	0	0	0	0	0	0	0	0	0	0	0	0	1.203	0	0	0	0	0	0.843	0	0	0	0	0	12.31	2.88	3.005	0	0	0
F_species_419	6.904	9.804	7.319	0	0	0	6.364	7.501	10.414	0	0	0	6.349	11.809	5.629	0	0	0	10.632	14.128	9.273	0	0	0	2.937	21.114	8.878	0	0	0	33.145	34.882	16.428	0	0	0
F_species_420	1.654	0	2.932	0	0	0	0	1.248	1.227	0	0	0	0	0	0	0	0	0	7.187	4.54	1.235	0	0	0	1.18	1.356	0	0	0	0	7.022	0	7.155	0	0	0
F_species_421	6.605	15.04	11.558	4.613	0	10.389	2.415	12.438	9.964	5.11	7.057	5.733	54.593	7.231	20.359	0	24.983	13.309	27.38	48.138	32.586	3.297	1.779	3.86	47.176	18.707	90.741	23.24	24.228	29.48	1090.14	1086.3	176.106	30.304	21.21	0.762
F_species_422	0	0	0	0	0	0	0	0	0	0	0	0	0	0	0	0	0	0	0	0	0	0	0	0	0	0	0	0	0	0	39.829	8.769	0	0	0	0
F_species_423	3.696	248.425	4.872	0.678	2.532	0	24.16	98.986	45.787	2.262	0.518	14.192	112.213	24.52	27.261	0.829	0.111	0	26.738	50.942	80.775	2.475	0	5.991	36.748	19.399	8.71	0	0	0.86	340.581	434.432	88.93	0.7	10.454	0.223
F_species_424	0	2.749	0.237	0	0	0	0.259	1.26	0.462	0	0	0	1.06	0.417	0.576	0	0	0	1.17	4.078	3.494	0	0	0.968	0.323	0	4.355	0	0.137	0	75.808	219.475	7.176	0	0.466	0
F_species_425	0	0	0	0	0	0	0	0	0	0	0	0	0	0	0	0	0	0	0	0	0	0	0	0	0	0	0	0	0	0	0	4.864	0	0	0	0
F_species_426	1.979	1.829	0	0	0	0	0.508	3.241	0	0	0	0	0	1.68	1.817	0	0	0	0	0.318	2.088	0	0	0	7.631	10.184	2.442	0	0	0	15.018	0	0	0	0	0
F_species_427	0	0	0	0	0	0	0	0	0	0	0	0	0	0	0	0	0	0	0	0	0	0	0	0	0	4.787	0	0	0	0	0	0	0	0	0	0
F_species_428	0	0	0	0	0	0	0	0	0	0	0	0	0	0	0	0	0	0	0	0	0	0	0	0	0	0	0.63	0.336	0	0	4.611	18.529	0	0	0.276	0
F_species_429	0	0	0	0	0	0	1.358	1.592	1.396	0	0	0	2.976	0	2.423	0	0	0	0	4.165	0	0	0	0	21.122	13.449	6.56	0	0	0.487	17.514	8.672	62.405	0	0	0
F_species_430	3.307	37.842	4.68	0	0	0	3.244	7.57	3.31	0	0	0	17.009	11.345	7.254	0	0	0	7.707	3.051	5.976	0	0	0	4.68	0	1.137	0	0	0	2.517	2.912	25.27	0	0	0
F_species_431	4.472	77.081	9.178	0	0.362	0	2.424	18.197	3.614	0.931	3.554	0	56.265	1.993	15.189	4.53	0	0	10.037	8.748	40.991	0	0	5.211	12.872	6.419	6.325	0	0	0	260.927	400.769	68.024	0.689	2.357	0.514
F_species_432	22.137	47	12.662	0	0	0	23.351	51.011	26.852	0	1.254	1.007	89.19	41.566	33.065	0.638	0.469	0	126.744	45.548	66.985	0	0	1.199	31.211	75.975	70.678	0	0	0	102.31	184.24	50.302	0	2.347	0
F_species_433	4.978	109.12	7.51	0	0	0	11.858	30.396	12.677	0.865	1.67	14.108	51.372	7.393	15.187	22.324	1.149	0	18.758	32.522	45.39	0	0	5.234	30.848	22.691	38.956	3.08	0.936	0	406.218	734.813	82.769	0	1.122	1.572
F_species_434	0	9.329	0	0	0	0	0	0	0	0	0	0	0	0	0	0	0	0	0	0	0	0	0	0	0	0	0	0	0	0	0	0	0	0	0	0
F_species_435	0	12.099	2.977	0	0	0	0	2.543	0	0	0	0	4.464	0	1.152	0	0	0	0	2.675	4.347	0	0	0	9.612	0	0	0	0	0	33.124	31.459	3.394	0	1.311	0
F_species_436	0	1.516	0	0	0	0	0	0	0	0	0	0	1.488	0	0	0	0	0	0	1.099	4.623	0	0	0	0	13.117	0	0	0	0	18.105	21.41	18.179	0	0	0
F_species_437	0	0	0	0	0	0	0	0	0	0	0	0	0	0	0	0	0	0	0	0	4.886	0	0	0	0.45	0	0	0	0	0	0	34.051	6.096	0	0	0
F_species_438	104.57	119.028	92.835	0.552	0	0	116.032	118.021	124.981	0	0	0	112.713	126.495	183.249	0	0	0	98.834	137.096	125.722	0	0	0	88.604	128.775	46.698	0	0	0	160.287	159.086	146.449	0	0	0
F_species_439	0	0	0	0	0	0	0	0	0	0	0	0	0	0	0	0	0	0	0	0	4.072	0	0	0	0	13.989	0	0	0	0	0	14.849	0	0	0	0
F_species_440	0	0	0	0	0	0	1.14	1.386	0	0	0	1.969	11.139	0	3.782	0	0	0	0.905	10.888	1.563	0	0	0	2.74	2.587	12.918	0	0	0	122.405	160.749	17.206	0.356	0	0
F_species_441	0	5.408	0	0	0	0	0.943	1.134	0	0	0	0	3.974	6.13	0	0	0	0	3.356	2.386	6.475	0	0	0	3.26	5.687	0	0	0	0	26.207	7.968	24.383	0	0	0
F_species_442	0	7.338	0	0	0	0	2.653	4.787	0.844	0	0	0	0	0	0	0	0	0	2.142	0.853	5.845	0	0	0	0	0	0	0	0	0	0	0	0	0	0	0
F_species_443	0	0	0	0	0	0	0	1.203	0	0	0	0	4.209	0	0	0	0	0	1.181	0	1.366	0	0	0	0	0	0	0	0	0	0	0	0	0	0	0
F_species_444	0	5.377	0	0	0	0	0	0	0	0	0	0	0	0	0	0	0	0	0	0	0	0	0	0	0	0	0	0	0	0	0	128.522	1.794	0	0	0
F_species_445	52.569	79.002	27.299	0	0	0	81.217	118.571	101.09	0	0	0	95.408	134.479	205.53	0	0	0	116.786	211.204	146.894	0	0	0	117.033	171.626	151.922	0	0	0	171.392	302.714	222.494	0	0	0
F_species_446	1.138	0	0	0	0	0	0	1.351	1.013	0	0	0	0.51	3.001	1.64	0	0	0	4.251	1.851	6.029	0	0	0	3.19	7.264	0.518	0	0	0	5.817	2.24	3.761	0	0	0
F_species_447	0	6.479	0	0	0	0	0.829	0	0	0	0	0	0	0	0	0	0	0	2.606	0	1.248	0	0	0	1.124	0	0	0	0	0	18.952	169.678	0	0	0	0
F_species_448	4.699	11.522	3.8	0	0	0	9.763	15.232	1.16	0	0	1.181	14.807	20.65	38.916	0	0	0	13.613	12.016	7.933	0	0	0	16.484	6.821	21.931	0	0	0	93.913	52.644	31.495	0	0	0
F_species_449	1.925	2.79	2.233	0	0	0	8.053	6.597	4.515	0	0	0	7.98	6.709	11.199	0	0	0	1.965	17.121	9.141	0	0	0	5.368	6.116	7.584	0	0	0	5.711	5.504	15.239	0	0	0
F_species_450	1.048	0	2.007	0	0	0	0	0.79	0	0	0	1.242	0	2.839	0	0	0	0	0.905	0	2.049	0	0	0.408	0.801	0	0.9	0	0	0.238	86.066	30.818	12.299	0	0.722	0
F_species_451	40.977	86.319	29.622	0	0	0	25.798	42.421	25.501	0	0	0	36.911	21.901	31.603	0	0	0	51.449	70.204	64.568	0	0	0	58.868	34.12	12.67	0	0	0	161.705	67.59	123.32	0	0	0
F_species_452	3.885	26.067	2.267	0	3.261	0	16.583	21.222	7.588	0	17.769	4.734	53.33	6.918	25.028	9.828	0.963	1.247	20.546	58.115	39.758	0	0.414	5.825	51.195	23.922	130.091	1.786	2.345	0.453	1686.98	1248.46	230.016	1.744	1.663	1.202
F_species_453	4.961	89.169	10.159	0	2.532	0	33.146	72.028	51.823	11.354	8.895	10.988	123.647	31.138	76.355	4.393	4.014	1.922	84.072	289.273	117.105	7.032	4.595	14.227	173.16	49.466	409.619	3.921	2.359	3.769	7624.59	5138.89	1049.18	4.302	3.232	1.246
F_species_454	4.924	65.144	2.74	0	0	0	11.215	10.295	6.486	0	9.717	1.378	31.275	5.388	4.964	1.964	0.494	0.197	6.282	48.86	39.1	1.417	0	1.562	35.228	2.214	55.643	1.423	0.324	0.419	929.47	720.923	113.312	3.878	0.998	0
F_species_455	20.61	116.066	14.906	0	0.465	0.301	62.508	106.717	56.529	4.427	21.836	21.903	129.269	39.942	59.984	36.102	2.112	2.161	96.141	264.08	166.491	17.357	3.352	10.17	134.963	93.602	325.572	4.439	6.873	4.345	4726.29	4416.4	839.245	2.923	7.109	7.23
F_species_456	0	6.034	0	0	0	0	6.022	7.41	0	0	0	0	13.422	1.599	1.567	4.065	0	0	10.798	3.745	4.243	0	0	2.171	3.766	5.755	0.608	0	0	0	19.142	31.139	2.918	0	1.387	1.128
F_species_457	0	2.689	0	0	0	0	0.57	3.951	1.88	0	0	0	0.703	0	3.25	0	0	0	1.325	3.008	0.473	0	0	0	2.572	0.443	4.546	0	0	0	35.196	58.661	1.751	0	0	0
F_species_458	0	8.117	1.714	0	0	0	0.922	6.104	1.532	0.096	0.569	0	4.607	1.761	3.826	0	0	0.364	1.314	4.02	4.847	0	0.792	0.933	3.513	0.443	0	0	0	0	56.876	96.839	35.256	0	1.131	0
F_species_459	0	12.847	1.872	0	0	0	10.966	32.377	12.317	0	0	0	21.024	16.189	41.339	0	0	0	16.572	20.23	13.686	0	0	0	17.116	4.511	8.473	0	0	0	10.935	9.921	6.42	0	0	0
F_species_460	2.9	0.768	2.999	0	0	0	2.135	2.623	4.087	0	0	0	2.599	0.44	5.112	0	0	0	2.771	3.051	3.297	0	0	0	2.966	3.265	1.125	0	0	0	19.861	8.608	5.534	0	0	0
F_species_461	50.592	1261.88	63.719	2.326	0	2.78	142.967	455.625	87.287	13.459	3.508	35.957	600.372	84.176	187.401	4.736	1.458	1.725	137.808	169.256	427.393	6.503	1.891	26.299	158.717	55.47	63.678	3.041	2.957	3.032	2055.02	2302.97	403.659	2.867	36.776	1.741
F_species_462	23.754	605.106	27.739	0	0	0	58.394	232.662	68.374	5.282	4.061	25.696	298.173	34.487	81.508	0.595	0.815	1.06	84.148	108.928	273.007	6.77	1.272	15.75	99.704	40.292	30.214	1.255	1.185	0.555	648.051	916.897	127.448	0.988	22.52	6.592
F_species_463	10.021	160.167	9.821	0	0.677	0	15.766	63.951	18.127	0	0.579	10.345	112.367	19.18	25.591	0.557	0.679	0	33.696	26.694	92.663	0.862	0.404	6.969	45.912	12.12	11.343	0.971	0	0.724	234.108	263.093	29.225	0	7.421	0.252
F_species_464	0	0	0	0	0	0	0	0	0	0	0	0	0	0	0	0	0	0	0	0	0	0	0	0	0	0	0	0	0	0	0	4.384	0	0	1.368	0
F_species_465	0	3.103	0	0	0	0	0	0	0	0	0	0	0	0	0	0	0	0	0.254	0.275	0.302	0	0	0	0	0	0	0	0	0	0	19.074	1.513	0	0	0
F_species_466	128.133	166.12	86.218	35.262	19.19	41.97	141.569	212.7	181.262	25.379	53.688	33.677	178.536	176.58	208.87	51.812	48.83	102.216	167.847	208.441	197.709	52.776	53.417	47.231	182.041	224.094	126.178	60.765	36.803	46.556	576.851	727.453	512.563	45.128	40.539	44.077
F_species_467	15.514	12.807	12.415	0	0	0	26.088	23.375	22.551	0	0	0	12.83	21.009	21.733	0	0	0	19.199	31.812	26.688	0	0	0	14.966	23.494	13.008	0	0	0	56.094	57.412	51.598	0	0	0
F_species_468	3.569	1.607	0	0	0	0	0	1.351	0	0	0	0	0	12.747	0	0	0	0	6.691	0	0	0	0	0	3.808	0	0	0	0	0	0	0	21.486	0	0	0
F_species_469	5.105	5.125	3.079	0	0	0	5.545	7.078	8.128	0	0	0	2.782	1.657	6.516	0	0	0	8.788	16.007	8.879	0	0	0	8.937	13.034	3.241	0	0	0	7.445	5.728	13.856	0	0	0
F_species_470	0.922	7.096	1.105	0	0	0	2.933	4.592	3.254	0	0	4.082	12.668	1.924	6.619	0.922	0	0	0	6.362	19.059	0.771	0	0.737	3.527	4.027	3.972	0	0	0	32.849	41.891	5.88	0	1.444	0.682
F_species_471	7.816	9.612	8.75	0	0	0	171.13	48.445	113.137	0	0	0	121.569	78.694	111.859	0	0	0	311.528	135.694	77.177	0	0	0	1613.91	48.095	159.022	0	0	0	29.803	24.258	21.594	0	0	0
F_species_472	12.876	18.871	6.822	0	0	0	0	0	0.428	0	0	0	0	0	0	0	0	0	1.237	0	0	1.442	0	0	2.769	0	0	0	0	0	0	35.075	0	0	0	0
F_species_473	0	4.65	6.371	0	0	0	0	1.958	3.051	0	0	1.401	0	7.219	0	0	0	0	3.688	1.027	2.233	0	0	0	1.897	0	2.296	0.621	0.449	0	72.72	98.856	9.468	0	0.504	0
F_species_474	15.523	8.612	1.703	0	0	0	3.13	7.891	19.196	0	0	0	4.678	12.712	2.925	0	0	0	3.975	16.441	10.599	0	0	0	2.558	20.713	33.87	0	0	0	29.168	22.145	48.074	0	0	0
F_species_475	79.35	68.863	87.175	24.458	3.597	12.596	99.264	116.142	95.741	0	6.702	24.954	119.539	96.135	121.047	15.017	68.898	41.549	92.85	129.563	124.42	5.928	7.283	10.112	90.079	118.41	110.253	43.93	59.147	46.375	269.261	234.387	177.555	56.574	48.008	6.132
F_species_476	3.117	37.266	2.492	0	0	0	9.028	90.546	28.586	0	0	0	41.63	13.569	26.861	0	0	0	33.464	65.678	60.97	0	0	0	14.924	43.778	29.955	0	0.699	0	107.028	82.247	54.688	0	0	0
F_species_477	0	0	0	0	0	0	0	0	0	0	0	0	0	0	0	0	0	0	0	0	0	0	0	0	0	0	0	0	0	0	0	0	0	0	0	0
F_species_478	45.603	99.49	42.173	0	0	0	68.168	79.321	108.048	0	0	0	68.341	69.18	147.2	0	0.309	0	68.75	115.999	120.927	0	0	0	27.993	108.518	89.211	0	0	0	129.13	73.701	121.721	0	0	0
F_species_479	0	0	0	0	0	0	2.653	0	0	0	0	2.272	0	0	0	0	0	0	1.59	0	0	0	0	0	4.441	0	0	0	0	0	37.184	6.976	0	0	0	0
F_species_480	20.673	21.105	26.013	0	0	0	14.915	19.951	21.301	0	0	0	14.135	16.617	45.535	0	0	0	16.086	37.076	23.313	0	0	0	19.238	27.576	41.263	0	0	0	40.188	41.411	49.61	0	0	0
F_species_481	301.294	285.491	219.463	0	0	0	328.516	428.837	434.467	0	0	0	371.746	389.197	662.14	0	0	0	367.25	501.507	416.868	0	0	0	409.307	453.331	211.483	0	0	0	416.499	722.812	485.735	0.233	0	0
F_species_482	0	0	0	0	0	0	0.985	2.966	1.351	0	0	0	12.871	0	1.344	0	0	0	16.263	0	4.4	0	0	0	1.391	0	0	0	0	0	8.905	24.002	0	0	0	0
F_species_483	0	0	0	0	0	0	0.84	0	0	0	0	0	1.192	0	0	0	0	0	0	0	0	0	0	0	0.97	0	0	0	0	0	5.394	13.633	0	0	0	0
F_species_484	17.141	13.928	13.024	0	0	0	26.689	26.892	25.613	0	0	1.606	20.749	20.128	34.174	0	0	0	12.685	12.609	16.483	0	0	0	5.593	9.575	4.985	0.712	0	0	143.853	51.428	17.185	0	0	0
F_species_485	0.858	0.799	12.46	0	0	0	0.829	0	0	0	0	0	0	0	0	0	0	0	0	0	0	0	0	0	0	0	0	0	0	0	0	0	0	0	0	0
F_species_486	0	0	0	0	0	0	0	0	0	0	0	0	0	0	0	0	0	0	0	0	1.497	0	0	0	0	0	0	0	0	0	0	4.32	0	0	0	0
F_species_487	0	1.284	0	0	0	0	0	0	0	0	0	0	1.06	0	0	0	0	0	0	0	0	0	0	0	2.67	0	0	0	0	0	4.759	10.689	0	0	0	0
F_species_488	1.636	51.135	6.597	0	0	0	5.224	10.857	0	0.896	1.092	2.151	8.612	0	2.6	0	0	0	3.466	0.535	21.434	0	0	0	10.54	1.882	0	0	0	0	87.97	141.325	40.834	0	1.844	0
F_species_489	327.324	242.554	228.315	0	0	0	411.921	342.885	411.285	0	0	0	251.197	266.966	458.693	0	0	0	242.062	479.526	476.275	0	0	0.717	167.314	298.658	304.001	0	0	0	563.398	606.354	524.06	0	0.485	0
F_species_490	163.057	406.996	133.372	0	0	0	246.656	266.734	241.732	0	0.462	10.859	159.589	158.05	423.869	0.879	0.655	0	238.044	453.584	239.847	0	3.107	2.564	392.498	183.221	169.443	0	0.449	0	1167	2441.35	448.447	1.033	2.547	0.534
F_species_491	1.283	9.512	0.395	0	0	0	7.909	3.287	1.453	0	3.361	4.612	9.641	2.584	3.59	3.083	0	0	5.74	4.859	4.742	0	0	4.843	25.323	11.581	6.673	3.17	0.324	3.362	292.297	545.262	25.637	0	1.198	0
F_species_492	0	1.142	0	0	0	0	0	0	0	0	0	0	0	0	0	0	0	0	0	0	0	0	0	0	0	0	0	0	0	0	0	69.19	0	0	0	0
F_species_493	0	0	0	0	0	0	0	0	0	0	0	0	0	0	0	0	0	0	0	0	0	0	0	0	0	0	0	0	0	0	0	0	0	0	0	0
F_species_494	0	4.276	0	0	0	0	0	1.283	0.619	0	0	0	0.856	0	0.768	0	0	0	0	0	2.574	0	0	0	2.515	0	3.151	0	0	0	0	0	0	0	0	0
F_species_495	0.389	0	1.432	0	0	0	0.891	5.211	1.452	0	0	0	0	0.927	1.315	0	0	0	1.711	6.059	0	0	0	1.802	1.785	1.826	3.792	0	0	0	8.186	18.882	4.172	0	0	0
F_species_496	34.381	11.705	19.056	0	0	0	2.871	0.538	5.596	0	0	0	1.111	2.376	1.64	0	0	0	7.154	21.112	7.552	0	0	0	14.264	4.414	3.837	0	0	0	12.268	10.113	32.575	0	0	0
F_species_497	2.855	7.53	2.063	0	0	0	1.689	1.729	11.36	0	0	0	10.364	3.175	9.411	0	0	0	3.169	5.943	1.537	0	0	0	1.335	1.688	5.255	0	0	0	0	4.608	14.504	0	0	0
F_species_498	383.923	212.069	226.849	0	0	0	389.792	369.1	508.48	0	0	0	264.547	407.239	634.156	0	0	0	286.82	608.626	380.789	0	0	0	383.055	670.635	270.896	0	0	0	739.951	497.577	621.808	0	0	0
F_species_499	0	0	2.977	0	0	0	0	0	1.43	0	0	0	1.467	0	1.138	0	0	0	11.14	0	0	0	0	0	0	0	0	0	0	0	9.138	11.169	0	0	0	0
F_species_500	0	0	0	0	0	0	0	0	0	0	0	0	0	0	0	0	0	0	0	0	2.075	0	0	0	0	0	0	0	0	0	0	12.129	0	0	0	0
F_species_501	0	0	0	0	0	0	2.353	2.84	1.081	0	0	2.704	3.302	0	0.857	0	0	0	0.927	0	0	0	0	0	0	0	0	0	0.873	0	4.928	3.136	0	0	0	0
F_species_502	12.072	16.283	4.183	0	0	0	11.764	19.401	8.534	0	0	0	17.814	8.992	34.853	0	0	0	25.382	12.841	12.872	0	0	0	67.047	20.436	2.431	0	0	0	30.184	38.563	13.402	0	0	0
F_species_503	0	0	0	0	0	0	0	0	0	0	0	0	0	0	0	0	0	0	0	0	3.113	0	0	0	0	0	0	0	0	0	0	27.458	7.587	0	1.435	1.325
F_species_504	0	0	0	0	0	0	0	0	0	0	0	0	0	0	0	0	0	0	0.828	1.779	0	0	0	0.874	0	0	0	0	0	0	6.642	11.265	0	0	0	0
F_species_505	0	0	0	0	0	0	0	0	0	0	0	0	0	0	0	0	0	0	0	0	0	0	0	0	0	0	0	0	0	0	0	0	0	0	0	0
F_species_506	0	0	0	0	0	0	0	1.065	0	0	0	1.522	0	0	0	0	0	0	0	0	0	0	0	0	0	0	0	0	0	0	13.876	8.801	0	0	0	0
F_species_507	219.411	115.157	156.984	0	0	0	106.973	119.979	137.816	0	0	0	73.57	99.82	200.344	0	0	0	127.662	189.557	145.869	0	0	0	104.876	144.506	61.238	0	0	0	191.528	197.008	171.2	0.222	0	0
F_species_508	0	1.466	0	0	0	0	0	0	0	0	0	0	0	0	0	0	0	0	0	0	0	0	0	0	1.166	0	0	0	0	0	9.645	32.739	0	0	0	0
F_species_509	0	0	0	0	0	0	0	0	0	0	0	0	0	0	0	0	0	0	0	0	0	0	0	0	0	0	0	0	0	0	0	0	0	0	0	0
F_species_510	0.687	38.349	0	0	0	0	0	5.189	0	0	0	0	8.661	1.321	4.536	0	0	0	9.153	5.119	6.778	0	0	0.943	46.798	33.774	11.455	0.518	0	10.581	69.44	1346.7	11.068	0.511	0.418	1.034
F_species_511	0	0	0	0	0	0	0	0	0	0	0	0	0	0	0	0	0	0	0	0	0	0	0	0	0	0	0	0	0	0	0	0	0	0	0	0
F_species_512	0	0	4.274	0	0	0	0	0	1.993	0	0	0	0	0	0	0	0	0	0	0	0	0	0	0	0	1.204	0	0	0	0	0	0	0	0	0	0
F_species_513	0	1.466	0.913	0	0	0	0	0	0	0	0	0	1.396	0	2.187	0	0	0	0	0	2.719	0	0	0	0	3.044	1.373	0	0	0	0	0	2.983	0	0	0
F_species_514	0	0	0	0	0	0	0	2.027	0	0	0	0	7.083	2.735	0.916	0	0	0	0	3.196	0	0	0	0	0	0	0	0	0.474	0	0	13.441	0	0	0	0
F_species_515	0.985	34.254	2.898	0	0	0	4.602	27.67	7.487	0	0	1.924	14.094	1.46	9.914	0	0	0	1.623	1.996	16.616	0.65	0	0	2.29	0.747	1.587	0	0	0	13.875	38.595	10.332	0	0.152	0
F_species_516	0	23.834	0.474	0.581	0	0	6.55	12.907	7.678	0	0.894	3.506	13.35	5.771	2.807	4.764	0	1.371	4.118	13.419	1.839	0.665	0	1.901	3.682	15.012	1.429	0	0	1.109	207.668	272.983	11.089	0	0.931	0
F_species_517	13.039	0	0.699	0	0	0	0.871	1.798	1.205	0	0	0	1.039	9.525	0	0	0	0	1.744	8.748	4.505	0	0	0	21.515	0	0	0.155	0	0	9.772	31.363	0	0	0	0
F_species_518	1614.46	1153.18	896.382	0	3.861	0	1037.99	568.103	1157.47	34.855	62.223	33.813	1984.17	1636.89	1323.89	230.943	5.84	5.61	188.22	160.639	197	3.024	0.199	106.469	543.289	241.35	94.625	3.351	0.1	0.306	1175.08	4552.22	244.394	0.567	2.129	1.286
F_species_519	2.521	6.439	0	0	0	0	0	0	0	0	0.325	0	0.255	0	3.398	0	0	0	0.42	0	0	0	0	0	3.429	0	0	0	0	0	10.216	23.106	0	0	0	0
F_species_520	0	0	0	0	0	0	0	0	0	0	0.325	0	0.255	0	0	0	0	0	1.425	0	3.257	0	0	0	10.315	0	0	0	0	0	19.269	21.249	0	0	0	0.42
F_species_521	40.498	19.821	12.719	0	0	0	30.287	46.052	35.026	0	0	0	42.057	27.29	49.48	0	0	0	29.61	41.543	30.695	0	0	0	36.551	58.099	23.135	0.686	0	0	108.127	59.045	56.849	0.167	0	0
F_species_522	0	0	0	0	0	0	0	0	0	0	0	0	0	0	0	0	0	0	0	0	0	0	0	0	0	0	0	0	0	0	0	10.945	0	0	0	0
F_species_523	0	0	0	0	0	0	0	0	0	0	0	0	0	0	0	0	0	0	0	0	0	0	0	0	0	0	0	0	0	0	0	13.281	0	0	0	0
F_species_524	0	0	0	0	0	0	0	0	0	0	0	0	0	0	0	0	0	0	0	0	0	0	0	0	0	0	0	0	0	0	0	0	0	0	0	0
F_species_525	0	0	0	0	0	0	0	0	0	0	0	0	0	0	0	0	0	0	0	0	0	0	0	0	0	0	0	0	0	0	0	31.746	0	0	0	0
F_species_526	0	4.336	0	0	0	0	0	1.054	0	0	0	0	1.814	0	0	0	0	0	0.508	0.549	3.126	0	0	0	0	0	0	0	0	0	15.081	48.036	6.074	0	0	0
F_species_527	0	0	0	0	0	0	0	3.321	0	0	0	0	4.046	0	3.502	0	0	0	0.861	0.925	1.471	0	0	0	3.317	4.082	3.477	0.815	0	0	15.568	35.299	4.82	0	0	0
F_species_528	0	10.674	0	0	0	0	0	0	0	0	0	0	2.232	0	0	0	0	0	1.866	0	0	0	0	0	0	0	0	0	0	0	5.88	53.636	0	0	0	0
F_species_529	0	7.773	1.455	0	0	0	0.777	7.502	8.545	0	0	3.127	7.602	2.526	0	0	0	0	3.654	0.983	8.511	0	0	0.963	6.352	2.338	2.194	0	0	0	45.519	54.756	7.609	0	0	0.895
F_species_530	0	0	0	0	0	0	0	0	0.597	0	0	0	0.601	0	0	0	0	0	0	1.085	0	0	0	0	2.108	0	0.608	0	0	0	7.488	73.254	0	0	0	0
F_species_531	0	57.695	0.271	0	0	0.708	8.344	12.219	4.503	0	0	2.522	7.134	0.44	8.038	0	0	0	9.385	0.984	2.43	0	0.45	0	95.139	61.102	8.147	0	0.699	15.471	118.025	630.966	20.86	1.033	1.844	0
F_species_532	0	11.563	0	0	0	0	0	0.298	0	0	0	0	0	0	0	0	0	0	1.402	0	0.998	0	0	0	1.546	0.374	0	0	0	0	1.565	19.97	3.394	0	0	0
F_species_533	0	0	0	0	0	0	0	0	0	0	0	0	0	0	0	0	0	0	0	0	0	0	0	0	0	0	0	0	0	0	0	10.337	1.729	0	0.314	0
F_species_534	0	0	0	0	0	0	1.855	0.527	1.137	0	0	0	0	0	0	0	0	0	0	0	0	0	0	0	3.485	0	0	0	0	0	1.84	25.73	0	0	0	0
F_species_535	11.475	84.277	8.401	0	0	0.67	34.38	61.534	34.012	2.666	12.398	9.118	85.228	14.96	34.747	4.447	1.507	1.88	74.323	207.879	112.154	4.824	3.613	2.746	205.677	36.445	576.101	2.795	2.757	1.788	3404.54	4174.33	580.415	4.413	4.238	2.62
F_species_536	0.759	0	5.164	0	0	0	0.964	5.646	1.486	0	0	0	0	2.63	2.231	0	0	0	1.038	1.085	0.801	0	0	0	0	0.816	1.182	0	0	0	0	7.36	0	0	0	0
F_species_537	4.916	33.982	5.582	0	0.77	0.678	13.267	24.681	17.991	1.017	2.757	5.415	35.2	3.407	21.364	0.819	0.605	0	17.333	60.544	25.349	1.028	0	2.608	77.628	7.873	88.131	1.178	0.287	1.901	1851.24	1532.45	374.412	0.322	0	1.212
F_species_538	28.335	34.002	13.227	0	0	0	44.112	49.602	39.393	0	0	0	33.142	48.101	69.632	0	0	0	72.094	107.336	94.842	0	0	0	86.116	65.515	19.006	0	0	0	84.078	106.952	55.013	0	0	0
F_species_539	0	8.5	0.778	0	0	0	2.322	2.657	0.687	0	0	0	1.396	0	0.369	0	0	0	0	1.244	0	0	0	0	1.251	0	1.879	0	0	0.487	8.989	21.026	6.874	0	0	0
F_species_540	0	0	0	0	0	0	0	0	0	0	0	0	0	0	0	0	0	0	0	0	0	0	0	0	0	0	0	0	0	0	0	2.272	0	0	0	0
F_species_541	0	0	0	0	0	0	0	0	0	0	0	0	0	0	0	0	0	0	0	0	0	0	0	0	0	0	0	0	0	0	0	13.281	0	0	0	0
F_species_542	0	1.658	0	0	0	0	0	0	0	0	0	0	0	0	0	0	0	0	0	0	0	0	0	0	0	0	0	0	0	0	0	6.881	0	0	0	0
F_species_543	2.684	21.812	22.146	5.727	0	4.475	7.742	12.93	6.609	1.867	13.038	11.814	78.583	8.923	41.325	5.555	26.922	10.338	7	45.766	30.458	5.46	0	15.686	37.76	21.682	136.382	29.93	24.914	27.907	281.255	531.628	34.715	26.77	28.898	0.554
F_species_544	0	0	0	0	0	0	0	0	0	0	0	0	0	0	1.256	0	0	0	0	0	0	0	0	0	0	0	0	0	0	0	8.884	6.817	3.761	0	0	0
F_species_545	3.226	178.137	15.211	0	0	0	29.262	64.411	11.912	4.366	0	6.657	52.372	15.946	16.74	0	0.222	0	18.758	35.428	42.754	1.926	0	3.075	20.769	5.229	15.741	0	1.385	0.272	369.477	341.467	29.075	0	6.841	0
F_species_546	0	3.487	0	0	0	0	2.477	0	2.893	0	0	0	0	0	0	0	0	0	0	7.042	0	0	0	0	1.602	4.372	2.059	0	0	0	6.832	3.008	8.668	0	0	0
F_species_547	45.033	72.864	29.544	0	0	0	59.088	47.152	55.629	0	0	0	64.204	50.861	89.978	0	0	0	91.083	123.59	115.661	0	0	0	98.061	124.901	55.194	0	0	0	95.268	175.054	158.922	0	0	0
F_species_548	0	0	0	0	0	0	0	0	0	0	0	0	0	0	0	0	0	0	0	0	0	0	0	0	0	0	0	0	0	0	0	15.137	0	0	0	0
F_species_549	0	0	0	0	0	0	0	0	0	0	0	0	0	0	0	0	0	0	0	0	0	0	0	0	0	0	0	0	0	0	0	0	0	0	0	0
F_species_550	0	1.466	4.353	0	0	0	0	0	3.637	0	0	0	0	11.588	0	0	0	0	6.216	1.244	7.263	0	0	0	92.707	4.013	3.826	0	0	0	2.009	2.688	0	0	0	0
F_species_551	0	1.071	0	0	0	0	0	0	0	0	0	0	2.843	3.279	1.108	0	0	0	0	1.287	6.948	0	0	0	3.471	2.408	0	0.776	0	0	12.67	8.289	0	0	0.627	0
F_species_552	11.593	5.741	7.386	0	0	0	7.991	2.783	3.67	0	0	0	3.292	0.209	0	0	0	0	21.75	0.477	0.512	0	0	0	0	0	0	0	0	0	0	0	0	0	0	0
F_species_553	5.06	1.324	3.045	0	0	0	0.922	3.837	4.481	0	0	0	0	5.411	2.836	0	0	0	0	6.565	9.259	0	0	0	17.172	1.411	2.701	0	0	0	5.669	30.979	0	0	0	0
F_species_554	0	0	0.428	0	0	0	7.535	3.081	0	0	0	0	4.342	0.672	0	0	0	0	1.082	7.793	1.865	0	0	0	1.869	12.092	0	0	0	0	1.269	6.401	0	0	0	0
F_species_555	0	1.91	2.785	0	0	0	0	1.443	3.062	0	0	0	2.487	0	0.813	0	0	0	4.824	6.015	7.119	0	0	0	6.984	0	3.781	0	0	0	1.163	1.184	4.864	0	0	0
F_species_556	0	11.422	0	0	0	0	0	1.008	1.374	0	0	0	2.996	7.103	1.803	0	0	0	1.181	2.531	10.954	0	0	0	5.705	7.513	0	0	0	0	3.13	1.984	3.199	0	0	0
F_species_557	144.859	160.843	93.218	0	0	0	150.546	158.792	151.596	0	0	0	191.376	223.974	257.684	0	0	0	191.033	171.193	233.409	0	0	0	242.076	182.322	310.201	0	0	0	489.155	835.238	430.42	0	0	0
F_species_558	36.432	56.815	33.467	0	0	0	50.083	53.497	53.612	0	0	0	52.464	48.542	105.566	0	0	0	56.161	94.31	74.958	0	0	0	86.481	78.258	70.442	0	0	0	77.013	127.434	131.815	0	0	0
F_species_559	0	3.851	0	0	0	0	0	0	0	0	0	0	0.194	0	0	0	0	0	0	0	0	0	0	0	0	0	0	0	0	0	0.085	197.489	0.67	0	0	0
F_species_560	0	0	0	0	0	0	0	0	0	0	0	0	0	0	0	0	0	0	0	0	0	0	0	0	0	6.877	0	0	0	0	0	0	0	0	0	0
F_species_561	84.908	85.036	64.668	0	0	0	184.894	173.704	173.235	0	0	0	155.718	105.718	172.449	0	0	0	154.82	360.519	235.944	0	0	0	134.234	265.575	128.415	0	0	0	357.908	556.75	380.919	0	0	1.582
F_species_562	119.135	111.275	65.468	0	0	0	159.74	211.074	186.194	0	0	0	159.611	213.892	278.472	0	0	0	144.111	332.235	218.594	0	0	0	174.242	154.649	127.616	0	0	0	228.164	128.17	250.877	0	0	0
F_species_563	0	0	0.18	0	0	0	0	0	0	0	0	0	1.029	0	0	0	0	0	0.21	0.231	1.024	0	0	0	0	0	0.529	0	0	0	15.081	20.194	6.701	0	0	0
F_species_564	28.082	46.727	20.906	0	0	0	31.167	57.71	34.204	0	0	0	53.289	65.113	62.999	0	0	0	43.842	80.528	70.584	0	0	0	65.472	96.924	13.109	0	0	0	86.976	74.502	42.93	0	0	0
F_species_565	5.458	0	0	0	0	0	0	0	0	0	0	0	0	0	0	0	0	0	0	0	0	0	0	0	0	0.277	0	0	0	0	2.855	0	0	0	0	0
F_species_566	4.436	0.677	2.661	0	0	0	1.13	14.957	3.749	0	0	0	4.148	3.094	7.048	0	0	0	9.197	10.6	3.336	0	0	0	10.357	5.742	0.743	0	0	0	3.533	22.466	14.894	0	0	0
F_species_567	11.412	33.295	8.908	0	0	0	12.79	24.68	34.755	0	0	0	31.042	27.279	32.475	0	0	0	57.675	38.782	20.502	0	0	0	68.34	43.917	43.57	0	0	0	27.836	71.782	112.75	0	0	0
F_species_568	0	0	0	0	0	0	0	0	0	0	0	0	0	0	0	0	0	0	0	0	0	0	0	0	0	0	0	0	0	0	2.877	24.706	0	0	0	0
F_species_569	585.002	306.121	323	0	0	0	919.807	960.04	938.916	0	0	3.203	668.65	750.361	1277.15	0	0	0	1398.75	1910.9	1670.26	0	0	0	1810.82	685.55	523.496	0	0	0	1594.63	964.56	3305.12	0	0	0
F_species_570	54.096	21.893	28.088	0	0	0	46.662	79.884	65.502	0	0.355	0.916	43.108	52.273	72.795	0	0	0	52.398	60.284	57.751	0	0	0	48.693	41.288	39.283	0.324	0	0.091	146.581	416.418	56.894	0	0.532	0.094
F_species_571	0	0	0	0	0	0	0	0	0	0	0	0	0	0	0	0	0	0	0	0	0	0	0	0	0	0	0	0	0	0	1.438	0	0	0	0	0
F_species_572	0	0	0	0	0	0	0	0	0	0	0	0	0	0	0	0	0	0	0	0	0	0	0	0	0	0	0	0	0	0	0	0	0	0	0	0
F_species_573	0	0	0	0	0	0	0	0	0	0	0	0	0	0	0	0	0	0	0	0	0	0	0	0	0	3.459	0.281	0	0	0	0	0	0	0	0	0
F_species_574	0	29.13	0	0	0	0	0.477	1.775	0.338	0	0	0	0	0	0.547	0	0	0	0	0	0.657	0	0	0	2.431	0	0	0	0	0	0.381	1.952	0	0	0	0
F_species_575	23.691	38.328	10.78	0	0	0	34.763	47.037	30.049	0	0	0	34.364	43.502	57.636	0	0	0	63.063	54.674	53.194	0	0	0	57.167	47.86	39.767	0	0	0	17.831	27.554	20.86	0	0	0
F_species_576	46.506	58.928	39.522	0	0	0	75.62	88.988	111.685	0	0	0	55.52	85.74	121.418	0	0	0	67.534	123.807	98.862	0	0	0	42.566	69.126	58.446	0	0	0	101.211	117.034	150.102	0	0	0.208
F_species_577	157.012	565.2	128.85	0	0	0	98.194	204.432	106.202	0	0	0	100.829	99.309	212.016	0	0	0	385.422	424.447	350.777	0	0	0	765.52	321.751	125.861	0	0	0	657.016	387.36	641.781	0	0	0
F_species_578	0	0	0	0	0	0	0	0	0	0	0	0	0	0	0	0	0	0	0	0	0	0	0	0	0	0.028	0	0	0	0	0	6.785	0	0	0	0
F_species_579	0	0.778	0	0	0	0	0.373	6.54	1.542	0	0	0	2.578	0	1.241	0	0	0	0	0.463	0	0	0	0	0	0	0	0	0	0	0	0	2.529	0	0	0
F_species_580	0	0	0	0	0	0	0.487	1.191	1.351	5.895	0	4.324	1.355	0	0	0	0	0	2.263	6.16	12.372	0	0	1.871	10.934	1.48	16.193	0	0.274	0	113.12	127.115	27.366	3.945	0.96	0
F_species_581	44.636	113.57	58.082	0	0	0	93.706	88.049	91.622	0	0	0	61.431	71.209	110.292	0	0	0	67.126	103.043	98.809	0	0	0	71.164	68.988	47.205	0	0	0	293.354	279.671	166.336	0	0.694	0
F_species_582	0	0	0	0	0	0	0	0	0	0	0	0	0	0	0	0	0	0	0	0	0	0	0	0	0	0	0	0	0	0	9.476	17.185	0	0	0	0
F_species_583	0	0	0	0	0	0	0	0	0	0	1.35	0	5.799	0	0	2.423	0	0	0	0	1.064	0	0	1.925	4.539	8.205	6.358	0	0	0	13.431	81.895	5.08	3.134	0.513	0
F_species_584	0	0.687	0	0	0	0	0.964	4.707	1.34	0	0	0	0	0.788	0	1.855	0	0	0	0.607	7.093	0	0	0	0	0	0	0	0	0	2.284	28.002	4.907	0	0.589	0
F_species_585	0	1.688	0.158	0	0	0	1.182	1.363	0.417	0	2.01	2.439	2.457	0	0	0	0	0	10.886	0	4.282	0	0	0	6.127	1.314	0.473	0.129	0.1	0	111.659	250.037	25.55	0.1	0.732	0
F_species_586	0	11.492	0	0	0	0	0	0	0	0	0	0	0	0	0	0	0	0	0	0	0	0	0	0	0	0	2.273	0	0	0	0	9.601	0	0	0	0
F_species_587	3.452	7.085	3.608	0	0	0	8.603	30.774	14.445	0	0	0	6.145	21.218	53.085	0	0	0	31.476	33.128	19.649	0	0	0	37.142	5.839	9.317	0	0	0	9.539	3.328	36.791	0	0	0
F_species_588	1.482	4.73	5.018	0	0	0	0	6.597	0	0	0	0	0	3.627	4.388	0	0	0	0	7.982	2.325	0	0	0	2.965	8.966	0	0	0	0	18.021	12.961	8.301	0	0	0
F_species_589	0	10.411	0	0	0	0	0	0	0	0	0	0	1.61	0	0	0	0	0	1.358	0	3.126	0	0	0	1.293	0	0	0	0	0	0	14.401	0	0	0.703	0
F_species_590	0	0	0	0	0	0	0	0	0	0	0	0	0	0	0	0	0	0	0	0	0	0	0	0	0	0	0	0	0	0	0	0	0	0	0	0
F_species_591	0	0	0	0	0	0	0	0	0	0	0	0	0	0	0	0	0	0	0	6.218	0.972	0	0	0	0	0	1.001	0	0	0	0	0	0	0	0	0
F_species_592	0	10.664	4.375	0	0	0	0	0	0	0	1.609	0	9.06	0	1.019	0	0	2.546	0	0	7.434	0	0	0	3.218	0	0	1.423	0	0	43.53	35.651	7.328	0	1.663	0
F_species_593	97.738	47.132	61.161	0	0	0	253.57	289.354	210.838	0	0	0	148.014	148.512	159.684	0	0	0	573.452	844.253	836.994	0	0	0	141.963	107.965	44.83	0	0	0	383.164	291.064	372.618	0	0	0
F_species_594	0	0	0	0	0	0	0	0	0	0	0	0	0	0	0	0	0	0	0	0	1.668	0	0	0	0	0	0	0	0	0	0	2.4	0	0	0	0
F_species_595	98.958	50.488	63.833	0	0	0	145.498	179.866	148.815	0	0	0	118.572	147.041	129.928	0	0	0	220.489	242.091	229.127	0	0	0	120.687	99.304	47.689	0	0	0	266.11	241.94	363.28	0	0	0
F_species_596	0	6.145	3.022	0	0	0	3.213	1.283	0	0	0	0	0	0	0	0	0	0	0	0	4.413	0	0	0	1.223	0	0	0	0	0	0	58.948	17.163	0	0	0
F_species_597	5.159	32.295	6.551	0	0	0	11.008	33.59	22.067	0	0.954	1.431	20.666	17.984	14.421	0	0	0	51.957	23.629	69.835	3.191	0	0.388	33.825	15.828	9.79	1.048	0	0	228.186	450.372	77.192	0	0.504	0
F_species_598	2.178	37.145	7.499	0	0	0	4.405	12.507	7.261	0	0	6.642	9.11	2.816	11.465	0	0.408	0	15.511	30.539	18.861	0	0	3.443	8.572	43.294	101.938	2.342	0.2	2.275	94.147	334.139	22.913	2.268	0	2.037
F_species_599	3.397	2.83	0.845	0	0	0	1.14	8.921	3.096	0	0	0	9.161	3.499	3.147	0	0	0	7.43	23.744	35.187	0	0	0	3.907	15.277	2.836	1.022	0	0	12.733	8.992	4.021	0	0	0
F_species_600	0	0	0	0	0	0	0	0	0	0	0	3.12	0	0	0	0	0	0	0	0	0	0	0	0	0	0	0.934	0	0	0	50.361	94.279	2.183	0	0	0
F_species_601	0	0	0	0	0	0	0	1.844	0	0	0	0	0	0	0	0	0	0	0	0	0	0	0	0	0	0	0	0	0	0	2.411	4.832	0	0	0	0
F_species_602	0	2.224	0	0	0	0	2.083	10.881	0	0	0	1.136	2.925	0	0	0	0	0	0.795	2.487	40.887	0	0	2.559	1.602	0	0	0	0	0	14.109	187.151	44.659	0.322	3.953	0
F_species_603	15.56	251.834	10.193	0	0	0	22.345	72.944	15.268	0	2.742	11.639	127.305	21.171	28.545	1.424	0.198	0.655	29.941	30.582	80.647	0	0	3.963	86.481	20.477	11.038	0	0.187	1.336	311.521	518.285	73.279	1.378	13.646	1.33
F_species_604	0	0.809	0	0	0	0	0	0	0	0	0	0	0	0	0	0	0	0	0	0	0	0	0	0	0	0	0	0	0	0	0	34.53	0	0	0	0
F_species_605	0	70.552	0	0	0	0	1.793	7.948	2.173	1.735	1.548	0	15.174	0	5.88	1.397	0	0	14.154	13.621	9.838	1.17	0	0.658	5.003	2.947	24.419	0	0.287	0	354.44	646.742	55.423	0	0.323	0
F_species_606	0	4.134	0	0	0	0	0	0	2.86	0	0	0	2.925	1.692	1.138	0	0	0	0	9.24	13.016	0	0	0	0	0	10.453	0	0	0.77	177.97	115.912	15.239	0	0	0
F_species_607	0	21.045	3.912	0	0	0	9.649	9.633	0	0	0	1.136	19.679	2.735	11.465	0	0	0	6.426	15.848	28.698	0	0	0.953	6.913	11.193	37.55	0	0	0	332.822	464.421	56.029	0	0	0
F_species_608	0	0	3.349	0	0	0	0	4.249	0	0	0	0	3.577	0	3.93	0	0	0	1.822	5.147	0.709	0	0	0	0	2.269	0.731	0	0	0	8.736	16.641	1.729	0	0.314	0
F_species_609	4.391	11.341	4.184	0	0	0	11.868	19.859	11.022	0	0	1.454	18.456	15.32	19.709	0	0	0	35.55	20.461	33.374	0	0	1.041	35.681	23.743	9.193	0	0	0	38.306	58.245	17.574	0	0	0
F_species_610	0	10.441	0	0	0	0	0	0	3.569	0	0	0.894	0	1.692	0	0	0	0	0.607	0	4.242	0	0	0	0	0	0	0	0.287	0	6.515	14.05	0	0	0	0
F_species_611	0	0	0	0	0	0	0	0	0	0	0	0	0	0	0	0	0	0	0	0	2.732	0	0	0	0	0	0	0	0	0	0	15.841	19.238	0	0	0
F_species_612	24.053	22.631	20.815	0	0	0	27.995	28.024	21.537	0.9	2.208	1.242	48.254	21.751	34.942	0.726	0.803	0.416	20.48	45.766	26.741	1.623	0.414	3.124	59.387	5.812	72.107	0.608	0	0	1129.02	917.804	214.842	1.822	2.015	0.361
F_species_613	5.918	1.071	0.699	0	0	0	0	0	0	0	0	0	0	0	0	0	0	0	0	0	0	0	0	0	0	0	0	0	0	0	3.617	1.152	0	0	0	0
F_species_614	13.3	14.11	8.581	0	0	0	33.561	36.672	29.058	0	0	0	40.336	33.072	48.668	0	0	0	32.282	25.262	49.227	0	0	0	62.761	62.527	25.847	0	0	0	38.835	34.178	64.913	0	0	0
F_species_615	0	0	0	0	0	0	0	0	0	0	0	0	0	0	0	0	0	0	0	0	0	0	0	0	0	0	0	0	0	0	0	51.685	0	0	0	0
F_species_616	2.015	0.617	7.307	0	0	0	2.145	3.15	4.774	0	0	0	2.395	4.23	11.524	0	0	0	1.502	4.352	4.124	0	0	0	1.588	4.58	0	0	0	0	4.082	0.864	14.591	0	0	0
F_species_617	0	0	0	0	0	0	0	0	0	0	0	0	0	0	0	0	0	0	0	0	0	0	0	0	0	0	0	0	0	0	0	28.194	0	1.667	0.542	0
F_species_618	0	0	0	0	0	0	0	0	0	0	0	0	0	0	0	0	0	0	0	0	0	0	0	0	0	1.01	0	0	0	0	0	0	0	0	0	0
F_species_619	0	0	0	0	0	0	0	0	0	0	0	1.56	0	0	0	0	0	0	0	0	3.73	0	0	0	0	0	5.885	0	0	0	4.272	19.137	0	0	0	0
F_species_620	12.189	335.979	13.936	0	2.527	0	22.729	123.528	25.771	0	2.142	11.412	123.372	21.854	52.997	4.279	1.272	4.146	44.78	35.645	213.461	0	3.261	13.978	61.255	25.1	35.861	1.307	0.324	0.566	658.942	793.887	86.96	0	16.896	0
F_species_621	0	5.943	0	0	0	0	0	0	0	0	0	0	2.69	0	1.285	0	0	0	2.782	2.227	2.627	0	0	0	0	0.429	2.712	0	1.073	0	27.095	82.15	19.584	1.022	3.231	0
F_species_622	0	2.305	0	0	0	0	0	2.141	2.646	0	0	0	24.6	1.321	6.338	0.802	0	0	1.402	4.323	3.848	0	0	1.768	3.471	0.235	4.546	0	0.449	0	42.557	80.358	3.048	0	0	0
F_species_623	1.473	144.793	4.16	0.494	0	0.919	17.546	45.72	16.74	0	0	8.369	88.202	9.618	10.563	0.546	0	0	18.039	18.885	47.231	0	0	2.662	25.647	9.519	7.831	0.414	0	0.905	362.348	444.036	40.941	0.244	4.267	0
Virus
species_id	as_1_1	as_1_2	as_1_3	as_1_4	as_1_5	as_1_6	as_2_1	as_2_2	as_2_3	as_2_4	as_2_5	as_2_6	as_3_1	as_3_2	as_3_3	as_3_4	as_3_5	as_3_6	as_4_1	as_4_2	as_4_3	as_4_4	as_4_5	as_4_6	as_5_1	as_5_2	as_5_3	as_5_4	as_5_5	as_5_6	as_6_1	as_6_2	as_6_3	as_6_4	as_6_5	as_6_6
V_species_1	0	0	0	0	0	0	0	0	0	0	0	0	0	0	0	0	0	0	0	0	0	0	0	0	0	0	0	0	0	0	0	0	0	0	0	0
V_species_2	0	0	0	0	0	0	0	0	0	0	0	0	0	0	0	0	0	0	0	0	0	0	0	0	20.798	0	0	0	0	0	0	0	0	0	0	2.888
V_species_3	0	0	0	0	0	0	0	0	0	0	0	0	0	0	0	0	0	0	0	0	0	0	0	0	0	0	0	0	0	0	0	3.904	0	0	0	0
V_species_4	0	0	0	0	0	0	0	0	0	0	0	0	0	0	0	0	0	0	0	0	0	0	0	0	1.18	0	0	0	0	0	0	0	0	0	0	0
V_species_5	0	0	0	0	0	0	0	0	0.878	0	0	0	0	0	0	0	0	0	4.505	0	0	0	0	0	0	0	0	0	0	0	0	0	0	0	0	0
V_species_6	0	0	0	0	0	0	0	0	0	0	0	0	0	0	0	0	0	0	0.629	0	0	0	2.928	0	0	0	1.53	0	0	0	4.273	10.881	0	0	0	0
V_species_7	67.776	25.663	0	0	0	0	0	13.423	1.835	0	0	0	10.507	0	38.577	0	0	0	452.548	0.217	481.949	0	0	0	0	0.263	0	0	0	0	0	0	0	0	0	0
V_species_8	15.026	9.441	2.425	0.397	65.941	0	0	0	0	0	0	0	0	0	0	0	0	0	0	0	0	0	0	0.437	0	0	0	0	0	0	0	0	0	0	0	0
V_species_9	0	1000.67	0	0	0.76	0	0	0	0	0	0	0	0	0	0	0	0	0	0	0	0	0	0	0	0	0	0	0	0	0	0	0	0	0	0	0
V_species_10	0.108	2854.91	2160.73	5.679	86.258	64.706	0	0	0	0	0.807	0	0	0	0	0	0	0	4.868	0	0	0	0	0	0	0	0	5.577	0.137	0.023	0	0	0	0	0	0
V_species_11	8.186	0	0	0	0	0	7.079	1.191	4.368	14.111	44.794	50.801	0	4.855	0.724	7.776	13.399	25.611	3.378	2.01	2.509	29.874	2.356	15.446	0.885	2.325	1.092	12.086	4.192	5.839	0	6.401	4.928	7.79	17.2	32.312
V_species_12	0	29.696	0	0	2.212	3.118	0	0	0	0	0	0	0	0	0	0	0	0	0	0	0	0	0	0	0	0	0	0	0	0	0	0	0	0	0	0
V_species_13	201.657	359.156	125.264	162.891	124.039	84.408	109.803	258.294	208.542	78.334	85.536	98.997	48.54	63.804	66.826	45.04	17.536	35.554	95.323	66.285	117.328	49.772	55.328	48.149	115.332	112.725	72.174	42.248	29.18	32.875	76.95	68.166	23.281	14.791	23.899	30.878
V_species_14	988.172	307.951	147.466	767.42	331.388	773.312	489.615	366.958	420.277	896.634	1142.82	1984.45	320.232	163.938	148.708	198.495	592.271	500.366	197.005	298.399	463.668	1457.24	499.662	569.17	169.912	131.61	102.401	658.747	221.501	366.32	64.852	504.552	222.605	237.498	1007.41	2186.99
V_species_15	0	0	0	0	0	0	0	0	0	0	0	0	0	0	0	0	0	0	0	0	0	0	0	0	0	7.195	0	0	0	0	0	0	0	0	0	0
V_species_16	0	0	2.639	1.308	0	1.1	0	0	0	0	0	0.492	0	0	0	0	3.446	3.044	0	0	0	0	0	0	0	0	0	2.769	3.456	1.437	0	0	0	1.045	1.378	0
V_species_17	0	0	0	0	0	0	0	0	0	0	0	0	0	0	0	0	0	0	0	0	263.105	0	0	0	0	0	0	0	0	0	0	0	0	0	0	0
V_species_18	0	0	0	0	0	0	0	0	0	0	0	0	0	0	0	0	0	0	0	0	9.588	0	0	0	0	0	0	0	0	0	0	0	6.42	0	0	0
V_species_19	0	0	0	0	0	0	0	0	0	0	0	0	0	0	0	0	0	0	0	0	0	0	0	0	0	0	0	0	0	0	0	0	19.779	0	0	0
V_species_20	0	0	0	0	0	0	0	0	0	0	0	0	0	0	0	0	0	0	0	0	0	0	0	0.177	32.603	0	0	0	0	0	0	0	0	0	0	1.479
V_species_21	0	0	0	0	0	0	0	0	0	0	0.168	0	0	0	0	0	0	0	0.21	0	0	0	0	0	0	0	0	0	0	0	0.148	5337.92	0	0	0	0
V_species_22	0	0	0	0	0	0	0	0	0	0	0	0	0	0	0	0	0	0	0	0	1.996	0	0	0	0	0	0	0	0	0	0	0	0	0	0	0
V_species_23	0	0.536	0	0	0	0	0	5.818	0	0	0	0	1.855	0	0	0	0	0	0	0	0.906	0	0	0	0	0	0	0	0	0	0	5.312	0	0	0	0
V_species_24	0	242.483	0	0	0	0	0	19.241	0	0	0	0	0	0	108.52	0	0	0	0	0	823.716	0	0	0	0	0	0	0	0	0	0	0	0	0	0	0
V_species_25	0	35.134	0	0	0	0	0	241.47	0	0	0	0	0	0	28.81	0	0	0	0	9.442	488.411	0	0	0	0	0	0	0	0	0	947.999	0	0	0	0	0
V_species_26	0	0	0	0	0	0	0	0	0	0	0	0	0	0	0	0	0	0	0	0	0	0	0	0	0	0	0	0	0	0	0	1.792	0	0	0	0
V_species_27	0	4.538	0	0	0	0	0	0	0	0	0	0	0	0	0	0	0	0	0	0	0	0	0	0	0	0	0	0	0	0	0	0	0	0	0	0
V_species_28	0	0	0	0	0	0	0	0	0	0	0	0	0	0	0	0	0	0	0	0	0	0	0	0	6.844	0	0	0	0	0	0	0	0	0	0	5.722
V_species_29	0	0	0	0	0	0	0	0	0.36	0	0	0	0	0	0	0	0	0	0	0	0	0	0	0.486	31.352	0	0	0	0	0	0	0	0	0	0	1.652
V_species_30	0	0	0	0	0	0	0	0	0	0	0	0	0	0	0	0	0	0	0	0	0	0	0	0	0	0	0	0	0	0	0	0	261.944	0	0	0
V_species_31	0	0	0	0	0	0	0	0	0	0	0	0	0	0	0	0	0	0	0	0	0	0	0	0	0	0	0	0	0	0	13695.9	0	0	0	0	0
V_species_32	0	0	0	0	0	0	0	0	0	0	0	0	0	0	0	0	0	0	0	0	0	0	0	0	0	0	0	0	0	0	0	19.714	0	0	0	0
V_species_33	2004.58	1753.47	1415.76	0	0	0.038	2823.43	4480.82	1081.2	0	0	0	3355.57	1407.37	5784.13	0	0	0	4762.38	2617.96	4555.15	0	0	0	129.976	1.481	2.409	0	0	0.023	2.073	8.96	7228.4	0	0	0
V_species_34	0	0	0	0	0	0	0	0	0	0	0	0	0	0	0	0	0	0	0	0	0	0	0	0	0	0	0	0	0	0	0	14.689	0	0	0	0
V_species_35	0	124.648	0	0	0	0	0	0	2.206	0	0	0	0	0	95.961	0	0	0	0	0	974.707	0	0	0	0	0	0	0	0	0	0	0	74.575	0	0	0
V_species_36	0	0	0	0	0	0	0	0	1.047	5.895	2.64	0	0	0	0	0	0	1.029	0	0.954	4.164	0.993	0	0	0	0	0	0	0	0	0	0	0	1.422	0	0
V_species_37	368.888	587.356	350.434	0	0	0	557.978	970.085	340.458	0	0	0	818.121	408.745	851.032	0	0	0	307.664	1525.45	1255.2	0	0	0	148.174	2.325	500.641	0	0	0	956.523	1038.07	1177.69	0.155	0.038	0
V_species_38	0	0	0	0	0	0	0	0	0	0	0	0	0	0	0	0	0	0	0	0	0	0	0	0	0	0	6.088	0	0	0	0	0	0	0	0	0
V_species_39	0	0	0	0	0	0	0	0.515	0	0	0	0	0	0	0	0	0	0	0	0	0	0	0	0	0	0	0	0	0	0	0	11.105	0	0	0	0
V_species_40	0	201.85	0	0	0	0	0	0	0	0	0	0	0	0	0	0	0	0	0	0	0	0	0	0	0	0	0	0	0	0	0	0	0	0	0	0
V_species_41	0	0	0.485	0	0	0	0.663	1.489	0.529	0	1.614	0.727	0.132	0	0.65	0.9	0	0	1.578	38.117	0.131	1.784	0.128	0.85	0.618	2.255	1.598	0.169	0.262	0.136	44.778	141.42	1.664	0.056	0.067	0.114
V_species_42	0	0	0	0	0	0	0	0	0	0	0	0	0	0	0	0	0	0	0	0	0	0	0	0	0	0	0.068	0	0	0	0	0	138.84	0	0	0
V_species_43	0	0	0	0	0	0	0	0	0	0	0	0	0	0	0	0	0	0	0	0	0	0	0	0	0	0	8.54	0	0	0	0	0	0	0	0	0
V_species_44	0	0	0	0	0	0	0	0	0	0	0	0	0	0	0	0	0	0	0	0	0	0	0	0	0	5.548	0	0	0	0	0	0	0	0	0	0
V_species_45	0	0	0	0	0	0	0	0	0	0	0	0	6.115	0	0	0	0	0	0	0	0	0	0	0	0	0	0	0	0	0	0	0	0	0	0	0
V_species_46	0	0	0	0	0	0	0	0	0	0	0	0	0	0	0	0	0	0	0	0	0	0	0	0	0	0	0	0	0	0	0	10.017	0	0	0	0
V_species_47	0	0	0	0	0	0	0	0.126	0.676	0	0.061	0.061	0.234	0	0	0	0	0	0	0	0	0	0	0	0.225	0	0.101	0	0	0	0	145.484	7.998	0	0	0
V_species_48	0.298	1.789	0.541	0	0	0	3.939	3.218	5.787	0	3.33	2.878	22.339	4.125	1.743	1.07	0	0.779	1.755	42.166	1.576	0.64	0.521	1.233	2.867	5.452	34.377	0.44	0.324	0.351	3.68	212.786	0.67	1.122	0	0.796
V_species_49	0	0	0	0	0	0	0	5.6	0.574	0	0	0	1.743	0	0	0	0	0	0	4.222	2.285	0	0	0	0	0.636	0	0	0	0	0.656	0	0	0	0	0
V_species_50	0	0	0	0	0	0	0	0	0	0	0	0	0	0	0	0	0	0	0	0	0	0	0	0	0	0	0	0	0	0	58.125	0	0	0	0	0
V_species_51	0	0	0	0	0	0	0	0	0	0	0	0	8.295	0	0	0	0	0	0	0	0	0	0	0	0	0	0	0	0	0	1.84	7.009	3.74	0	0	0
V_species_52	0	0	0	0	0	0	0	0	19.848	0	0.193	0	0.296	0	0	0.169	0	0	1.424	0.13	2.075	0	0	2.927	0	0	85.903	0	0	0	90.192	54.852	0	0	0	0
V_species_53	0	0	0	0	0	0	0	0	0	0	0	0	0	0	0	0	0	0	0	0	0.289	0	0	0	0	0	0	0	0	0	75.491	0	0	0	0	0
V_species_54	0	0	0	0	0	0	0	0	6.271	0	0	0	0	0	0	0	0	0	0	0	0	0	0	0	0	0	0	0	0	0	0	0	0	0	0	0
V_species_55	0	0	0	0	0	0	0	0	0	0	0	0	13.055	0	0	0	0	0	0	0	0	0	0	0	0	0	0	0	0	0	0	0	0	0	0	0
V_species_56	1.283	1.183	0.158	0	0	0	1.327	1.225	0.923	0	0	0	15.837	0	0.946	0	0	0.675	0.949	1.258	1.13	0	0	2.839	4.89	0	0	0.246	0	0.124	0.804	21.73	3.48	0	0	0
V_species_57	0	0	0.541	0	0	0	1.016	2.233	1.103	0	0	2.984	20.239	0.371	2.408	0	0	0	2.782	2.299	0	0.297	0	0	0	0	0.81	0	0.636	0	3.786	51.908	0	0	0	0
V_species_58	0	0	1.263	0	0	0	5.597	13.308	14.581	0	0	0.432	3.709	2.932	2.231	0	0	0	5.531	4.077	32.021	0	0	0.629	0	0	1.328	0.181	0.274	0	8.186	9.472	0.432	1.589	0	0
V_species_59	0	12.988	0	0	0	0	0	0.401	0	1.275	0	0	0	0.533	0	0	0	0	0	0.405	0	0	0	0	0	0	0	0	0	0	0.508	0.672	0	0	0	0
V_species_60	1.428	62.87	0	0	0	0	0	0	0	0	0	0	0.846	0	0	0	0	0	1.314	0	0	0	0	0	0	0	0	0	0	0	0	6.272	0	0	0	0
V_species_61	0	0	0	0	0	0	0	0	0	0	0	0	0	0	0	0	0	0	0	0	14.251	0	0	0	0	0	0	0	0	0	0	0	0	0	0	0
V_species_62	0	0	0	0	0	0	0	0	0.18	9.462	0	0	0	0	0.148	0	0	0	0.298	0	0	12.013	0	0	0	0	0	0	0	0	0	0	0	0	0	0
V_species_63	0	0	0	0	0	0	0	0	0	0	0	0	0	0	0	0	0	0	0	0	0	0	0	0	0	0	0	0	0	0	0	22.177	0	0	0	0
V_species_64	0	7.075	0	0	0	0	0	0	0	0	0	0	0	0	0	0	0	0	0	0	0	0	0	0	0	0	0	0	0	0	0	0	0	0	0	0
V_species_65	0	0	0	0	0	0	0	0	0	0	0	0	0	0	0	0	0	0	0	3.543	0	0	0	0	0	0	0	0	0	0	0	11.905	0	0	0	0
V_species_66	0	0	0	0	0	0	0	0	0	0	0	0	0	0	0	0	0	0	0	0	0	0	0	0	0	0	0	0	0	0	0	0	10.008	0	0	0
V_species_67	0	0	0	1.308	0	0	5.918	2.428	0.371	0.552	1.756	0.811	4.627	0	0.325	0.06	0.074	0	0.232	215.846	0.328	0.045	0	0.132	4.511	28.613	13.537	0.983	0.074	0.046	101.041	510.218	11.544	0.078	1.406	0.04
V_species_68	0	0	0	0	0	0	0	0	0	0	0	0	0	0	0	0	0	0	0	0	0	0	0	0	0	0	0	0	0	0	1.544	5.856	0	0	0	0
V_species_69	0	0	0	0	0	0	0	0	0	0	0	0	0	0	0	0	0	0	0	0	0	0	0	0	0	0	0	0	0	0	0	0	0	0	0	0
V_species_70	0	0	0	0	0	0	0	0	0	0	0	0	0	0	0	0	0	0	0	0	39.613	0	0	0	0	0	0	0	0	0	0	0	0	0	0	0
V_species_71	0	0	0	0	0	0	0	0	0	0	0	0	0	0	0	0	0	0	0	0	22.394	0	0	0	0	0	0	0	0	0	0	0	0	0	0	0
V_species_72	0	0	0	0	0	0	0	0	0	0	0	0	0.173	0	0	0	0	0	0	0	0	0	0	0	31.268	0	0	0	0	0	0	0	0	0	0	1.77
V_species_73	0	0	0	0	0	0	0	0	0	0	0	0	0	0	0	0	0	0	0	0	0	0	0	0	21.079	0	0	0	0	0	0	0	0	0	0	0.826
Archaea
species_id	as_1_1	as_1_2	as_1_3	as_1_4	as_1_5	as_1_6	as_2_1	as_2_2	as_2_3	as_2_4	as_2_5	as_2_6	as_3_1	as_3_2	as_3_3	as_3_4	as_3_5	as_3_6	as_4_1	as_4_2	as_4_3	as_4_4	as_4_5	as_4_6	as_5_1	as_5_2	as_5_3	as_5_4	as_5_5	as_5_6	as_6_1	as_6_2	as_6_3	as_6_4	as_6_5	as_6_6
A_species_1	0	0	0	0	0	0	0	0	0	0	0	0	0	0	0	0	0	0	0	0	0	0	0	0	0	0	0	0	0	0	28.132	4.448	0	0	0	0
