# Supplementary material for: Functional dynamics reveal the response of the crabapple (Malus sp.) phyllosphere microbiome to Gymnosporangium yamadae infection
Source: mSystems. 2025 Sep 15;10(10):e00843-25. doi: 10.1128/msystems.00843-25 (PMC12542627; doi:10.1128/msystems.00843-25)
Supplement: Table S2 — Effects of rust developmental stages on bacterial, fungal, and viral community alpha-diversity of diseased and healthy leaves. [file msystems.00843-25-s0003.xlsx]

## Sheet: Table S2
Table S2 Effects of rust developmental stages on bacterial, fungal and viral community alpha-diversity of diseasd and healthy leaves based on one-way ANOVA and Kruskal-Wallis test.
		Disease			Health
		Shannon index	Richness	Pielou's evenness	Shannon index	Richness
Bacterial community	F5,12	12.12	chi-squared = 5.8254	21.17	3.396	chi-squared = 11.268
	P	0.000238	0.3236	1.42e-05	0.0384	0.04632
Fungal community	F5,12	8.792	3.346	8.672	1.95	2.097
	p	0.00105	0.0402	0.00112	0.159	0.136
Viral Community	F5,12	1.719	1.782	\	2.112	1.626
	P	0.205	0.191		0.134	0.227
