# Supplementary material for: Functional dynamics reveal the response of the crabapple (Malus sp.) phyllosphere microbiome to Gymnosporangium yamadae infection
Source: mSystems. 2025 Sep 15;10(10):e00843-25. doi: 10.1128/msystems.00843-25 (PMC12542627; doi:10.1128/msystems.00843-25)
Supplement: Table S3 — Effects of leaf condition and sampling stage on the structure of viral transcriptomes. [file msystems.00843-25-s0004.xlsx]

## Sheet: Table S3
Table S3 The effects of leaf condition and sampling stage on the structure of viral transcriptomes based on PERMANOVA with 999 permutations.
	Virus
	R²	F	P
Leaf condition (LC)	0.40995	33.7339	0.001
Sampling stage (SS)	0.17284	2.8446	0.001
Interaction (LC & SS)	0.12554	2.0661	0.01
