# Supplementary material for: Functional dynamics reveal the response of the crabapple (Malus sp.) phyllosphere microbiome to Gymnosporangium yamadae infection
Source: mSystems. 2025 Sep 15;10(10):e00843-25. doi: 10.1128/msystems.00843-25 (PMC12542627; doi:10.1128/msystems.00843-25)
Supplement: Table S4 — DEGs at healthy and diseased stages. [file msystems.00843-25-s0005.xlsx]

## Sheet: Table S4
Table S4 Differentially expressed genes (DEGs) at healthy and diseased stages.
gene_id	baseMean	log2FoldChange	lfcSE	stat	pvalue	padj	sig	stage
comp32567_c1_seq1.542.1213.plus.as_1_1_1	14.2496	21.4834	3.91013	5.49428	3.92e-08	1.02e-05	Up	1
comp37649_c0_seq1.81.7112.plus.as_1_1_1	6566.84	15.2326	2.7707	5.49775	3.85e-08	1.02e-05	Up	1
comp56841_c1_seq2.554.1483.minus.as_1_2_1	1910.25	14.413	2.96464	4.86163	1.16e-06	0.000159371	Up	1
comp33611_c0_seq1.342.1124.minus.as_1_1_1	1683.96	14.2311	2.96066	4.80672	1.53e-06	0.000159371	Up	1
comp37669_c0_seq1.171.3242.minus.as_1_1_1	1566.73	14.127	2.96141	4.77037	1.84e-06	0.000159371	Up	1
comp30117_c0_seq1.747.1679.plus.as_1_1_1	1443.58	14.0089	2.97532	4.70837	2.5e-06	0.000185497	Up	1
comp48993_c0_seq1.144.3655.minus.as_2_2_1	1225.58	13.7727	2.97163	4.63474	3.57e-06	0.000232299	Up	1
comp29979_c0_seq1.474.1562.plus.as_1_1_1	524.004	12.5469	2.98954	4.19693	2.71e-05	0.00156322	Up	1
comp37599_c0_seq21.361.5832.minus.as_1_1_1	401.913	12.1642	2.9631	4.10523	4.04e-05	0.00193718	Up	1
comp35837_c0_seq2.634.2130.plus.as_1_1_1	398.559	12.1521	2.96257	4.10189	4.1e-05	0.00193718	Up	1
comp32717_c0_seq1.808.4461.minus.as_1_1_1	336.294	11.9071	2.96571	4.01491	5.95e-05	0.00257693	Up	1
comp25329_c0_seq3.45.1028.plus.as_1_1_1	287.078	11.6788	2.9644	3.93968	8.16e-05	0.00304188	Up	1
comp44214_c0_seq2.797.2740.minus.as_2_2_1	284.672	11.6666	2.96323	3.93714	8.25e-05	0.00304188	Up	1
comp44246_c0_seq1.193.846.plus.as_1_2_1	277.786	11.6313	2.96551	3.92219	8.77e-05	0.00304188	Up	1
comp49859_c1_seq23.636.1262.plus.as_4_1_1	242.198	11.4335	2.96616	3.85466	0.000115889	0.00334972	Up	1
comp35142_c0_seq1.241.651.plus.as_6_3_1	241.914	11.4318	2.96582	3.85453	0.000115952	0.00334972	Up	1
comp29580_c0_seq10.248.1477.plus.as_1_1_1	210.792	11.2332	2.96446	3.78928	0.000151082	0.00377276	Up	1
comp27007_c0_seq1.420.1094.plus.as_1_1_1	205.872	11.1991	2.96778	3.77356	0.000160936	0.00377276	Up	1
comp26415_c0_seq1.201.701.plus.as_1_1_1	204.677	11.1907	2.96977	3.7682	0.000164429	0.00377276	Up	1
comp8552_c0_seq1.332.1222.minus.as_1_1_1	200.604	11.1617	2.97037	3.75768	0.000171499	0.00377276	Up	1
comp57173_c0_seq4.805.4551.minus.as_1_2_1	198.845	11.149	3.01119	3.70252	0.000213466	0.00404919	Up	1
comp44918_c1_seq5.463.1751.minus.as_4_2_1	198.448	11.1461	2.96802	3.75541	0.00017306	0.00377276	Up	1
comp78344_c0_seq47.643.4227.plus.as_1_3_1	197.657	11.1403	2.9677	3.75387	0.000174128	0.00377276	Up	1
comp33153_c0_seq4.274.1932.plus.as_5_2_1	186.979	11.0602	2.96529	3.7299	0.000191559	0.00398442	Up	1
comp34215_c0_seq1.119.1999.plus.as_1_1_1	183.358	11.032	2.97531	3.70785	0.000209028	0.00404919	Up	1
comp43372_c0_seq1.239.742.plus.as_6_3_1	176.002	10.9729	2.96952	3.69518	0.000219728	0.00404919	Up	1
comp52736_c0_seq7.89.1834.plus.as_4_1_1	172.074	10.9404	2.9663	3.68823	0.00022582	0.00404919	Up	1
comp40528_c0_seq1.567.2306.minus.as_2_2_1	170.695	10.9288	2.97354	3.67534	0.000237534	0.00411726	Up	1
comp37042_c0_seq1.893.2797.plus.as_1_1_1	163.633	10.8678	2.97612	3.65168	0.000260535	0.00437026	Up	1
comp26458_c0_seq1.301.1562.minus.as_3_3_1	151.545	10.7571	2.966	3.62681	0.000286947	0.0046629	Up	1
comp31260_c0_seq1.376.931.minus.as_3_1_1	147.168	10.7148	2.97715	3.599	0.000319443	0.0049369	Up	1
comp25051_c0_seq1.845.1255.plus.as_1_1_1	143.101	10.6744	2.96818	3.59628	0.000322797	0.0049369	Up	1
comp15627_c0_seq1.57.2495.minus.as_1_2_1	142.274	10.6659	3.52256	3.02788	0.00246276	0.01369	Up	1
comp39320_c0_seq5.39.4523.minus.as_2_1_1	133.797	10.5774	2.96724	3.56472	0.000364238	0.00519426	Up	1
comp35201_c0_seq1.630.3125.minus.as_1_1_1	133.376	10.5729	2.96616	3.56449	0.000364559	0.00519426	Up	1
comp48734_c0_seq3.1695.2725.minus.as_1_2_1	132.677	10.5653	2.97377	3.55282	0.000381122	0.00519426	Up	1
comp21689_c0_seq1.452.1870.plus.as_1_1_1	130.33	10.5395	2.97132	3.54708	0.000389522	0.00519426	Up	1
comp79922_c0_seq41.330.2018.plus.as_1_3_1	129.195	10.5269	2.96779	3.54705	0.000389569	0.00519426	Up	1
comp24793_c0_seq2.833.1378.minus.as_1_1_1	126.136	10.4923	2.96756	3.53568	0.000406725	0.00528742	Up	1
comp39801_c0_seq25.801.2383.minus.as_2_1_1	123.559	10.4626	2.96679	3.52656	0.000421	0.00533951	Up	1
comp52599_c0_seq28.436.1870.minus.as_4_3_1	121.947	10.4436	2.96779	3.51899	0.000433194	0.00536335	Up	1
comp25056_c1_seq3.767.1246.minus.as_1_1_1	119.843	10.4185	2.97774	3.49878	0.000467391	0.00547613	Up	1
comp30984_c0_seq1.53.1453.plus.as_1_1_1	117.346	10.3881	2.96715	3.50105	0.000463437	0.00547613	Up	1
comp35467_c0_seq1.134.1558.plus.as_1_1_1	117.307	10.3876	2.97206	3.49509	0.000473896	0.00547613	Up	1
comp43936_c0_seq1.314.1597.plus.as_4_2_1	114.075	10.3473	2.96766	3.48671	0.000489006	0.00552789	Up	1
comp48530_c0_seq12.1832.3913.minus.as_4_2_1	106.665	10.2505	2.97258	3.44834	0.000564052	0.00613091	Up	1
comp45864_c0_seq1.240.1611.minus.as_4_2_1	105.912	10.2402	2.97039	3.44744	0.00056593	0.00613091	Up	1
comp34054_c0_seq1.429.1951.minus.as_1_1_1	103.813	10.2113	2.96934	3.43893	0.000584024	0.0061978	Up	1
comp44049_c0_seq8.46.552.plus.as_4_2_1	99.5519	10.1509	2.96968	3.41817	0.000630447	0.00642809	Up	1
comp49234_c1_seq103.520.7407.plus.as_4_2_1	91.5801	10.0304	2.97002	3.37724	0.000732177	0.00729555	Up	1
comp78730_c0_seq50.982.3867.plus.as_1_3_1	91.0692	10.0224	2.97877	3.3646	0.000766545	0.00738155	Up	1
comp54249_c0_seq21.442.2610.minus.as_3_2_1	90.8526	10.0189	2.97035	3.37298	0.000743585	0.00729555	Up	1
comp31650_c0_seq4.418.1350.plus.as_1_1_1	90.2259	10.009	3.00801	3.32744	0.000876465	0.00809005	Up	1
comp57671_c0_seq4.243.2043.minus.as_1_2_1	88.5248	9.98149	2.9741	3.35614	0.000790375	0.00747264	Up	1
comp34650_c0_seq2.314.1339.plus.as_3_3_1	82.798	9.88508	2.97375	3.32411	0.000887009	0.00809005	Up	1
comp45774_c0_seq1.88.2044.minus.as_4_3_1	81.6924	9.86561	2.97217	3.31933	0.000902352	0.00809005	Up	1
comp70709_c0_seq2.101.1783.minus.as_1_3_1	78.7015	9.81184	2.97125	3.30226	0.000959087	0.00845297	Up	1
comp64146_c0_seq3.229.1808.minus.as_6_2_1	76.5855	9.77248	2.97457	3.28534	0.00101859	0.00868309	Up	1
comp39440_c0_seq14.269.2761.minus.as_2_3_1	75.5624	9.75317	2.97732	3.27583	0.00105353	0.00869576	Up	1
comp47211_c0_seq2.228.1889.minus.as_2_2_1	75.3005	9.7481	2.97146	3.28057	0.00103597	0.00868876	Up	1
comp35353_c0_seq2.32.580.plus.as_2_2_1	71.0883	9.66499	2.97615	3.24748	0.0011643	0.00945996	Up	1
comp49437_c0_seq13.716.2155.minus.as_4_2_1	70.2127	9.64717	2.9773	3.24024	0.00119431	0.00955446	Up	1
comp51476_c0_seq2.280.1147.minus.as_1_2_1	67.7467	9.59555	2.97385	3.22664	0.00125252	0.00984293	Up	1
comp52704_c0_seq1.1.5071.minus.as_4_3_1	67.2302	9.58462	2.97999	3.21633	0.00129842	0.00992909	Up	1
comp33137_c1_seq47.1029.1871.plus.as_5_2_1	67.1537	9.58289	2.97321	3.22308	0.00126822	0.00984293	Up	1
comp35022_c0_seq2.64.1242.plus.as_2_1_1	63.1292	9.49371	2.97454	3.19166	0.0014146	0.0106607	Up	1
comp30641_c0_seq4.321.1484.minus.as_5_2_1	62.1709	9.47167	2.97637	3.18229	0.00146118	0.0107974	Up	1
comp66175_c0_seq1.422.1743.minus.as_5_1_1	61.9736	9.46705	2.97734	3.1797	0.00147425	0.0107974	Up	1
comp39972_c0_seq1.212.1735.plus.as_2_2_1	60.5764	9.43421	2.9746	3.17158	0.0015161	0.0108705	Up	1
comp35778_c0_seq2.363.1667.minus.as_1_1_1	60.4831	9.43193	2.97567	3.16968	0.00152606	0.0108705	Up	1
comp12955_c0_seq1.759.1311.minus.as_2_2_1	204.624	9.42256	2.74571	3.43174	0.000599724	0.00623713	Up	1
comp56573_c0_seq2.127.3111.minus.as_6_1_1	60.0642	9.42183	2.98587	3.15547	0.00160238	0.01126	Up	1
comp29554_c0_seq2.359.2578.minus.as_1_1_1	58.8593	9.3926	2.98641	3.14511	0.00166023	0.011511	Up	1
comp34891_c0_seq8.105.1499.minus.as_1_1_1	57.4331	9.35725	2.99152	3.12792	0.00176047	0.0118889	Up	1
comp35892_c0_seq4.376.2112.plus.as_1_1_1	56.014	9.32118	2.97719	3.13087	0.00174292	0.0118889	Up	1
comp15961_c0_seq1.365.703.minus.as_1_1_1	54.3448	9.27755	2.97808	3.11527	0.00183774	0.0122516	Up	1
comp18826_c0_seq2.1.563.minus.as_5_2_1	52.365	9.22402	2.97674	3.09869	0.00194375	0.0126344	Up	1
comp45811_c0_seq2.323.1669.minus.as_6_1_1	49.9274	9.1553	2.97947	3.07279	0.00212064	0.0135556	Up	1
comp29582_c0_seq2.116.1046.minus.as_1_1_1	49.6778	9.14798	2.97958	3.07022	0.00213899	0.0135556	Up	1
comp8510_c0_seq1.220.582.plus.as_1_1_1	49.2358	9.13513	3.00312	3.04189	0.00235101	0.0135836	Up	1
comp23020_c0_seq3.352.2328.minus.as_5_2_1	48.5574	9.11512	3.0117	3.02657	0.00247343	0.01369	Up	1
comp61657_c0_seq1.4.1372.minus.as_5_1_1	48.463	9.11232	2.97907	3.05878	0.00222242	0.0135556	Up	1
comp37518_c0_seq2.760.1776.minus.as_3_3_1	48.1852	9.10404	2.98356	3.0514	0.00227774	0.0135556	Up	1
comp38240_c0_seq5.219.2168.minus.as_2_1_1	48.1421	9.10274	2.97737	3.05731	0.00223335	0.0135556	Up	1
comp15969_c0_seq1.1180.1656.minus.as_1_1_1	48.1064	9.10162	2.98551	3.0486	0.00229909	0.0135556	Up	1
comp37627_c0_seq4.140.2383.minus.as_2_1_1	47.6668	9.08845	2.97751	3.05236	0.00227049	0.0135556	Up	1
comp31059_c0_seq1.85.519.plus.as_1_1_1	47.4176	9.08086	2.97758	3.04974	0.00229037	0.0135556	Up	1
comp44577_c0_seq1.267.2016.minus.as_6_2_1	47.1188	9.07173	2.97837	3.04587	0.00232009	0.0135556	Up	1
comp55983_c1_seq3.501.1745.plus.as_1_2_1	45.8089	9.0311	2.97849	3.0321	0.00242858	0.01369	Up	1
comp49526_c0_seq3.141.3008.minus.as_4_2_1	45.3141	9.01538	2.9789	3.02641	0.00247474	0.01369	Up	1
comp41057_c3_seq1.25.885.minus.as_5_3_1	43.6104	8.96006	2.99009	2.99659	0.00273021	0.0147887	Up	1
comp32003_c0_seq4.1.1580.minus.as_1_1_1	43.399	8.95305	2.99719	2.98715	0.00281589	0.0150955	Up	1
comp48192_c0_seq2.1.1820.minus.as_2_2_1	43.3686	8.95208	2.9805	3.00355	0.00266854	0.0146067	Up	1
comp55030_c0_seq8.32.1618.minus.as_1_2_1	41.5654	8.8908	2.98206	2.98143	0.00286906	0.0152236	Up	1
comp48901_c0_seq6.159.2708.plus.as_4_2_1	40.7715	8.86289	3.01456	2.94003	0.00328184	0.0162733	Up	1
comp42170_c0_seq10.425.1982.minus.as_3_1_1	40.706	8.86051	3.00848	2.94518	0.00322765	0.0162733	Up	1
comp52736_c0_seq1.295.1707.plus.as_4_1_1	39.9478	8.83353	2.98666	2.95766	0.00309983	0.0162733	Up	1
comp35237_c0_seq3.76.1221.plus.as_1_1_1	39.4802	8.81647	2.9866	2.95201	0.00315714	0.0162733	Up	1
comp39562_c1_seq1.1323.2249.plus.as_2_3_1	39.0831	8.80188	2.98604	2.94768	0.00320168	0.0162733	Up	1
comp30117_c0_seq2.315.1244.plus.as_1_1_1	38.9837	8.79823	3.00669	2.92622	0.00343114	0.0163227	Up	1
comp44473_c1_seq4.216.1745.plus.as_4_1_1	38.7167	8.78828	2.98958	2.93964	0.00328595	0.0162733	Up	1
comp64589_c0_seq3.514.1313.minus.as_6_2_1	38.4909	8.78009	2.99807	2.92858	0.00340515	0.0163227	Up	1
comp64515_c0_seq4.299.3784.plus.as_6_2_1	38.3757	8.77557	2.9839	2.94097	0.00327182	0.0162733	Up	1
comp34369_c0_seq1.345.1622.minus.as_1_1_1	37.8103	8.75423	2.98372	2.934	0.00334625	0.0163227	Up	1
comp80602_c0_seq10.1855.3570.minus.as_1_3_1	37.4183	8.73917	2.98349	2.92918	0.00339856	0.0163227	Up	1
comp42689_c1_seq14.24.2927.plus.as_2_2_1	37.2056	8.73108	2.98575	2.92425	0.00345289	0.0163227	Up	1
comp39212_c0_seq1.1.1605.minus.as_3_3_1	36.5244	8.70425	2.9912	2.90995	0.00361481	0.0168755	Up	1
comp35242_c0_seq2.120.680.minus.as_1_1_1	35.8954	8.67923	2.98436	2.90824	0.00363473	0.0168755	Up	1
comp32843_c0_seq2.157.1149.plus.as_1_1_1	34.2371	8.61093	2.98888	2.88099	0.00396432	0.0182429	Up	1
comp27839_c0_seq1.248.1087.minus.as_1_1_1	33.8585	8.59487	2.99802	2.86685	0.00414575	0.018668	Up	1
comp40849_c1_seq5.259.2944.minus.as_3_3_1	153.024	8.58551	2.76765	3.10209	0.00192157	0.0126344	Up	1
comp30764_c0_seq1.107.835.plus.as_1_1_1	33.5805	8.58306	2.98513	2.87527	0.00403682	0.0184136	Up	1
comp31204_c0_seq17.52.2082.minus.as_5_2_1	32.9972	8.55787	2.98659	2.86543	0.00416439	0.018668	Up	1
comp33002_c0_seq1.214.1110.plus.as_1_1_1	32.8743	8.55252	2.9924	2.85809	0.00426205	0.0187819	Up	1
comp64515_c0_seq63.2025.6965.plus.as_6_2_1	32.2815	8.52611	2.98934	2.85217	0.00434214	0.0189741	Up	1
comp46516_c0_seq3.444.1967.minus.as_1_2_1	31.988	8.51297	2.98777	2.84927	0.00438196	0.0189885	Up	1
comp39956_c0_seq2.700.2184.minus.as_3_3_1	31.7148	8.50056	2.98725	2.84561	0.00443263	0.0190493	Up	1
comp37371_c0_seq2.299.1720.plus.as_1_1_1	31.5278	8.49201	2.99218	2.83807	0.00453874	0.0192835	Up	1
comp37494_c0_seq5.225.1625.plus.as_2_1_1	31.5143	8.49152	2.99368	2.83649	0.00456129	0.0192835	Up	1
comp51886_c0_seq1.88.1086.minus.as_1_2_1	30.1751	8.42887	3.07441	2.74163	0.00611359	0.0230367	Up	1
comp59115_c0_seq47.819.2072.minus.as_1_2_1	29.6425	8.40302	2.9908	2.80962	0.00495993	0.0207997	Up	1
comp54331_c0_seq4.90.689.plus.as_1_2_1	28.7309	8.35791	2.99689	2.78886	0.00528937	0.0213766	Up	1
comp34964_c0_seq4.707.1729.minus.as_2_1_1	28.5428	8.34861	2.99011	2.79208	0.00523712	0.0213766	Up	1
comp56669_c0_seq3.1.3542.minus.as_6_1_1	28.3811	8.34027	2.99146	2.78802	0.00530305	0.0213766	Up	1
comp32994_c0_seq7.133.1998.plus.as_3_3_1	28.1592	8.32916	2.99357	2.78235	0.00539667	0.0215867	Up	1
comp46523_c0_seq1.98.1842.minus.as_4_1_1	27.8195	8.31146	2.99792	2.77241	0.00556433	0.0219201	Up	1
comp52031_c0_seq5.299.1993.minus.as_4_1_1	27.6716	8.30384	2.99021	2.77701	0.00548619	0.0217772	Up	1
comp49075_c0_seq11.85.1803.plus.as_4_2_1	27.1746	8.27792	3.01136	2.7489	0.00597956	0.022863	Up	1
comp38725_c0_seq17.123.1022.minus.as_3_3_1	27.0013	8.2684	2.99273	2.76282	0.00573035	0.0224044	Up	1
comp49075_c0_seq33.85.1803.plus.as_4_2_1	26.5664	8.24481	3.00321	2.74533	0.00604496	0.0229444	Up	1
comp52701_c0_seq3.1171.4239.plus.as_4_3_1	26.5227	8.24285	2.99803	2.74942	0.00597014	0.022863	Up	1
comp75248_c0_seq2.672.1448.plus.as_1_3_1	26.4352	8.23787	2.9924	2.75293	0.00590637	0.022863	Up	1
comp42010_c0_seq5.303.1299.minus.as_3_1_1	51.034	8.21917	2.94225	2.79349	0.0052142	0.0213766	Up	1
comp36725_c0_seq2.1.1433.minus.as_3_3_1	25.9899	8.21365	3.00381	2.73441	0.00624916	0.0233782	Up	1
comp58905_c0_seq3.641.2017.plus.as_1_2_1	25.4281	8.18188	3.07665	2.65934	0.00782934	0.0280776	Up	1
comp30440_c0_seq1.381.1259.minus.as_1_1_1	24.8576	8.14914	3.00197	2.71459	0.00663572	0.024647	Up	1
comp13651_c0_seq2.1.422.minus.as_4_3_1	24.4415	8.12479	3.02245	2.68815	0.00718501	0.0263113	Up	1
comp48812_c0_seq1.196.1812.plus.as_1_2_1	24.2745	8.11485	2.99574	2.7088	0.00675273	0.0249037	Up	1
comp52570_c0_seq3.160.927.minus.as_1_2_1	22.8441	8.02726	3.14724	2.55058	0.0107545	0.0343821	Up	1
comp7876_c0_seq1.57.1412.minus.as_2_3_1	22.2485	7.98882	3.01206	2.65227	0.00799517	0.0282822	Up	1
comp32480_c1_seq1.301.1245.plus.as_1_1_1	22.1219	7.98092	2.99967	2.6606	0.00780012	0.0280776	Up	1
comp25197_c0_seq1.1.489.minus.as_1_1_1	21.8453	7.96277	3.00056	2.65376	0.00796002	0.0282822	Up	1
comp51669_c0_seq2.359.775.plus.as_1_2_1	21.5986	7.94623	3.00152	2.6474	0.00811129	0.0283344	Up	1
comp64515_c0_seq67.135.1772.plus.as_6_2_1	21.4162	7.93401	3.00469	2.64054	0.00827741	0.028505	Up	1
comp38388_c0_seq1.796.1125.plus.as_1_2_1	21.3177	7.92765	3.00096	2.6417	0.00824908	0.028505	Up	1
comp77723_c0_seq3.1.986.minus.as_1_3_1	41.2037	7.90908	2.95137	2.6798	0.00736664	0.0267878	Up	1
comp56245_c0_seq2.413.2568.minus.as_6_1_1	20.6956	7.88478	3.04046	2.59329	0.00950626	0.0316719	Up	1
comp69890_c0_seq1.33.1490.plus.as_5_1_1	20.3887	7.86293	3.01482	2.6081	0.00910473	0.0309442	Up	1
comp37877_c0_seq8.247.1521.minus.as_2_1_1	20.2542	7.85358	3.00183	2.61627	0.00888965	0.030412	Up	1
comp54070_c0_seq2.304.2037.minus.as_6_2_1	19.9632	7.83278	3.00974	2.60247	0.00925536	0.0310503	Up	1
comp39340_c0_seq11.316.1032.minus.as_3_1_1	19.7241	7.81551	3.00277	2.60277	0.00924749	0.0310503	Up	1
comp34918_c0_seq1.396.1061.minus.as_2_1_1	19.4629	7.79594	3.01137	2.58883	0.00963015	0.0316941	Up	1
comp52442_c0_seq1.194.1813.plus.as_3_2_1	19.3905	7.79042	3.05202	2.55255	0.0106938	0.0343821	Up	1
comp44576_c0_seq5.47.1477.minus.as_4_1_1	19.2685	7.78171	3.00306	2.59126	0.00956249	0.0316719	Up	1
comp47649_c0_seq1.1.1193.minus.as_2_2_1	18.89	7.75313	3.17802	2.43961	0.0147032	0.041861	Up	1
comp39469_c0_seq6.9.543.minus.as_3_1_1	18.2519	7.70356	3.00611	2.56264	0.0103881	0.0339737	Up	1
comp71289_c0_seq1.7.1239.plus.as_1_3_1	18.1797	7.69777	3.02162	2.54756	0.0108479	0.0343957	Up	1
comp46602_c0_seq2.746.1162.plus.as_1_2_1	18.0571	7.6879	3.01506	2.54983	0.0107775	0.0343821	Up	1
comp33448_c0_seq1.240.680.minus.as_1_1_1	18.0319	7.68586	3.00786	2.55526	0.0106108	0.0343821	Up	1
comp61927_c0_seq6.279.1678.minus.as_6_2_1	16.9811	7.59933	3.01419	2.52119	0.0116959	0.0367096	Up	1
comp49143_c0_seq9.1163.2290.minus.as_4_2_1	16.8356	7.58697	3.01011	2.5205	0.0117188	0.0367096	Up	1
comp78108_c0_seq3.629.2464.minus.as_1_3_1	105.392	7.58669	2.71142	2.79805	0.00514123	0.0213766	Up	1
comp53669_c0_seq1.1.965.minus.as_6_1_1	16.8168	7.5853	3.16589	2.39595	0.0165776	0.046098	Up	1
comp21919_c0_seq1.222.853.minus.as_2_1_1	16.7063	7.57622	3.02353	2.50575	0.0122192	0.0378215	Up	1
comp50545_c0_seq1.1.618.minus.as_1_2_1	16.7051	7.57581	3.08677	2.45428	0.0141166	0.041009	Up	1
comp42162_c0_seq2.1.684.minus.as_2_2_1	16.654	7.57157	3.107	2.43694	0.0148123	0.041861	Up	1
comp32896_c0_seq1.512.1015.plus.as_4_3_1	16.5984	7.56651	3.01002	2.51378	0.0119445	0.0371926	Up	1
comp49702_c0_seq1.395.1363.plus.as_1_2_1	16.351	7.54484	3.02455	2.49453	0.0126123	0.0388072	Up	1
comp61561_c0_seq11.26.1003.plus.as_6_3_1	16.3317	7.54342	3.03665	2.48413	0.012987	0.0393369	Up	1
comp14931_c0_seq1.147.2316.minus.as_4_2_1	16.0432	7.51708	3.02141	2.48794	0.0128485	0.0393013	Up	1
comp48800_c0_seq6.341.2062.plus.as_4_2_1	15.8649	7.50093	3.02036	2.48346	0.0130114	0.0393369	Up	1
comp39128_c0_seq8.333.1846.minus.as_3_3_1	15.6654	7.48312	3.01963	2.47816	0.0132063	0.0396952	Up	1
comp61071_c0_seq2.1005.1724.minus.as_6_3_1	15.6208	7.47838	3.03271	2.46591	0.0136665	0.0405553	Up	1
comp36780_c0_seq1.383.1582.minus.as_3_3_1	15.4491	7.46288	3.02155	2.46988	0.0135158	0.0403921	Up	1
comp53510_c0_seq3.1.938.minus.as_4_1_1	15.3679	7.45566	3.05715	2.43876	0.0147376	0.041861	Up	1
comp52853_c0_seq2.1.911.minus.as_4_3_1	15.2578	7.44542	3.03116	2.45629	0.0140379	0.041009	Up	1
comp37207_c0_seq10.95.700.plus.as_3_3_1	15.2468	7.44408	3.02072	2.46434	0.0137264	0.0405553	Up	1
comp33684_c0_seq3.444.800.plus.as_2_2_1	15.2301	7.4428	3.02473	2.46064	0.0138688	0.0407445	Up	1
comp59529_c0_seq13.10.1293.plus.as_1_2_1	14.4383	7.36556	3.02685	2.43341	0.0149574	0.0420425	Up	1
comp36309_c1_seq1.1.466.minus.as_3_1_1	14.4153	7.36335	3.02156	2.43693	0.0148124	0.041861	Up	1
comp28640_c0_seq3.286.1883.minus.as_3_1_1	13.9842	7.31928	3.02197	2.42202	0.0154346	0.0431504	Up	1
comp56519_c0_seq1.39.758.plus.as_1_2_1	13.6175	7.28103	3.09886	2.34958	0.0187945	0.0491113	Up	1
comp52711_c0_seq1.1.597.minus.as_4_3_1	13.4771	7.26628	3.05819	2.37601	0.017501	0.04691	Up	1
comp25056_c1_seq5.159.452.minus.as_1_1_1	13.4752	7.26557	3.03723	2.39217	0.0167493	0.0463278	Up	1
comp45686_c0_seq1.520.1428.plus.as_4_3_1	13.4009	7.25835	3.03701	2.38997	0.0168499	0.0463595	Up	1
comp33967_c0_seq6.21.1763.minus.as_2_1_1	13.2549	7.24266	3.04279	2.38027	0.0172999	0.0467273	Up	1
comp59072_c0_seq5.321.1220.minus.as_1_2_1	13.1656	7.23173	3.03484	2.3829	0.0171767	0.0467273	Up	1
comp79179_c0_seq1.1359.1676.plus.as_1_3_1	13.0817	7.22269	3.03504	2.37977	0.0173236	0.0467273	Up	1
comp65041_c0_seq8.375.1315.minus.as_5_1_1	12.9009	7.20283	3.02722	2.37935	0.017343	0.0467273	Up	1
comp37544_c0_seq1.533.1192.minus.as_1_1_1	12.8862	7.20044	3.06163	2.35183	0.0186813	0.0491113	Up	1
comp49588_c0_seq46.365.961.minus.as_4_2_1	12.5505	7.16335	3.02868	2.36517	0.0180217	0.0480579	Up	1
comp35500_c0_seq1.484.1368.minus.as_3_1_1	12.485	7.15576	3.03097	2.36088	0.0182317	0.0483699	Up	1
comp54346_c0_seq2.419.1162.minus.as_3_2_1	12.4104	7.14758	3.04018	2.35104	0.018721	0.0491113	Up	1
comp55030_c0_seq2.32.1642.minus.as_1_2_1	20.1719	6.87608	2.81535	2.44235	0.0145919	0.041861	Up	1
comp37649_c0_seq1.81.7112.plus.as_1_1_1	4610.96	14.9169	1.26241	11.8162	3.22e-32	4.77e-29	Up	2
comp33611_c0_seq1.342.1124.minus.as_1_1_1	1504.66	13.3014	1.30719	10.1755	2.55e-24	9.44e-22	Up	2
comp37669_c0_seq1.171.3242.minus.as_1_1_1	1257.1	13.0419	1.25956	10.3544	4e-25	1.97e-22	Up	2
comp56841_c1_seq2.554.1483.minus.as_1_2_1	850.127	12.4774	1.33222	9.36586	7.54e-21	1.86e-18	Up	2
comp48993_c0_seq1.144.3655.minus.as_2_2_1	830.528	12.4441	1.35477	9.18546	4.1e-20	7.58e-18	Up	2
comp35837_c0_seq2.634.2130.plus.as_1_1_1	674.445	12.1434	1.24794	9.73076	2.23e-22	6.6e-20	Up	2
comp30117_c0_seq1.747.1679.plus.as_1_1_1	613.622	12.007	1.38452	8.67234	4.23e-18	4.82e-16	Up	2
comp25329_c0_seq3.45.1028.plus.as_1_1_1	418.561	11.4552	1.22667	9.33846	9.77e-21	2.07e-18	Up	2
comp37599_c0_seq21.361.5832.minus.as_1_1_1	409.019	11.4217	1.25719	9.08507	1.04e-19	1.7e-17	Up	2
comp32717_c0_seq1.808.4461.minus.as_1_1_1	393.024	11.364	1.2748	8.91433	4.91e-19	7.26e-17	Up	2
comp35142_c0_seq1.241.651.plus.as_6_3_1	315.89	11.0489	1.24951	8.84254	9.36e-19	1.26e-16	Up	2
comp49859_c1_seq23.636.1262.plus.as_4_1_1	280.844	10.8793	1.2415	8.76302	1.9e-18	2.34e-16	Up	2
comp44214_c0_seq2.797.2740.minus.as_2_2_1	252.86	10.7276	1.26034	8.51167	1.71e-17	1.81e-15	Up	2
comp44246_c0_seq1.193.846.plus.as_1_2_1	242.174	10.6653	1.27495	8.36529	6e-17	5.55e-15	Up	2
comp43372_c0_seq1.239.742.plus.as_6_3_1	211.268	10.4685	1.24905	8.38112	5.24e-17	5.17e-15	Up	2
comp78344_c0_seq47.643.4227.plus.as_1_3_1	195.501	10.3567	1.2466	8.3079	9.74e-17	8.48e-15	Up	2
comp31260_c0_seq1.376.931.minus.as_3_1_1	191.398	10.3257	1.25358	8.23701	1.77e-16	1.38e-14	Up	2
comp44918_c1_seq5.463.1751.minus.as_4_2_1	188.845	10.3061	1.26717	8.13317	4.18e-16	2.69e-14	Up	2
comp26415_c0_seq1.201.701.plus.as_1_1_1	185.644	10.2814	1.28247	8.0169	1.08e-15	6.17e-14	Up	2
comp40528_c0_seq1.567.2306.minus.as_2_2_1	185.301	10.279	1.24309	8.26886	1.35e-16	1.11e-14	Up	2
comp12955_c0_seq1.759.1311.minus.as_2_2_1	183.906	10.2682	1.25516	8.18084	2.82e-16	1.99e-14	Up	2
comp25056_c1_seq3.767.1246.minus.as_1_1_1	182.831	10.2595	1.26436	8.11439	4.88e-16	2.89e-14	Up	2
comp52736_c0_seq7.89.1834.plus.as_4_1_1	180.563	10.2415	1.25017	8.19209	2.57e-16	1.9e-14	Up	2
comp29580_c0_seq10.248.1477.plus.as_1_1_1	165.698	10.1175	1.27744	7.92015	2.37e-15	1.2e-13	Up	2
comp48734_c0_seq3.1695.2725.minus.as_1_2_1	164.031	10.1032	1.24382	8.12271	4.56e-16	2.81e-14	Up	2
comp37042_c0_seq1.893.2797.plus.as_1_1_1	145.267	9.92727	1.27914	7.76087	8.43e-15	3.9e-13	Up	2
comp27007_c0_seq1.420.1094.plus.as_1_1_1	143.505	9.91025	1.271	7.79718	6.33e-15	3.02e-13	Up	2
comp57173_c0_seq4.805.4551.minus.as_1_2_1	142.643	9.90279	1.2495	7.92542	2.27e-15	1.2e-13	Up	2
comp29979_c0_seq1.474.1562.plus.as_1_1_1	138.048	9.85544	1.23811	7.96006	1.72e-15	9.43e-14	Up	2
comp25051_c0_seq1.845.1255.plus.as_1_1_1	135.05	9.82202	1.27784	7.68643	1.51e-14	6.4e-13	Up	2
comp39320_c0_seq5.39.4523.minus.as_2_1_1	132.938	9.79969	1.27018	7.71518	1.21e-14	5.42e-13	Up	2
comp43936_c0_seq1.314.1597.plus.as_4_2_1	125.939	9.72114	1.27787	7.60732	2.8e-14	1.09e-12	Up	2
comp45864_c0_seq1.240.1611.minus.as_4_2_1	124.794	9.7081	1.26643	7.66574	1.78e-14	7.31e-13	Up	2
comp30984_c0_seq1.53.1453.plus.as_1_1_1	120.608	9.65871	1.27274	7.58893	3.23e-14	1.22e-12	Up	2
comp39801_c0_seq25.801.2383.minus.as_2_1_1	120.071	9.65261	1.27256	7.58521	3.32e-14	1.23e-12	Up	2
comp33153_c0_seq4.274.1932.plus.as_5_2_1	119.923	9.65101	1.2605	7.65649	1.91e-14	7.64e-13	Up	2
comp35201_c0_seq1.630.3125.minus.as_1_1_1	117.969	9.62706	1.25062	7.69783	1.38e-14	6.02e-13	Up	2
comp78730_c0_seq50.982.3867.plus.as_1_3_1	106.493	9.47963	1.29921	7.29648	2.95e-13	9.94e-12	Up	2
comp79922_c0_seq41.330.2018.plus.as_1_3_1	104.877	9.45701	1.27484	7.41819	1.19e-13	4.09e-12	Up	2
comp49234_c1_seq103.520.7407.plus.as_4_2_1	99.9974	9.38826	1.25965	7.45309	9.12e-14	3.21e-12	Up	2
comp15969_c0_seq1.1180.1656.minus.as_1_1_1	98.7212	9.37081	1.24981	7.49777	6.49e-14	2.34e-12	Up	2
comp52704_c0_seq1.1.5071.minus.as_4_3_1	98.5726	9.3682	1.33046	7.04132	1.9e-12	5.12e-11	Up	2
comp54249_c0_seq21.442.2610.minus.as_3_2_1	90.178	9.23921	1.2838	7.19679	6.16e-13	1.86e-11	Up	2
comp26458_c0_seq1.301.1562.minus.as_3_3_1	88.366	9.2097	1.26673	7.27045	3.58e-13	1.13e-11	Up	2
comp52599_c0_seq28.436.1870.minus.as_4_3_1	83.7842	9.13339	1.25613	7.27107	3.57e-13	1.13e-11	Up	2
comp35467_c0_seq1.134.1558.plus.as_1_1_1	82.9238	9.11808	1.27605	7.14553	8.97e-13	2.6e-11	Up	2
comp21689_c0_seq1.452.1870.plus.as_1_1_1	82.7324	9.11473	1.29704	7.02734	2.11e-12	5.56e-11	Up	2
comp34650_c0_seq2.314.1339.plus.as_3_3_1	81.0641	9.08669	1.30575	6.95897	3.43e-12	8.6e-11	Up	2
comp70709_c0_seq2.101.1783.minus.as_1_3_1	80.2607	9.071	1.27281	7.12675	1.03e-12	2.92e-11	Up	2
comp48530_c0_seq12.1832.3913.minus.as_4_2_1	77.4676	9.02062	1.24467	7.24739	4.25e-13	1.31e-11	Up	2
comp34054_c0_seq1.429.1951.minus.as_1_1_1	76.7711	9.00681	1.2773	7.05145	1.77e-12	4.85e-11	Up	2
comp45774_c0_seq1.88.2044.minus.as_4_3_1	71.7927	8.91159	1.2462	7.15102	8.61e-13	2.55e-11	Up	2
comp49437_c0_seq13.716.2155.minus.as_4_2_1	69.0542	8.85344	1.29817	6.81992	9.11e-12	2.11e-10	Up	2
comp44049_c0_seq8.46.552.plus.as_4_2_1	66.2412	8.7939	1.26822	6.93406	4.09e-12	1.01e-10	Up	2
comp47211_c0_seq2.228.1889.minus.as_2_2_1	66.2614	8.79384	1.27017	6.92334	4.41e-12	1.07e-10	Up	2
comp35353_c0_seq2.32.580.plus.as_2_2_1	64.6021	8.75829	1.25728	6.96607	3.26e-12	8.32e-11	Up	2
comp33137_c1_seq47.1029.1871.plus.as_5_2_1	63.8522	8.74113	1.31071	6.66899	2.58e-11	5.45e-10	Up	2
comp31059_c0_seq1.85.519.plus.as_1_1_1	62.8143	8.71737	1.27553	6.8343	8.24e-12	1.94e-10	Up	2
comp30641_c0_seq4.321.1484.minus.as_5_2_1	62.1087	8.70054	1.26618	6.87148	6.35e-12	1.52e-10	Up	2
comp34215_c0_seq1.119.1999.plus.as_1_1_1	60.9991	8.67667	1.24539	6.96701	3.24e-12	8.32e-11	Up	2
comp35022_c0_seq2.64.1242.plus.as_2_1_1	58.2955	8.609	1.27324	6.76151	1.37e-11	3.02e-10	Up	2
comp44577_c0_seq1.267.2016.minus.as_6_2_1	57.248	8.5845	1.26528	6.78465	1.16e-11	2.65e-10	Up	2
comp30117_c0_seq2.315.1244.plus.as_1_1_1	56.2386	8.55763	1.51631	5.64373	1.66e-08	2.07e-07	Up	2
comp35778_c0_seq2.363.1667.minus.as_1_1_1	54.6608	8.5167	1.25774	6.77142	1.28e-11	2.86e-10	Up	2
comp57671_c0_seq4.243.2043.minus.as_1_2_1	52.2011	8.44969	1.28288	6.58648	4.5e-11	9.26e-10	Up	2
comp64146_c0_seq3.229.1808.minus.as_6_2_1	49.2003	8.36639	1.25327	6.67566	2.46e-11	5.28e-10	Up	2
comp41057_c3_seq1.25.885.minus.as_5_3_1	47.2268	8.3054	1.27489	6.51461	7.29e-11	1.42e-09	Up	2
comp64515_c0_seq4.299.3784.plus.as_6_2_1	45.9758	8.2665	1.26769	6.5209	6.99e-11	1.38e-09	Up	2
comp29582_c0_seq2.116.1046.minus.as_1_1_1	45.858	8.26319	1.28349	6.43808	1.21e-10	2.21e-09	Up	2
comp48901_c0_seq6.159.2708.plus.as_4_2_1	45.5215	8.25176	1.29799	6.35736	2.05e-10	3.46e-09	Up	2
comp51476_c0_seq2.280.1147.minus.as_1_2_1	45.5019	8.2514	1.26771	6.5089	7.57e-11	1.46e-09	Up	2
comp35892_c0_seq4.376.2112.plus.as_1_1_1	45.1856	8.24174	1.2684	6.49773	8.15e-11	1.53e-09	Up	2
comp56573_c0_seq2.127.3111.minus.as_6_1_1	44.2467	8.20978	1.32231	6.20868	5.34e-10	8.41e-09	Up	2
comp80602_c0_seq10.1855.3570.minus.as_1_3_1	42.6912	8.15962	1.28107	6.36937	1.9e-10	3.28e-09	Up	2
comp30764_c0_seq1.107.835.plus.as_1_1_1	42.1847	8.14166	1.27838	6.36871	1.91e-10	3.28e-09	Up	2
comp39562_c1_seq1.1323.2249.plus.as_2_3_1	42.073	8.1382	1.27074	6.4043	1.51e-10	2.69e-09	Up	2
comp15961_c0_seq1.365.703.minus.as_1_1_1	41.4029	8.11459	1.29318	6.27493	3.5e-10	5.75e-09	Up	2
comp18826_c0_seq2.1.563.minus.as_5_2_1	38.9356	8.02691	1.27599	6.29072	3.16e-10	5.25e-09	Up	2
comp64515_c0_seq63.2025.6965.plus.as_6_2_1	38.6349	8.01497	1.28272	6.24841	4.15e-10	6.67e-09	Up	2
comp39440_c0_seq14.269.2761.minus.as_2_3_1	38.5494	8.01087	1.33879	5.98365	2.18e-09	3.08e-08	Up	2
comp38240_c0_seq5.219.2168.minus.as_2_1_1	38.3764	8.009	1.25984	6.35714	2.06e-10	3.46e-09	Up	2
comp31204_c0_seq17.52.2082.minus.as_5_2_1	37.6161	7.97719	1.27428	6.26015	3.85e-10	6.26e-09	Up	2
comp54331_c0_seq4.90.689.plus.as_1_2_1	36.9763	7.95144	1.27931	6.21542	5.12e-10	8.15e-09	Up	2
comp49526_c0_seq3.141.3008.minus.as_4_2_1	36.3858	7.93413	1.29921	6.10687	1.02e-09	1.57e-08	Up	2
comp42689_c1_seq14.24.2927.plus.as_2_2_1	36.222	7.92214	1.31019	6.04654	1.48e-09	2.21e-08	Up	2
comp31650_c0_seq4.418.1350.plus.as_1_1_1	36.2146	7.92149	1.30476	6.07124	1.27e-09	1.94e-08	Up	2
comp34369_c0_seq1.345.1622.minus.as_1_1_1	34.8451	7.86559	1.29733	6.06291	1.34e-09	2.02e-08	Up	2
comp75248_c0_seq2.672.1448.plus.as_1_3_1	34.2257	7.84032	1.27724	6.13847	8.33e-10	1.3e-08	Up	2
comp44481_c0_seq3.1.371.minus.as_4_1_1	33.6045	7.81471	1.42515	5.48342	4.17e-08	4.94e-07	Up	2
comp42170_c0_seq10.425.1982.minus.as_3_1_1	32.9242	7.79027	1.28936	6.04194	1.52e-09	2.25e-08	Up	2
comp37627_c0_seq4.140.2383.minus.as_2_1_1	32.9386	7.78601	1.297	6.00311	1.94e-09	2.78e-08	Up	2
comp41316_c0_seq1.81.317.plus.as_1_2_1	31.4066	7.72069	1.2843	6.0116	1.84e-09	2.67e-08	Up	2
comp39340_c0_seq11.316.1032.minus.as_3_1_1	31.5008	7.71938	1.3036	5.92158	3.19e-09	4.41e-08	Up	2
comp37518_c0_seq2.760.1776.minus.as_3_3_1	31.2535	7.70867	1.34026	5.75163	8.84e-09	1.14e-07	Up	2
comp69890_c0_seq1.33.1490.plus.as_5_1_1	30.0354	7.65086	1.45747	5.2494	1.53e-07	1.65e-06	Up	2
comp37494_c0_seq5.225.1625.plus.as_2_1_1	29.9345	7.64532	1.30793	5.84534	5.06e-09	6.68e-08	Up	2
comp27839_c0_seq1.248.1087.minus.as_1_1_1	29.7686	7.64135	1.27349	6.00032	1.97e-09	2.8e-08	Up	2
comp61657_c0_seq1.4.1372.minus.as_5_1_1	29.6837	7.63467	1.28436	5.94434	2.78e-09	3.88e-08	Up	2
comp39956_c0_seq2.700.2184.minus.as_3_3_1	29.628	7.6308	1.29847	5.87675	4.18e-09	5.68e-08	Up	2
comp52031_c0_seq5.299.1993.minus.as_4_1_1	29.3845	7.61901	1.30437	5.84114	5.18e-09	6.79e-08	Up	2
comp39972_c0_seq1.212.1735.plus.as_2_2_1	28.5381	7.58054	1.29059	5.87371	4.26e-09	5.73e-08	Up	2
comp48832_c0_seq1.228.1343.plus.as_2_2_1	27.976	7.55524	1.45808	5.18165	2.2e-07	2.29e-06	Up	2
comp55983_c1_seq3.501.1745.plus.as_1_2_1	27.3912	7.51706	1.32152	5.68817	1.28e-08	1.62e-07	Up	2
comp48192_c0_seq2.1.1820.minus.as_2_2_1	27.3223	7.51667	1.28285	5.85935	4.65e-09	6.2e-08	Up	2
comp55030_c0_seq8.32.1618.minus.as_1_2_1	27.1091	7.50179	1.33286	5.62835	1.82e-08	2.24e-07	Up	2
comp56091_c0_seq5.575.3751.minus.as_6_1_1	27.0177	7.49703	1.38981	5.39428	6.88e-08	7.95e-07	Up	2
comp29554_c0_seq2.359.2578.minus.as_1_1_1	26.6428	7.4814	1.29629	5.77141	7.86e-09	1.02e-07	Up	2
comp59115_c0_seq47.819.2072.minus.as_1_2_1	26.343	7.46264	1.30455	5.72045	1.06e-08	1.36e-07	Up	2
comp52701_c0_seq3.1171.4239.plus.as_4_3_1	25.782	7.43856	1.3504	5.50841	3.62e-08	4.36e-07	Up	2
comp43499_c0_seq1.6.563.plus.as_6_1_1	24.9503	7.38409	1.41329	5.22476	1.74e-07	1.87e-06	Up	2
comp40849_c1_seq5.259.2944.minus.as_3_3_1	47.9661	7.36114	1.25103	5.88408	4e-09	5.49e-08	Up	2
comp64515_c0_seq67.135.1772.plus.as_6_2_1	22.9771	7.26438	1.34912	5.38452	7.26e-08	8.27e-07	Up	2
comp33684_c0_seq3.444.800.plus.as_2_2_1	22.9342	7.26021	1.33105	5.45449	4.91e-08	5.77e-07	Up	2
comp32480_c1_seq1.301.1245.plus.as_1_1_1	22.7791	7.25317	1.31612	5.51104	3.57e-08	4.33e-07	Up	2
comp52736_c0_seq1.295.1707.plus.as_4_1_1	21.6949	7.18326	1.28976	5.56946	2.56e-08	3.13e-07	Up	2
comp25056_c1_seq5.159.452.minus.as_1_1_1	20.7399	7.11909	1.29686	5.4895	4.03e-08	4.81e-07	Up	2
comp38725_c0_seq17.123.1022.minus.as_3_3_1	20.734	7.11409	1.33911	5.31256	1.08e-07	1.2e-06	Up	2
comp38388_c0_seq1.796.1125.plus.as_1_2_1	20.6563	7.11076	1.32695	5.35873	8.38e-08	9.47e-07	Up	2
comp39212_c0_seq1.1.1605.minus.as_3_3_1	20.4002	7.09311	1.34865	5.2594	1.45e-07	1.57e-06	Up	2
comp46602_c0_seq2.746.1162.plus.as_1_2_1	19.9299	7.0565	1.35901	5.19239	2.08e-07	2.18e-06	Up	2
comp44918_c1_seq8.463.1817.minus.as_4_2_1	19.639	7.04299	1.29409	5.44244	5.26e-08	6.12e-07	Up	2
comp33967_c0_seq6.21.1763.minus.as_2_1_1	19.1831	7.00516	1.44635	4.84333	1.28e-06	1.2e-05	Up	2
comp21919_c0_seq1.222.853.minus.as_2_1_1	19.0617	6.99995	1.29845	5.39101	7.01e-08	8.04e-07	Up	2
comp66175_c0_seq1.422.1743.minus.as_5_1_1	18.7606	6.978	1.30375	5.35226	8.69e-08	9.74e-07	Up	2
comp35242_c0_seq2.120.680.minus.as_1_1_1	18.0173	6.91042	1.38093	5.00417	5.61e-07	5.54e-06	Up	2
comp34964_c0_seq4.707.1729.minus.as_2_1_1	17.7992	6.90048	1.30026	5.30699	1.11e-07	1.22e-06	Up	2
comp35237_c0_seq3.76.1221.plus.as_1_1_1	17.5201	6.87669	1.33925	5.13471	2.83e-07	2.9e-06	Up	2
comp51669_c0_seq2.359.775.plus.as_1_2_1	17.3586	6.85712	1.58521	4.32569	1.52e-05	0.000114235	Up	2
comp32843_c0_seq2.157.1149.plus.as_1_1_1	16.6757	6.79986	1.38641	4.90464	9.36e-07	9e-06	Up	2
comp59072_c0_seq5.321.1220.minus.as_1_2_1	16.4347	6.78442	1.327	5.11259	3.18e-07	3.22e-06	Up	2
comp37877_c0_seq8.247.1521.minus.as_2_1_1	16.2729	6.77165	1.31034	5.16787	2.37e-07	2.45e-06	Up	2
comp30440_c0_seq1.381.1259.minus.as_1_1_1	16.25	6.76543	1.31995	5.12551	2.97e-07	3.03e-06	Up	2
comp49075_c0_seq33.85.1803.plus.as_4_2_1	15.693	6.71325	1.34829	4.97907	6.39e-07	6.22e-06	Up	2
comp36725_c0_seq2.1.1433.minus.as_3_3_1	15.5562	6.71041	1.46153	4.59136	4.4e-06	3.56e-05	Up	2
comp28640_c0_seq3.286.1883.minus.as_3_1_1	15.2418	6.67002	1.3597	4.90553	9.32e-07	9e-06	Up	2
comp44473_c1_seq4.216.1745.plus.as_4_1_1	14.8798	6.63628	1.43977	4.60928	4.04e-06	3.34e-05	Up	2
comp48800_c0_seq6.341.2062.plus.as_4_2_1	14.6773	6.6276	1.40211	4.72688	2.28e-06	2.01e-05	Up	2
comp35930_c0_seq2.316.1185.minus.as_1_1_1	14.7835	6.62462	1.37401	4.82136	1.43e-06	1.33e-05	Up	2
comp44576_c0_seq5.47.1477.minus.as_4_1_1	14.7187	6.62112	1.37436	4.81761	1.45e-06	1.34e-05	Up	2
comp61927_c0_seq6.279.1678.minus.as_6_2_1	14.5994	6.6125	1.32303	4.998	5.79e-07	5.68e-06	Up	2
comp49075_c0_seq11.85.1803.plus.as_4_2_1	14.5432	6.6013	1.37523	4.80014	1.59e-06	1.45e-05	Up	2
comp38053_c0_seq8.240.782.plus.as_2_3_1	14.5222	6.59911	1.42263	4.63868	3.51e-06	2.95e-05	Up	2
comp64589_c0_seq3.514.1313.minus.as_6_2_1	14.4553	6.59538	1.36322	4.83807	1.31e-06	1.23e-05	Up	2
comp33448_c0_seq1.240.680.minus.as_1_1_1	14.4727	6.59436	1.39737	4.71912	2.37e-06	2.07e-05	Up	2
comp49143_c0_seq9.1163.2290.minus.as_4_2_1	14.4261	6.59104	1.35101	4.87859	1.07e-06	1.02e-05	Up	2
comp39128_c0_seq8.333.1846.minus.as_3_3_1	13.7304	6.51906	1.38622	4.70276	2.57e-06	2.23e-05	Up	2
comp55030_c0_seq2.32.1642.minus.as_1_2_1	13.4691	6.49696	1.43506	4.52729	5.97e-06	4.75e-05	Up	2
comp39128_c0_seq2.1161.2038.minus.as_3_3_1	13.5186	6.49615	1.37222	4.73404	2.2e-06	1.95e-05	Up	2
comp53327_c0_seq2.230.1038.minus.as_3_2_1	13.4235	6.48535	1.40809	4.60578	4.11e-06	3.38e-05	Up	2
comp76732_c0_seq4.529.1482.minus.as_1_3_1	13.3263	6.47983	1.38435	4.68077	2.86e-06	2.46e-05	Up	2
comp59529_c0_seq13.10.1293.plus.as_1_2_1	13.2434	6.46987	1.33344	4.85202	1.22e-06	1.16e-05	Up	2
comp79179_c0_seq1.1359.1676.plus.as_1_3_1	13.0466	6.44669	1.34428	4.79566	1.62e-06	1.47e-05	Up	2
comp61071_c0_seq2.1005.1724.minus.as_6_3_1	12.846	6.4225	1.37547	4.66933	3.02e-06	2.59e-05	Up	2
comp53285_c0_seq31.742.2262.minus.as_4_1_1	12.8272	6.42179	1.354	4.74282	2.11e-06	1.89e-05	Up	2
comp53790_c0_seq9.4584.6122.plus.as_6_1_1	12.7282	6.42153	1.41724	4.53102	5.87e-06	4.7e-05	Up	2
comp33002_c0_seq1.214.1110.plus.as_1_1_1	12.7781	6.41302	1.60404	3.99805	6.39e-05	0.000429642	Up	2
comp7876_c0_seq1.57.1412.minus.as_2_3_1	12.741	6.41248	1.34903	4.75341	2e-06	1.8e-05	Up	2
comp45686_c0_seq1.520.1428.plus.as_4_3_1	12.6774	6.40634	1.35159	4.73985	2.14e-06	1.91e-05	Up	2
comp37723_c0_seq5.420.1874.minus.as_3_1_1	12.545	6.388	1.37518	4.6452	3.4e-06	2.89e-05	Up	2
comp34918_c0_seq1.396.1061.minus.as_2_1_1	11.6946	6.29109	1.4088	4.46558	7.99e-06	6.16e-05	Up	2
comp52958_c0_seq37.734.3211.plus.as_4_3_1	11.6718	6.28565	1.54617	4.06531	4.8e-05	0.000330205	Up	2
comp32994_c0_seq7.133.1998.plus.as_3_3_1	11.6071	6.2795	1.36718	4.59305	4.37e-06	3.55e-05	Up	2
comp36309_c1_seq1.1.466.minus.as_3_1_1	11.5814	6.27106	1.41455	4.43326	9.28e-06	7.12e-05	Up	2
comp65041_c0_seq8.375.1315.minus.as_5_1_1	11.4087	6.25499	1.34733	4.6425	3.44e-06	2.91e-05	Up	2
comp48812_c0_seq1.196.1812.plus.as_1_2_1	11.4008	6.25057	1.49228	4.18861	2.81e-05	0.000199706	Up	2
comp40402_c0_seq1.200.1462.minus.as_2_2_1	22.1663	6.23761	1.29749	4.80743	1.53e-06	1.41e-05	Up	2
comp39469_c0_seq6.9.543.minus.as_3_1_1	11.2073	6.22911	1.35349	4.60227	4.18e-06	3.42e-05	Up	2
comp25135_c0_seq2.49.854.minus.as_6_1_1	11.2375	6.22878	1.38614	4.49361	7e-06	5.48e-05	Up	2
comp52442_c0_seq1.194.1813.plus.as_3_2_1	11.0948	6.21866	1.34874	4.61071	4.01e-06	3.34e-05	Up	2
comp68874_c1_seq20.31.933.minus.as_5_1_1	11.1469	6.21678	1.4057	4.42256	9.75e-06	7.44e-05	Up	2
comp38575_c0_seq2.437.861.minus.as_2_3_1	10.9811	6.19981	1.36694	4.53552	5.75e-06	4.62e-05	Up	2
comp34135_c0_seq3.407.1339.minus.as_2_1_1	10.8768	6.18821	1.36981	4.51756	6.26e-06	4.95e-05	Up	2
comp67450_c0_seq1.395.1063.minus.as_5_1_1	10.7732	6.16745	1.42867	4.31693	1.58e-05	0.000118263	Up	2
comp32896_c0_seq1.512.1015.plus.as_4_3_1	10.594	6.14665	1.36643	4.49833	6.85e-06	5.39e-05	Up	2
comp37371_c0_seq2.299.1720.plus.as_1_1_1	10.2786	6.10828	1.36546	4.47342	7.7e-06	6e-05	Up	2
comp48731_c0_seq25.1082.4033.plus.as_2_2_1	10.2764	6.10352	1.3967	4.36995	1.24e-05	9.43e-05	Up	2
comp58625_c0_seq2.288.1412.minus.as_1_2_1	9.97342	6.07048	1.41714	4.2836	1.84e-05	0.00013608	Up	2
comp40583_c0_seq2.244.2187.minus.as_3_3_1	19.5312	6.05717	1.31003	4.6237	3.77e-06	3.15e-05	Up	2
comp54346_c0_seq2.419.1162.minus.as_3_2_1	9.86679	6.04429	1.46272	4.13223	3.59e-05	0.000251989	Up	2
comp46523_c0_seq1.98.1842.minus.as_4_1_1	9.81269	6.03857	1.51155	3.99496	6.47e-05	0.000431928	Up	2
comp71289_c0_seq1.7.1239.plus.as_1_3_1	9.77986	6.03273	1.41524	4.2627	2.02e-05	0.000148715	Up	2
comp38365_c0_seq4.853.1476.minus.as_3_1_1	9.66725	6.01019	1.42548	4.21627	2.48e-05	0.000178442	Up	2
comp18223_c0_seq3.4.624.plus.as_5_2_1	9.39681	5.97086	1.40635	4.24565	2.18e-05	0.000158131	Up	2
comp43016_c0_seq1.11.862.minus.as_1_2_1	9.21299	5.949	1.3706	4.34045	1.42e-05	0.00010737	Up	2
comp50789_c0_seq28.209.2221.plus.as_4_1_1	9.21925	5.94406	1.39487	4.26139	2.03e-05	0.000148853	Up	2
comp37207_c0_seq10.95.700.plus.as_3_3_1	9.15638	5.9354	1.66924	3.55575	0.000376908	0.00220484	Up	2
comp41201_c0_seq9.721.1601.minus.as_5_3_1	8.91218	5.89623	1.39379	4.23035	2.33e-05	0.000168454	Up	2
comp64857_c0_seq1.1.1010.minus.as_5_1_1	8.51509	5.82474	1.58827	3.66734	0.000245084	0.00147656	Up	2
comp55437_c0_seq1.138.551.minus.as_6_1_1	8.47776	5.82446	1.40054	4.15873	3.2e-05	0.000226622	Up	2
comp45267_c0_seq1.37.1666.minus.as_2_2_1	28.4933	5.80997	1.09376	5.31192	1.08e-07	1.2e-06	Up	2
comp8552_c0_seq1.332.1222.minus.as_1_1_1	8.38108	5.80872	1.44421	4.02208	5.77e-05	0.000391636	Up	2
comp51647_c0_seq6.111.608.plus.as_6_1_1	8.34377	5.79984	1.43905	4.03032	5.57e-05	0.000379893	Up	2
comp44947_c1_seq5.1.1208.minus.as_2_2_1	8.25654	5.79489	1.40791	4.11595	3.86e-05	0.00026919	Up	2
comp42520_c0_seq1.26.350.minus.as_4_2_1	8.08727	5.76975	1.46133	3.94829	7.87e-05	0.000510628	Up	2
comp31708_c0_seq2.294.842.minus.as_3_1_1	8.16563	5.76724	1.44899	3.98019	6.89e-05	0.000454976	Up	2
comp68859_c0_seq28.736.2067.minus.as_5_1_1	8.01932	5.74627	1.45879	3.93905	8.18e-05	0.000526388	Up	2
comp64542_c0_seq10.370.3328.minus.as_6_2_1	8.02869	5.74294	1.45019	3.96013	7.49e-05	0.000488399	Up	2
comp49588_c0_seq46.365.961.minus.as_4_2_1	7.7805	5.70847	1.49674	3.81393	0.000136777	0.000854134	Up	2
comp56669_c0_seq3.1.3542.minus.as_6_1_1	26.7399	5.70527	1.13239	5.03825	4.7e-07	4.7e-06	Up	2
comp33720_c0_seq5.513.1022.plus.as_2_1_1	7.72152	5.68985	1.43151	3.97471	7.05e-05	0.000463508	Up	2
comp37544_c0_seq1.533.1192.minus.as_1_1_1	7.51457	5.65537	1.41255	4.00366	6.24e-05	0.000421491	Up	2
comp59168_c0_seq3.50.3058.minus.as_1_2_1	7.3197	5.62652	1.53591	3.66332	0.00024897	0.0014918	Up	2
comp38555_c0_seq1.22.1572.plus.as_2_2_1	13.9873	5.57298	1.32665	4.20079	2.66e-05	0.000190173	Up	2
comp35075_c0_seq4.994.1964.minus.as_5_3_1	7.06101	5.55806	1.45248	3.82659	0.000129931	0.000814821	Up	2
comp54331_c0_seq1.90.638.plus.as_1_2_1	6.8648	5.51753	1.45893	3.7819	0.000155633	0.000963752	Up	2
comp24319_c0_seq1.136.3058.minus.as_6_1_1	6.70434	5.4787	1.67672	3.26751	0.00108497	0.00561454	Up	2
comp27930_c0_seq1.349.1385.minus.as_5_2_1	6.57324	5.46843	1.47332	3.71164	0.000205918	0.00125415	Up	2
comp57558_c0_seq2.1.504.minus.as_1_2_1	6.56065	5.46193	1.51181	3.61285	0.000302852	0.00179288	Up	2
comp46516_c0_seq3.444.1967.minus.as_1_2_1	6.46593	5.4264	1.55893	3.48084	0.000499841	0.00288971	Up	2
comp42436_c0_seq1.288.617.minus.as_4_2_1	6.31737	5.4003	1.45281	3.71714	0.000201492	0.00123227	Up	2
comp21320_c0_seq1.98.1318.minus.as_2_2_1	30.808	5.37695	1.07203	5.01569	5.28e-07	5.25e-06	Up	2
comp47900_c0_seq2.1.1001.minus.as_2_2_1	5.91028	5.32127	1.59236	3.34174	0.000832541	0.00448059	Up	2
comp22445_c0_seq1.195.986.minus.as_2_1_1	11.4458	5.27347	1.35791	3.88353	0.000102949	0.00065113	Up	2
comp34508_c0_seq1.1.391.minus.as_4_3_1	5.76566	5.26246	1.53726	3.42327	0.000618717	0.00348175	Up	2
comp54380_c0_seq1.1.1677.minus.as_6_1_1	5.71672	5.2575	1.46049	3.59982	0.000318437	0.00187763	Up	2
comp37630_c0_seq1.176.524.minus.as_1_2_1	5.57028	5.23427	1.85268	2.82524	0.00472459	0.0211891	Up	2
comp35992_c0_seq1.422.733.plus.as_2_1_1	5.5751	5.22654	1.46315	3.57211	0.000354123	0.00207977	Up	2
comp30881_c0_seq5.157.1293.plus.as_2_3_1	5.5715	5.21621	1.58106	3.29919	0.000969645	0.00507093	Up	2
comp39320_c0_seq9.1.2132.minus.as_2_1_1	5.5716	5.21451	1.6377	3.18405	0.00145229	0.00732096	Up	2
comp54989_c0_seq5.81.958.minus.as_6_1_1	5.5084	5.20966	1.47413	3.53407	0.00040922	0.00238443	Up	2
comp31876_c0_seq1.1.564.minus.as_2_3_1	5.43865	5.19937	1.53835	3.37984	0.000725279	0.00394637	Up	2
comp56245_c0_seq2.413.2568.minus.as_6_1_1	5.43495	5.19226	1.49513	3.47277	0.000515117	0.00296643	Up	2
comp92142_c0_seq1.1.614.minus.as_6_1_1	5.43594	5.1812	1.52941	3.3877	0.000704801	0.00385154	Up	2
comp80232_c0_seq25.1.685.minus.as_1_3_1	5.40907	5.17565	1.52581	3.39206	0.000693704	0.00381666	Up	2
comp25117_c0_seq1.192.701.plus.as_1_1_1	5.37988	5.16375	1.51529	3.40776	0.000654986	0.00364428	Up	2
comp45250_c0_seq1.61.1128.minus.as_1_2_1	5.26794	5.15171	1.51095	3.40958	0.000650634	0.00363373	Up	2
comp56946_c0_seq2.1.2717.minus.as_6_2_1	5.26725	5.15042	1.51825	3.39234	0.000692989	0.00381666	Up	2
comp36700_c0_seq1.412.1377.plus.as_4_2_1	5.30574	5.14449	1.51233	3.4017	0.000669676	0.00371206	Up	2
comp37515_c1_seq9.37.978.minus.as_3_3_1	5.2953	5.14008	1.6431	3.12829	0.00175826	0.00870311	Up	2
comp44605_c0_seq1.1.1503.minus.as_1_2_1	5.13237	5.11602	1.54526	3.31078	0.000930355	0.00490009	Up	2
comp35500_c0_seq1.484.1368.minus.as_3_1_1	5.18425	5.11568	1.51921	3.36734	0.000758967	0.00409953	Up	2
comp52711_c0_seq1.1.597.minus.as_4_3_1	5.15807	5.11108	1.48457	3.44279	0.000575742	0.00328995	Up	2
comp39142_c0_seq4.1542.2033.plus.as_2_1_1	5.10328	5.10049	1.48957	3.42413	0.00061678	0.00348175	Up	2
comp39533_c0_seq1.1.822.minus.as_2_2_1	5.10328	5.10049	1.48957	3.42413	0.00061678	0.00348175	Up	2
comp48074_c0_seq5.133.539.minus.as_3_2_1	5.10358	5.08699	1.53372	3.31678	0.00091062	0.00482414	Up	2
comp31227_c0_seq1.1.684.minus.as_2_1_1	5.01186	5.07515	1.521	3.33672	0.000847733	0.00451311	Up	2
comp45811_c0_seq2.323.1669.minus.as_6_1_1	57.3599	5.0647	0.778867	6.50265	7.89e-11	1.5e-09	Up	2
comp22596_c0_seq1.1.977.minus.as_2_2_1	4.98588	5.06128	1.51674	3.33695	0.000847019	0.00451311	Up	2
comp73669_c0_seq5.139.804.minus.as_1_3_1	4.98061	5.05844	1.49325	3.38753	0.000705248	0.00385154	Up	2
comp27799_c0_seq34.215.1315.minus.as_5_2_1	4.93246	5.05216	1.54729	3.26516	0.00109402	0.00564161	Up	2
comp68448_c0_seq1.112.1666.minus.as_4_1_1	4.82972	5.02208	1.75171	2.86696	0.00414432	0.0189309	Up	2
comp52853_c0_seq2.1.911.minus.as_4_3_1	4.85726	5.01678	1.59855	3.13834	0.00169908	0.00846679	Up	2
comp36780_c0_seq1.383.1582.minus.as_3_3_1	4.7969	5.01478	1.55176	3.23168	0.00123064	0.00627715	Up	2
comp47821_c0_seq1.1.881.minus.as_2_2_1	4.77598	5.01139	1.59152	3.1488	0.00163941	0.00819707	Up	2
comp59072_c0_seq8.321.1220.minus.as_1_2_1	4.85219	5.0097	1.68493	2.97324	0.00294675	0.0139782	Up	2
comp75175_c0_seq8.614.1393.minus.as_1_3_1	4.82201	5.00403	1.57401	3.17916	0.00147701	0.00741011	Up	2
comp55759_c0_seq1.64.1317.plus.as_6_3_1	4.74172	4.98696	1.50901	3.30478	0.000950519	0.00498854	Up	2
comp36903_c0_seq1.77.1063.plus.as_4_2_1	4.76683	4.98404	1.73609	2.87085	0.00409375	0.0187578	Up	2
comp26005_c0_seq1.1.846.minus.as_1_1_1	4.69944	4.96361	1.7637	2.81432	0.00488812	0.0217904	Up	2
comp41346_c0_seq29.106.960.plus.as_5_3_1	4.62491	4.9512	1.51296	3.27254	0.00106587	0.00553503	Up	2
comp39095_c0_seq3.261.980.minus.as_3_1_1	4.57686	4.93963	1.55156	3.18365	0.0014543	0.00732096	Up	2
comp27646_c0_seq1.413.1051.minus.as_1_1_1	4.54541	4.93211	1.52212	3.24028	0.00119411	0.00613642	Up	2
comp49702_c0_seq1.395.1363.plus.as_1_2_1	4.45488	4.89571	1.62513	3.0125	0.00259109	0.0124912	Up	2
comp78108_c0_seq3.629.2464.minus.as_1_3_1	4.42274	4.88481	1.53308	3.18627	0.00144119	0.00730466	Up	2
comp13651_c0_seq2.1.422.minus.as_4_3_1	4.3867	4.87588	1.56207	3.12143	0.00179975	0.00887876	Up	2
comp30755_c0_seq3.2009.2917.minus.as_5_2_1	4.24508	4.83497	1.56054	3.09828	0.00194651	0.00957086	Up	2
comp33689_c0_seq1.540.974.minus.as_3_1_1	4.21226	4.82343	1.6172	2.98258	0.0028583	0.0136022	Up	2
comp43194_c0_seq1.1.949.minus.as_2_2_1	4.18745	4.82028	1.62378	2.96856	0.00299199	0.0141313	Up	2
comp48040_c0_seq1.279.1892.minus.as_4_2_1	4.15072	4.80898	1.62031	2.96793	0.00299812	0.0141313	Up	2
comp45265_c0_seq2.1.637.minus.as_2_2_1	4.16978	4.79916	1.70909	2.80802	0.00498472	0.0221543	Up	2
comp48501_c0_seq2.1.1000.minus.as_4_2_1	4.11499	4.78305	1.58079	3.02574	0.00248026	0.011996	Up	2
comp52139_c0_seq2.290.1054.minus.as_6_1_1	4.0977	4.77622	1.55076	3.07992	0.00207054	0.010147	Up	2
comp51621_c0_seq37.1021.1701.plus.as_4_3_1	4.10327	4.76848	1.74081	2.73923	0.00615829	0.0264182	Up	2
comp56761_c0_seq1.218.6100.minus.as_6_1_1	8.04444	4.7623	1.39595	3.41151	0.000646036	0.00362172	Up	2
comp18294_c0_seq1.1.460.minus.as_2_3_1	4.01614	4.75024	1.66975	2.84488	0.00444275	0.0201696	Up	2
comp56616_c0_seq1.1.336.minus.as_1_1_1	3.99202	4.7492	1.57778	3.01004	0.0026121	0.0125517	Up	2
comp50203_c0_seq1.1.526.minus.as_6_2_1	3.97474	4.74264	1.57678	3.0078	0.0026315	0.012604	Up	2
comp40909_c0_seq1.241.993.minus.as_5_1_1	3.92316	4.72389	1.77248	2.66513	0.00769582	0.0321746	Up	2
comp29461_c0_seq1.470.1081.minus.as_3_3_1	3.87161	4.68941	1.65041	2.84136	0.00449209	0.0203312	Up	2
comp47326_c0_seq1.1.427.minus.as_6_2_1	3.83967	4.67153	1.76559	2.64588	0.00814781	0.0335899	Up	2
comp61561_c0_seq11.26.1003.plus.as_6_3_1	3.7712	4.66221	1.61069	2.89455	0.00379704	0.0176164	Up	2
comp56769_c0_seq1.132.1856.minus.as_6_1_1	3.78341	4.65784	1.83288	2.54127	0.011045	0.0432451	Up	2
comp29580_c0_seq5.248.1003.plus.as_1_1_1	3.69854	4.63204	1.5723	2.94604	0.00321876	0.0150752	Up	2
comp45211_c0_seq1.367.1741.minus.as_6_1_1	3.68653	4.62844	1.57633	2.93621	0.00332254	0.0154634	Up	2
comp34709_c1_seq5.90.1370.plus.as_1_1_1	3.62431	4.61154	1.60523	2.87282	0.00406821	0.0186986	Up	2
comp45288_c0_seq1.195.1004.minus.as_4_3_1	3.56893	4.58768	1.61103	2.84768	0.00440397	0.020055	Up	2
comp53669_c0_seq1.1.965.minus.as_6_1_1	3.5743	4.58406	1.76778	2.59311	0.00951123	0.0380489	Up	2
comp49782_c0_seq13.300.962.minus.as_4_3_1	3.59384	4.58374	1.6466	2.78377	0.0053731	0.0234849	Up	2
comp62355_c0_seq3.310.1062.minus.as_6_2_1	3.56307	4.57533	1.62099	2.82256	0.00476422	0.0213022	Up	2
comp56513_c0_seq1.43.3966.minus.as_6_1_1	3.54432	4.57127	1.63839	2.79009	0.00526926	0.0232098	Up	2
comp65217_c0_seq9.1390.1892.minus.as_5_1_1	3.50897	4.56144	1.62943	2.79942	0.0051195	0.0226175	Up	2
comp58605_c0_seq3.107.1996.plus.as_6_2_1	7.00411	4.55913	1.45395	3.13568	0.00171454	0.00851518	Up	2
comp28899_c1_seq1.1.892.minus.as_6_1_1	3.54599	4.55716	1.71054	2.66417	0.00771796	0.0321763	Up	2
comp35924_c0_seq1.1.1097.minus.as_4_2_1	3.48436	4.54473	1.60156	2.8377	0.00454399	0.0205034	Up	2
comp69657_c0_seq2.192.691.minus.as_1_3_1	3.46023	4.54309	1.69877	2.67435	0.00748751	0.0313951	Up	2
comp77132_c0_seq1.1.779.minus.as_1_3_1	3.42731	4.5358	1.69121	2.68198	0.00731874	0.0308596	Up	2
comp38944_c0_seq1.293.1102.minus.as_3_1_1	3.47176	4.53194	1.6282	2.7834	0.00537932	0.0234849	Up	2
comp41136_c0_seq5.1.1131.minus.as_3_1_1	3.42272	4.53178	1.78432	2.53978	0.0110922	0.043315	Up	2
comp36989_c0_seq1.1.1069.minus.as_3_1_1	3.44773	4.52394	1.62523	2.78357	0.00537636	0.0234849	Up	2
comp26806_c0_seq3.247.813.minus.as_2_3_1	3.39137	4.51826	1.65217	2.73474	0.0062429	0.0267037	Up	2
comp65659_c0_seq1.1.547.minus.as_2_1_1	3.31881	4.478	1.62963	2.74786	0.0059985	0.0258827	Up	2
comp45855_c0_seq5.21.806.minus.as_4_2_1	3.2942	4.45999	1.62625	2.7425	0.00609731	0.0262326	Up	2
comp53510_c0_seq3.1.938.minus.as_4_1_1	3.29957	4.45781	1.69569	2.6289	0.00856606	0.0350215	Up	2
comp68859_c0_seq10.805.2317.minus.as_5_1_1	3.22534	4.43353	1.70439	2.60125	0.00928849	0.0373559	Up	2
comp34999_c0_seq1.119.1506.minus.as_6_1_1	3.14672	4.39145	1.64946	2.66236	0.00775957	0.0321959	Up	2
comp34720_c0_seq1.274.810.minus.as_1_2_1	3.09046	4.378	1.67486	2.61395	0.00895011	0.0362909	Up	2
comp64960_c0_seq2.1138.1693.minus.as_5_1_1	3.04788	4.34848	1.69321	2.56819	0.0102231	0.0403473	Up	2
comp33070_c0_seq10.1.636.minus.as_5_2_1	3.03656	4.34575	1.65017	2.63352	0.00845036	0.0346441	Up	2
comp33787_c0_seq1.1.1215.minus.as_4_2_1	6.07488	4.33694	1.41658	3.06156	0.00220188	0.0107197	Up	2
comp9008_c0_seq1.1.433.minus.as_2_1_1	3.00589	4.3281	1.65833	2.60991	0.00905661	0.0365226	Up	2
comp40614_c1_seq2.90.653.plus.as_4_3_1	2.99388	4.32377	1.67278	2.58478	0.00974405	0.0386627	Up	2
comp65165_c0_seq1.42.1130.plus.as_1_2_1	2.98049	4.31522	1.70049	2.53763	0.0111606	0.0434678	Up	2
comp47438_c0_seq1.105.1790.plus.as_4_2_1	5.83667	4.2779	1.45495	2.94023	0.00327965	0.0153119	Up	2
comp28686_c0_seq1.1.909.minus.as_6_1_1	2.80362	4.23375	1.69711	2.49468	0.0126072	0.0485902	Up	2
comp40284_c0_seq1.88.1756.minus.as_5_3_1	31.6613	4.17233	0.738536	5.64945	1.61e-08	2.02e-07	Up	2
comp47246_c0_seq1.178.2058.minus.as_2_2_1	60.9352	4.1614	0.645271	6.44908	1.13e-10	2.08e-09	Up	2
comp94805_c0_seq1.1.662.minus.as_2_1_1	5.11456	4.0699	1.49997	2.71333	0.00666115	0.0282479	Up	2
comp60908_c1_seq1.1.1647.minus.as_6_2_1	4.59917	3.91913	1.47221	2.66207	0.00776618	0.0321959	Up	2
comp53360_c0_seq1.1.1329.minus.as_6_2_1	11.6157	3.91235	1.04867	3.73078	0.000190891	0.00117228	Up	2
comp64174_c0_seq4.310.2427.plus.as_6_2_1	4.84177	3.90612	1.48847	2.62426	0.00868371	0.0353074	Up	2
comp45316_c0_seq1.51.1248.minus.as_6_1_1	15.0356	3.87538	0.937268	4.13477	3.55e-05	0.000250413	Up	2
comp48924_c0_seq1.168.1817.plus.as_6_1_1	10.7703	3.80895	1.0487	3.63206	0.000281172	0.00167796	Up	2
comp13929_c0_seq1.198.1268.plus.as_4_2_1	10.6142	3.79957	1.10662	3.4335	0.000595849	0.00339176	Up	2
comp17497_c0_seq1.1.743.minus.as_2_3_1	6.90385	3.71342	1.25869	2.95022	0.00317543	0.0149195	Up	2
comp32268_c0_seq1.94.1224.minus.as_2_1_1	12.6275	3.61619	1.03868	3.48152	0.000498574	0.00288971	Up	2
comp37723_c0_seq3.1.912.minus.as_3_1_1	11.6859	3.50558	1.05712	3.31615	0.000912675	0.00482414	Up	2
comp64502_c0_seq2.19.1863.plus.as_6_2_1	30.8553	3.27495	0.819834	3.99465	6.48e-05	0.000431928	Up	2
comp59649_c0_seq2.120.2097.minus.as_6_2_1	14.6247	3.23521	0.843062	3.83745	0.000124318	0.000782938	Up	2
comp50596_c0_seq1.198.1982.minus.as_6_2_1	5.63828	3.23338	1.25868	2.56888	0.0102029	0.0403473	Up	2
comp61036_c0_seq1.181.1839.minus.as_6_2_1	7.04951	3.16617	1.24325	2.54668	0.0108753	0.0426934	Up	2
comp68263_c0_seq1.1.760.minus.as_1_3_1	6.74198	3.10665	1.1983	2.59254	0.00952711	0.0380489	Up	2
comp48287_c0_seq1.146.1855.minus.as_4_2_1	17.5434	3.07353	0.771802	3.98227	6.83e-05	0.000453018	Up	2
comp48581_c1_seq2.233.1612.minus.as_2_2_1	23.4358	3.05789	0.772148	3.96023	7.49e-05	0.000488399	Up	2
comp77723_c0_seq3.1.986.minus.as_1_3_1	10.2393	2.98428	1.15128	2.59215	0.00953794	0.0380489	Up	2
comp48212_c0_seq3.88.1551.minus.as_2_2_1	24.1643	2.9035	0.716086	4.05468	5.02e-05	0.00034399	Up	2
comp74967_c0_seq1.58.1818.minus.as_6_2_1	13.7902	2.89787	0.84157	3.44341	0.000574434	0.00328995	Up	2
comp48398_c0_seq1.1.1187.minus.as_6_2_1	7.56912	2.83939	1.13093	2.51067	0.0120503	0.0466872	Up	2
comp41761_c0_seq1.88.1947.plus.as_3_1_1	45.0591	2.72289	0.806654	3.37554	0.00073672	0.00399394	Up	2
comp56426_c0_seq1.110.1784.minus.as_6_1_1	37.4565	2.7182	0.608732	4.46535	7.99e-06	6.16e-05	Up	2
comp42272_c0_seq1.97.1408.minus.as_2_2_1	62.5991	2.70555	0.629724	4.2964	1.74e-05	0.000129103	Up	2
comp44236_c1_seq1.253.2199.minus.as_6_1_1	8.77	2.7013	0.936528	2.88438	0.00392182	0.0180819	Up	2
comp34170_c0_seq1.67.814.minus.as_2_1_1	29.3748	2.62251	0.810608	3.23523	0.00121544	0.00622439	Up	2
comp37209_c0_seq1.347.1732.minus.as_4_2_1	9.77968	2.61628	0.947945	2.75995	0.00578104	0.0251645	Up	2
comp55112_c0_seq1.251.3136.minus.as_6_1_1	9.21487	2.52686	0.958566	2.63608	0.00838689	0.0344794	Up	2
comp46999_c0_seq4.102.1163.minus.as_2_2_1	11.3952	2.40076	0.91359	2.62783	0.00859307	0.0350351	Up	2
comp49470_c0_seq2.182.1921.minus.as_4_2_1	43.2403	2.23008	0.595998	3.74176	0.000182739	0.00112689	Up	2
comp68155_c0_seq8.79.1444.minus.as_5_1_1	29.5185	1.84215	0.685508	2.68727	0.00720381	0.0304618	Up	2
comp35842_c0_seq1.35.1474.plus.as_2_2_1	25.3535	1.68595	0.583537	2.8892	0.00386228	0.017863	Up	2
comp28306_c0_seq1.134.688.minus.as_3_3_1	4224.04	1.6576	0.45814	3.61811	0.000296764	0.0017639	Up	2
comp52957_c0_seq6.52.6603.plus.as_4_3_1	246.491	-1.35311	0.50981	-2.65415	0.00795089	0.0328696	Down	2
comp31047_c0_seq1.1.381.minus.as_5_2_1	97.9776	-1.46599	0.439145	-3.33827	0.000843018	0.00451311	Down	2
comp55753_c1_seq1.1.353.minus.as_6_2_1	67.3903	-1.4745	0.526484	-2.80066	0.00509975	0.0225977	Down	2
comp64243_c0_seq5.16.2082.plus.as_6_2_1	56.8456	-1.54174	0.468818	-3.28858	0.00100695	0.00524749	Down	2
comp58250_c0_seq1.2653.9210.minus.as_1_2_1	375.467	-1.68088	0.65858	-2.55228	0.0107021	0.0421251	Down	2
comp52236_c0_seq1.78.404.minus.as_6_3_1	20.1006	-1.7199	0.625762	-2.74849	0.00598703	0.0258827	Down	2
comp46281_c0_seq2.127.537.plus.as_1_2_1	54.7336	-1.72325	0.576483	-2.98925	0.00279666	0.0133518	Down	2
comp18331_c0_seq1.1.381.minus.as_3_4_1	37.2198	-1.91316	0.518857	-3.68726	0.000226681	0.00137495	Down	2
comp44725_c0_seq5.101.1291.minus.as_5_5_1	104.568	-2.1148	0.539312	-3.92128	8.81e-05	0.000564313	Down	2
comp29998_c0_seq1.231.1274.minus.as_5_3_1	7.64824	-2.13071	0.824286	-2.58491	0.00974042	0.0386627	Down	2
comp48831_c0_seq1.1.424.minus.as_5_6_1	13.5728	-2.27771	0.872689	-2.60999	0.00905441	0.0365226	Down	2
comp60019_c0_seq1.255.1362.minus.as_6_2_1	11.0982	-2.28551	0.808702	-2.82615	0.00471119	0.0211891	Down	2
comp56073_c0_seq1.74.1225.plus.as_6_1_1	5.67409	-2.53003	0.946048	-2.67432	0.00748816	0.0313951	Down	2
comp18684_c0_seq1.7394.7756.plus.as_1_5_1	9.93948	-2.80301	0.924363	-3.03237	0.00242641	0.011774	Down	2
comp40002_c0_seq4.7985.9175.plus.as_2_1_1	206.179	-2.8081	0.66024	-4.25316	2.11e-05	0.00015367	Down	2
comp62908_c4_seq4.1.1595.minus.as_6_2_1	138.676	-3.05917	1.12227	-2.72587	0.00641332	0.027275	Down	2
comp20064_c0_seq1.53.6604.plus.as_4_5_1	708.509	-3.2486	0.834286	-3.89386	9.87e-05	0.000626682	Down	2
comp36498_c0_seq2.318.995.minus.as_2_1_1	119.146	-3.29159	0.701877	-4.6897	2.74e-06	2.37e-05	Down	2
comp51545_c0_seq4.630.857.plus.as_3_2_1	9.50362	-3.3075	0.8468	-3.90588	9.39e-05	0.000598899	Down	2
comp38778_c1_seq2.1.424.minus.as_6_1_1	60.4515	-3.34566	0.641521	-5.2152	1.84e-07	1.94e-06	Down	2
comp41205_c0_seq1.66.1793.plus.as_6_1_1	9.28896	-3.35671	0.915386	-3.66698	0.000245429	0.00147656	Down	2
comp28977_c0_seq1.273.1973.plus.as_5_3_1	19.5286	-3.38102	0.827954	-4.08358	4.43e-05	0.000308144	Down	2
comp56524_c0_seq1.1.355.minus.as_6_3_1	183.372	-3.46409	0.542225	-6.38866	1.67e-10	2.95e-09	Down	2
comp21108_c1_seq2.130.6700.minus.as_4_4_1	575.862	-3.59878	0.542005	-6.63976	3.14e-11	6.55e-10	Down	2
comp35714_c0_seq1.1.439.minus.as_3_5_1	8.82043	-3.65062	1.44018	-2.53483	0.0112502	0.0437017	Down	2
comp36498_c1_seq1.1.756.minus.as_2_1_1	48.3153	-3.70325	0.72671	-5.09591	3.47e-07	3.49e-06	Down	2
comp37478_c0_seq6.69.1288.minus.as_3_3_1	437.868	-3.72329	0.580639	-6.4124	1.43e-10	2.59e-09	Down	2
comp19590_c0_seq3.6715.7386.plus.as_2_5_1	65.44	-3.82862	0.570643	-6.70932	1.96e-11	4.26e-10	Down	2
comp51891_c0_seq19.301.837.plus.as_5_4_1	14.9813	-3.95518	0.758165	-5.21678	1.82e-07	1.94e-06	Down	2
comp41477_c0_seq74.278.669.minus.as_2_3_1	21.8213	-4.03072	1.05858	-3.80768	0.000140275	0.000872299	Down	2
comp37659_c0_seq2.52.6609.plus.as_1_1_1	3149.7	-4.29795	0.590324	-7.28066	3.32e-13	1.09e-11	Down	2
comp62908_c4_seq1.1.1540.minus.as_6_2_1	192.443	-4.43499	0.675677	-6.56378	5.25e-11	1.06e-09	Down	2
comp40725_c0_seq1.1.861.minus.as_5_3_1	4.82527	-4.45162	1.45159	-3.06672	0.0021642	0.010571	Down	2
comp56457_c0_seq1.321.3464.plus.as_6_1_1	3.28392	-4.91891	1.78613	-2.75395	0.00588799	0.0255549	Down	2
comp40534_c0_seq4.110.634.minus.as_3_6_1	41.1108	-5.02881	0.635159	-7.9174	2.43e-15	1.2e-13	Down	2
comp16227_c0_seq2.62.383.minus.as_1_5_1	21.3679	-5.08614	1.28848	-3.94739	7.9e-05	0.000510628	Down	2
comp56946_c0_seq6.1.2636.minus.as_6_2_1	2.57766	-5.54915	2.03011	-2.73342	0.00626794	0.0267336	Down	2
comp53842_c1_seq6.130.3139.minus.as_5_4_1	130.184	-6.23714	0.950756	-6.56019	5.37e-11	1.07e-09	Down	2
comp49292_c1_seq8.40.423.plus.as_4_2_1	4.91327	-6.60299	2.64482	-2.49657	0.01254	0.0484574	Down	2
comp56555_c1_seq6.159.2093.plus.as_6_1_1	15.643	-8.27133	1.37522	-6.01456	1.8e-09	2.64e-08	Down	2
comp37649_c0_seq1.81.7112.plus.as_1_1_1	4758.42	14.7677	1.61798	9.12723	7.03e-20	8.07e-17	Up	3
comp37669_c0_seq1.171.3242.minus.as_1_1_1	1489.68	13.092	1.72051	7.6094	2.75e-14	6.33e-12	Up	3
comp33611_c0_seq1.342.1124.minus.as_1_1_1	1484.59	13.0872	1.6791	7.7942	6.48e-15	1.86e-12	Up	3
comp56841_c1_seq2.554.1483.minus.as_1_2_1	1396.05	12.9983	1.75394	7.41093	1.25e-13	2.4e-11	Up	3
comp25329_c0_seq3.45.1028.plus.as_1_1_1	1033.04	12.5639	1.79861	6.98531	2.84e-12	4.67e-10	Up	3
comp35837_c0_seq2.634.2130.plus.as_1_1_1	776.826	12.1526	1.79548	6.76843	1.3e-11	1.81e-09	Up	3
comp30117_c0_seq1.747.1679.plus.as_1_1_1	747.052	12.0961	1.86737	6.47761	9.32e-11	8.92e-09	Up	3
comp49859_c1_seq23.636.1262.plus.as_4_1_1	525.788	11.5894	1.76355	6.57162	4.98e-11	5.72e-09	Up	3
comp35142_c0_seq1.241.651.plus.as_6_3_1	429.199	11.2965	1.75407	6.44016	1.19e-10	1.05e-08	Up	3
comp48993_c0_seq1.144.3655.minus.as_2_2_1	424.77	11.2821	2.53271	4.45454	8.41e-06	0.000103688	Up	3
comp37599_c0_seq21.361.5832.minus.as_1_1_1	408.456	11.2249	1.73253	6.47891	9.24e-11	8.92e-09	Up	3
comp44214_c0_seq2.797.2740.minus.as_2_2_1	280.977	10.6849	1.74645	6.11809	9.47e-10	6.8e-08	Up	3
comp40528_c0_seq1.567.2306.minus.as_2_2_1	270.475	10.63	1.77629	5.98436	2.17e-09	1.39e-07	Up	3
comp32717_c0_seq1.808.4461.minus.as_1_1_1	263.51	10.5925	1.70353	6.21794	5.04e-10	3.86e-08	Up	3
comp44918_c1_seq5.463.1751.minus.as_4_2_1	256.289	10.5523	1.75834	6.00131	1.96e-09	1.32e-07	Up	3
comp43372_c0_seq1.239.742.plus.as_6_3_1	241.225	10.4649	1.75259	5.97107	2.36e-09	1.43e-07	Up	3
comp52736_c0_seq7.89.1834.plus.as_4_1_1	209.021	10.2579	1.79071	5.72839	1.01e-08	4.31e-07	Up	3
comp12955_c0_seq1.759.1311.minus.as_2_2_1	208.364	10.2533	1.73343	5.91506	3.32e-09	1.91e-07	Up	3
comp26415_c0_seq1.201.701.plus.as_1_1_1	186.53	10.0936	1.79178	5.63325	1.77e-08	6.64e-07	Up	3
comp78730_c0_seq50.982.3867.plus.as_1_3_1	185.505	10.0857	1.94821	5.17692	2.26e-07	5.1e-06	Up	3
comp44246_c0_seq1.193.846.plus.as_1_2_1	183.807	10.0724	1.7424	5.78073	7.44e-09	3.45e-07	Up	3
comp33153_c0_seq4.274.1932.plus.as_5_2_1	181.247	10.0524	1.732	5.80394	6.48e-09	3.38e-07	Up	3
comp25051_c0_seq1.845.1255.plus.as_1_1_1	168.275	9.94487	1.77347	5.60758	2.05e-08	7.37e-07	Up	3
comp78344_c0_seq47.643.4227.plus.as_1_3_1	166.702	9.93136	1.72043	5.77259	7.81e-09	3.45e-07	Up	3
comp29580_c0_seq10.248.1477.plus.as_1_1_1	166.032	9.92534	1.75968	5.64042	1.7e-08	6.64e-07	Up	3
comp31260_c0_seq1.376.931.minus.as_3_1_1	146.991	9.75029	1.68736	5.77842	7.54e-09	3.45e-07	Up	3
comp48734_c0_seq3.1695.2725.minus.as_1_2_1	144.494	9.72443	1.7825	5.45549	4.88e-08	1.56e-06	Up	3
comp45864_c0_seq1.240.1611.minus.as_4_2_1	139.728	9.67661	1.71741	5.63441	1.76e-08	6.64e-07	Up	3
comp29979_c0_seq1.474.1562.plus.as_1_1_1	133.524	9.61111	1.73631	5.53536	3.11e-08	1.05e-06	Up	3
comp27007_c0_seq1.420.1094.plus.as_1_1_1	133.38	9.6091	1.75944	5.46145	4.72e-08	1.55e-06	Up	3
comp39801_c0_seq25.801.2383.minus.as_2_1_1	127.88	9.54829	1.77911	5.36688	8.01e-08	2.3e-06	Up	3
comp37042_c0_seq1.893.2797.plus.as_1_1_1	124.888	9.51438	1.75329	5.42658	5.74e-08	1.74e-06	Up	3
comp43936_c0_seq1.314.1597.plus.as_4_2_1	119.797	9.45404	1.79325	5.272	1.35e-07	3.45e-06	Up	3
comp39320_c0_seq5.39.4523.minus.as_2_1_1	117.079	9.421	1.73076	5.44327	5.23e-08	1.62e-06	Up	3
comp57173_c0_seq4.805.4551.minus.as_1_2_1	116.202	9.40979	1.8361	5.12489	2.98e-07	6.58e-06	Up	3
comp25056_c1_seq3.767.1246.minus.as_1_1_1	115.523	9.40152	1.75099	5.36925	7.91e-08	2.3e-06	Up	3
comp34054_c0_seq1.429.1951.minus.as_1_1_1	111.383	9.34876	1.76305	5.30261	1.14e-07	3.05e-06	Up	3
comp26458_c0_seq1.301.1562.minus.as_3_3_1	110.495	9.33769	1.76911	5.27818	1.3e-07	3.41e-06	Up	3
comp48530_c0_seq12.1832.3913.minus.as_4_2_1	106.984	9.29039	1.73936	5.34127	9.23e-08	2.59e-06	Up	3
comp41316_c0_seq1.81.317.plus.as_1_2_1	100.044	9.19469	1.8102	5.07938	3.79e-07	7.77e-06	Up	3
comp44049_c0_seq8.46.552.plus.as_4_2_1	97.4547	9.15555	1.76678	5.18205	2.19e-07	5.1e-06	Up	3
comp79922_c0_seq41.330.2018.plus.as_1_3_1	96.8395	9.14631	1.79848	5.08557	3.67e-07	7.66e-06	Up	3
comp49234_c1_seq103.520.7407.plus.as_4_2_1	94.4748	9.11099	1.75863	5.18073	2.21e-07	5.1e-06	Up	3
comp35467_c0_seq1.134.1558.plus.as_1_1_1	94.3145	9.10809	1.78864	5.09219	3.54e-07	7.53e-06	Up	3
comp54249_c0_seq21.442.2610.minus.as_3_2_1	91.9064	9.07057	1.79581	5.05097	4.4e-07	8.86e-06	Up	3
comp35353_c0_seq2.32.580.plus.as_2_2_1	86.5331	8.98355	1.81908	4.93851	7.87e-07	1.44e-05	Up	3
comp47211_c0_seq2.228.1889.minus.as_2_2_1	81.2338	8.89243	1.78538	4.9807	6.34e-07	1.21e-05	Up	3
comp57671_c0_seq4.243.2043.minus.as_1_2_1	76.2262	8.80137	1.76438	4.98837	6.09e-07	1.19e-05	Up	3
comp52704_c0_seq1.1.5071.minus.as_4_3_1	75.3846	8.784	1.79718	4.88765	1.02e-06	1.75e-05	Up	3
comp39562_c1_seq1.1323.2249.plus.as_2_3_1	74.6986	8.7711	1.87123	4.68734	2.77e-06	3.83e-05	Up	3
comp35022_c0_seq2.64.1242.plus.as_2_1_1	70.7317	8.69263	1.80554	4.81442	1.48e-06	2.29e-05	Up	3
comp35201_c0_seq1.630.3125.minus.as_1_1_1	69.6715	8.67148	1.69528	5.11508	3.14e-07	6.8e-06	Up	3
comp51476_c0_seq2.280.1147.minus.as_1_2_1	68.9926	8.65688	1.79543	4.82161	1.42e-06	2.24e-05	Up	3
comp45774_c0_seq1.88.2044.minus.as_4_3_1	67.2703	8.61959	1.73384	4.97137	6.65e-07	1.25e-05	Up	3
comp52599_c0_seq28.436.1870.minus.as_4_3_1	66.9012	8.61255	1.72097	5.00447	5.6e-07	1.11e-05	Up	3
comp70709_c0_seq2.101.1783.minus.as_1_3_1	64.6581	8.56315	1.78194	4.80553	1.54e-06	2.32e-05	Up	3
comp30641_c0_seq4.321.1484.minus.as_5_2_1	62.3768	8.51159	1.73306	4.9113	9.05e-07	1.58e-05	Up	3
comp35778_c0_seq2.363.1667.minus.as_1_1_1	60.8983	8.47579	1.777	4.76972	1.84e-06	2.68e-05	Up	3
comp34650_c0_seq2.314.1339.plus.as_3_3_1	60.1864	8.46138	1.75126	4.83161	1.35e-06	2.19e-05	Up	3
comp66175_c0_seq1.422.1743.minus.as_5_1_1	59.1624	8.43462	1.69972	4.96237	6.96e-07	1.29e-05	Up	3
comp15969_c0_seq1.1180.1656.minus.as_1_1_1	59.1778	8.43416	1.75575	4.80375	1.56e-06	2.32e-05	Up	3
comp35892_c0_seq4.376.2112.plus.as_1_1_1	58.5844	8.42101	1.74027	4.8389	1.31e-06	2.14e-05	Up	3
comp42170_c0_seq10.425.1982.minus.as_3_1_1	57.315	8.388	1.72688	4.85733	1.19e-06	2.01e-05	Up	3
comp49437_c0_seq13.716.2155.minus.as_4_2_1	57.0475	8.38237	1.74333	4.80825	1.52e-06	2.32e-05	Up	3
comp33137_c1_seq47.1029.1871.plus.as_5_2_1	55.436	8.34048	1.76779	4.71802	2.38e-06	3.42e-05	Up	3
comp64146_c0_seq3.229.1808.minus.as_6_2_1	50.6158	8.20874	1.7481	4.69579	2.66e-06	3.73e-05	Up	3
comp34215_c0_seq1.119.1999.plus.as_1_1_1	50.3793	8.20178	1.69976	4.82525	1.4e-06	2.23e-05	Up	3
comp41057_c3_seq1.25.885.minus.as_5_3_1	49.2387	8.16907	1.84849	4.41932	9.9e-06	0.000114916	Up	3
comp30984_c0_seq1.53.1453.plus.as_1_1_1	174.297	8.16585	1.65972	4.92003	8.65e-07	1.53e-05	Up	3
comp80602_c0_seq10.1855.3570.minus.as_1_3_1	47.8572	8.12773	1.75374	4.63451	3.58e-06	4.84e-05	Up	3
comp21689_c0_seq1.452.1870.plus.as_1_1_1	44.9843	8.04608	1.80472	4.45836	8.26e-06	0.000103145	Up	3
comp29554_c0_seq2.359.2578.minus.as_1_1_1	44.0579	8.0085	1.77803	4.50416	6.66e-06	8.41e-05	Up	3
comp30764_c0_seq1.107.835.plus.as_1_1_1	43.5123	7.99128	1.79473	4.45262	8.48e-06	0.000103688	Up	3
comp31059_c0_seq1.85.519.plus.as_1_1_1	43.3497	7.98468	1.70064	4.69509	2.66e-06	3.73e-05	Up	3
comp37627_c0_seq4.140.2383.minus.as_2_1_1	42.958	7.97238	1.72588	4.61931	3.85e-06	5.14e-05	Up	3
comp37518_c0_seq2.760.1776.minus.as_3_3_1	40.5136	7.88666	1.80437	4.37087	1.24e-05	0.000138049	Up	3
comp61657_c0_seq1.4.1372.minus.as_5_1_1	40.3927	7.88308	1.74657	4.51346	6.38e-06	8.14e-05	Up	3
comp44577_c0_seq1.267.2016.minus.as_6_2_1	40.1919	7.87408	1.82571	4.31289	1.61e-05	0.000166793	Up	3
comp15961_c0_seq1.365.703.minus.as_1_1_1	39.5516	7.8521	1.79899	4.36473	1.27e-05	0.000139941	Up	3
comp48901_c0_seq6.159.2708.plus.as_4_2_1	39.333	7.84688	1.72721	4.54309	5.54e-06	7.32e-05	Up	3
comp48192_c0_seq2.1.1820.minus.as_2_2_1	38.9661	7.83173	1.77693	4.40746	1.05e-05	0.000118985	Up	3
comp55030_c0_seq8.32.1618.minus.as_1_2_1	39.0134	7.83106	1.87487	4.17687	2.96e-05	0.000282992	Up	3
comp29582_c0_seq2.116.1046.minus.as_1_1_1	38.9524	7.83003	1.77029	4.42302	9.73e-06	0.000114115	Up	3
comp18826_c0_seq2.1.563.minus.as_5_2_1	38.7797	7.82429	1.77768	4.40141	1.08e-05	0.000121149	Up	3
comp39440_c0_seq14.269.2761.minus.as_2_3_1	38.6345	7.82355	1.68581	4.64084	3.47e-06	4.75e-05	Up	3
comp61927_c0_seq6.279.1678.minus.as_6_2_1	37.7297	7.78388	1.82207	4.27199	1.94e-05	0.000198749	Up	3
comp31204_c0_seq17.52.2082.minus.as_5_2_1	37.4862	7.77354	1.78852	4.34635	1.38e-05	0.000147264	Up	3
comp48731_c0_seq55.1082.3943.plus.as_2_2_1	36.8918	7.75754	1.6186	4.79275	1.65e-06	2.42e-05	Up	3
comp27839_c0_seq1.248.1087.minus.as_1_1_1	37.0386	7.75631	1.78399	4.34773	1.38e-05	0.000147264	Up	3
comp52031_c0_seq5.299.1993.minus.as_4_1_1	36.4819	7.7339	1.79003	4.32054	1.56e-05	0.000162579	Up	3
comp75248_c0_seq2.672.1448.plus.as_1_3_1	34.9834	7.67337	1.72623	4.44517	8.78e-06	0.000105112	Up	3
comp64515_c0_seq4.299.3784.plus.as_6_2_1	33.1757	7.59873	1.74135	4.3637	1.28e-05	0.000139941	Up	3
comp39956_c0_seq2.700.2184.minus.as_3_3_1	32.3306	7.56143	1.80177	4.19666	2.71e-05	0.000268308	Up	3
comp42689_c1_seq14.24.2927.plus.as_2_2_1	31.9437	7.54405	1.69592	4.44836	8.65e-06	0.000104654	Up	3
comp39972_c0_seq1.212.1735.plus.as_2_2_1	31.9747	7.54268	1.74436	4.32404	1.53e-05	0.00016149	Up	3
comp69890_c0_seq1.33.1490.plus.as_5_1_1	31.903	7.53859	1.8578	4.05781	4.95e-05	0.000431186	Up	3
comp21919_c0_seq1.222.853.minus.as_2_1_1	31.7271	7.53267	1.7729	4.24878	2.15e-05	0.000216633	Up	3
comp52736_c0_seq1.295.1707.plus.as_4_1_1	30.0337	7.45453	1.68232	4.43109	9.38e-06	0.00011106	Up	3
comp55983_c1_seq3.501.1745.plus.as_1_2_1	29.0763	7.4084	1.77073	4.18382	2.87e-05	0.000276772	Up	3
comp64515_c0_seq63.2025.6965.plus.as_6_2_1	28.7306	7.38886	1.75406	4.21243	2.53e-05	0.000252417	Up	3
comp56573_c0_seq2.127.3111.minus.as_6_1_1	28.3423	7.36909	1.69015	4.36002	1.3e-05	0.00014097	Up	3
comp54331_c0_seq4.90.689.plus.as_1_2_1	27.8789	7.34499	1.83418	4.0045	6.21e-05	0.000525059	Up	3
comp59072_c0_seq5.321.1220.minus.as_1_2_1	27.823	7.34197	1.81228	4.05123	5.09e-05	0.000440152	Up	3
comp31650_c0_seq4.418.1350.plus.as_1_1_1	27.6245	7.33268	1.74811	4.19463	2.73e-05	0.000268415	Up	3
comp38725_c0_seq17.123.1022.minus.as_3_3_1	27.0595	7.30173	1.81939	4.01329	5.99e-05	0.000509639	Up	3
comp35237_c0_seq3.76.1221.plus.as_1_1_1	26.8477	7.29699	1.7553	4.15712	3.22e-05	0.000303532	Up	3
comp37494_c0_seq5.225.1625.plus.as_2_1_1	26.8334	7.29434	1.83688	3.97106	7.16e-05	0.000595757	Up	3
comp49526_c0_seq3.141.3008.minus.as_4_2_1	51.2515	7.25563	1.74383	4.16074	3.17e-05	0.000301232	Up	3
comp15627_c0_seq1.57.2495.minus.as_1_2_1	25.8886	7.24882	2.39553	3.02597	0.00247834	0.0115288	Up	3
comp34369_c0_seq1.345.1622.minus.as_1_1_1	24.8817	7.18106	1.74438	4.11669	3.84e-05	0.000350616	Up	3
comp44918_c1_seq8.463.1817.minus.as_4_2_1	23.9315	7.12454	1.83092	3.89124	9.97e-05	0.000800249	Up	3
comp44481_c0_seq3.1.371.minus.as_4_1_1	23.8398	7.11729	1.71772	4.14346	3.42e-05	0.000319579	Up	3
comp58625_c0_seq2.288.1412.minus.as_1_2_1	23.7829	7.11294	1.81262	3.92413	8.7e-05	0.000709307	Up	3
comp38240_c0_seq5.219.2168.minus.as_2_1_1	23.7104	7.109	1.75932	4.04077	5.33e-05	0.000456812	Up	3
comp32843_c0_seq2.157.1149.plus.as_1_1_1	23.6848	7.10782	1.95105	3.64307	0.000269405	0.00186474	Up	3
comp33967_c0_seq6.21.1763.minus.as_2_1_1	23.4863	7.09589	1.83024	3.87703	0.000105737	0.000837878	Up	3
comp51669_c0_seq2.359.775.plus.as_1_2_1	22.2089	7.02026	1.92236	3.6519	0.000260306	0.00182373	Up	3
comp52958_c0_seq37.734.3211.plus.as_4_3_1	21.7802	6.98615	1.98331	3.52248	0.000427532	0.00269909	Up	3
comp49075_c0_seq33.85.1803.plus.as_4_2_1	21.6712	6.98441	1.71768	4.06618	4.78e-05	0.000422383	Up	3
comp55030_c0_seq2.32.1642.minus.as_1_2_1	21.4422	6.97021	1.81152	3.84771	0.000119227	0.00091328	Up	3
comp39212_c0_seq1.1.1605.minus.as_3_3_1	21.2106	6.94688	1.84636	3.76247	0.000168243	0.00125526	Up	3
comp30117_c0_seq2.315.1244.plus.as_1_1_1	20.9765	6.93723	2.50924	2.76467	0.00569799	0.0214655	Up	3
comp39340_c0_seq11.316.1032.minus.as_3_1_1	20.592	6.90851	1.84338	3.74775	0.000178427	0.00132266	Up	3
comp37877_c0_seq8.247.1521.minus.as_2_1_1	20.4397	6.89363	1.78035	3.87207	0.000107915	0.000849277	Up	3
comp43499_c0_seq1.6.563.plus.as_6_1_1	20.2384	6.89067	1.78455	3.86129	0.000112791	0.000869779	Up	3
comp37371_c0_seq2.299.1720.plus.as_1_1_1	20.0735	6.86821	1.84753	3.71751	0.000201193	0.0014631	Up	3
comp50789_c0_seq28.209.2221.plus.as_4_1_1	19.838	6.85099	1.87722	3.64954	0.000262706	0.00182939	Up	3
comp32480_c1_seq1.301.1245.plus.as_1_1_1	19.2133	6.80324	1.84561	3.68618	0.000227647	0.00161461	Up	3
comp34964_c0_seq4.707.1729.minus.as_2_1_1	19.2042	6.80092	1.8957	3.58755	0.000333796	0.00216685	Up	3
comp45686_c0_seq1.520.1428.plus.as_4_3_1	19.1368	6.79576	1.87981	3.61512	0.000300209	0.0020368	Up	3
comp28640_c0_seq3.286.1883.minus.as_3_1_1	18.5499	6.75378	1.837	3.67653	0.000236426	0.00166658	Up	3
comp53327_c0_seq2.230.1038.minus.as_3_2_1	18.1917	6.72767	1.86004	3.61695	0.0002981	0.0020368	Up	3
comp48832_c0_seq1.228.1343.plus.as_2_2_1	17.7632	6.69562	1.64809	4.06266	4.85e-05	0.000425537	Up	3
comp32994_c0_seq7.133.1998.plus.as_3_3_1	17.7174	6.69147	1.6938	3.95058	7.8e-05	0.000639848	Up	3
comp36309_c1_seq1.1.466.minus.as_3_1_1	17.0581	6.63094	1.83473	3.61413	0.000301355	0.0020368	Up	3
comp44947_c1_seq5.1.1208.minus.as_2_2_1	17.0155	6.62484	1.81931	3.64141	0.000271152	0.00186559	Up	3
comp71289_c0_seq1.7.1239.plus.as_1_3_1	16.9448	6.62044	1.78004	3.71927	0.000199799	0.00146222	Up	3
comp38388_c0_seq1.796.1125.plus.as_1_2_1	16.8171	6.61214	1.83905	3.59541	0.000323879	0.00213969	Up	3
comp61561_c0_seq11.26.1003.plus.as_6_3_1	16.562	6.58787	2.23985	2.9412	0.0032694	0.0143101	Up	3
comp53510_c0_seq3.1.938.minus.as_4_1_1	16.0346	6.54202	2.34131	2.79417	0.00520328	0.0205449	Up	3
comp39128_c0_seq8.333.1846.minus.as_3_3_1	15.8306	6.5256	1.86016	3.50808	0.000451357	0.00280329	Up	3
comp59115_c0_seq47.819.2072.minus.as_1_2_1	15.3478	6.49103	1.6801	3.86347	0.000111788	0.000867869	Up	3
comp56669_c0_seq3.1.3542.minus.as_6_1_1	30.1299	6.47737	1.6738	3.86986	0.000108896	0.00085117	Up	3
comp46602_c0_seq2.746.1162.plus.as_1_2_1	15.2377	6.47733	1.82311	3.5529	0.000381011	0.00244571	Up	3
comp53285_c0_seq31.742.2262.minus.as_4_1_1	15.0646	6.4514	1.87393	3.44271	0.000575908	0.00339343	Up	3
comp41201_c0_seq9.721.1601.minus.as_5_3_1	14.9659	6.44191	1.78991	3.599	0.000319438	0.00213392	Up	3
comp36725_c0_seq2.1.1433.minus.as_3_3_1	14.8845	6.43988	1.79268	3.59232	0.000327751	0.00213969	Up	3
comp52711_c0_seq1.1.597.minus.as_4_3_1	14.8943	6.43366	2.26782	2.83693	0.00455493	0.0185589	Up	3
comp52853_c0_seq2.1.911.minus.as_4_3_1	14.5372	6.39754	2.21283	2.89111	0.00383884	0.016311	Up	3
comp59529_c0_seq13.10.1293.plus.as_1_2_1	14.4769	6.39164	1.8959	3.3713	0.000748155	0.00423463	Up	3
comp53790_c0_seq9.4584.6122.plus.as_6_1_1	14.4489	6.38634	1.85354	3.44548	0.000570039	0.00337616	Up	3
comp33684_c0_seq3.444.800.plus.as_2_2_1	13.7031	6.32068	1.86666	3.38609	0.000708948	0.00407291	Up	3
comp48812_c0_seq1.196.1812.plus.as_1_2_1	13.8126	6.32004	1.87792	3.36545	0.000764201	0.00428326	Up	3
comp30440_c0_seq1.381.1259.minus.as_1_1_1	13.7059	6.31711	1.71365	3.68636	0.000227488	0.00161461	Up	3
comp25056_c1_seq5.159.452.minus.as_1_1_1	13.4166	6.29115	1.7509	3.59309	0.000326785	0.00213969	Up	3
comp64515_c0_seq67.135.1772.plus.as_6_2_1	13.4561	6.28741	1.78677	3.51888	0.000433379	0.00272105	Up	3
comp25135_c0_seq2.49.854.minus.as_6_1_1	13.302	6.27279	1.81648	3.45327	0.00055384	0.00331439	Up	3
comp44576_c0_seq5.47.1477.minus.as_4_1_1	13.2641	6.26677	1.77657	3.52745	0.000419583	0.00266354	Up	3
comp52701_c0_seq3.1171.4239.plus.as_4_3_1	13.0551	6.26603	2.26433	2.76728	0.00565265	0.0214151	Up	3
comp55437_c0_seq1.138.551.minus.as_6_1_1	12.9715	6.23315	1.8344	3.39792	0.000679	0.00394026	Up	3
comp33448_c0_seq1.240.680.minus.as_1_1_1	12.8934	6.22755	1.81871	3.42415	0.000616718	0.00361535	Up	3
comp39469_c0_seq6.9.543.minus.as_3_1_1	12.5766	6.18763	1.853	3.33926	0.000840022	0.00468537	Up	3
comp38575_c0_seq2.437.861.minus.as_2_3_1	12.5374	6.18385	1.7706	3.49252	0.000478487	0.00295582	Up	3
comp18223_c0_seq3.4.624.plus.as_5_2_1	12.2696	6.15617	1.76806	3.48187	0.000497919	0.00304313	Up	3
comp7876_c0_seq1.57.1412.minus.as_2_3_1	12.2319	6.14998	1.79789	3.42067	0.000624664	0.00364334	Up	3
comp51621_c0_seq37.1021.1701.plus.as_4_3_1	11.7947	6.09138	1.83774	3.3146	0.000917745	0.00503926	Up	3
comp41761_c0_seq1.88.1947.plus.as_3_1_1	22.6082	6.07319	1.60496	3.78402	0.000154317	0.00115889	Up	3
comp34918_c0_seq1.396.1061.minus.as_2_1_1	11.5936	6.07086	1.82331	3.32959	0.000869749	0.00480453	Up	3
comp52495_c0_seq6.17.1939.minus.as_4_3_1	11.3095	6.05378	1.64205	3.68672	0.00022716	0.00161461	Up	3
comp79179_c0_seq1.1359.1676.plus.as_1_3_1	11.4211	6.0483	1.81506	3.33229	0.000861349	0.00478111	Up	3
comp43016_c0_seq1.11.862.minus.as_1_2_1	11.4071	6.04716	1.74092	3.47355	0.000513631	0.00312255	Up	3
comp47627_c0_seq1.1.509.minus.as_4_1_1	11.4012	6.04454	2.28563	2.64459	0.008179	0.0290205	Up	3
comp49143_c0_seq9.1163.2290.minus.as_4_2_1	11.4034	6.0407	1.98545	3.04249	0.0023463	0.0110942	Up	3
comp38365_c0_seq4.853.1476.minus.as_3_1_1	11.285	6.03674	1.7402	3.46899	0.000522415	0.00315924	Up	3
comp24319_c0_seq1.136.3058.minus.as_6_1_1	11.1907	6.01359	1.8218	3.30091	0.000963733	0.00522325	Up	3
comp57558_c0_seq2.1.504.minus.as_1_2_1	11.0877	6.01289	1.96449	3.06079	0.0022075	0.0106572	Up	3
comp48501_c0_seq2.1.1000.minus.as_4_2_1	10.8172	5.96396	2.08711	2.85752	0.00426967	0.0177671	Up	3
comp40284_c0_seq1.88.1756.minus.as_5_3_1	10.5539	5.95442	1.64842	3.61219	0.000303623	0.00204013	Up	3
comp36700_c0_seq1.412.1377.plus.as_4_2_1	10.6816	5.95046	1.93274	3.07878	0.00207852	0.0101196	Up	3
comp33070_c0_seq10.1.636.minus.as_5_2_1	10.4561	5.91657	1.94375	3.04389	0.00233538	0.0110882	Up	3
comp30755_c0_seq3.2009.2917.minus.as_5_2_1	10.4164	5.91411	1.88837	3.13186	0.00173704	0.00875376	Up	3
comp61071_c0_seq2.1005.1724.minus.as_6_3_1	10.3519	5.90772	1.78392	3.31166	0.00092745	0.00505043	Up	3
comp37723_c0_seq5.420.1874.minus.as_3_1_1	10.3569	5.90335	1.7521	3.3693	0.00075358	0.00424443	Up	3
comp32896_c0_seq1.512.1015.plus.as_4_3_1	10.0078	5.8558	1.89442	3.09107	0.00199437	0.00979287	Up	3
comp36780_c0_seq1.383.1582.minus.as_3_3_1	9.84395	5.85119	1.85107	3.16098	0.00157238	0.00806548	Up	3
comp40614_c1_seq2.90.653.plus.as_4_3_1	9.92219	5.84581	1.77296	3.2972	0.000976544	0.00526784	Up	3
comp8344_c0_seq1.1.1584.minus.as_4_1_1	9.94862	5.84392	2.24257	2.60591	0.00916308	0.031712	Up	3
comp54346_c0_seq2.419.1162.minus.as_3_2_1	9.76728	5.82062	2.07149	2.80987	0.0049561	0.0198417	Up	3
comp41235_c0_seq1.1.944.minus.as_3_1_1	9.57857	5.81401	1.72196	3.37638	0.000734458	0.00418953	Up	3
comp76732_c0_seq4.529.1482.minus.as_1_3_1	9.67027	5.81177	1.68229	3.45467	0.000550973	0.00331439	Up	3
comp34883_c0_seq3.142.1698.plus.as_3_3_1	9.25968	5.77281	2.28658	2.52465	0.0115814	0.0373794	Up	3
comp52958_c0_seq59.734.3307.plus.as_4_3_1	9.38236	5.75956	1.81261	3.17749	0.00148554	0.00765418	Up	3
comp51647_c0_seq6.111.608.plus.as_6_1_1	9.25179	5.73414	1.91701	2.99119	0.00277893	0.0126205	Up	3
comp65041_c0_seq8.375.1315.minus.as_5_1_1	9.23005	5.73154	1.86107	3.0797	0.0020721	0.0101196	Up	3
comp48074_c0_seq5.133.539.minus.as_3_2_1	9.17464	5.73026	1.83581	3.12138	0.00180004	0.00895344	Up	3
comp35242_c0_seq2.120.680.minus.as_1_1_1	8.85178	5.67971	1.71406	3.31361	0.000921014	0.00503926	Up	3
comp34135_c0_seq3.407.1339.minus.as_2_1_1	8.70994	5.64718	1.85775	3.0398	0.00236738	0.011148	Up	3
comp56245_c0_seq2.413.2568.minus.as_6_1_1	8.66962	5.64352	1.94599	2.90008	0.00373071	0.0159947	Up	3
comp24405_c0_seq4.1.2544.minus.as_5_2_1	8.53439	5.62707	2.01959	2.78624	0.00533236	0.0208672	Up	3
comp69657_c0_seq2.192.691.minus.as_1_3_1	8.57071	5.62148	1.91166	2.94062	0.00327551	0.0143101	Up	3
comp80232_c0_seq25.1.685.minus.as_1_3_1	8.37187	5.59296	1.905	2.93594	0.00332535	0.0144728	Up	3
comp48800_c0_seq6.341.2062.plus.as_4_2_1	8.29358	5.58544	1.77019	3.15527	0.00160348	0.00818842	Up	3
comp56366_c0_seq4.1.5618.minus.as_6_1_1	8.00054	5.56827	1.74231	3.19591	0.0013939	0.0072144	Up	3
comp48924_c0_seq1.168.1817.plus.as_6_1_1	8.00416	5.56701	1.74015	3.19916	0.00137828	0.00716583	Up	3
comp14931_c0_seq1.147.2316.minus.as_4_2_1	7.91909	5.53869	1.72547	3.20996	0.00132752	0.00696492	Up	3
comp35992_c0_seq1.422.733.plus.as_2_1_1	8.01133	5.52526	1.81326	3.04715	0.00231026	0.0110604	Up	3
comp23020_c0_seq3.352.2328.minus.as_5_2_1	7.6996	5.50639	1.75416	3.13905	0.00169494	0.00857922	Up	3
comp65217_c0_seq9.1390.1892.minus.as_5_1_1	7.81517	5.4858	1.97511	2.77747	0.00547842	0.0211232	Up	3
comp36111_c0_seq12.53.720.minus.as_1_1_1	7.70409	5.48366	1.80993	3.02976	0.00244751	0.0114316	Up	3
comp68874_c1_seq20.31.933.minus.as_5_1_1	7.54867	5.4398	1.82044	2.98818	0.00280647	0.0126954	Up	3
comp27930_c0_seq1.349.1385.minus.as_5_2_1	7.44717	5.43659	2.00675	2.70915	0.00674556	0.0248418	Up	3
comp39128_c0_seq2.1161.2038.minus.as_3_3_1	7.34759	5.41276	1.8086	2.99278	0.00276445	0.0126046	Up	3
comp33002_c0_seq1.214.1110.plus.as_1_1_1	7.3491	5.40151	1.79087	3.01613	0.00256024	0.0118141	Up	3
comp34709_c1_seq5.90.1370.plus.as_1_1_1	7.24363	5.37466	2.03407	2.64232	0.00823411	0.0291107	Up	3
comp73669_c0_seq5.139.804.minus.as_1_3_1	6.86141	5.30542	1.87138	2.83504	0.00458205	0.0186035	Up	3
comp55305_c0_seq1.45.2288.plus.as_6_1_1	6.77753	5.30214	1.69787	3.12282	0.00179124	0.00894843	Up	3
comp35924_c0_seq1.1.1097.minus.as_4_2_1	6.80687	5.2855	1.89868	2.78378	0.00537301	0.0209274	Up	3
comp21093_c0_seq2.735.1168.minus.as_5_2_1	6.71155	5.27629	1.9072	2.76651	0.00566596	0.0214151	Up	3
comp67450_c0_seq1.395.1063.minus.as_5_1_1	6.67585	5.26091	1.87789	2.8015	0.00508652	0.0202354	Up	3
comp31708_c0_seq2.294.842.minus.as_3_1_1	6.63569	5.24959	1.82083	2.88308	0.00393804	0.0165744	Up	3
comp58905_c0_seq3.641.2017.plus.as_1_2_1	6.62219	5.24811	1.86674	2.81137	0.00493311	0.0198417	Up	3
comp64542_c0_seq10.370.3328.minus.as_6_2_1	6.56144	5.24556	1.79522	2.92196	0.00347832	0.0150815	Up	3
comp49702_c0_seq1.395.1363.plus.as_1_2_1	6.58582	5.2384	1.83531	2.85423	0.00431419	0.0177671	Up	3
comp61356_c0_seq10.49.4430.minus.as_6_3_1	6.34442	5.20234	1.96087	2.65308	0.00797614	0.0285501	Up	3
comp63672_c0_seq1.1.707.minus.as_6_2_1	6.19683	5.19902	1.75133	2.96861	0.00299146	0.0133225	Up	3
comp39832_c0_seq2.200.1567.plus.as_4_2_1	12.4768	5.19471	1.57863	3.29064	0.000999605	0.00534208	Up	3
comp49588_c0_seq46.365.961.minus.as_4_2_1	6.12089	5.16277	1.73808	2.97039	0.00297426	0.0132974	Up	3
comp39142_c0_seq4.1542.2033.plus.as_2_1_1	6.11382	5.15155	1.79807	2.86504	0.00416958	0.0174213	Up	3
comp45564_c0_seq1.173.820.minus.as_2_2_1	5.96568	5.12537	1.7179	2.98351	0.00284967	0.0128403	Up	3
comp33689_c0_seq1.540.974.minus.as_3_1_1	6.02694	5.11887	1.96685	2.60258	0.00925264	0.0317352	Up	3
comp35500_c0_seq1.484.1368.minus.as_3_1_1	5.87123	5.08202	1.75822	2.89044	0.00384707	0.016311	Up	3
comp37207_c0_seq10.95.700.plus.as_3_3_1	5.73689	5.07765	1.74762	2.90546	0.00366711	0.0157809	Up	3
comp37544_c0_seq1.533.1192.minus.as_1_1_1	5.8735	5.06776	2.05293	2.46855	0.0135662	0.0427056	Up	3
comp44473_c1_seq4.216.1745.plus.as_4_1_1	5.77839	5.06717	1.81597	2.79034	0.00526523	0.0207183	Up	3
comp78108_c0_seq3.629.2464.minus.as_1_3_1	5.78772	5.05235	1.93673	2.60871	0.0090885	0.0315489	Up	3
comp56426_c0_seq1.110.1784.minus.as_6_1_1	31.3975	5.03484	1.31128	3.83965	0.000123212	0.000937555	Up	3
comp61812_c0_seq1.1.1517.minus.as_6_2_1	5.6329	5.02947	1.73541	2.89815	0.00375367	0.0160333	Up	3
comp64297_c0_seq1.179.2005.minus.as_6_2_1	5.52244	5.0258	1.75397	2.86538	0.00416505	0.0174213	Up	3
comp68859_c0_seq3.726.2042.minus.as_5_1_1	5.52901	5.02579	2.07146	2.42621	0.0152573	0.0467242	Up	3
comp40402_c0_seq1.200.1462.minus.as_2_2_1	5.60123	5.00524	1.80045	2.78	0.00543585	0.0210296	Up	3
comp39051_c0_seq1.1.606.minus.as_3_2_1	5.59236	4.9984	1.88322	2.65418	0.00795006	0.0285457	Up	3
comp38053_c0_seq8.240.782.plus.as_2_3_1	5.54939	4.9942	1.88859	2.64441	0.00818332	0.0290205	Up	3
comp30508_c0_seq1.1.836.minus.as_3_1_1	10.7595	4.98529	1.58542	3.14447	0.00166391	0.00845941	Up	3
comp74967_c0_seq1.58.1818.minus.as_6_2_1	5.30656	4.97892	1.81758	2.73931	0.00615689	0.0230432	Up	3
comp47246_c0_seq1.178.2058.minus.as_2_2_1	10.4897	4.95624	1.64656	3.01005	0.002612	0.0120048	Up	3
comp39095_c0_seq3.261.980.minus.as_3_1_1	5.36315	4.94521	1.85001	2.67308	0.00751594	0.0272423	Up	3
comp56616_c0_seq1.1.336.minus.as_1_1_1	5.31837	4.94294	1.85616	2.663	0.00774479	0.0279835	Up	3
comp49075_c0_seq11.85.1803.plus.as_4_2_1	5.13681	4.9117	1.93815	2.53422	0.0112697	0.0365935	Up	3
comp27799_c0_seq34.215.1315.minus.as_5_2_1	5.27249	4.90744	1.99158	2.46409	0.0137361	0.0430048	Up	3
comp75175_c0_seq8.614.1393.minus.as_1_3_1	5.16918	4.89743	1.94453	2.51857	0.0117832	0.0379241	Up	3
comp41083_c0_seq1.1.1093.minus.as_3_1_1	5.02365	4.89143	1.74613	2.8013	0.00508967	0.0202354	Up	3
comp42436_c0_seq1.288.617.minus.as_4_2_1	5.08558	4.85947	1.87828	2.5872	0.00967602	0.0326034	Up	3
comp55125_c0_seq1.145.2140.minus.as_6_1_1	4.8383	4.85382	1.94535	2.49508	0.0125928	0.0400165	Up	3
comp44681_c0_seq1.13.1125.minus.as_6_2_1	4.98286	4.85358	1.80586	2.68768	0.00719507	0.0262449	Up	3
comp34170_c0_seq1.67.814.minus.as_2_1_1	9.65417	4.8132	1.58641	3.03403	0.00241313	0.0113171	Up	3
comp39369_c0_seq1.102.1344.minus.as_3_1_1	4.71282	4.80507	1.77269	2.71061	0.0067159	0.0248121	Up	3
comp40849_c1_seq5.259.2944.minus.as_3_3_1	61.8214	4.784	1.20999	3.95376	7.69e-05	0.000635945	Up	3
comp49352_c0_seq1.230.2335.plus.as_6_1_1	4.53638	4.74662	1.78391	2.6608	0.00779555	0.0280787	Up	3
comp64502_c0_seq2.19.1863.plus.as_6_2_1	9.06443	4.73018	1.59964	2.95703	0.00310623	0.0137801	Up	3
comp46516_c0_seq3.444.1967.minus.as_1_2_1	4.60029	4.71302	1.94312	2.4255	0.0152875	0.0467242	Up	3
comp52891_c0_seq2.1.1606.minus.as_6_2_1	4.43155	4.69399	1.81163	2.59103	0.00956882	0.032373	Up	3
comp50515_c1_seq1.1.1503.minus.as_6_2_1	4.49782	4.69396	1.79026	2.62195	0.00874292	0.0306269	Up	3
comp56892_c0_seq1.254.5041.plus.as_6_1_1	4.42423	4.68354	1.79893	2.60351	0.0092274	0.0317352	Up	3
comp58640_c0_seq1.116.1626.minus.as_6_3_1	4.316	4.67522	1.77854	2.62868	0.00857176	0.030121	Up	3
comp62745_c0_seq1.377.1753.minus.as_6_2_1	4.25082	4.65268	1.78065	2.61292	0.00897732	0.0312574	Up	3
comp52538_c0_seq1.172.2499.minus.as_6_1_1	4.25149	4.63487	1.76321	2.62866	0.00857231	0.030121	Up	3
comp37723_c0_seq3.1.912.minus.as_3_1_1	4.2324	4.63078	1.79939	2.57353	0.0100667	0.03354	Up	3
comp56800_c0_seq3.1.970.minus.as_6_1_1	4.09982	4.59277	1.80395	2.54596	0.0108978	0.0355725	Up	3
comp42233_c0_seq1.1.1611.minus.as_3_1_1	14.8755	4.5855	1.5046	3.04765	0.00230636	0.0110604	Up	3
comp31593_c0_seq1.20.1720.minus.as_5_3_1	4.07678	4.58327	1.78102	2.57339	0.0100708	0.03354	Up	3
comp49981_c0_seq1.432.962.minus.as_6_1_1	4.12337	4.57789	1.7803	2.57142	0.0101283	0.0336342	Up	3
comp26479_c0_seq1.1.1020.minus.as_3_1_1	4.1819	4.57767	1.87661	2.43933	0.0147146	0.0455341	Up	3
comp33598_c0_seq1.231.1973.minus.as_6_2_1	4.05373	4.57346	1.77313	2.57932	0.0098995	0.0331619	Up	3
comp60908_c1_seq1.1.1647.minus.as_6_2_1	4.06437	4.55242	1.86833	2.43662	0.0148252	0.0456679	Up	3
comp58802_c0_seq2.211.3402.minus.as_1_2_1	3.94239	4.54482	1.89213	2.40196	0.0163076	0.0491797	Up	3
comp46729_c0_seq1.94.2095.minus.as_6_1_1	3.95597	4.53667	1.77745	2.55235	0.0106998	0.0350258	Up	3
comp34508_c0_seq1.1.391.minus.as_4_3_1	4.01854	4.52159	1.88428	2.39963	0.0164115	0.0493634	Up	3
comp64061_c0_seq1.105.1891.minus.as_6_2_1	3.9857	4.51684	1.81157	2.49334	0.0126549	0.0400565	Up	3
comp56091_c0_seq5.575.3751.minus.as_6_1_1	24.2765	4.51075	1.70379	2.64749	0.00810926	0.0289364	Up	3
comp35075_c0_seq4.994.1964.minus.as_5_3_1	3.9243	4.49242	1.84217	2.43865	0.0147421	0.0455341	Up	3
comp44831_c1_seq1.1.2590.minus.as_6_2_1	3.69657	4.45801	1.82196	2.44682	0.0144123	0.0449994	Up	3
comp51243_c0_seq1.1.1103.minus.as_4_3_1	3.59502	4.41853	1.83434	2.40879	0.0160057	0.0484141	Up	3
comp47515_c0_seq1.1.1318.minus.as_6_1_1	3.59906	4.40408	1.82844	2.40865	0.0160116	0.0484141	Up	3
comp38506_c0_seq2.832.2859.minus.as_5_3_1	3.6496	4.40292	1.80187	2.44353	0.0145442	0.0452882	Up	3
comp47588_c0_seq2.503.1788.minus.as_6_1_1	6.42848	4.20526	1.62655	2.58538	0.00972705	0.0326795	Up	3
comp63030_c0_seq2.266.2688.minus.as_6_2_1	6.25723	4.18058	1.63775	2.55264	0.0106911	0.0350258	Up	3
comp47649_c0_seq1.1.1193.minus.as_2_2_1	6.34644	4.17977	1.62641	2.56993	0.0101719	0.0336354	Up	3
comp56505_c0_seq1.125.1474.minus.as_6_1_1	6.13783	4.12002	1.64025	2.51181	0.0120112	0.0385477	Up	3
comp62306_c0_seq1.238.2490.plus.as_6_2_1	5.5865	3.98271	1.64304	2.42398	0.0153514	0.046787	Up	3
comp45811_c0_seq2.323.1669.minus.as_6_1_1	34.7753	3.88378	1.20823	3.21444	0.00130698	0.00688862	Up	3
comp21320_c0_seq1.98.1318.minus.as_2_2_1	27.7463	3.86358	1.49099	2.59128	0.00956201	0.032373	Up	3
comp56800_c0_seq1.165.1721.minus.as_6_1_1	66.3134	3.8596	0.933348	4.13522	3.55e-05	0.000328595	Up	3
comp39872_c0_seq2.92.923.minus.as_3_1_1	13.0809	3.79469	1.48046	2.56318	0.010372	0.0341472	Up	3
comp21740_c0_seq1.88.477.minus.as_4_2_1	29.5629	3.51514	1.26728	2.77377	0.00554109	0.0211828	Up	3
comp41386_c0_seq1.36.1226.minus.as_3_1_1	11.4674	3.10787	1.28137	2.42543	0.0152901	0.0467242	Up	3
comp49092_c0_seq1.239.3433.plus.as_4_2_1	12.613	2.87414	1.13572	2.53067	0.0113845	0.0368472	Up	3
comp60191_c0_seq3.176.769.minus.as_6_3_1	22.4146	2.68485	0.986846	2.72063	0.0065157	0.0241501	Up	3
comp32902_c0_seq1.107.833.minus.as_5_3_1	19.4015	2.38202	0.948691	2.51085	0.0120441	0.0385477	Up	3
comp64243_c0_seq5.16.2082.plus.as_6_2_1	65.478	-2.32564	0.867169	-2.68188	0.00732108	0.02662	Down	3
comp58250_c0_seq1.2653.9210.minus.as_1_2_1	318.025	-2.67543	1.08109	-2.47475	0.013333	0.0420867	Down	3
comp52236_c0_seq1.78.404.minus.as_6_3_1	32.8715	-2.76969	1.01789	-2.72101	0.00650821	0.0241501	Down	3
comp34542_c0_seq1.412.1032.minus.as_4_3_1	8.99806	-2.84136	1.12126	-2.53408	0.0112742	0.0365935	Down	3
comp59156_c0_seq10.1.564.minus.as_6_2_1	29.5941	-2.99016	1.0266	-2.91268	0.00358341	0.0154787	Down	3
comp52957_c0_seq6.52.6603.plus.as_4_3_1	250.586	-3.06477	1.18301	-2.59065	0.00957948	0.032373	Down	3
comp63649_c0_seq2.15.2453.plus.as_6_2_1	9.07121	-3.07388	1.13934	-2.69796	0.00697667	0.0256108	Down	3
comp48277_c0_seq4.1454.2644.plus.as_2_2_1	86.9185	-3.08892	1.20219	-2.56941	0.0101872	0.0336354	Down	3
comp48593_c0_seq6.31.4536.plus.as_2_2_1	205.634	-3.11806	1.26525	-2.46439	0.0137246	0.0430048	Down	3
comp62908_c4_seq4.1.1595.minus.as_6_2_1	80.7275	-3.23233	1.13733	-2.84204	0.00448254	0.018329	Down	3
comp29225_c0_seq1.1.333.minus.as_2_1_1	65.9365	-3.26858	1.15715	-2.82468	0.00473277	0.0191477	Down	3
comp49417_c1_seq1.1.2947.minus.as_4_3_1	106.796	-3.30317	1.08484	-3.04484	0.00232801	0.0110882	Down	3
comp42699_c0_seq1.195.813.minus.as_3_5_1	717.086	-3.32199	1.23309	-2.69404	0.00705914	0.025831	Down	3
comp46800_c0_seq3.2651.9211.minus.as_4_2_1	276.984	-3.36002	1.29392	-2.59678	0.00941018	0.0321795	Down	3
comp62908_c4_seq1.1.1540.minus.as_6_2_1	74.1624	-3.44387	1.32272	-2.60362	0.00922442	0.0317352	Down	3
comp37478_c0_seq3.81.1340.minus.as_3_3_1	164.175	-3.46168	1.24416	-2.78233	0.00539695	0.0209496	Down	3
comp48593_c1_seq1.1.1853.minus.as_2_2_1	97.229	-3.5157	1.13634	-3.09387	0.00197566	0.00974261	Down	3
comp53842_c1_seq3.130.5623.minus.as_5_4_1	280.918	-3.62735	1.16703	-3.10818	0.00188245	0.00932299	Down	3
comp40002_c0_seq1.260.931.plus.as_2_1_1	44.5673	-3.66585	1.06322	-3.44788	0.000564995	0.00336362	Down	3
comp40002_c0_seq1.933.1295.plus.as_2_1_1	8.77275	-3.68644	1.42185	-2.59271	0.00952224	0.032373	Down	3
comp32567_c1_seq1.542.1213.plus.as_1_1_1	28.1087	-3.7446	1.31193	-2.85427	0.00431357	0.0177671	Down	3
comp56524_c0_seq1.1.355.minus.as_6_3_1	573.982	-3.78242	1.28165	-2.95121	0.00316528	0.0139345	Down	3
comp36498_c0_seq2.318.995.minus.as_2_1_1	69.584	-3.79617	1.06288	-3.57157	0.000354845	0.00229054	Down	3
comp37659_c0_seq2.52.6609.plus.as_1_1_1	1846.05	-3.83182	1.22536	-3.12709	0.00176546	0.00885815	Down	3
comp28726_c0_seq1.53.820.plus.as_5_3_1	5.79971	-3.94319	1.36591	-2.88686	0.00389109	0.016437	Down	3
comp37478_c0_seq6.69.1288.minus.as_3_3_1	343.064	-3.97	1.22745	-3.23435	0.00121919	0.00645552	Down	3
comp19590_c0_seq3.6715.7386.plus.as_2_5_1	43.8345	-3.99248	1.2122	-3.29359	0.000989165	0.00531099	Down	3
comp40002_c0_seq4.7985.9175.plus.as_2_1_1	146.967	-4.0113	1.13409	-3.53702	0.000404671	0.00258315	Down	3
comp18684_c0_seq1.7394.7756.plus.as_1_5_1	5.83256	-4.02288	1.43894	-2.79572	0.00517843	0.0205173	Down	3
comp21108_c1_seq2.130.6700.minus.as_4_4_1	192.858	-4.1925	1.242	-3.3756	0.000736541	0.00418953	Down	3
comp36498_c1_seq1.1.756.minus.as_2_1_1	49.0688	-4.21483	1.68954	-2.49467	0.0126074	0.0400165	Down	3
comp38778_c1_seq2.1.424.minus.as_6_1_1	30.2238	-4.55665	1.22626	-3.71589	0.000202489	0.00146327	Down	3
comp20064_c0_seq1.53.6604.plus.as_4_5_1	614.811	-4.61831	1.12244	-4.11452	3.88e-05	0.000351023	Down	3
comp18363_c0_seq1.1.596.minus.as_4_6_1	114.195	-4.68847	1.11988	-4.18659	2.83e-05	0.000275735	Down	3
comp10389_c0_seq1.1.494.minus.as_3_4_1	8.95355	-4.92784	1.76891	-2.78581	0.00533938	0.0208672	Down	3
comp33787_c0_seq1.1.1215.minus.as_4_2_1	3.74741	-4.9781	2.03951	-2.44083	0.0146536	0.0455053	Down	3
comp51545_c0_seq4.630.857.plus.as_3_2_1	6.36921	-5.24445	1.91527	-2.73823	0.00617714	0.023044	Down	3
comp34766_c0_seq1.1.687.minus.as_1_4_1	154.431	-5.44367	1.20038	-4.53495	5.76e-06	7.52e-05	Down	3
comp59156_c0_seq5.112.819.minus.as_6_2_1	11.1191	-5.6157	2.0449	-2.7462	0.00602894	0.0226381	Down	3
comp44565_c0_seq6.894.1310.minus.as_5_6_1	2.69671	-5.95222	2.1465	-2.77299	0.00555441	0.0211828	Down	3
comp160250_c0_seq1.1.321.minus.as_1_3_1	2.81963	-6.00649	2.03373	-2.95344	0.00314251	0.0138875	Down	3
comp75138_c0_seq2.1.317.minus.as_1_3_1	3.35795	-6.26388	2.39219	-2.61847	0.00883258	0.0308469	Down	3
comp48261_c0_seq1.1.376.minus.as_5_4_1	8.29874	-6.3034	2.21663	-2.84369	0.00445945	0.0182997	Down	3
comp21824_c0_seq1.1.336.minus.as_6_2_1	3.64205	-6.36537	1.98514	-3.20651	0.00134355	0.00701697	Down	3
comp20193_c0_seq27.1.549.minus.as_2_4_1	3.7305	-6.42364	2.28552	-2.81058	0.00494518	0.0198417	Down	3
comp22631_c0_seq1.1.408.minus.as_3_5_1	3.77496	-6.42886	2.31904	-2.77221	0.00556763	0.0211828	Down	3
comp29490_c0_seq1.1.373.minus.as_1_4_1	4.24023	-6.60104	2.37946	-2.77417	0.00553423	0.0211828	Down	3
comp45212_c0_seq4.1.420.minus.as_5_6_1	4.84161	-6.78566	2.27618	-2.98116	0.00287158	0.0128885	Down	3
comp49421_c0_seq4.1.539.minus.as_5_6_1	4.82842	-6.78857	2.37755	-2.85528	0.00429984	0.0177671	Down	3
comp22456_c0_seq1.63.329.minus.as_1_3_1	153.475	-6.85652	1.72476	-3.97534	7.03e-05	0.000589413	Down	3
comp31458_c0_seq1.1.620.minus.as_1_6_1	5.24543	-6.90595	2.30474	-2.99641	0.0027318	0.0125053	Down	3
comp67792_c0_seq2.1.303.minus.as_1_3_1	5.2953	-6.91815	1.97146	-3.50916	0.00044953	0.00280329	Down	3
comp20527_c0_seq1.1.383.minus.as_3_4_1	5.36756	-6.94362	2.88089	-2.41023	0.0159424	0.0484141	Down	3
comp41111_c0_seq7.51.356.plus.as_3_1_1	23.4973	-7.05298	1.59695	-4.41652	1e-05	0.000115248	Down	3
comp59240_c0_seq2.1.319.minus.as_6_4_1	6.41022	-7.19647	2.00256	-3.59363	0.000326097	0.00213969	Down	3
comp61548_c0_seq6.558.1182.minus.as_6_4_1	23.4678	-7.21616	1.75764	-4.10559	4.03e-05	0.000362012	Down	3
comp27030_c0_seq9.1.449.minus.as_2_6_1	6.85231	-7.29552	1.95237	-3.73675	0.000186415	0.00137302	Down	3
comp39919_c0_seq2.171.825.minus.as_3_6_1	7.80893	-7.47402	2.29694	-3.2539	0.00113832	0.00605521	Down	3
comp53842_c1_seq6.130.3139.minus.as_5_4_1	101.563	-7.58977	1.56823	-4.83969	1.3e-06	2.14e-05	Down	3
comp52081_c0_seq2.1361.2215.minus.as_5_4_1	9.02039	-7.68762	2.26782	-3.38987	0.000699268	0.00403748	Down	3
comp52888_c0_seq10.1.306.minus.as_4_3_1	16.7493	-7.72348	1.88664	-4.09378	4.24e-05	0.000378016	Down	3
comp58545_c0_seq1.1.494.minus.as_6_4_1	10.1485	-7.85665	2.25128	-3.48986	0.000483268	0.00296939	Down	3
comp39362_c0_seq6.395.849.minus.as_3_6_1	10.3564	-7.88826	2.01418	-3.91636	8.99e-05	0.000727408	Down	3
comp48916_c0_seq13.1.406.minus.as_2_2_1	82.6412	-8.33287	1.69014	-4.93028	8.21e-07	1.47e-05	Down	3
comp25379_c0_seq1.1.623.minus.as_1_4_1	15.6385	-8.4832	1.99369	-4.25502	2.09e-05	0.000212546	Down	3
comp53229_c0_seq4.579.1250.minus.as_6_5_1	20.1477	-8.84771	2.32088	-3.81223	0.000137721	0.00104106	Down	3
comp61225_c0_seq9.528.1373.minus.as_6_4_1	23.2116	-9.05189	2.32703	-3.88988	0.000100292	0.000800249	Down	3
comp44098_c4_seq1.1.654.minus.as_3_5_1	32.7236	-9.547	2.31914	-4.11661	3.84e-05	0.000350616	Down	3
comp35714_c0_seq1.1.439.minus.as_3_5_1	244.018	-9.57622	1.71927	-5.56995	2.55e-08	8.87e-07	Down	3
comp20193_c0_seq7.1.531.minus.as_2_4_1	75.062	-9.89509	2.19007	-4.51815	6.24e-06	8.05e-05	Down	3
comp41477_c0_seq74.278.669.minus.as_2_3_1	558.136	-10.1354	1.59994	-6.33489	2.38e-10	1.95e-08	Down	3
comp44253_c0_seq6.1.354.minus.as_3_5_1	183.71	-10.2017	1.8117	-5.631	1.79e-08	6.64e-07	Down	3
comp61179_c0_seq4.12.503.plus.as_6_3_1	200.837	-10.3256	1.76745	-5.84212	5.15e-09	2.82e-07	Down	3
comp19859_c0_seq1.91.516.minus.as_3_4_1	57.8844	-10.3701	2.00336	-5.17636	2.26e-07	5.1e-06	Down	3
comp16227_c0_seq2.62.383.minus.as_1_5_1	576.49	-10.3779	1.53615	-6.75577	1.42e-11	1.81e-09	Down	3
comp46298_c0_seq4.258.882.minus.as_3_5_1	66.0576	-10.5607	2.02863	-5.20583	1.93e-07	4.82e-06	Down	3
comp49292_c1_seq8.40.423.plus.as_4_2_1	71.4012	-10.6729	2.00916	-5.31214	1.08e-07	2.96e-06	Down	3
comp55601_c0_seq1.1.846.minus.as_6_5_1	14043.6	-12.3489	1.55698	-7.93131	2.17e-15	8.3e-13	Down	3
comp37649_c0_seq1.81.7112.plus.as_1_1_1	5283.83	14.4956	1.58452	9.14824	5.79e-20	1.84e-17	Up	4
comp33611_c0_seq1.342.1124.minus.as_1_1_1	1715.64	12.8727	1.4448	8.9097	5.12e-19	1.22e-16	Up	4
comp37669_c0_seq1.171.3242.minus.as_1_1_1	1296.71	12.4689	1.27253	9.79852	1.14e-22	7.27e-20	Up	4
comp25329_c0_seq3.45.1028.plus.as_1_1_1	1222.32	12.3835	1.29296	9.57766	9.93e-22	4.74e-19	Up	4
comp15627_c0_seq1.57.2495.minus.as_1_2_1	708.653	11.597	3.29157	3.52325	0.000426289	0.00324907	Up	4
comp48993_c0_seq1.144.3655.minus.as_2_2_1	684.716	11.5477	1.57758	7.31986	2.48e-13	1.89e-11	Up	4
comp35837_c0_seq2.634.2130.plus.as_1_1_1	520.377	11.1514	1.29235	8.62878	6.2e-18	1.32e-15	Up	4
comp49859_c1_seq23.636.1262.plus.as_4_1_1	458.647	10.9693	1.29605	8.46366	2.59e-17	4.95e-15	Up	4
comp37599_c0_seq21.361.5832.minus.as_1_1_1	371.075	10.6635	1.30862	8.14861	3.68e-16	5.41e-14	Up	4
comp35142_c0_seq1.241.651.plus.as_6_3_1	356.962	10.6075	1.31616	8.05944	7.66e-16	9.15e-14	Up	4
comp29580_c0_seq10.248.1477.plus.as_1_1_1	339.04	10.5332	1.32276	7.96304	1.68e-15	1.89e-13	Up	4
comp29979_c0_seq1.474.1562.plus.as_1_1_1	279.136	10.2526	1.35556	7.56336	3.93e-14	4.17e-12	Up	4
comp43372_c0_seq1.239.742.plus.as_6_3_1	247.472	10.0788	1.33773	7.53427	4.91e-14	4.94e-12	Up	4
comp25056_c1_seq3.767.1246.minus.as_1_1_1	187.558	9.67878	1.29404	7.47951	7.46e-14	6.78e-12	Up	4
comp15969_c0_seq1.1180.1656.minus.as_1_1_1	185.625	9.66385	1.3118	7.36686	1.75e-13	1.45e-11	Up	4
comp40528_c0_seq1.567.2306.minus.as_2_2_1	180.864	9.62632	1.28133	7.51278	5.79e-14	5.53e-12	Up	4
comp52704_c0_seq1.1.5071.minus.as_4_3_1	163.75	9.48304	1.48708	6.37693	1.81e-10	6.68e-09	Up	4
comp32717_c0_seq1.808.4461.minus.as_1_1_1	163.36	9.47959	1.3726	6.9063	4.97e-12	2.71e-10	Up	4
comp52736_c0_seq7.89.1834.plus.as_4_1_1	160.973	9.45834	1.28899	7.33778	2.17e-13	1.73e-11	Up	4
comp48734_c0_seq3.1695.2725.minus.as_1_2_1	160.367	9.45268	1.3559	6.9715	3.14e-12	1.76e-10	Up	4
comp44214_c0_seq2.797.2740.minus.as_2_2_1	157.986	9.43109	1.3299	7.09158	1.33e-12	8.73e-11	Up	4
comp44246_c0_seq1.193.846.plus.as_1_2_1	143.508	9.29266	1.29532	7.17403	7.28e-13	4.97e-11	Up	4
comp25051_c0_seq1.845.1255.plus.as_1_1_1	136.415	9.2192	1.40433	6.56482	5.21e-11	2.26e-09	Up	4
comp12955_c0_seq1.759.1311.minus.as_2_2_1	135.054	9.2047	1.30692	7.04305	1.88e-12	1.2e-10	Up	4
comp35201_c0_seq1.630.3125.minus.as_1_1_1	132.931	9.18183	1.31109	7.00322	2.5e-12	1.54e-10	Up	4
comp70709_c0_seq2.101.1783.minus.as_1_3_1	131.148	9.16267	1.25253	7.31535	2.57e-13	1.89e-11	Up	4
comp44918_c1_seq5.463.1751.minus.as_4_2_1	130.094	9.15076	1.27467	7.17895	7.03e-13	4.97e-11	Up	4
comp45864_c0_seq1.240.1611.minus.as_4_2_1	126.005	9.10456	1.30387	6.98272	2.9e-12	1.68e-10	Up	4
comp78344_c0_seq47.643.4227.plus.as_1_3_1	116.042	8.98565	1.36107	6.60188	4.06e-11	1.85e-09	Up	4
comp41316_c0_seq1.81.317.plus.as_1_2_1	107.6	8.87697	1.30241	6.81581	9.37e-12	4.59e-10	Up	4
comp31260_c0_seq1.376.931.minus.as_3_1_1	105.683	8.85074	1.33803	6.61476	3.72e-11	1.73e-09	Up	4
comp26415_c0_seq1.201.701.plus.as_1_1_1	104.943	8.84075	1.26422	6.99305	2.69e-12	1.61e-10	Up	4
comp56841_c1_seq2.554.1483.minus.as_1_2_1	94.1997	8.68469	1.4502	5.9886	2.12e-09	6.32e-08	Up	4
comp30984_c0_seq1.53.1453.plus.as_1_1_1	91.7138	8.64644	1.2654	6.83298	8.32e-12	4.18e-10	Up	4
comp39801_c0_seq25.801.2383.minus.as_2_1_1	90.0916	8.62018	1.32236	6.51877	7.09e-11	2.88e-09	Up	4
comp33153_c0_seq4.274.1932.plus.as_5_2_1	88.2568	8.59049	1.3827	6.21284	5.2e-10	1.72e-08	Up	4
comp27007_c0_seq1.420.1094.plus.as_1_1_1	84.5489	8.52853	1.29564	6.58249	4.63e-11	2.05e-09	Up	4
comp78730_c0_seq50.982.3867.plus.as_1_3_1	82.9737	8.50138	1.31198	6.47981	9.18e-11	3.65e-09	Up	4
comp34215_c0_seq1.119.1999.plus.as_1_1_1	81.4293	8.47422	1.32908	6.37599	1.82e-10	6.68e-09	Up	4
comp43936_c0_seq1.314.1597.plus.as_4_2_1	78.8863	8.42854	1.28891	6.53929	6.18e-11	2.57e-09	Up	4
comp48530_c0_seq12.1832.3913.minus.as_4_2_1	76.3847	8.38185	1.31213	6.38796	1.68e-10	6.55e-09	Up	4
comp38240_c0_seq5.219.2168.minus.as_2_1_1	71.9398	8.29533	1.29924	6.38474	1.72e-10	6.56e-09	Up	4
comp44577_c0_seq1.267.2016.minus.as_6_2_1	70.119	8.25855	1.30481	6.3293	2.46e-10	8.71e-09	Up	4
comp37042_c0_seq1.893.2797.plus.as_1_1_1	69.8734	8.25492	1.29899	6.35488	2.09e-10	7.52e-09	Up	4
comp57173_c0_seq4.805.4551.minus.as_1_2_1	68.9084	8.23455	1.25558	6.55837	5.44e-11	2.31e-09	Up	4
comp52599_c0_seq28.436.1870.minus.as_4_3_1	67.7827	8.20928	1.36705	6.00512	1.91e-09	5.8e-08	Up	4
comp26458_c0_seq1.301.1562.minus.as_3_3_1	65.5576	8.16122	1.31368	6.21249	5.22e-10	1.72e-08	Up	4
comp30037_c0_seq1.185.619.minus.as_3_2_1	1274.72	8.08126	0.720435	11.2172	3.36e-29	6.41e-26	Up	4
comp79922_c0_seq41.330.2018.plus.as_1_3_1	60.5118	8.04539	1.3743	5.8542	4.79e-09	1.27e-07	Up	4
comp64146_c0_seq3.229.1808.minus.as_6_2_1	59.4041	8.01877	1.35941	5.89872	3.66e-09	1.03e-07	Up	4
comp44049_c0_seq8.46.552.plus.as_4_2_1	57.7196	7.97735	1.40376	5.68284	1.32e-08	3.37e-07	Up	4
comp54249_c0_seq21.442.2610.minus.as_3_2_1	57.6033	7.97428	1.33853	5.95748	2.56e-09	7.53e-08	Up	4
comp57671_c0_seq4.243.2043.minus.as_1_2_1	57.0215	7.96013	1.27287	6.25369	4.01e-10	1.37e-08	Up	4
comp45774_c0_seq1.88.2044.minus.as_4_3_1	56.5487	7.94779	1.28914	6.16517	7.04e-10	2.28e-08	Up	4
comp49234_c1_seq103.520.7407.plus.as_4_2_1	56.2666	7.94059	1.37641	5.76907	7.97e-09	2.06e-07	Up	4
comp34650_c0_seq2.314.1339.plus.as_3_3_1	55.5312	7.92382	1.34247	5.90243	3.58e-09	1.02e-07	Up	4
comp52701_c0_seq3.1171.4239.plus.as_4_3_1	50.2105	7.77601	1.324	5.87311	4.28e-09	1.18e-07	Up	4
comp31059_c0_seq1.85.519.plus.as_1_1_1	49.7621	7.76378	1.26726	6.12646	8.99e-10	2.86e-08	Up	4
comp52300_c1_seq1.1.1857.minus.as_1_2_1	49.5123	7.7568	1.99006	3.89778	9.71e-05	0.000913395	Up	4
comp34054_c0_seq1.429.1951.minus.as_1_1_1	48.0027	7.71094	1.31353	5.87039	4.35e-09	1.19e-07	Up	4
comp39440_c0_seq14.269.2761.minus.as_2_3_1	47.744	7.70354	1.59171	4.83979	1.3e-06	2.02e-05	Up	4
comp39320_c0_seq5.39.4523.minus.as_2_1_1	47.1801	7.68603	1.39365	5.51505	3.49e-08	7.83e-07	Up	4
comp35892_c0_seq4.376.2112.plus.as_1_1_1	46.2661	7.65775	1.30541	5.86618	4.46e-09	1.2e-07	Up	4
comp35353_c0_seq2.32.580.plus.as_2_2_1	44.6995	7.61044	1.26261	6.02756	1.66e-09	5.13e-08	Up	4
comp33137_c1_seq47.1029.1871.plus.as_5_2_1	44.5169	7.6023	1.52249	4.99332	5.93e-07	1.01e-05	Up	4
comp35778_c0_seq2.363.1667.minus.as_1_1_1	42.784	7.54487	1.34357	5.61552	1.96e-08	4.68e-07	Up	4
comp21689_c0_seq1.452.1870.plus.as_1_1_1	41.8231	7.51478	1.67547	4.48519	7.29e-06	8.92e-05	Up	4
comp80602_c0_seq10.1855.3570.minus.as_1_3_1	40.1082	7.4512	1.37046	5.43703	5.42e-08	1.19e-06	Up	4
comp52736_c0_seq1.295.1707.plus.as_4_1_1	39.8395	7.44176	1.42152	5.23507	1.65e-07	3.21e-06	Up	4
comp47211_c0_seq2.228.1889.minus.as_2_2_1	39.0626	7.41438	1.30728	5.67161	1.41e-08	3.51e-07	Up	4
comp29582_c0_seq2.116.1046.minus.as_1_1_1	38.4397	7.3909	1.32838	5.56386	2.64e-08	6.15e-07	Up	4
comp47246_c0_seq1.178.2058.minus.as_2_2_1	37.6371	7.36133	1.26598	5.8147	6.07e-09	1.59e-07	Up	4
comp21919_c0_seq1.222.853.minus.as_2_1_1	37.3211	7.34767	1.3417	5.47638	4.34e-08	9.64e-07	Up	4
comp44481_c0_seq3.1.371.minus.as_4_1_1	36.3215	7.30868	1.66763	4.38268	1.17e-05	0.000132491	Up	4
comp49437_c0_seq13.716.2155.minus.as_4_2_1	36.2715	7.30625	1.32094	5.53109	3.18e-08	7.32e-07	Up	4
comp48731_c0_seq55.1082.3943.plus.as_2_2_1	36.1385	7.30128	1.29621	5.63281	1.77e-08	4.34e-07	Up	4
comp18826_c0_seq2.1.563.minus.as_5_2_1	35.7522	7.28508	1.36802	5.32526	1.01e-07	2.09e-06	Up	4
comp64515_c0_seq4.299.3784.plus.as_6_2_1	35.463	7.27385	1.39704	5.20662	1.92e-07	3.71e-06	Up	4
comp56573_c0_seq2.127.3111.minus.as_6_1_1	33.8966	7.20935	1.30596	5.52033	3.38e-08	7.69e-07	Up	4
comp30764_c0_seq1.107.835.plus.as_1_1_1	33.8528	7.20647	1.33591	5.39444	6.87e-08	1.46e-06	Up	4
comp48901_c0_seq6.159.2708.plus.as_4_2_1	32.6814	7.15731	1.2818	5.5838	2.35e-08	5.55e-07	Up	4
comp27839_c0_seq1.248.1087.minus.as_1_1_1	32.3895	7.14236	1.43097	4.99126	6e-07	1.01e-05	Up	4
comp35022_c0_seq2.64.1242.plus.as_2_1_1	31.7094	7.1117	1.33744	5.31739	1.05e-07	2.16e-06	Up	4
comp61657_c0_seq1.4.1372.minus.as_5_1_1	31.4545	7.09995	1.38701	5.1189	3.07e-07	5.64e-06	Up	4
comp59072_c0_seq5.321.1220.minus.as_1_2_1	30.9764	7.07842	1.31255	5.39288	6.93e-08	1.46e-06	Up	4
comp51476_c0_seq2.280.1147.minus.as_1_2_1	29.2574	6.99543	1.33358	5.2456	1.56e-07	3.07e-06	Up	4
comp42689_c1_seq14.24.2927.plus.as_2_2_1	28.6615	6.96552	1.38776	5.01927	5.19e-07	8.93e-06	Up	4
comp42170_c0_seq10.425.1982.minus.as_3_1_1	28.056	6.93541	1.52205	4.55662	5.2e-06	6.71e-05	Up	4
comp48192_c0_seq2.1.1820.minus.as_2_2_1	27.7315	6.91816	1.34308	5.15096	2.59e-07	4.85e-06	Up	4
comp15961_c0_seq1.365.703.minus.as_1_1_1	27.4491	6.90365	1.30842	5.27634	1.32e-07	2.65e-06	Up	4
comp53285_c0_seq31.742.2262.minus.as_4_1_1	27.0143	6.88	1.40866	4.88409	1.04e-06	1.65e-05	Up	4
comp7876_c0_seq1.57.1412.minus.as_2_3_1	26.7667	6.86671	1.40896	4.87359	1.1e-06	1.73e-05	Up	4
comp34369_c0_seq1.345.1622.minus.as_1_1_1	26.0927	6.83026	1.42603	4.7897	1.67e-06	2.51e-05	Up	4
comp64515_c0_seq63.2025.6965.plus.as_6_2_1	25.6135	6.80478	1.28945	5.27729	1.31e-07	2.65e-06	Up	4
comp48832_c0_seq1.228.1343.plus.as_2_2_1	25.2093	6.78328	1.31128	5.17303	2.3e-07	4.4e-06	Up	4
comp30117_c0_seq1.747.1679.plus.as_1_1_1	25.2361	6.78193	1.55026	4.37471	1.22e-05	0.000135817	Up	4
comp52031_c0_seq5.299.1993.minus.as_4_1_1	24.7871	6.75608	1.34456	5.02474	5.04e-07	8.75e-06	Up	4
comp39562_c1_seq1.1323.2249.plus.as_2_3_1	24.6024	6.74767	1.36582	4.94038	7.8e-07	1.28e-05	Up	4
comp37627_c0_seq4.140.2383.minus.as_2_1_1	24.4743	6.73818	1.32144	5.09914	3.41e-07	6.21e-06	Up	4
comp49526_c0_seq3.141.3008.minus.as_4_2_1	47.671	6.71875	1.32474	5.07176	3.94e-07	6.97e-06	Up	4
comp37494_c0_seq5.225.1625.plus.as_2_1_1	23.7119	6.69262	1.45272	4.60695	4.09e-06	5.42e-05	Up	4
comp35237_c0_seq3.76.1221.plus.as_1_1_1	23.6494	6.68794	1.38582	4.82598	1.39e-06	2.13e-05	Up	4
comp55983_c1_seq3.501.1745.plus.as_1_2_1	23.5746	6.68367	1.34148	4.98231	6.28e-07	1.05e-05	Up	4
comp32843_c0_seq2.157.1149.plus.as_1_1_1	23.4143	6.67367	1.437	4.64416	3.41e-06	4.69e-05	Up	4
comp28640_c0_seq3.286.1883.minus.as_3_1_1	23.2994	6.66611	1.4347	4.64634	3.38e-06	4.68e-05	Up	4
comp66175_c0_seq1.422.1743.minus.as_5_1_1	22.8699	6.63945	1.50773	4.40361	1.06e-05	0.000124753	Up	4
comp39956_c0_seq2.700.2184.minus.as_3_3_1	22.7187	6.63075	1.3059	5.07754	3.82e-07	6.89e-06	Up	4
comp37371_c0_seq2.299.1720.plus.as_1_1_1	20.8437	6.50527	1.36004	4.78315	1.73e-06	2.57e-05	Up	4
comp31650_c0_seq4.418.1350.plus.as_1_1_1	20.7792	6.50073	1.36248	4.77126	1.83e-06	2.71e-05	Up	4
comp48040_c0_seq1.279.1892.minus.as_4_2_1	20.1164	6.4635	1.4241	4.53866	5.66e-06	7.16e-05	Up	4
comp48287_c0_seq1.146.1855.minus.as_4_2_1	20.1386	6.46113	1.39774	4.62256	3.79e-06	5.1e-05	Up	4
comp43499_c0_seq1.6.563.plus.as_6_1_1	19.935	6.44052	1.39766	4.60808	4.06e-06	5.42e-05	Up	4
comp38725_c0_seq17.123.1022.minus.as_3_3_1	19.4013	6.4051	1.32979	4.81662	1.46e-06	2.21e-05	Up	4
comp49075_c0_seq33.85.1803.plus.as_4_2_1	19.3879	6.40068	1.35966	4.70755	2.51e-06	3.52e-05	Up	4
comp44947_c1_seq5.1.1208.minus.as_2_2_1	19.3718	6.39971	1.40789	4.54561	5.48e-06	7.02e-05	Up	4
comp39340_c0_seq11.316.1032.minus.as_3_1_1	19.0874	6.38066	1.34852	4.73159	2.23e-06	3.2e-05	Up	4
comp75248_c0_seq2.672.1448.plus.as_1_3_1	19.1159	6.38055	1.4481	4.40617	1.05e-05	0.000124051	Up	4
comp55030_c0_seq2.32.1642.minus.as_1_2_1	18.943	6.37201	1.40344	4.54029	5.62e-06	7.15e-05	Up	4
comp30641_c0_seq4.321.1484.minus.as_5_2_1	18.5834	6.33954	1.3459	4.71027	2.47e-06	3.5e-05	Up	4
comp37877_c0_seq8.247.1521.minus.as_2_1_1	18.5376	6.3372	1.33531	4.74587	2.08e-06	3e-05	Up	4
comp64515_c0_seq67.135.1772.plus.as_6_2_1	17.6624	6.26585	1.38852	4.5126	6.4e-06	7.99e-05	Up	4
comp23020_c0_seq3.352.2328.minus.as_5_2_1	17.5241	6.25407	1.41384	4.42345	9.71e-06	0.000116687	Up	4
comp32994_c0_seq7.133.1998.plus.as_3_3_1	17.0407	6.21363	1.40622	4.41866	9.93e-06	0.000118523	Up	4
comp31204_c0_seq17.52.2082.minus.as_5_2_1	16.2641	6.14619	1.45598	4.22133	2.43e-05	0.000257703	Up	4
comp25056_c1_seq5.159.452.minus.as_1_1_1	16.2375	6.14408	1.43321	4.28693	1.81e-05	0.000197725	Up	4
comp44576_c0_seq5.47.1477.minus.as_4_1_1	15.8745	6.11166	1.3931	4.3871	1.15e-05	0.000131363	Up	4
comp52442_c0_seq1.194.1813.plus.as_3_2_1	15.6593	6.09738	1.64018	3.7175	0.000201207	0.00172773	Up	4
comp64589_c0_seq3.514.1313.minus.as_6_2_1	15.672	6.09307	1.55335	3.92253	8.76e-05	0.000836819	Up	4
comp50789_c0_seq28.209.2221.plus.as_4_1_1	15.5148	6.08002	1.42099	4.27871	1.88e-05	0.000204	Up	4
comp34964_c0_seq4.707.1729.minus.as_2_1_1	15.2979	6.05797	1.52536	3.97151	7.14e-05	0.000695953	Up	4
comp54331_c0_seq4.90.689.plus.as_1_2_1	15.2398	6.05407	1.42626	4.24473	2.19e-05	0.000236172	Up	4
comp61927_c0_seq6.279.1678.minus.as_6_2_1	15.0845	6.04795	1.34355	4.50148	6.75e-06	8.32e-05	Up	4
comp48800_c0_seq6.341.2062.plus.as_4_2_1	15.1604	6.04533	1.35532	4.46045	8.18e-06	9.89e-05	Up	4
comp44473_c1_seq4.216.1745.plus.as_4_1_1	15.0593	6.03641	1.57441	3.83407	0.000126041	0.00114638	Up	4
comp68859_c0_seq28.736.2067.minus.as_5_1_1	14.7175	6.00773	1.37195	4.37896	1.19e-05	0.000133978	Up	4
comp32480_c1_seq1.301.1245.plus.as_1_1_1	14.7672	6.00715	1.36696	4.39453	1.11e-05	0.000127732	Up	4
comp41057_c3_seq1.25.885.minus.as_5_3_1	14.6113	5.99794	1.30869	4.58315	4.58e-06	5.99e-05	Up	4
comp30440_c0_seq1.381.1259.minus.as_1_1_1	14.4993	5.98397	1.32012	4.53289	5.82e-06	7.31e-05	Up	4
comp39972_c0_seq1.212.1735.plus.as_2_2_1	14.3869	5.96868	1.45335	4.10684	4.01e-05	0.000414111	Up	4
comp35467_c0_seq1.134.1558.plus.as_1_1_1	13.986	5.92805	1.44482	4.10298	4.08e-05	0.00041882	Up	4
comp29935_c0_seq1.82.1773.minus.as_5_3_1	13.8887	5.92542	1.40162	4.22755	2.36e-05	0.000252089	Up	4
comp43436_c0_seq1.93.1900.minus.as_6_2_1	13.7426	5.91502	1.39683	4.2346	2.29e-05	0.000245683	Up	4
comp39128_c0_seq8.333.1846.minus.as_3_3_1	13.7172	5.90191	1.33607	4.41738	9.99e-06	0.000118523	Up	4
comp49075_c0_seq11.85.1803.plus.as_4_2_1	13.6632	5.90126	1.31741	4.47944	7.48e-06	9.1e-05	Up	4
comp52482_c0_seq1.126.1820.plus.as_1_2_1	13.6904	5.89933	2.00052	2.9489	0.00318912	0.0177977	Up	4
comp18223_c0_seq3.4.624.plus.as_5_2_1	13.5894	5.89011	1.34299	4.38583	1.16e-05	0.000131363	Up	4
comp41201_c0_seq9.721.1601.minus.as_5_3_1	13.4783	5.87574	1.34895	4.35578	1.33e-05	0.000147243	Up	4
comp43016_c0_seq1.11.862.minus.as_1_2_1	13.4146	5.86776	1.55666	3.76947	0.000163596	0.00144661	Up	4
comp44918_c1_seq8.463.1817.minus.as_4_2_1	12.7224	5.79693	1.31885	4.39543	1.11e-05	0.000127732	Up	4
comp51669_c0_seq2.359.775.plus.as_1_2_1	12.4736	5.76543	1.63868	3.51835	0.000434244	0.00327828	Up	4
comp29554_c0_seq2.359.2578.minus.as_1_1_1	12.4511	5.7604	1.3834	4.16395	3.13e-05	0.000330075	Up	4
comp59529_c0_seq13.10.1293.plus.as_1_2_1	12.2428	5.73583	1.45159	3.95142	7.77e-05	0.000749433	Up	4
comp38388_c0_seq1.796.1125.plus.as_1_2_1	12.0571	5.71452	1.38251	4.13345	3.57e-05	0.000372981	Up	4
comp14557_c0_seq1.268.1180.minus.as_5_3_1	12.0535	5.71323	1.39035	4.1092	3.97e-05	0.000412139	Up	4
comp59115_c0_seq47.819.2072.minus.as_1_2_1	11.9324	5.69801	1.47623	3.85983	0.000113464	0.00103692	Up	4
comp35992_c0_seq1.422.733.plus.as_2_1_1	11.4014	5.63295	1.71561	3.28334	0.00102583	0.00696117	Up	4
comp34135_c0_seq3.407.1339.minus.as_2_1_1	11.3793	5.62939	1.51072	3.72628	0.000194323	0.00168708	Up	4
comp55030_c0_seq8.32.1618.minus.as_1_2_1	11.3719	5.6289	1.40634	4.00253	6.27e-05	0.000617005	Up	4
comp39226_c0_seq1.116.1163.minus.as_4_2_1	22.1579	5.62314	1.60546	3.50251	0.000460893	0.00343223	Up	4
comp48501_c0_seq2.1.1000.minus.as_4_2_1	11.3207	5.6228	1.44628	3.88778	0.000101166	0.000947195	Up	4
comp33448_c0_seq1.240.680.minus.as_1_1_1	11.2404	5.61221	1.39768	4.01539	5.93e-05	0.000587338	Up	4
comp33070_c0_seq10.1.636.minus.as_5_2_1	10.7226	5.54392	1.42115	3.90102	9.58e-05	0.000905715	Up	4
comp56245_c0_seq2.413.2568.minus.as_6_1_1	10.7257	5.54387	1.50951	3.67264	0.000240061	0.00202884	Up	4
comp49143_c0_seq9.1163.2290.minus.as_4_2_1	10.7005	5.54035	1.46267	3.78784	0.000151963	0.00136267	Up	4
comp52633_c0_seq3.140.1525.minus.as_4_3_1	10.6371	5.53947	1.71975	3.2211	0.001277	0.00824012	Up	4
comp53790_c0_seq9.4584.6122.plus.as_6_1_1	10.6475	5.5343	1.47928	3.74122	0.000183129	0.00160447	Up	4
comp71289_c0_seq1.7.1239.plus.as_1_3_1	10.6338	5.5316	1.5255	3.62609	0.000287749	0.00238293	Up	4
comp69890_c0_seq1.33.1490.plus.as_5_1_1	10.5034	5.5188	1.72181	3.20524	0.0013495	0.00864945	Up	4
comp42177_c0_seq1.196.1770.minus.as_4_2_1	10.4405	5.51773	1.40059	3.93957	8.16e-05	0.000783472	Up	4
comp45686_c0_seq1.520.1428.plus.as_4_3_1	10.501	5.51339	1.59826	3.44963	0.000561352	0.0040613	Up	4
comp36309_c1_seq1.1.466.minus.as_3_1_1	10.2462	5.48352	1.34635	4.07287	4.64e-05	0.00046681	Up	4
comp37207_c0_seq10.95.700.plus.as_3_3_1	10.2072	5.47221	1.59068	3.44018	0.00058132	0.00417414	Up	4
comp60205_c1_seq5.315.1355.plus.as_6_3_1	10.181	5.46834	1.56143	3.50213	0.000461558	0.00343223	Up	4
comp53327_c0_seq2.230.1038.minus.as_3_2_1	10.1483	5.46734	1.35576	4.03268	5.51e-05	0.000551453	Up	4
comp59541_c0_seq1.1.1270.minus.as_6_2_1	10.0573	5.4596	1.39414	3.9161	9e-05	0.000855173	Up	4
comp37723_c0_seq5.420.1874.minus.as_3_1_1	9.90612	5.44057	1.37309	3.9623	7.42e-05	0.000719718	Up	4
comp68859_c0_seq10.805.2317.minus.as_5_1_1	9.73621	5.40846	1.45556	3.71572	0.000202624	0.00172773	Up	4
comp56091_c0_seq5.575.3751.minus.as_6_1_1	9.58627	5.38697	2.03942	2.64142	0.00825581	0.0383664	Up	4
comp56844_c0_seq1.52.804.minus.as_6_2_1	9.50956	5.38531	1.4841	3.62866	0.000284891	0.00237617	Up	4
comp33684_c0_seq3.444.800.plus.as_2_2_1	9.53157	5.38131	1.42198	3.78438	0.000154089	0.00137528	Up	4
comp76732_c0_seq4.529.1482.minus.as_1_3_1	9.45929	5.36309	1.47436	3.63757	0.000275219	0.00230557	Up	4
comp29580_c0_seq5.248.1003.plus.as_1_1_1	9.46296	5.36245	1.51859	3.5312	0.000413686	0.00317326	Up	4
comp55705_c0_seq1.52.1725.minus.as_6_1_1	9.34958	5.35503	1.49389	3.58463	0.000337556	0.00268638	Up	4
comp34891_c0_seq8.105.1499.minus.as_1_1_1	9.27833	5.34212	1.40126	3.81236	0.000137644	0.00124597	Up	4
comp43845_c0_seq2.219.1124.minus.as_4_2_1	9.23899	5.34119	1.37492	3.88474	0.000102439	0.000954432	Up	4
comp45267_c0_seq1.37.1666.minus.as_2_2_1	32.8472	5.31349	1.20868	4.39613	1.1e-05	0.000127732	Up	4
comp39659_c0_seq1.11.1018.plus.as_4_3_1	9.04362	5.30539	1.66849	3.17975	0.001474	0.00935326	Up	4
comp34918_c0_seq1.396.1061.minus.as_2_1_1	8.69418	5.2398	1.50847	3.47358	0.000513555	0.0037582	Up	4
comp61071_c0_seq2.1005.1724.minus.as_6_3_1	8.63463	5.23931	1.50226	3.48762	0.000487341	0.00360784	Up	4
comp39128_c0_seq2.1161.2038.minus.as_3_3_1	8.64779	5.23889	1.44806	3.61786	0.000297051	0.00244554	Up	4
comp47113_c0_seq1.76.1044.minus.as_4_2_1	8.58531	5.23669	1.40083	3.73827	0.00018529	0.001616	Up	4
comp38365_c0_seq4.853.1476.minus.as_3_1_1	8.63987	5.23285	1.47225	3.55433	0.000378945	0.00295074	Up	4
comp33967_c0_seq6.21.1763.minus.as_2_1_1	8.59474	5.23085	1.45707	3.58999	0.000330691	0.00265121	Up	4
comp34709_c1_seq5.90.1370.plus.as_1_1_1	8.52521	5.21252	1.44428	3.60907	0.000307301	0.00249764	Up	4
comp48780_c0_seq1.332.2383.minus.as_6_2_1	8.39588	5.20049	1.38197	3.7631	0.000167821	0.00147713	Up	4
comp65041_c0_seq8.375.1315.minus.as_5_1_1	8.35638	5.18341	1.46701	3.53331	0.00041039	0.00316066	Up	4
comp36725_c0_seq2.1.1433.minus.as_3_3_1	16.2355	5.16171	1.33359	3.87053	0.000108599	0.000997229	Up	4
comp38575_c0_seq2.437.861.minus.as_2_3_1	8.19489	5.15566	1.56268	3.29925	0.000969434	0.0066605	Up	4
comp61247_c0_seq1.1.1495.minus.as_6_2_1	8.05881	5.14627	1.69511	3.03595	0.00239778	0.014135	Up	4
comp25135_c0_seq2.49.854.minus.as_6_1_1	7.96724	5.12071	1.43576	3.56656	0.000361698	0.00285473	Up	4
comp49075_c0_seq1.372.2111.plus.as_4_2_1	7.84271	5.10676	1.43282	3.56414	0.000365047	0.00285754	Up	4
comp52958_c0_seq37.734.3211.plus.as_4_3_1	7.83878	5.09876	1.76266	2.89266	0.00382	0.0204949	Up	4
comp40614_c1_seq2.90.653.plus.as_4_3_1	7.86595	5.09478	1.63026	3.12513	0.00177728	0.0108802	Up	4
comp38295_c0_seq1.353.1593.minus.as_5_3_1	7.74441	5.08999	1.791	2.84198	0.00448343	0.0230818	Up	4
comp67450_c0_seq1.395.1063.minus.as_5_1_1	7.77782	5.0817	1.45109	3.50197	0.000461823	0.00343223	Up	4
comp57558_c0_seq2.1.504.minus.as_1_2_1	7.78482	5.08034	1.55217	3.27306	0.00106391	0.00718049	Up	4
comp39212_c0_seq1.1.1605.minus.as_3_3_1	7.70143	5.06638	1.64302	3.08358	0.00204525	0.0122459	Up	4
comp68859_c0_seq3.726.2042.minus.as_5_1_1	7.58423	5.04458	1.42345	3.54391	0.000394237	0.00304856	Up	4
comp39213_c0_seq1.115.1815.minus.as_5_3_1	7.51175	5.0392	1.43044	3.52283	0.000426972	0.00324907	Up	4
comp79179_c0_seq1.1359.1676.plus.as_1_3_1	7.52002	5.03068	1.46143	3.4423	0.000576786	0.00415721	Up	4
comp32896_c0_seq1.512.1015.plus.as_4_3_1	7.47495	5.02288	1.44074	3.48632	0.000489709	0.00361137	Up	4
comp52853_c0_seq2.1.911.minus.as_4_3_1	7.4568	5.01904	1.79635	2.79403	0.00520563	0.0260282	Up	4
comp52711_c0_seq1.1.597.minus.as_4_3_1	7.4127	5.0133	1.72218	2.91101	0.00360258	0.0196598	Up	4
comp64542_c0_seq10.370.3328.minus.as_6_2_1	7.42563	5.01181	1.48231	3.38107	0.000722031	0.0051077	Up	4
comp58605_c0_seq3.107.1996.plus.as_6_2_1	7.3853	5.01037	1.63446	3.06547	0.0021733	0.0129315	Up	4
comp42136_c0_seq1.382.894.minus.as_6_1_1	7.31308	4.99907	1.40677	3.55357	0.000380044	0.00295074	Up	4
comp35930_c0_seq2.316.1185.minus.as_1_1_1	7.29781	4.99848	1.3874	3.60278	0.000314831	0.002548	Up	4
comp21376_c0_seq2.193.1023.minus.as_4_2_1	7.28729	4.99446	1.40116	3.56451	0.000364543	0.00285754	Up	4
comp45811_c0_seq2.323.1669.minus.as_6_1_1	69.205	4.99305	0.984366	5.07235	3.93e-07	6.97e-06	Up	4
comp52523_c0_seq1.526.2379.plus.as_6_1_1	7.14161	4.96979	1.43298	3.46816	0.000524043	0.00380579	Up	4
comp33720_c0_seq5.513.1022.plus.as_2_1_1	7.11063	4.95076	1.71831	2.88119	0.00396179	0.021078	Up	4
comp39469_c0_seq6.9.543.minus.as_3_1_1	7.08386	4.94667	1.47655	3.35015	0.000807684	0.0056302	Up	4
comp35242_c0_seq2.120.680.minus.as_1_1_1	7.09047	4.94479	1.53231	3.22702	0.00125085	0.00812629	Up	4
comp27930_c0_seq1.349.1385.minus.as_5_2_1	7.01638	4.94239	1.4043	3.51947	0.000432414	0.00327742	Up	4
comp40625_c1_seq2.293.1852.plus.as_5_3_1	6.93441	4.92325	1.49826	3.28598	0.0010163	0.00695744	Up	4
comp46602_c0_seq2.746.1162.plus.as_1_2_1	6.85867	4.91243	1.43091	3.43308	0.000596764	0.00426899	Up	4
comp56390_c1_seq1.1.4257.minus.as_6_1_1	6.88293	4.90572	1.41079	3.47729	0.000506516	0.00372094	Up	4
comp44296_c0_seq1.154.1149.plus.as_4_2_1	6.76354	4.89638	1.64665	2.97353	0.00294392	0.0167348	Up	4
comp58625_c0_seq2.288.1412.minus.as_1_2_1	6.82142	4.88857	1.54493	3.16426	0.00155477	0.00970464	Up	4
comp68448_c0_seq1.112.1666.minus.as_4_1_1	6.73006	4.87083	1.87979	2.59115	0.00956561	0.0427876	Up	4
comp41079_c0_seq1.114.1847.minus.as_5_3_1	6.66703	4.86978	1.49467	3.25811	0.00112159	0.00746421	Up	4
comp39708_c0_seq1.1.1799.minus.as_4_2_1	6.62005	4.86303	1.48936	3.26518	0.00109395	0.00732836	Up	4
comp45855_c0_seq5.21.806.minus.as_4_2_1	6.53505	4.83291	1.44047	3.3551	0.000793368	0.00555372	Up	4
comp16438_c0_seq1.71.1168.plus.as_5_3_1	6.51088	4.8314	1.54267	3.13184	0.00173717	0.0106688	Up	4
comp33787_c0_seq1.1.1215.minus.as_4_2_1	6.49864	4.83034	1.59705	3.02454	0.00249009	0.0146341	Up	4
comp36684_c0_seq1.372.1556.minus.as_4_2_1	6.51308	4.82311	1.65959	2.90621	0.00365834	0.0199072	Up	4
comp37515_c1_seq9.37.978.minus.as_3_3_1	6.45446	4.81155	1.44778	3.32341	0.000889253	0.00613167	Up	4
comp33602_c0_seq1.1.335.minus.as_3_1_1	6.34067	4.78948	1.88998	2.53414	0.0112723	0.0479511	Up	4
comp61561_c0_seq11.26.1003.plus.as_6_3_1	6.32795	4.78007	1.61144	2.96633	0.00301374	0.0170808	Up	4
comp56529_c0_seq1.141.2189.plus.as_6_1_1	6.25676	4.77465	1.40697	3.39356	0.000689899	0.00489854	Up	4
comp61857_c0_seq1.1.776.minus.as_5_1_1	12.7975	4.77372	1.33004	3.58916	0.000331748	0.00265121	Up	4
comp33191_c0_seq1.363.1948.minus.as_4_2_1	6.16207	4.75955	1.66428	2.85983	0.00423874	0.022253	Up	4
comp68874_c1_seq20.31.933.minus.as_5_1_1	6.10667	4.73034	1.63293	2.89684	0.00376945	0.0203119	Up	4
comp58040_c1_seq1.1.2438.minus.as_6_2_1	6.00527	4.70802	1.45605	3.23341	0.00122321	0.00800114	Up	4
comp50486_c0_seq11.311.2383.minus.as_6_1_1	5.97576	4.70734	1.49601	3.14659	0.00165189	0.0102439	Up	4
comp58905_c0_seq3.641.2017.plus.as_1_2_1	6.011	4.70545	1.75398	2.68273	0.00730237	0.0346954	Up	4
comp53510_c0_seq3.1.938.minus.as_4_1_1	5.99959	4.70502	1.5711	2.99473	0.00274685	0.0157988	Up	4
comp33678_c0_seq1.128.1765.minus.as_4_2_1	5.91269	4.69946	1.59283	2.9504	0.00317367	0.0177763	Up	4
comp38053_c0_seq8.240.782.plus.as_2_3_1	5.98653	4.69941	1.56967	2.99389	0.00275445	0.0157988	Up	4
comp44104_c0_seq1.429.1778.minus.as_6_1_1	5.9285	4.69404	1.48102	3.16947	0.0015272	0.00959521	Up	4
comp49213_c0_seq1.257.4990.minus.as_4_2_1	50.3008	4.69292	0.826989	5.67471	1.39e-08	3.49e-07	Up	4
comp27646_c0_seq1.413.1051.minus.as_1_1_1	5.94024	4.69205	1.44741	3.24168	0.00118828	0.00782624	Up	4
comp56395_c0_seq1.136.4627.minus.as_6_1_1	5.87843	4.68285	1.44396	3.24307	0.00118249	0.00781508	Up	4
comp33598_c0_seq1.231.1973.minus.as_6_2_1	5.81835	4.6787	1.78964	2.61433	0.00894023	0.040789	Up	4
comp73669_c0_seq5.139.804.minus.as_1_3_1	5.80375	4.65991	1.51076	3.08449	0.00203901	0.0122459	Up	4
comp36292_c0_seq1.29.640.plus.as_4_2_1	5.70422	4.64873	1.59199	2.92007	0.00349953	0.0192072	Up	4
comp44618_c0_seq1.37.2088.minus.as_6_2_1	5.73246	4.64571	1.43662	3.23378	0.00122164	0.00800114	Up	4
comp19500_c0_seq1.198.986.plus.as_4_2_1	5.60474	4.62136	1.53853	3.00375	0.0026667	0.0155375	Up	4
comp64158_c0_seq2.1.3652.minus.as_6_2_1	5.61545	4.62018	1.4445	3.19847	0.0013816	0.00882437	Up	4
comp37099_c0_seq1.220.4320.minus.as_6_1_1	5.58233	4.6153	1.45504	3.17195	0.00151422	0.00954506	Up	4
comp51647_c0_seq6.111.608.plus.as_6_1_1	5.54577	4.59733	1.45963	3.14965	0.00163468	0.0101702	Up	4
comp13803_c0_seq2.1.1014.minus.as_4_2_1	5.54323	4.59619	1.55603	2.9538	0.00313888	0.0176851	Up	4
comp42233_c0_seq1.1.1611.minus.as_3_1_1	5.55159	4.59186	1.74329	2.63402	0.00843816	0.0390239	Up	4
comp33002_c0_seq1.214.1110.plus.as_1_1_1	5.49395	4.57875	1.48305	3.0874	0.00201918	0.012166	Up	4
comp31593_c0_seq1.20.1720.minus.as_5_3_1	5.44051	4.56836	1.43794	3.17702	0.00148795	0.00941056	Up	4
comp41346_c0_seq29.106.960.plus.as_5_3_1	5.38928	4.55499	1.64705	2.76554	0.00568282	0.0281927	Up	4
comp44510_c0_seq12.734.1510.plus.as_4_1_1	5.41252	4.55394	1.75052	2.60149	0.00928202	0.0420111	Up	4
comp39142_c0_seq4.1542.2033.plus.as_2_1_1	5.31372	4.52657	1.73854	2.60366	0.0092235	0.0418454	Up	4
comp37518_c0_seq2.760.1776.minus.as_3_3_1	5.30452	4.52496	1.62666	2.78176	0.00540656	0.0269622	Up	4
comp48731_c0_seq25.1082.4033.plus.as_2_2_1	5.24149	4.51571	1.44144	3.13278	0.0017316	0.0106688	Up	4
comp24319_c0_seq1.136.3058.minus.as_6_1_1	5.26929	4.51562	1.63347	2.76443	0.00570227	0.0282159	Up	4
comp38862_c0_seq1.161.958.plus.as_5_3_1	5.20978	4.50954	1.69427	2.66163	0.00777623	0.0365828	Up	4
comp65217_c0_seq9.1390.1892.minus.as_5_1_1	5.23581	4.5087	1.50405	2.99771	0.00272016	0.0156964	Up	4
comp55870_c0_seq1.382.1644.minus.as_6_2_1	5.20772	4.50604	1.44359	3.12142	0.00179981	0.0109709	Up	4
comp35924_c0_seq1.1.1097.minus.as_4_2_1	5.18316	4.49308	1.50301	2.98939	0.00279531	0.0159851	Up	4
comp38186_c0_seq1.103.1362.plus.as_4_2_1	10.2845	4.47846	1.33048	3.36605	0.00076254	0.00537436	Up	4
comp55952_c0_seq1.1.3427.minus.as_6_2_1	5.10789	4.47638	1.45557	3.07534	0.00210265	0.0125502	Up	4
comp46516_c0_seq3.444.1967.minus.as_1_2_1	5.10246	4.4759	1.48316	3.01782	0.00254602	0.0149169	Up	4
comp48270_c0_seq1.119.2728.minus.as_4_2_1	25.1262	4.47354	1.18636	3.77081	0.000162716	0.00144552	Up	4
comp40849_c1_seq5.259.2944.minus.as_3_3_1	34.3517	4.46862	1.2155	3.67637	0.000236579	0.00200829	Up	4
comp56672_c0_seq1.83.1705.plus.as_6_1_1	4.93799	4.42416	1.50062	2.94822	0.00319613	0.0177977	Up	4
comp35075_c0_seq4.994.1964.minus.as_5_3_1	4.93946	4.42399	1.50362	2.94223	0.00325862	0.018093	Up	4
comp82804_c0_seq1.34.1524.plus.as_6_2_1	4.9078	4.41787	1.49386	2.95736	0.00310287	0.017534	Up	4
comp40970_c0_seq1.55.1331.minus.as_4_2_1	4.80513	4.4031	1.56832	2.80753	0.00499236	0.0252703	Up	4
comp31708_c0_seq2.294.842.minus.as_3_1_1	4.86077	4.39775	1.62813	2.7011	0.00691099	0.0330827	Up	4
comp80232_c0_seq25.1.685.minus.as_1_3_1	4.81996	4.39186	1.48839	2.95075	0.00317003	0.0177763	Up	4
comp49702_c0_seq1.395.1363.plus.as_1_2_1	4.71719	4.36036	1.49322	2.92011	0.00349908	0.0192072	Up	4
comp64489_c0_seq1.3229.4366.minus.as_6_2_1	4.52091	4.30983	1.49477	2.88327	0.00393572	0.0209978	Up	4
comp40552_c0_seq1.248.2440.minus.as_6_1_1	4.44859	4.2909	1.53294	2.79912	0.0051242	0.0257559	Up	4
comp50029_c0_seq2.363.881.minus.as_6_1_1	4.44687	4.28341	1.48769	2.87924	0.0039864	0.0211501	Up	4
comp36137_c0_seq2.275.1607.minus.as_4_2_1	4.44986	4.28326	1.60511	2.66852	0.00761868	0.036019	Up	4
comp17054_c0_seq1.179.753.minus.as_5_3_1	4.45275	4.28177	1.47427	2.90434	0.00368027	0.0199696	Up	4
comp62855_c0_seq1.93.1986.minus.as_6_2_1	9.08691	4.28071	1.38463	3.09158	0.00199092	0.0120337	Up	4
comp53444_c0_seq1.76.1793.minus.as_6_2_1	4.41017	4.2726	1.5078	2.83367	0.00460172	0.0236271	Up	4
comp36700_c0_seq1.412.1377.plus.as_4_2_1	4.41981	4.26525	1.53443	2.77969	0.00544109	0.0270638	Up	4
comp13651_c0_seq2.1.422.minus.as_4_3_1	4.41262	4.25811	1.61737	2.63274	0.00846998	0.0390765	Up	4
comp54070_c0_seq2.304.2037.minus.as_6_2_1	4.36354	4.24468	1.66183	2.55423	0.0106424	0.0460929	Up	4
comp35740_c0_seq1.101.733.minus.as_2_1_1	4.31621	4.23606	1.48237	2.85762	0.00426832	0.022253	Up	4
comp33689_c0_seq1.540.974.minus.as_3_1_1	4.2915	4.23158	1.53177	2.76254	0.00573528	0.0283059	Up	4
comp48924_c0_seq1.168.1817.plus.as_6_1_1	8.68416	4.2313	1.48663	2.84624	0.00442389	0.0228369	Up	4
comp63649_c0_seq2.15.2453.plus.as_6_2_1	4.27662	4.22663	1.5914	2.65593	0.00790906	0.0369728	Up	4
comp54931_c0_seq2.1.1908.minus.as_6_1_1	4.24134	4.21459	1.50714	2.79642	0.00516722	0.0259039	Up	4
comp43234_c0_seq1.313.879.minus.as_3_2_1	4.21027	4.19305	1.54527	2.71346	0.00665837	0.0322335	Up	4
comp52999_c0_seq2.368.1609.minus.as_6_1_1	4.17826	4.19082	1.63053	2.57023	0.0101632	0.0449056	Up	4
comp37555_c0_seq1.1.3456.minus.as_6_1_1	4.1604	4.18555	1.49113	2.80696	0.00500114	0.0252703	Up	4
comp27799_c0_seq34.215.1315.minus.as_5_2_1	4.09977	4.16172	1.51134	2.75366	0.00589325	0.0289786	Up	4
comp54989_c0_seq5.81.958.minus.as_6_1_1	4.04731	4.13339	1.64209	2.51715	0.0118308	0.0498825	Up	4
comp64045_c0_seq1.190.2428.minus.as_6_2_1	3.98507	4.11874	1.51082	2.72616	0.0064075	0.0312202	Up	4
comp59388_c0_seq2.41.2359.plus.as_1_2_1	3.95864	4.10563	1.59259	2.57796	0.00993842	0.0443514	Up	4
comp52139_c0_seq2.290.1054.minus.as_6_1_1	3.92468	4.10477	1.5163	2.70709	0.00678762	0.0325738	Up	4
comp39359_c0_seq1.69.987.minus.as_4_2_1	3.91778	4.10376	1.53837	2.66761	0.00763928	0.0360272	Up	4
comp48812_c0_seq1.196.1812.plus.as_1_2_1	3.9146	4.09399	1.50898	2.71308	0.0066661	0.0322335	Up	4
comp46052_c0_seq1.366.2975.minus.as_6_1_1	3.84795	4.0834	1.59431	2.56123	0.0104303	0.0454839	Up	4
comp35289_c0_seq2.355.1860.minus.as_6_1_1	7.90307	4.07973	1.41349	2.88628	0.00389823	0.0208561	Up	4
comp57279_c0_seq1.170.768.minus.as_6_2_1	7.66067	4.05137	1.35125	2.99823	0.0027155	0.0156964	Up	4
comp43776_c0_seq1.1.391.minus.as_2_2_1	3.80866	4.04696	1.59094	2.54376	0.0109667	0.0471765	Up	4
comp41708_c0_seq1.87.1046.plus.as_4_2_1	3.74749	4.03882	1.54279	2.61786	0.0088482	0.0406252	Up	4
comp53464_c0_seq2.291.2564.minus.as_6_1_1	3.7374	4.02791	1.54561	2.60603	0.00915976	0.0416551	Up	4
comp51639_c0_seq1.11.2434.minus.as_6_1_1	7.39079	4.00121	1.38069	2.89798	0.00375575	0.0203119	Up	4
comp89577_c0_seq1.1.648.minus.as_6_2_1	3.64766	3.99755	1.55239	2.5751	0.0100211	0.0445425	Up	4
comp41283_c0_seq1.206.2905.minus.as_6_1_1	7.335	3.98502	1.3948	2.85706	0.00427584	0.022253	Up	4
comp30417_c0_seq1.159.1052.plus.as_2_1_1	48.246	3.98214	1.02596	3.88139	0.000103862	0.000962992	Up	4
comp52798_c0_seq1.1.1076.minus.as_6_1_1	3.61575	3.97851	1.53314	2.595	0.0094591	0.042551	Up	4
comp56700_c0_seq2.221.2068.minus.as_6_1_1	3.60044	3.97641	1.56879	2.5347	0.0112544	0.0479511	Up	4
comp54010_c0_seq3.131.1458.minus.as_6_2_1	3.58663	3.97476	1.56966	2.53224	0.0113337	0.0481051	Up	4
comp63952_c0_seq1.291.2372.minus.as_6_2_1	3.56417	3.96004	1.54075	2.57021	0.0101637	0.0449056	Up	4
comp16640_c0_seq2.141.774.minus.as_5_3_1	6.73101	3.84358	1.49576	2.56965	0.0101802	0.0449056	Up	4
comp56046_c0_seq1.167.1157.minus.as_6_2_1	16.6337	3.81231	1.20319	3.16849	0.00153232	0.00959584	Up	4
comp55112_c0_seq1.251.3136.minus.as_6_1_1	16.7196	3.777	0.997067	3.78811	0.000151799	0.00136267	Up	4
comp55864_c0_seq1.406.2247.minus.as_6_1_1	6.27405	3.73416	1.41055	2.64731	0.00811355	0.0377973	Up	4
comp64223_c0_seq2.279.3636.minus.as_6_2_1	6.14171	3.71958	1.43368	2.59443	0.00947487	0.042551	Up	4
comp49370_c0_seq3.1.5103.minus.as_6_1_1	6.13373	3.71686	1.421	2.61566	0.00890547	0.040789	Up	4
comp56136_c0_seq3.193.2178.minus.as_6_1_1	6.11298	3.71419	1.44248	2.57487	0.0100279	0.0445425	Up	4
comp47675_c0_seq2.543.2999.minus.as_6_1_1	6.03872	3.67557	1.40609	2.61404	0.00894796	0.040789	Up	4
comp41087_c0_seq1.48.982.minus.as_4_2_1	20.0444	3.59842	0.895477	4.01844	5.86e-05	0.000582801	Up	4
comp50857_c0_seq1.352.3774.plus.as_6_1_1	5.67878	3.59246	1.40081	2.56456	0.0103308	0.0453822	Up	4
comp64435_c0_seq1.90.1941.minus.as_6_2_1	13.7958	3.58274	1.25311	2.85908	0.00424865	0.022253	Up	4
comp9877_c0_seq1.123.2078.minus.as_5_3_1	9.79697	3.53897	1.25847	2.81212	0.00492155	0.0250671	Up	4
comp52166_c0_seq1.270.3746.plus.as_6_1_1	5.47561	3.51924	1.39287	2.52661	0.011517	0.0487747	Up	4
comp48279_c0_seq1.154.1782.plus.as_4_2_1	15.5414	3.36662	1.26775	2.65558	0.00791722	0.0369728	Up	4
comp52997_c0_seq2.770.3154.minus.as_6_1_1	8.56987	3.28982	1.22693	2.68133	0.00733302	0.0347545	Up	4
comp47588_c0_seq2.503.1788.minus.as_6_1_1	9.84188	3.28098	1.2649	2.59386	0.00949043	0.042551	Up	4
comp24295_c0_seq1.39.1215.minus.as_5_3_1	8.09206	3.24763	1.22179	2.65809	0.00785839	0.0368784	Up	4
comp56751_c0_seq6.409.4506.plus.as_6_1_1	14.6652	3.21084	1.02885	3.1208	0.00180358	0.0109709	Up	4
comp34694_c0_seq1.378.1166.plus.as_2_1_1	54.7248	3.16116	0.850543	3.71664	0.00020189	0.00172773	Up	4
comp68694_c0_seq1.1.1584.minus.as_4_2_1	7.49211	3.12958	1.18999	2.62992	0.00854051	0.0393069	Up	4
comp21320_c0_seq1.98.1318.minus.as_2_2_1	20.513	3.07882	0.943177	3.2643	0.00109734	0.00732836	Up	4
comp55330_c0_seq1.75.2393.minus.as_6_1_1	15.1604	3.07293	0.947205	3.24421	0.00117777	0.00781092	Up	4
comp56669_c0_seq3.1.3542.minus.as_6_1_1	20.0705	2.97826	0.816659	3.64688	0.00026544	0.00223344	Up	4
comp29402_c0_seq1.194.1324.minus.as_4_2_1	16.2873	2.92243	0.89018	3.28297	0.0010272	0.00696117	Up	4
comp43000_c0_seq2.777.4004.minus.as_6_1_1	9.66685	2.92242	1.06147	2.75318	0.00590192	0.0289786	Up	4
comp41275_c0_seq1.75.2546.minus.as_5_3_1	30.4131	2.85817	0.658392	4.34113	1.42e-05	0.000156498	Up	4
comp40284_c0_seq1.88.1756.minus.as_5_3_1	9.41288	2.7869	1.07295	2.59743	0.00939241	0.0424102	Up	4
comp10291_c0_seq1.133.475.minus.as_4_3_1	41.3609	2.77045	0.912228	3.03701	0.00238938	0.0141292	Up	4
comp47829_c0_seq1.595.2235.minus.as_4_2_1	13.4967	2.75868	1.04522	2.63934	0.00830685	0.0385099	Up	4
comp63971_c0_seq2.402.2489.minus.as_6_2_1	11.4722	2.68605	0.951771	2.82216	0.00477012	0.0243608	Up	4
comp55125_c0_seq1.145.2140.minus.as_6_1_1	24.0041	2.64075	0.730817	3.61342	0.000302186	0.00246656	Up	4
comp51202_c0_seq2.1.2052.minus.as_4_1_1	45.6773	2.56742	0.943457	2.72128	0.00650287	0.0316043	Up	4
comp61036_c0_seq1.181.1839.minus.as_6_2_1	12.9944	2.56082	1.01037	2.53453	0.0112599	0.0479511	Up	4
comp56783_c0_seq1.72.3977.minus.as_6_1_1	14.6628	2.51724	0.915911	2.74835	0.00598964	0.0293339	Up	4
comp49470_c0_seq2.182.1921.minus.as_4_2_1	45.9348	2.44211	0.801991	3.04506	0.00232635	0.0137992	Up	4
comp32853_c0_seq1.133.1899.plus.as_4_2_1	9.37525	2.42825	0.957004	2.53734	0.0111697	0.047903	Up	4
comp49165_c0_seq3.73.639.minus.as_6_1_1	15.826	2.40771	0.851982	2.82601	0.00471313	0.0241342	Up	4
comp56871_c0_seq1.428.5671.plus.as_6_1_1	14.1152	2.40474	0.821333	2.92784	0.00341322	0.0188418	Up	4
comp30816_c0_seq1.151.871.minus.as_4_2_1	18.6183	2.40292	0.895555	2.68316	0.00729297	0.0346954	Up	4
comp52028_c0_seq1.182.1807.minus.as_6_1_1	9.75795	2.37544	0.926728	2.56326	0.0103695	0.0453822	Up	4
comp57386_c0_seq1.440.2818.plus.as_6_2_1	66.4544	2.3607	0.459586	5.13657	2.8e-07	5.19e-06	Up	4
comp50049_c0_seq1.575.1432.minus.as_4_2_1	30.7603	2.34077	0.62882	3.72248	0.000197275	0.00170496	Up	4
comp62557_c2_seq1.1.5569.minus.as_6_2_1	14.1765	2.25119	0.784215	2.87063	0.00409651	0.0216741	Up	4
comp59649_c0_seq2.120.2097.minus.as_6_2_1	25.0695	2.21695	0.647048	3.42626	0.00061196	0.00436136	Up	4
comp35919_c0_seq1.50.1198.minus.as_3_1_1	32.2736	2.20016	0.782726	2.8109	0.00494038	0.0250961	Up	4
comp29899_c0_seq1.188.1303.minus.as_4_2_1	13.3039	2.16891	0.800988	2.70779	0.00677321	0.0325738	Up	4
comp49897_c0_seq1.476.6127.plus.as_6_1_1	16.2034	2.15908	0.856051	2.52214	0.0116644	0.0492897	Up	4
comp54148_c0_seq2.231.2762.plus.as_6_1_1	35.8158	2.14706	0.754194	2.84682	0.00441582	0.0228369	Up	4
comp56555_c1_seq3.99.1943.plus.as_6_1_1	19.4162	1.94042	0.760123	2.55278	0.0106868	0.0461804	Up	4
comp56898_c1_seq1.238.6912.minus.as_6_1_1	30.9995	1.85284	0.554401	3.34205	0.000831612	0.00575499	Up	4
comp30729_c0_seq1.1.1623.minus.as_2_3_1	36.7951	1.70397	0.568375	2.99796	0.00271792	0.0156964	Up	4
comp56829_c0_seq2.300.6152.minus.as_6_1_1	112.338	1.63663	0.506642	3.23035	0.00123639	0.00805974	Up	4
comp41255_c0_seq2.293.2192.minus.as_5_3_1	37.7954	1.55412	0.542099	2.86685	0.0041458	0.0218742	Up	4
comp60191_c0_seq3.176.769.minus.as_6_3_1	42.4621	1.50127	0.596642	2.51621	0.0118625	0.0499062	Up	4
comp46756_c0_seq2.70.2152.minus.as_4_3_1	276.756	1.48521	0.462702	3.20987	0.00132794	0.00853994	Up	4
comp26582_c0_seq1.92.1471.plus.as_5_3_1	62.1282	1.47451	0.411759	3.58101	0.000342273	0.00271262	Up	4
comp42699_c0_seq1.195.813.minus.as_3_5_1	261.592	-1.30158	0.513072	-2.53684	0.0111857	0.047903	Down	4
comp56786_c0_seq1.78.1709.minus.as_6_1_1	29.7304	-1.39451	0.436119	-3.19755	0.00138603	0.00882437	Down	4
comp41096_c0_seq7.61.349.minus.as_2_3_1	33.9079	-1.87245	0.623405	-3.00358	0.00266823	0.0155375	Down	4
comp48593_c1_seq1.1.1853.minus.as_2_2_1	63.9474	-1.95845	0.584795	-3.34894	0.000811201	0.00563416	Down	4
comp30865_c0_seq1.149.1594.minus.as_5_3_1	27.0213	-2.0067	0.614598	-3.26507	0.00109438	0.00732836	Down	4
comp34782_c0_seq2.152.697.minus.as_1_1_1	359.395	-2.17772	0.561601	-3.8777	0.000105447	0.000972965	Down	4
comp32567_c1_seq1.542.1213.plus.as_1_1_1	35.2507	-2.33327	0.723437	-3.22526	0.00125859	0.00814885	Down	4
comp52236_c0_seq1.78.404.minus.as_6_3_1	21.8659	-2.37851	0.724534	-3.28281	0.00102778	0.00696117	Down	4
comp37478_c0_seq3.81.1340.minus.as_3_3_1	236.116	-2.45335	0.731264	-3.35495	0.000793804	0.00555372	Down	4
comp34542_c0_seq1.412.1032.minus.as_4_3_1	12.1605	-2.56966	0.86012	-2.98756	0.00281215	0.0160334	Down	4
comp51037_c0_seq3.422.895.minus.as_5_4_1	1237.32	-2.63849	0.537587	-4.90803	9.2e-07	1.49e-05	Down	4
comp28467_c0_seq1.164.377.minus.as_1_4_1	45.8028	-2.68548	0.583192	-4.6048	4.13e-06	5.44e-05	Down	4
comp18363_c0_seq1.1.596.minus.as_4_6_1	20.7006	-2.73098	0.667634	-4.09054	4.3e-05	0.000437236	Down	4
comp55601_c0_seq1.1.846.minus.as_6_5_1	26.6519	-2.89379	0.82611	-3.50292	0.000460193	0.00343223	Down	4
comp75155_c0_seq1.1.501.minus.as_1_3_1	90.4511	-2.9521	0.582843	-5.065	4.08e-07	7.16e-06	Down	4
comp27008_c0_seq1.1.343.minus.as_3_3_1	47.1659	-2.97357	0.641508	-4.63529	3.56e-06	4.83e-05	Down	4
comp43162_c0_seq1.1.724.minus.as_1_5_1	8.33874	-3.08791	0.982414	-3.14318	0.00167123	0.0103302	Down	4
comp47886_c0_seq1.404.922.minus.as_5_4_1	24.355	-3.16928	0.652217	-4.85924	1.18e-06	1.84e-05	Down	4
comp107737_c0_seq1.1.315.minus.as_5_6_1	6.29632	-3.17216	1.24162	-2.55486	0.010623	0.0460929	Down	4
comp51476_c0_seq1.33.1178.minus.as_6_2_1	2.89468	-3.21093	1.25953	-2.54931	0.0107935	0.0465363	Down	4
comp29225_c0_seq1.1.333.minus.as_2_1_1	56.9462	-3.21474	0.676205	-4.75409	1.99e-06	2.91e-05	Down	4
comp46281_c0_seq2.127.537.plus.as_1_2_1	76.3642	-3.23466	0.696794	-4.6422	3.45e-06	4.7e-05	Down	4
comp20855_c0_seq1.1.542.minus.as_6_6_1	263.899	-3.24302	0.670672	-4.83548	1.33e-06	2.05e-05	Down	4
comp53751_c0_seq1.288.1343.minus.as_6_1_1	4.69764	-3.24862	1.10897	-2.92941	0.00339604	0.0188013	Down	4
comp31047_c0_seq1.1.381.minus.as_5_2_1	159.841	-3.25352	0.657375	-4.94926	7.45e-07	1.24e-05	Down	4
comp64243_c0_seq5.16.2082.plus.as_6_2_1	67.9971	-3.27588	0.582606	-5.62281	1.88e-08	4.54e-07	Down	4
comp45122_c0_seq16.638.1033.plus.as_5_5_1	21.6352	-3.28722	0.695471	-4.7266	2.28e-06	3.25e-05	Down	4
comp40002_c0_seq1.933.1295.plus.as_2_1_1	20.6878	-3.42364	1.17357	-2.91729	0.00353085	0.0193236	Down	4
comp51891_c0_seq19.301.837.plus.as_5_4_1	10.0156	-3.46207	1.35089	-2.5628	0.0103833	0.0453822	Down	4
comp20064_c0_seq1.53.6604.plus.as_4_5_1	627.589	-3.49926	0.678528	-5.15714	2.51e-07	4.74e-06	Down	4
comp52957_c0_seq6.52.6603.plus.as_4_3_1	925.506	-3.51535	1.23451	-2.84756	0.00440562	0.0228369	Down	4
comp36498_c0_seq2.318.995.minus.as_2_1_1	99.9947	-3.5445	0.757354	-4.68011	2.87e-06	4e-05	Down	4
comp53392_c0_seq11.101.446.minus.as_6_5_1	5.57794	-3.54817	1.24156	-2.85784	0.00426538	0.022253	Down	4
comp40002_c0_seq1.260.931.plus.as_2_1_1	150.473	-3.60199	1.15518	-3.11812	0.00182008	0.011036	Down	4
comp34766_c0_seq1.1.687.minus.as_1_4_1	27.9677	-3.61331	0.668771	-5.40291	6.56e-08	1.42e-06	Down	4
comp38778_c1_seq2.1.424.minus.as_6_1_1	44.3182	-3.67095	1.01994	-3.59919	0.000319213	0.00257256	Down	4
comp55753_c1_seq1.1.353.minus.as_6_2_1	149.875	-3.68403	0.535617	-6.8781	6.07e-12	3.13e-10	Down	4
comp40002_c0_seq4.7985.9175.plus.as_2_1_1	184.771	-3.72494	0.826819	-4.50515	6.63e-06	8.23e-05	Down	4
comp16227_c0_seq2.62.383.minus.as_1_5_1	5.67067	-3.83366	1.49521	-2.56396	0.0103486	0.0453822	Down	4
comp49417_c1_seq1.1.2947.minus.as_4_3_1	216.204	-4.07893	0.830736	-4.91001	9.11e-07	1.49e-05	Down	4
comp48593_c0_seq6.31.4536.plus.as_2_2_1	357.414	-4.13352	0.999774	-4.13445	3.56e-05	0.000372981	Down	4
comp18331_c0_seq1.1.381.minus.as_3_4_1	77.0384	-4.18857	0.685171	-6.11318	9.77e-10	3.06e-08	Down	4
comp48277_c0_seq4.1454.2644.plus.as_2_2_1	335.23	-4.20338	1.16227	-3.61654	0.000298569	0.0024475	Down	4
comp36498_c0_seq1.296.973.minus.as_2_1_1	70.4707	-4.30945	1.18859	-3.62568	0.000288197	0.00238293	Down	4
comp28977_c0_seq1.273.1973.plus.as_5_3_1	36.9424	-4.32238	0.58179	-7.42944	1.09e-13	9.47e-12	Down	4
comp68424_c0_seq1.3658.4848.plus.as_1_3_1	178.977	-4.49705	0.716942	-6.27255	3.55e-10	1.23e-08	Down	4
comp64460_c0_seq1.382.1224.minus.as_6_2_1	3.94286	-4.52588	1.64814	-2.74605	0.00603171	0.0294644	Down	4
comp53842_c1_seq6.130.3139.minus.as_5_4_1	92.7725	-4.5456	1.11185	-4.0883	4.35e-05	0.000439139	Down	4
comp58250_c0_seq1.2653.9210.minus.as_1_2_1	554.733	-4.60326	0.852467	-5.39993	6.67e-08	1.43e-06	Down	4
comp44725_c0_seq5.101.1291.minus.as_5_5_1	140.383	-4.69206	0.574445	-8.16799	3.14e-16	4.99e-14	Down	4
comp61548_c0_seq6.558.1182.minus.as_6_4_1	4.18779	-4.69324	1.6747	-2.80244	0.00507181	0.0255598	Down	4
comp48831_c0_seq1.1.424.minus.as_5_6_1	19.165	-4.80331	1.17172	-4.09938	4.14e-05	0.000423112	Down	4
comp36498_c1_seq1.1.756.minus.as_2_1_1	42.7571	-4.92488	0.934849	-5.2681	1.38e-07	2.74e-06	Down	4
comp51545_c0_seq4.630.857.plus.as_3_2_1	9.25772	-5.06238	1.27077	-3.98373	6.78e-05	0.000664511	Down	4
comp37820_c0_seq2.226.1285.minus.as_5_3_1	4.99874	-5.28644	1.8252	-2.89636	0.00377524	0.0203119	Down	4
comp37478_c0_seq6.69.1288.minus.as_3_3_1	399.057	-5.47966	0.589979	-9.28789	1.57e-20	6.01e-18	Down	4
comp56524_c0_seq1.1.355.minus.as_6_3_1	620.89	-5.71354	0.707294	-8.07802	6.58e-16	8.38e-14	Down	4
comp48663_c1_seq2.101.2947.plus.as_5_6_1	24.0699	-5.96929	1.38638	-4.30567	1.66e-05	0.000182748	Down	4
comp18684_c0_seq1.7394.7756.plus.as_1_5_1	14.4804	-6.15884	1.29227	-4.76589	1.88e-06	2.76e-05	Down	4
comp37659_c0_seq2.52.6609.plus.as_1_1_1	2466.04	-6.17067	0.689976	-8.9433	3.78e-19	1.03e-16	Down	4
comp56751_c0_seq7.335.3799.plus.as_6_1_1	3.43827	-6.65509	2.45551	-2.71026	0.00672302	0.0324267	Down	4
comp62908_c4_seq1.1.1540.minus.as_6_2_1	137.788	-6.78172	1.14345	-5.93095	3.01e-09	8.72e-08	Down	4
comp40534_c0_seq4.110.634.minus.as_3_6_1	50.2193	-6.96771	0.831022	-8.38451	5.09e-17	8.84e-15	Down	4
comp49421_c0_seq3.1.428.minus.as_5_6_1	8.28934	-7.01509	1.43213	-4.89838	9.66e-07	1.55e-05	Down	4
comp19590_c0_seq3.6715.7386.plus.as_2_5_1	54.4755	-7.82853	0.964277	-8.11855	4.72e-16	6.44e-14	Down	4
comp17055_c0_seq1.1.741.minus.as_4_6_1	9.40354	-8.14938	3.18424	-2.55929	0.0104887	0.0456343	Down	4
comp20064_c0_seq3.53.6604.plus.as_4_5_1	246.917	-8.69656	1.28931	-6.74513	1.53e-11	7.3e-10	Down	4
comp25329_c0_seq3.45.1028.plus.as_1_1_1	1095.61	12.1334	1.67707	7.23486	4.66e-13	4.88e-11	Up	5
comp35837_c0_seq2.634.2130.plus.as_1_1_1	625.823	11.3254	1.80516	6.27388	3.52e-10	1.84e-08	Up	5
comp29580_c0_seq10.248.1477.plus.as_1_1_1	421.538	10.7553	1.86191	5.77649	7.63e-09	3.08e-07	Up	5
comp37599_c0_seq21.361.5832.minus.as_1_1_1	316.234	10.3404	1.79751	5.75264	8.79e-09	3.47e-07	Up	5
comp29979_c0_seq1.474.1562.plus.as_1_1_1	303.078	10.2793	1.86157	5.52186	3.35e-08	1.19e-06	Up	5
comp49859_c1_seq23.636.1262.plus.as_4_1_1	260.472	10.0604	1.65012	6.09675	1.08e-09	5.07e-08	Up	5
comp32717_c0_seq1.808.4461.minus.as_1_1_1	242.617	9.95791	1.95613	5.09063	3.57e-07	9.2e-06	Up	5
comp35142_c0_seq1.241.651.plus.as_6_3_1	231.352	9.88937	1.65393	5.97931	2.24e-09	9.72e-08	Up	5
comp30037_c0_seq1.185.619.minus.as_3_2_1	7675.15	9.6874	1.52744	6.34225	2.26e-10	1.26e-08	Up	5
comp37669_c0_seq1.171.3242.minus.as_1_1_1	196.652	9.65596	2.07066	4.66322	3.11e-06	5.95e-05	Up	5
comp40528_c0_seq1.567.2306.minus.as_2_2_1	196.817	9.6558	1.73082	5.57873	2.42e-08	8.98e-07	Up	5
comp31260_c0_seq1.376.931.minus.as_3_1_1	163.991	9.39248	1.81474	5.17567	2.27e-07	6.41e-06	Up	5
comp26415_c0_seq1.201.701.plus.as_1_1_1	161.888	9.37388	1.87638	4.99573	5.86e-07	1.37e-05	Up	5
comp25056_c1_seq3.767.1246.minus.as_1_1_1	161.736	9.37324	1.8144	5.16603	2.39e-07	6.65e-06	Up	5
comp44214_c0_seq2.797.2740.minus.as_2_2_1	154.381	9.30538	1.89367	4.91393	8.93e-07	1.99e-05	Up	5
comp33153_c0_seq4.274.1932.plus.as_5_2_1	144.147	9.20642	1.93435	4.75943	1.94e-06	3.84e-05	Up	5
comp45864_c0_seq1.240.1611.minus.as_4_2_1	130.092	9.05808	1.8461	4.90661	9.27e-07	2.04e-05	Up	5
comp48530_c0_seq12.1832.3913.minus.as_4_2_1	118.473	8.92332	2.04211	4.36965	1.24e-05	0.000186038	Up	5
comp70709_c0_seq2.101.1783.minus.as_1_3_1	115.729	8.88926	1.97955	4.49055	7.1e-06	0.00011702	Up	5
comp25051_c0_seq1.845.1255.plus.as_1_1_1	115.656	8.88861	1.75545	5.06343	4.12e-07	1.03e-05	Up	5
comp52736_c0_seq7.89.1834.plus.as_4_1_1	111.817	8.83943	1.77204	4.98828	6.09e-07	1.39e-05	Up	5
comp30984_c0_seq1.53.1453.plus.as_1_1_1	111.414	8.83433	1.90971	4.62601	3.73e-06	7.05e-05	Up	5
comp44246_c0_seq1.193.846.plus.as_1_2_1	108.888	8.80101	1.73101	5.08433	3.69e-07	9.38e-06	Up	5
comp56841_c1_seq2.554.1483.minus.as_1_2_1	106.492	8.77004	1.83819	4.77101	1.83e-06	3.71e-05	Up	5
comp43372_c0_seq1.239.742.plus.as_6_3_1	105.962	8.76208	1.69039	5.18346	2.18e-07	6.25e-06	Up	5
comp29554_c0_seq2.359.2578.minus.as_1_1_1	102.584	8.71542	2.08995	4.17017	3.04e-05	0.000404095	Up	5
comp21689_c0_seq1.452.1870.plus.as_1_1_1	90.3977	8.5329	2.09964	4.06399	4.82e-05	0.000587814	Up	5
comp37042_c0_seq1.893.2797.plus.as_1_1_1	89.8355	8.52349	1.97411	4.31764	1.58e-05	0.000224444	Up	5
comp44481_c0_seq3.1.371.minus.as_4_1_1	87.4499	8.4869	2.0734	4.09324	4.25e-05	0.000529214	Up	5
comp39440_c0_seq14.269.2761.minus.as_2_3_1	86.1481	8.46378	1.95838	4.32184	1.55e-05	0.000221995	Up	5
comp45774_c0_seq1.88.2044.minus.as_4_3_1	85.4129	8.45019	1.69062	4.99827	5.78e-07	1.37e-05	Up	5
comp35201_c0_seq1.630.3125.minus.as_1_1_1	79.8672	8.35356	1.8154	4.60151	4.19e-06	7.65e-05	Up	5
comp27007_c0_seq1.420.1094.plus.as_1_1_1	76.7364	8.29587	1.80324	4.60054	4.21e-06	7.65e-05	Up	5
comp78344_c0_seq47.643.4227.plus.as_1_3_1	74.3545	8.25061	1.69669	4.86278	1.16e-06	2.45e-05	Up	5
comp39801_c0_seq25.801.2383.minus.as_2_1_1	72.2573	8.20883	1.85868	4.41648	1e-05	0.00015519	Up	5
comp57671_c0_seq4.243.2043.minus.as_1_2_1	71.3004	8.18952	1.8759	4.36564	1.27e-05	0.000187268	Up	5
comp48734_c0_seq3.1695.2725.minus.as_1_2_1	70.0295	8.16394	1.80799	4.51547	6.32e-06	0.00010807	Up	5
comp39562_c1_seq1.1323.2249.plus.as_2_3_1	68.8813	8.13982	1.90606	4.27049	1.95e-05	0.000268976	Up	5
comp26458_c0_seq1.301.1562.minus.as_3_3_1	68.2529	8.12628	1.82735	4.44702	8.71e-06	0.000139544	Up	5
comp52701_c0_seq3.1171.4239.plus.as_4_3_1	67.867	8.11833	1.86381	4.35577	1.33e-05	0.000193358	Up	5
comp52599_c0_seq28.436.1870.minus.as_4_3_1	63.5785	8.0242	1.78539	4.49437	6.98e-06	0.000116011	Up	5
comp48901_c0_seq6.159.2708.plus.as_4_2_1	62.1415	7.99089	1.94061	4.11773	3.83e-05	0.000479351	Up	5
comp44049_c0_seq8.46.552.plus.as_4_2_1	61.0896	7.96604	1.56059	5.10451	3.32e-07	8.68e-06	Up	5
comp48731_c0_seq55.1082.3943.plus.as_2_2_1	60.962	7.96349	1.80928	4.40148	1.08e-05	0.000163481	Up	5
comp44918_c1_seq5.463.1751.minus.as_4_2_1	115.121	7.9132	1.64285	4.81674	1.46e-06	2.98e-05	Up	5
comp79922_c0_seq41.330.2018.plus.as_1_3_1	57.2753	7.87291	1.72522	4.56342	5.03e-06	8.86e-05	Up	5
comp32843_c0_seq2.157.1149.plus.as_1_1_1	56.9217	7.86481	2.11231	3.72333	0.000196613	0.00199871	Up	5
comp43936_c0_seq1.314.1597.plus.as_4_2_1	55.5313	7.82801	1.75904	4.45015	8.58e-06	0.000138781	Up	5
comp55983_c1_seq3.501.1745.plus.as_1_2_1	54.8035	7.80943	1.93981	4.02588	5.68e-05	0.000672531	Up	5
comp30117_c0_seq1.747.1679.plus.as_1_1_1	52.6603	7.75232	1.69303	4.57897	4.67e-06	8.31e-05	Up	5
comp31059_c0_seq1.85.519.plus.as_1_1_1	52.1408	7.73721	1.86837	4.14115	3.46e-05	0.000442278	Up	5
comp34215_c0_seq1.119.1999.plus.as_1_1_1	50.7165	7.6982	1.85697	4.14558	3.39e-05	0.000436965	Up	5
comp49234_c1_seq103.520.7407.plus.as_4_2_1	49.8812	7.6734	1.85885	4.12804	3.66e-05	0.000461624	Up	5
comp64146_c0_seq3.229.1808.minus.as_6_2_1	48.2139	7.62418	1.73837	4.38583	1.16e-05	0.000174201	Up	5
comp18826_c0_seq2.1.563.minus.as_5_2_1	48.1438	7.6239	1.78706	4.26617	1.99e-05	0.000272123	Up	5
comp61657_c0_seq1.4.1372.minus.as_5_1_1	47.0567	7.58961	1.76808	4.29258	1.77e-05	0.000247389	Up	5
comp31204_c0_seq17.52.2082.minus.as_5_2_1	46.9788	7.5871	2.11254	3.59146	0.00032883	0.0031451	Up	5
comp54249_c0_seq21.442.2610.minus.as_3_2_1	46.0935	7.5586	1.75334	4.31097	1.63e-05	0.000229487	Up	5
comp35353_c0_seq2.32.580.plus.as_2_2_1	45.2989	7.53357	1.73874	4.33277	1.47e-05	0.000212962	Up	5
comp33137_c1_seq47.1029.1871.plus.as_5_2_1	45.085	7.52982	1.80227	4.17797	2.94e-05	0.000393419	Up	5
comp51476_c0_seq2.280.1147.minus.as_1_2_1	44.9899	7.52377	1.86493	4.03435	5.48e-05	0.000658167	Up	5
comp35778_c0_seq2.363.1667.minus.as_1_1_1	44.428	7.50672	1.89946	3.95203	7.75e-05	0.000889397	Up	5
comp29582_c0_seq2.116.1046.minus.as_1_1_1	43.987	7.49122	1.87678	3.99153	6.56e-05	0.000768351	Up	5
comp38240_c0_seq5.219.2168.minus.as_2_1_1	42.9376	7.45629	1.89354	3.93775	8.22e-05	0.000926721	Up	5
comp35892_c0_seq4.376.2112.plus.as_1_1_1	42.8851	7.45473	1.79753	4.14721	3.37e-05	0.000436965	Up	5
comp52736_c0_seq1.295.1707.plus.as_4_1_1	37.8877	7.2783	1.83799	3.95993	7.5e-05	0.000866085	Up	5
comp80602_c0_seq10.1855.3570.minus.as_1_3_1	36.3349	7.21515	1.84756	3.90522	9.41e-05	0.00104021	Up	5
comp12955_c0_seq1.759.1311.minus.as_2_2_1	131.046	7.18604	1.47358	4.87657	1.08e-06	2.34e-05	Up	5
comp49437_c0_seq13.716.2155.minus.as_4_2_1	34.8243	7.1539	1.85026	3.86643	0.000110439	0.00119799	Up	5
comp56573_c0_seq2.127.3111.minus.as_6_1_1	34.4267	7.13707	1.97808	3.60807	0.000308478	0.00299881	Up	5
comp64515_c0_seq63.2025.6965.plus.as_6_2_1	33.5181	7.09888	1.91252	3.7118	0.000205787	0.00206834	Up	5
comp35022_c0_seq2.64.1242.plus.as_2_1_1	33.3815	7.09255	1.77879	3.9873	6.68e-05	0.000777073	Up	5
comp37494_c0_seq5.225.1625.plus.as_2_1_1	33.2551	7.08671	1.84146	3.84842	0.00011888	0.00128174	Up	5
comp57173_c0_seq4.805.4551.minus.as_1_2_1	32.5389	7.06209	1.42199	4.96635	6.82e-07	1.54e-05	Up	5
comp44577_c0_seq1.267.2016.minus.as_6_2_1	32.3436	7.04634	1.86471	3.77879	0.000157592	0.00165891	Up	5
comp30764_c0_seq1.107.835.plus.as_1_1_1	31.5389	7.00981	1.87872	3.73116	0.000190598	0.00195997	Up	5
comp41087_c0_seq1.48.982.minus.as_4_2_1	30.3749	6.96561	1.48675	4.68512	2.8e-06	5.47e-05	Up	5
comp37627_c0_seq4.140.2383.minus.as_2_1_1	30.3618	6.9552	1.8703	3.71876	0.000200204	0.00202365	Up	5
comp15969_c0_seq1.1180.1656.minus.as_1_1_1	29.9239	6.93517	1.84954	3.74968	0.000177063	0.00183136	Up	5
comp66175_c0_seq1.422.1743.minus.as_5_1_1	29.522	6.91635	2.02704	3.41204	0.00064478	0.00558906	Up	5
comp42689_c1_seq14.24.2927.plus.as_2_2_1	28.625	6.87157	2.03925	3.36966	0.000752615	0.00635854	Up	5
comp76732_c0_seq4.529.1482.minus.as_1_3_1	28.545	6.87008	2.00258	3.43062	0.000602204	0.00527744	Up	5
comp59115_c0_seq47.819.2072.minus.as_1_2_1	28.4678	6.86223	1.8891	3.63254	0.000280645	0.00275838	Up	5
comp38295_c0_seq1.353.1593.minus.as_5_3_1	27.5564	6.82322	2.29432	2.97396	0.00293984	0.0191574	Up	5
comp23020_c0_seq3.352.2328.minus.as_5_2_1	27.6721	6.81995	1.68422	4.04933	5.14e-05	0.000621621	Up	5
comp27839_c0_seq1.248.1087.minus.as_1_1_1	27.3419	6.80346	1.72299	3.94863	7.86e-05	0.000896333	Up	5
comp31650_c0_seq4.418.1350.plus.as_1_1_1	27.1644	6.79345	1.82441	3.72363	0.000196376	0.00199871	Up	5
comp39956_c0_seq2.700.2184.minus.as_3_3_1	26.6316	6.76413	1.6372	4.13153	3.6e-05	0.000457918	Up	5
comp34650_c0_seq2.314.1339.plus.as_3_3_1	26.5568	6.76148	1.80213	3.75194	0.000175469	0.0018255	Up	5
comp39320_c0_seq5.39.4523.minus.as_2_1_1	26.0575	6.73342	1.9173	3.51194	0.000444854	0.00405844	Up	5
comp18223_c0_seq3.4.624.plus.as_5_2_1	25.6647	6.71144	1.86787	3.59309	0.000326776	0.00314235	Up	5
comp59072_c0_seq5.321.1220.minus.as_1_2_1	25.4894	6.70165	1.88835	3.54895	0.000386774	0.00364059	Up	5
comp49075_c0_seq33.85.1803.plus.as_4_2_1	24.7254	6.65765	1.97495	3.37105	0.000748812	0.00635854	Up	5
comp15961_c0_seq1.365.703.minus.as_1_1_1	22.576	6.52618	2.02749	3.21885	0.00128707	0.0100867	Up	5
comp14557_c0_seq1.268.1180.minus.as_5_3_1	22.5774	6.52601	1.97799	3.29932	0.000969199	0.00794565	Up	5
comp38725_c0_seq17.123.1022.minus.as_3_3_1	22.2283	6.50352	2.00314	3.24665	0.00116771	0.00931546	Up	5
comp37371_c0_seq2.299.1720.plus.as_1_1_1	22.1026	6.49699	1.87692	3.46151	0.000537146	0.00475415	Up	5
comp32003_c0_seq4.1.1580.minus.as_1_1_1	20.8071	6.40942	2.14864	2.98301	0.00285427	0.0188764	Up	5
comp36725_c0_seq2.1.1433.minus.as_3_3_1	20.4964	6.38814	1.98037	3.22572	0.00125655	0.00989116	Up	5
comp75248_c0_seq2.672.1448.plus.as_1_3_1	19.7664	6.33292	1.90747	3.32007	0.000899962	0.00744666	Up	5
comp30641_c0_seq4.321.1484.minus.as_5_2_1	19.374	6.30339	1.80022	3.50145	0.000462733	0.00420001	Up	5
comp48192_c0_seq2.1.1820.minus.as_2_2_1	19.3397	6.3024	1.98104	3.18135	0.00146589	0.0112892	Up	5
comp48832_c0_seq1.228.1343.plus.as_2_2_1	19.2322	6.29359	1.97225	3.19108	0.00141743	0.0109635	Up	5
comp21919_c0_seq1.222.853.minus.as_2_1_1	17.9475	6.19281	1.83143	3.38141	0.000721151	0.00616792	Up	5
comp39128_c0_seq8.333.1846.minus.as_3_3_1	17.916	6.19145	1.98537	3.11853	0.00181753	0.013643	Up	5
comp52031_c0_seq5.299.1993.minus.as_4_1_1	17.7306	6.17685	1.74483	3.54009	0.000399989	0.00374516	Up	5
comp37207_c0_seq10.95.700.plus.as_3_3_1	17.6594	6.17058	1.87583	3.28953	0.00100357	0.00818965	Up	5
comp41057_c3_seq1.25.885.minus.as_5_3_1	17.3901	6.14751	1.99765	3.07737	0.00208838	0.015007	Up	5
comp55030_c0_seq2.32.1642.minus.as_1_2_1	17.3757	6.14685	1.88529	3.26042	0.00111248	0.00896493	Up	5
comp69657_c0_seq2.192.691.minus.as_1_3_1	16.7194	6.09719	1.80974	3.36909	0.000754161	0.00635854	Up	5
comp43234_c0_seq1.313.879.minus.as_3_2_1	15.9751	6.02559	2.1802	2.76377	0.00571377	0.0326842	Up	5
comp27930_c0_seq1.349.1385.minus.as_5_2_1	15.8604	6.01389	2.00913	2.99327	0.00276003	0.0183899	Up	5
comp61071_c0_seq2.1005.1724.minus.as_6_3_1	15.8356	6.01142	1.9657	3.05816	0.002227	0.0157216	Up	5
comp64515_c0_seq67.135.1772.plus.as_6_2_1	15.4727	5.97912	1.92455	3.10677	0.00189144	0.0140203	Up	5
comp34054_c0_seq1.429.1951.minus.as_1_1_1	89.789	5.96985	1.71172	3.48763	0.000487328	0.00437857	Up	5
comp37877_c0_seq8.247.1521.minus.as_2_1_1	15.3533	5.96744	1.9144	3.11714	0.00182614	0.01365	Up	5
comp39882_c0_seq7.1.324.minus.as_2_1_1	15.1045	5.94704	1.99321	2.98366	0.00284827	0.0188764	Up	5
comp36309_c1_seq1.1.466.minus.as_3_1_1	15.0437	5.93875	1.95744	3.03393	0.00241388	0.0168964	Up	5
comp41201_c0_seq9.721.1601.minus.as_5_3_1	15.0522	5.93836	1.91111	3.10729	0.00188811	0.0140203	Up	5
comp50789_c0_seq28.209.2221.plus.as_4_1_1	14.8594	5.92212	2.2097	2.68006	0.00736094	0.0398028	Up	5
comp35198_c0_seq2.232.1059.minus.as_5_3_1	14.1231	5.85811	2.17757	2.6902	0.00714083	0.0389679	Up	5
comp35467_c0_seq1.134.1558.plus.as_1_1_1	14.1323	5.84684	1.97649	2.95819	0.00309448	0.0200185	Up	5
comp34369_c0_seq1.345.1622.minus.as_1_1_1	14.0498	5.84017	1.92837	3.02855	0.00245727	0.0170106	Up	5
comp33070_c0_seq10.1.636.minus.as_5_2_1	13.8216	5.81665	1.89045	3.07686	0.00209193	0.015007	Up	5
comp38575_c0_seq2.437.861.minus.as_2_3_1	13.6392	5.79613	1.88774	3.0704	0.00213774	0.0152122	Up	5
comp54070_c0_seq2.304.2037.minus.as_6_2_1	13.5826	5.79145	2.06412	2.80577	0.00501973	0.0291833	Up	5
comp34918_c0_seq1.396.1061.minus.as_2_1_1	13.3668	5.77086	1.89222	3.04978	0.00229012	0.0161032	Up	5
comp28640_c0_seq3.286.1883.minus.as_3_1_1	13.3326	5.76513	1.66042	3.47209	0.000516433	0.00459367	Up	5
comp43016_c0_seq1.11.862.minus.as_1_2_1	13.1754	5.74739	1.95772	2.93576	0.00332737	0.0210654	Up	5
comp30755_c0_seq3.2009.2917.minus.as_5_2_1	13.1332	5.74065	2.11217	2.7179	0.00656984	0.0366387	Up	5
comp7876_c0_seq1.57.1412.minus.as_2_3_1	13.0635	5.73271	1.76271	3.25221	0.00114513	0.00917653	Up	5
comp30440_c0_seq1.381.1259.minus.as_1_1_1	12.9329	5.71869	1.82282	3.13727	0.00170528	0.0129645	Up	5
comp64515_c0_seq4.299.3784.plus.as_6_2_1	49.2104	5.69361	1.84215	3.09075	0.00199654	0.0146166	Up	5
comp39340_c0_seq11.316.1032.minus.as_3_1_1	12.7063	5.69171	1.99445	2.85377	0.00432036	0.0258785	Up	5
comp25940_c0_seq1.165.1367.plus.as_5_3_1	12.2893	5.66423	1.94181	2.91698	0.00353434	0.0222575	Up	5
comp39972_c0_seq1.212.1735.plus.as_2_2_1	12.2852	5.65901	1.81364	3.12025	0.00180698	0.0136213	Up	5
comp32480_c1_seq1.301.1245.plus.as_1_1_1	12.3956	5.65547	1.86469	3.03293	0.00242191	0.0168964	Up	5
comp33448_c0_seq1.240.680.minus.as_1_1_1	12.3398	5.65005	1.91537	2.94984	0.00317939	0.0204192	Up	5
comp71289_c0_seq1.7.1239.plus.as_1_3_1	12.2775	5.64487	2.02924	2.78176	0.0054065	0.0310263	Up	5
comp56669_c0_seq3.1.3542.minus.as_6_1_1	23.958	5.62182	1.5995	3.51472	0.00044021	0.00403678	Up	5
comp64397_c0_seq1.28.1040.minus.as_5_1_1	11.859	5.60707	1.44527	3.8796	0.000104626	0.0011419	Up	5
comp25056_c1_seq5.159.452.minus.as_1_1_1	11.7675	5.58139	1.8153	3.07463	0.00210763	0.0150581	Up	5
comp48074_c0_seq5.133.539.minus.as_3_2_1	11.5083	5.54993	1.70238	3.26011	0.00111369	0.00896493	Up	5
comp32994_c0_seq7.133.1998.plus.as_3_3_1	11.2682	5.51935	1.89251	2.91642	0.00354069	0.0222575	Up	5
comp33598_c0_seq1.231.1973.minus.as_6_2_1	11.1128	5.51576	1.43778	3.8363	0.000124901	0.00133854	Up	5
comp44947_c1_seq5.1.1208.minus.as_2_2_1	11.1462	5.50187	2.00364	2.74594	0.00603387	0.034077	Up	5
comp48731_c0_seq25.1082.4033.plus.as_2_2_1	10.712	5.44214	1.80812	3.00983	0.00261392	0.0175478	Up	5
comp38388_c0_seq1.796.1125.plus.as_1_2_1	10.6852	5.44068	1.80697	3.01094	0.00260439	0.0175478	Up	5
comp56245_c0_seq2.413.2568.minus.as_6_1_1	10.6572	5.43482	1.70259	3.19208	0.0014125	0.0109635	Up	5
comp67450_c0_seq1.395.1063.minus.as_5_1_1	10.5442	5.4256	1.96764	2.75742	0.00582599	0.0330078	Up	5
comp44576_c0_seq5.47.1477.minus.as_4_1_1	10.5369	5.42478	1.92247	2.82177	0.00477597	0.0281479	Up	5
comp33684_c0_seq3.444.800.plus.as_2_2_1	9.61158	5.29157	1.84109	2.87415	0.00405122	0.024514	Up	5
comp53285_c0_seq31.742.2262.minus.as_4_1_1	9.43684	5.25838	1.86826	2.81459	0.00488395	0.0285807	Up	5
comp40614_c1_seq2.90.653.plus.as_4_3_1	8.92647	5.17961	1.84888	2.80149	0.0050867	0.0294764	Up	5
comp33967_c0_seq6.21.1763.minus.as_2_1_1	8.86188	5.16864	1.60025	3.22988	0.0012384	0.00979162	Up	5
comp39834_c0_seq1.36.2531.minus.as_5_3_1	17.4248	5.16858	1.44805	3.56934	0.000357881	0.00338654	Up	5
comp56871_c0_seq1.428.5671.plus.as_6_1_1	8.66916	5.1614	1.50266	3.43485	0.000592879	0.00522145	Up	5
comp25135_c0_seq2.49.854.minus.as_6_1_1	8.8266	5.15963	1.81111	2.84888	0.00438733	0.0261915	Up	5
comp65041_c0_seq8.375.1315.minus.as_5_1_1	8.80267	5.15709	1.67013	3.08784	0.0020162	0.0147	Up	5
comp40849_c1_seq5.259.2944.minus.as_3_3_1	67.496	5.15459	1.4578	3.53586	0.00040645	0.00378485	Up	5
comp35992_c0_seq1.422.733.plus.as_2_1_1	8.53269	5.11113	1.91992	2.66216	0.00776416	0.0412311	Up	5
comp68874_c1_seq20.31.933.minus.as_5_1_1	8.49834	5.10977	1.95194	2.61779	0.00885016	0.0452426	Up	5
comp61356_c0_seq10.49.4430.minus.as_6_3_1	8.25562	5.06501	1.90377	2.66052	0.00780207	0.0413092	Up	5
comp34508_c0_seq1.1.391.minus.as_4_3_1	8.12974	5.04533	1.73402	2.90962	0.00361871	0.0225884	Up	5
comp69890_c0_seq1.33.1490.plus.as_5_1_1	7.93259	5.02139	1.62933	3.08187	0.00205707	0.0149369	Up	5
comp43845_c0_seq2.219.1124.minus.as_4_2_1	7.76451	4.98972	1.46282	3.41103	0.000647188	0.00558906	Up	5
comp35237_c0_seq3.76.1221.plus.as_1_1_1	7.79747	4.98481	1.50814	3.30528	0.000948821	0.0078146	Up	5
comp39128_c0_seq2.1161.2038.minus.as_3_3_1	7.73657	4.96873	1.85297	2.6815	0.00732929	0.0397525	Up	5
comp44473_c1_seq4.216.1745.plus.as_4_1_1	7.23149	4.87994	1.82439	2.67484	0.0074766	0.0403057	Up	5
comp34891_c0_seq8.105.1499.minus.as_1_1_1	6.85634	4.80493	1.84352	2.60639	0.00915032	0.0465098	Up	5
comp38475_c0_seq1.1.747.minus.as_4_3_1	6.72559	4.79688	1.63032	2.9423	0.00325785	0.0207731	Up	5
comp10110_c0_seq1.222.653.minus.as_3_3_1	6.69233	4.78479	1.47866	3.23591	0.00121257	0.00963015	Up	5
comp36149_c0_seq1.119.2200.plus.as_6_1_1	6.56148	4.76747	1.64163	2.9041	0.00368306	0.0228299	Up	5
comp32896_c0_seq1.512.1015.plus.as_4_3_1	6.73458	4.76518	1.78395	2.67114	0.00755944	0.0405428	Up	5
comp56788_c0_seq1.127.3363.minus.as_6_1_1	6.52322	4.75904	1.65131	2.88198	0.00395184	0.0239943	Up	5
comp64496_c1_seq1.29.4193.minus.as_6_2_1	6.60689	4.7539	1.53337	3.10029	0.00193332	0.0142713	Up	5
comp48800_c0_seq6.341.2062.plus.as_4_2_1	6.59973	4.7428	1.53404	3.09171	0.00199008	0.0146166	Up	5
comp55705_c0_seq1.52.1725.minus.as_6_1_1	6.38345	4.72427	1.56949	3.01006	0.00261196	0.0175478	Up	5
comp52958_c0_seq59.734.3307.plus.as_4_3_1	6.47059	4.71325	1.74111	2.70704	0.00678863	0.03739	Up	5
comp45811_c0_seq2.323.1669.minus.as_6_1_1	82.4651	4.69526	1.41095	3.32774	0.000875549	0.00731269	Up	5
comp57491_c0_seq1.1.3842.minus.as_6_2_1	6.26509	4.66893	1.52623	3.05913	0.00221982	0.0157216	Up	5
comp40638_c0_seq1.261.1988.minus.as_5_3_1	6.11143	4.66604	1.6707	2.79287	0.00522426	0.0301752	Up	5
comp56690_c0_seq2.360.2714.plus.as_6_1_1	6.18459	4.65954	1.48816	3.13106	0.00174175	0.0131854	Up	5
comp79179_c0_seq1.1359.1676.plus.as_1_3_1	6.18225	4.64358	1.78694	2.59863	0.00935976	0.047304	Up	5
comp35500_c0_seq1.484.1368.minus.as_3_1_1	6.13011	4.63553	1.79033	2.5892	0.00961985	0.0483438	Up	5
comp17345_c0_seq1.112.993.minus.as_5_3_1	5.95953	4.61095	1.4986	3.07684	0.00209204	0.015007	Up	5
comp33554_c0_seq1.127.1179.minus.as_6_2_1	5.93683	4.60037	1.5943	2.88551	0.00390785	0.0238417	Up	5
comp15094_c0_seq1.358.3622.minus.as_6_1_1	5.80081	4.57172	1.52546	2.99694	0.00272703	0.0182383	Up	5
comp52028_c0_seq1.182.1807.minus.as_6_1_1	5.63949	4.5409	1.57393	2.88507	0.00391331	0.0238417	Up	5
comp64542_c0_seq10.370.3328.minus.as_6_2_1	5.70224	4.52682	1.71783	2.63519	0.00840906	0.0437419	Up	5
comp43787_c0_seq1.148.1803.minus.as_5_3_1	11.1328	4.50283	1.51393	2.97427	0.0029369	0.0191574	Up	5
comp48706_c1_seq2.178.1609.minus.as_6_1_1	10.9677	4.47558	1.40211	3.19203	0.00141278	0.0109635	Up	5
comp51442_c0_seq1.339.2282.minus.as_6_1_1	5.48607	4.47234	1.62061	2.75966	0.00578613	0.0328867	Up	5
comp39213_c0_seq1.115.1815.minus.as_5_3_1	10.1914	4.37734	1.4496	3.01969	0.00253036	0.0172176	Up	5
comp61036_c0_seq1.181.1839.minus.as_6_2_1	4.96757	4.36724	1.6102	2.71223	0.00668316	0.0370384	Up	5
comp48040_c0_seq1.279.1892.minus.as_4_2_1	19.0452	4.35696	1.3105	3.32466	0.00088526	0.00735924	Up	5
comp55952_c0_seq1.1.3427.minus.as_6_2_1	4.89957	4.34693	1.68866	2.57419	0.0100476	0.0497901	Up	5
comp56769_c0_seq1.132.1856.minus.as_6_1_1	4.89401	4.32642	1.52111	2.84425	0.00445154	0.0264859	Up	5
comp31611_c0_seq1.29.925.minus.as_5_3_1	4.67092	4.28039	1.64461	2.60268	0.00924981	0.0468815	Up	5
comp46602_c0_seq2.746.1162.plus.as_1_2_1	4.63449	4.2508	1.63091	2.6064	0.00915005	0.0465098	Up	5
comp64478_c0_seq1.148.2583.plus.as_6_1_1	9.45718	4.22497	1.43083	2.95281	0.00314896	0.0202971	Up	5
comp47246_c0_seq1.178.2058.minus.as_2_2_1	17.5827	4.21597	1.45479	2.89799	0.00375564	0.0231989	Up	5
comp53767_c0_seq1.88.1759.minus.as_6_1_1	4.43347	4.18884	1.56067	2.68401	0.00727452	0.039576	Up	5
comp50865_c0_seq1.137.1158.minus.as_6_1_1	4.4623	4.18307	1.53887	2.71827	0.00656241	0.0366387	Up	5
comp53729_c0_seq1.13.2316.plus.as_6_1_1	4.33192	4.16629	1.58242	2.63285	0.00846705	0.0439151	Up	5
comp52663_c0_seq1.634.3522.minus.as_6_2_1	9.02078	4.15808	1.42741	2.91302	0.00357951	0.0224223	Up	5
comp29081_c0_seq2.150.1310.minus.as_5_3_1	8.88973	4.15779	1.39676	2.97674	0.00291331	0.0191247	Up	5
comp49526_c0_seq3.141.3008.minus.as_4_2_1	9.0347	4.15757	1.60867	2.58448	0.0097527	0.0488734	Up	5
comp50963_c0_seq1.141.935.plus.as_6_1_1	4.32834	4.15689	1.54051	2.69838	0.00696776	0.0382582	Up	5
comp15767_c0_seq1.132.3209.plus.as_6_1_1	4.14014	4.09856	1.5903	2.57723	0.00995965	0.0496309	Up	5
comp41761_c0_seq1.88.1947.plus.as_3_1_1	24.0327	4.07209	1.07366	3.79272	0.000149008	0.00157789	Up	5
comp63636_c0_seq8.207.2065.minus.as_6_2_1	8.07274	4.03096	1.47985	2.72389	0.00645181	0.0362075	Up	5
comp19296_c0_seq1.1.374.minus.as_5_2_1	13.5505	3.86389	1.39993	2.76006	0.00577903	0.0328867	Up	5
comp44212_c0_seq2.698.3400.minus.as_6_1_1	7.09963	3.80992	1.41382	2.69477	0.00704379	0.0385566	Up	5
comp46709_c0_seq1.329.2116.plus.as_5_3_1	7.07103	3.79533	1.43832	2.63872	0.00832186	0.0435429	Up	5
comp37933_c0_seq1.493.1764.minus.as_5_3_1	12.0943	3.68214	1.30762	2.81592	0.00486378	0.0285567	Up	5
comp49213_c0_seq1.257.4990.minus.as_4_2_1	18.7955	3.28512	1.24632	2.63586	0.00839252	0.0437419	Up	5
comp49715_c1_seq1.123.1301.minus.as_6_1_1	15.5621	2.91797	1.01017	2.8886	0.00386958	0.0238164	Up	5
comp55469_c0_seq2.161.1778.minus.as_6_3_1	40.5712	2.91162	0.85803	3.39338	0.000690356	0.00593306	Up	5
comp37209_c0_seq1.347.1732.minus.as_4_2_1	20.8579	2.49868	0.916661	2.72586	0.0064135	0.0361064	Up	5
comp34694_c0_seq1.378.1166.plus.as_2_1_1	31.6447	2.49415	0.94122	2.64992	0.00805115	0.0422507	Up	5
comp41386_c0_seq1.36.1226.minus.as_3_1_1	23.2607	2.28504	0.887212	2.57553	0.0100086	0.0497353	Up	5
comp63919_c0_seq7.229.6003.minus.as_6_2_1	24.2037	2.21709	0.858484	2.58257	0.00980683	0.0490066	Up	5
comp41275_c0_seq1.75.2546.minus.as_5_3_1	40.2031	2.20747	0.7693	2.86945	0.00411185	0.0247965	Up	5
comp56829_c0_seq2.300.6152.minus.as_6_1_1	71.4807	2.10454	0.801811	2.62474	0.00867162	0.0445704	Up	5
comp42201_c0_seq1.156.3167.minus.as_4_2_1	56.145	1.67325	0.585361	2.8585	0.00425654	0.0255824	Up	5
comp56786_c0_seq1.78.1709.minus.as_6_1_1	33.0208	-1.68682	0.651248	-2.59013	0.009594	0.0483438	Down	5
comp51486_c0_seq1.1.1520.minus.as_4_1_1	143.723	-1.76214	0.582896	-3.02308	0.00250213	0.0171203	Down	5
comp64193_c0_seq2.56.1546.plus.as_6_2_1	22.2095	-2.18984	0.723869	-3.02519	0.0024848	0.0170674	Down	5
comp34782_c0_seq2.152.697.minus.as_1_1_1	479.844	-2.48444	0.934304	-2.65913	0.00783428	0.0413436	Down	5
comp41096_c0_seq7.61.349.minus.as_2_3_1	58.663	-2.52338	0.945869	-2.66779	0.00763526	0.040668	Down	5
comp51037_c0_seq3.422.895.minus.as_5_4_1	1209.58	-2.66747	0.895934	-2.9773	0.00290795	0.0191247	Down	5
comp43162_c0_seq1.1.724.minus.as_1_5_1	9.84392	-3.00695	1.146	-2.62387	0.0086936	0.0445704	Down	5
comp52236_c0_seq1.78.404.minus.as_6_3_1	29.2073	-3.0185	0.819117	-3.68507	0.000228644	0.00228515	Down	5
comp37243_c1_seq1.1.644.minus.as_4_2_1	8.00433	-3.10782	1.11698	-2.78234	0.00539688	0.0310263	Down	5
comp107737_c0_seq1.1.315.minus.as_5_6_1	7.0243	-3.16814	1.07869	-2.93702	0.00331379	0.0210544	Down	5
comp39371_c0_seq1.1.560.minus.as_4_2_1	126.359	-3.19818	0.446931	-7.15587	8.31e-13	7.78e-11	Down	5
comp75155_c0_seq1.1.501.minus.as_1_3_1	104.448	-3.23129	0.944699	-3.42045	0.000625186	0.00545199	Down	5
comp28467_c0_seq1.164.377.minus.as_1_4_1	58.8903	-3.25368	0.760972	-4.27569	1.91e-05	0.000264825	Down	5
comp31794_c0_seq1.41.1300.plus.as_2_1_1	13.3625	-3.28535	0.840864	-3.90711	9.34e-05	0.00103858	Down	5
comp59156_c0_seq4.1.444.minus.as_6_2_1	85.0363	-3.3239	0.469017	-7.08695	1.37e-12	1.16e-10	Down	5
comp55753_c1_seq1.1.353.minus.as_6_2_1	152.104	-3.38596	0.800888	-4.22776	2.36e-05	0.000320526	Down	5
comp28306_c0_seq1.134.688.minus.as_3_3_1	18859.3	-3.45549	0.916769	-3.76921	0.000163765	0.00171375	Down	5
comp64243_c0_seq5.16.2082.plus.as_6_2_1	115.434	-3.55089	1.00462	-3.53454	0.000408483	0.00378485	Down	5
comp20855_c0_seq1.1.542.minus.as_6_6_1	302.66	-3.59791	0.979823	-3.672	0.000240662	0.00239184	Down	5
comp46281_c0_seq2.127.537.plus.as_1_2_1	111.41	-3.61503	0.918435	-3.93607	8.28e-05	0.000926721	Down	5
comp1147_c0_seq1.1.631.minus.as_6_6_1	8.72499	-3.62514	1.33715	-2.7111	0.006706	0.0370496	Down	5
comp53392_c0_seq11.101.446.minus.as_6_5_1	4.55539	-3.63856	1.2818	-2.83863	0.00453074	0.0268673	Down	5
comp37478_c0_seq3.81.1340.minus.as_3_3_1	132.632	-3.65384	1.30217	-2.80597	0.00501656	0.0291833	Down	5
comp51891_c0_seq19.301.837.plus.as_5_4_1	16.1972	-3.67994	1.40073	-2.62717	0.0086099	0.0444801	Down	5
comp48593_c0_seq6.31.4536.plus.as_2_2_1	189.6	-3.73658	1.23767	-3.01905	0.0025357	0.0172176	Down	5
comp27008_c0_seq1.1.343.minus.as_3_3_1	45.4934	-3.81696	0.938893	-4.06539	4.8e-05	0.000587814	Down	5
comp41477_c0_seq31.1.405.minus.as_2_3_1	5.78906	-3.86898	1.33988	-2.88756	0.00388239	0.0238164	Down	5
comp31047_c0_seq1.1.381.minus.as_5_2_1	171.555	-3.87007	0.875328	-4.42129	9.81e-06	0.000153111	Down	5
comp31365_c0_seq1.18.1142.minus.as_2_1_1	60.2281	-4.06208	0.868512	-4.67706	2.91e-06	5.63e-05	Down	5
comp68424_c0_seq1.3658.4848.plus.as_1_3_1	157.467	-4.19488	1.009	-4.15745	3.22e-05	0.000424087	Down	5
comp36702_c0_seq1.141.531.minus.as_1_1_1	10.9403	-4.22579	1.34272	-3.14717	0.00164858	0.0125872	Down	5
comp59156_c0_seq10.1.564.minus.as_6_2_1	67.3542	-4.25528	0.716389	-5.9399	2.85e-09	1.21e-07	Down	5
comp29225_c0_seq1.1.333.minus.as_2_1_1	96.4406	-4.31369	0.803004	-5.37194	7.79e-08	2.57e-06	Down	5
comp49417_c1_seq1.1.2947.minus.as_4_3_1	191.507	-4.35217	0.964928	-4.51036	6.47e-06	0.000109651	Down	5
comp19809_c0_seq1.1.1276.minus.as_2_2_1	7.23978	-4.39226	1.55665	-2.82161	0.00477833	0.0281479	Down	5
comp25447_c1_seq1.1.461.minus.as_2_3_1	5.53862	-4.39758	1.12889	-3.89549	9.8e-05	0.00107618	Down	5
comp58250_c0_seq1.2653.9210.minus.as_1_2_1	574.157	-4.44047	0.917286	-4.84087	1.29e-06	2.71e-05	Down	5
comp48663_c1_seq2.101.2947.plus.as_5_6_1	25.7051	-4.44337	1.46747	-3.0279	0.00246256	0.0170106	Down	5
comp53842_c1_seq3.130.5623.minus.as_5_4_1	386.829	-4.46553	1.06355	-4.1987	2.68e-05	0.000361802	Down	5
comp48593_c1_seq1.1.1853.minus.as_2_2_1	175.236	-4.52412	1.14923	-3.93665	8.26e-05	0.000926721	Down	5
comp47886_c0_seq1.404.922.minus.as_5_4_1	43.7263	-4.5758	1.51148	-3.02736	0.00246697	0.0170106	Down	5
comp36498_c0_seq1.296.973.minus.as_2_1_1	103.343	-4.62345	1.00547	-4.5983	4.26e-06	7.65e-05	Down	5
comp48831_c0_seq1.1.424.minus.as_5_6_1	13.5558	-4.73126	1.05053	-4.50367	6.68e-06	0.000112093	Down	5
comp59156_c0_seq5.112.819.minus.as_6_2_1	26.2318	-4.79043	1.46688	-3.26572	0.00109186	0.00886951	Down	5
comp56524_c0_seq1.1.355.minus.as_6_3_1	401.195	-4.97011	0.939012	-5.29292	1.2e-07	3.82e-06	Down	5
comp42975_c0_seq1.1.405.minus.as_1_2_1	3.12313	-5.01555	1.44383	-3.47379	0.000513171	0.00458759	Down	5
comp20064_c0_seq1.53.6604.plus.as_4_5_1	1070.08	-5.02179	1.15058	-4.36457	1.27e-05	0.000187268	Down	5
comp21108_c1_seq2.130.6700.minus.as_4_4_1	257.599	-5.02756	1.05507	-4.76514	1.89e-06	3.77e-05	Down	5
comp59230_c0_seq8.1.386.minus.as_1_2_1	3.29154	-5.03999	1.89599	-2.65824	0.00785505	0.0413436	Down	5
comp28726_c0_seq1.53.820.plus.as_5_3_1	6.74904	-5.07567	1.51061	-3.36	0.000779412	0.00654044	Down	5
comp18363_c0_seq1.1.596.minus.as_4_6_1	227.276	-5.08092	0.87644	-5.79723	6.74e-09	2.79e-07	Down	5
comp24342_c0_seq1.77.670.plus.as_3_1_1	3.92933	-5.09688	1.60697	-3.17172	0.00151537	0.01162	Down	5
comp45122_c0_seq16.638.1033.plus.as_5_5_1	88.931	-5.10538	1.10809	-4.60735	4.08e-06	7.64e-05	Down	5
comp51357_c1_seq7.245.631.plus.as_6_1_1	43.2056	-5.11412	0.998017	-5.12428	2.99e-07	8.05e-06	Down	5
comp40002_c0_seq4.7985.9175.plus.as_2_1_1	250.356	-5.28426	1.05859	-4.99179	5.98e-07	1.38e-05	Down	5
comp42963_c1_seq2.1.399.minus.as_3_2_1	944.136	-5.31092	0.861207	-6.16683	6.97e-10	3.35e-08	Down	5
comp103690_c0_seq1.1.345.minus.as_6_1_1	3.80525	-5.31741	1.5056	-3.53175	0.000412812	0.00380514	Down	5
comp38778_c1_seq2.1.424.minus.as_6_1_1	74.3454	-5.32345	1.17531	-4.5294	5.92e-06	0.000103165	Down	5
comp56751_c0_seq2.409.2835.plus.as_6_1_1	3.29175	-5.37723	2.04727	-2.62653	0.00862598	0.0444801	Down	5
comp51545_c0_seq4.630.857.plus.as_3_2_1	9.22577	-5.41183	1.49588	-3.61782	0.00029709	0.00290398	Down	5
comp52285_c0_seq2.1.1208.minus.as_6_1_1	3.49059	-5.4459	2.00743	-2.71288	0.00667021	0.0370384	Down	5
comp36498_c0_seq2.318.995.minus.as_2_1_1	150.04	-5.44795	1.03997	-5.23855	1.62e-07	4.88e-06	Down	5
comp49421_c0_seq3.1.428.minus.as_5_6_1	19.4716	-5.48234	0.990236	-5.5364	3.09e-08	1.12e-06	Down	5
comp53842_c1_seq6.130.3139.minus.as_5_4_1	179.382	-5.48555	1.03546	-5.29771	1.17e-07	3.79e-06	Down	5
comp40002_c0_seq1.260.931.plus.as_2_1_1	109.256	-5.53642	1.13668	-4.87071	1.11e-06	2.38e-05	Down	5
comp42699_c0_seq1.195.813.minus.as_3_5_1	3441.59	-5.65519	1.03017	-5.48958	4.03e-08	1.41e-06	Down	5
comp47629_c3_seq1.1.346.minus.as_4_3_1	5.924	-5.71838	1.92986	-2.9631	0.00304558	0.019774	Down	5
comp36498_c1_seq1.1.756.minus.as_2_1_1	46.0578	-5.76232	1.10349	-5.22189	1.77e-07	5.25e-06	Down	5
comp44725_c0_seq5.101.1291.minus.as_5_5_1	186.444	-5.81661	0.868562	-6.69682	2.13e-11	1.4e-09	Down	5
comp35923_c0_seq1.1.697.minus.as_1_6_1	7.29951	-6.03091	1.49853	-4.02455	5.71e-05	0.000672531	Down	5
comp52957_c0_seq6.52.6603.plus.as_4_3_1	511.157	-6.05872	1.25621	-4.82303	1.41e-06	2.92e-05	Down	5
comp37478_c0_seq6.69.1288.minus.as_3_3_1	490.553	-6.20139	1.01885	-6.08667	1.15e-09	5.26e-08	Down	5
comp37659_c0_seq2.52.6609.plus.as_1_1_1	2291.81	-6.27088	0.89711	-6.9901	2.75e-12	2.22e-10	Down	5
comp18684_c0_seq1.7394.7756.plus.as_1_5_1	10.8203	-6.31402	1.26277	-5.00013	5.73e-07	1.37e-05	Down	5
comp19590_c0_seq3.6715.7386.plus.as_2_5_1	76.6488	-6.42729	1.17859	-5.45337	4.94e-08	1.69e-06	Down	5
comp47362_c0_seq2.660.1892.plus.as_6_1_1	2.91938	-6.57961	2.46443	-2.66983	0.00758895	0.0405428	Down	5
comp75138_c0_seq3.1.334.minus.as_1_3_1	2.91938	-6.57961	2.46443	-2.66983	0.00758895	0.0405428	Down	5
comp48277_c0_seq4.1454.2644.plus.as_2_2_1	229.984	-6.63514	1.06717	-6.21753	5.05e-10	2.5e-08	Down	5
comp51201_c0_seq2.1.681.minus.as_4_3_1	18.6511	-6.64526	1.74231	-3.81406	0.000136703	0.00145625	Down	5
comp34766_c0_seq1.1.687.minus.as_1_4_1	343.282	-6.83944	0.802266	-8.52515	1.53e-17	2.47e-15	Down	5
comp28634_c0_seq1.1.211.minus.as_1_4_1	3.64021	-6.88025	1.92553	-3.57318	0.000352671	0.00335509	Down	5
comp53229_c0_seq8.1.442.minus.as_6_5_1	3.79494	-6.95485	2.39448	-2.90454	0.00367795	0.0228299	Down	5
comp31458_c0_seq1.1.620.minus.as_1_6_1	3.89166	-6.98733	2.37285	-2.9447	0.00323271	0.020687	Down	5
comp43258_c0_seq2.21.358.minus.as_5_5_1	4.15139	-7.06673	1.94139	-3.64004	0.000272601	0.0026942	Down	5
comp27030_c0_seq9.1.449.minus.as_2_6_1	12.1879	-7.19539	1.4337	-5.01875	5.2e-07	1.27e-05	Down	5
comp40534_c0_seq4.110.634.minus.as_3_6_1	54.0128	-7.41769	1.42383	-5.20968	1.89e-07	5.52e-06	Down	5
comp51299_c1_seq1.187.578.minus.as_6_5_1	5.55433	-7.48825	1.85699	-4.03247	5.52e-05	0.000658989	Down	5
comp44565_c0_seq6.894.1310.minus.as_5_6_1	5.51563	-7.49584	1.84061	-4.07248	4.65e-05	0.000574667	Down	5
comp40002_c0_seq1.933.1295.plus.as_2_1_1	10.0482	-7.50015	2.08162	-3.60304	0.000314514	0.00304087	Down	5
comp22631_c0_seq1.1.408.minus.as_3_5_1	5.77535	-7.55172	1.70221	-4.43642	9.15e-06	0.000145284	Down	5
comp75138_c0_seq2.1.317.minus.as_1_3_1	5.77788	-7.56894	1.82548	-4.14627	3.38e-05	0.000436965	Down	5
comp54138_c0_seq6.1.333.minus.as_5_4_1	6.43243	-7.71702	1.67729	-4.60089	4.21e-06	7.65e-05	Down	5
comp20064_c0_seq3.53.6604.plus.as_4_5_1	51.935	-7.85835	1.20943	-6.49757	8.16e-11	4.84e-09	Down	5
comp46011_c0_seq25.446.805.plus.as_3_5_1	8.89357	-8.17465	1.55085	-5.27109	1.36e-07	4.23e-06	Down	5
comp160250_c0_seq1.1.321.minus.as_1_3_1	9.57569	-8.2867	1.54054	-5.37909	7.49e-08	2.51e-06	Down	5
comp40349_c1_seq8.1.448.minus.as_3_6_1	10.026	-8.35192	1.63327	-5.11363	3.16e-07	8.39e-06	Down	5
comp26233_c0_seq1.407.823.plus.as_5_6_1	11.3982	-8.54303	1.92713	-4.43303	9.29e-06	0.000146282	Down	5
comp67792_c0_seq2.1.303.minus.as_1_3_1	11.6471	-8.57187	1.91445	-4.47747	7.55e-06	0.00012328	Down	5
comp52426_c0_seq1.1017.6665.minus.as_1_2_1	11.9322	-8.59774	1.94844	-4.41262	1.02e-05	0.000156622	Down	5
comp45212_c0_seq4.1.420.minus.as_5_6_1	12.3762	-8.65352	1.50831	-5.73723	9.62e-09	3.72e-07	Down	5
comp59240_c0_seq2.1.319.minus.as_6_4_1	12.47	-8.67007	1.51695	-5.71547	1.09e-08	4.14e-07	Down	5
comp62908_c4_seq1.1.1540.minus.as_6_2_1	124.266	-8.84964	1.28337	-6.89562	5.36e-12	3.98e-10	Down	5
comp39558_c0_seq4.1.538.minus.as_3_6_1	14.2078	-8.85209	1.68897	-5.24112	1.6e-07	4.88e-06	Down	5
comp44098_c4_seq1.1.654.minus.as_3_5_1	78.7405	-8.95358	1.31057	-6.83181	8.38e-12	5.97e-10	Down	5
comp48261_c0_seq1.1.376.minus.as_5_4_1	17.9197	-9.18513	1.47159	-6.24164	4.33e-10	2.2e-08	Down	5
comp52081_c0_seq2.1361.2215.minus.as_5_4_1	18.077	-9.2038	1.53719	-5.98741	2.13e-09	9.48e-08	Down	5
comp29490_c0_seq1.1.373.minus.as_1_4_1	19.0217	-9.27335	1.45751	-6.36245	1.99e-10	1.14e-08	Down	5
comp39919_c0_seq2.171.825.minus.as_3_6_1	19.4561	-9.30353	1.83992	-5.05649	4.27e-07	1.06e-05	Down	5
comp49421_c0_seq4.1.539.minus.as_5_6_1	21.9519	-9.4815	1.4272	-6.6434	3.07e-11	1.95e-09	Down	5
comp58545_c0_seq1.1.494.minus.as_6_4_1	22.0987	-9.48998	1.51116	-6.27995	3.39e-10	1.83e-08	Down	5
comp41111_c0_seq7.51.356.plus.as_3_1_1	41.0884	-9.5239	1.37244	-6.93937	3.94e-12	3.05e-10	Down	5
comp39362_c0_seq6.395.849.minus.as_3_6_1	23.7585	-9.59507	1.45952	-6.57413	4.89e-11	3e-09	Down	5
comp52888_c0_seq10.1.306.minus.as_4_3_1	43.9266	-9.61726	1.35428	-7.10137	1.24e-12	1.1e-10	Down	5
comp25379_c0_seq1.1.623.minus.as_1_4_1	27.0368	-9.78265	1.4606	-6.69771	2.12e-11	1.4e-09	Down	5
comp35714_c0_seq1.1.439.minus.as_3_5_1	670.454	-9.83058	1.20912	-8.13034	4.28e-16	6.35e-14	Down	5
comp61548_c0_seq6.558.1182.minus.as_6_4_1	67.4825	-10.1522	1.25725	-8.07491	6.75e-16	9.24e-14	Down	5
comp46298_c0_seq4.258.882.minus.as_3_5_1	171.528	-10.6903	1.20319	-8.88495	6.39e-19	1.14e-16	Down	5
comp61225_c0_seq9.528.1373.minus.as_6_4_1	52.3058	-10.7338	1.38323	-7.75997	8.49e-15	1.08e-12	Down	5
comp53229_c0_seq4.579.1250.minus.as_6_5_1	53.515	-10.7682	1.41619	-7.60363	2.88e-14	3.42e-12	Down	5
comp48916_c0_seq13.1.406.minus.as_2_2_1	269.072	-11.4632	1.17222	-9.779	1.39e-22	4.37e-20	Down	5
comp49292_c1_seq8.40.423.plus.as_4_2_1	187.043	-11.6292	1.24081	-9.37224	7.1e-21	1.8e-18	Down	5
comp19859_c0_seq1.91.516.minus.as_3_4_1	196.784	-11.7788	1.26164	-9.33612	9.99e-21	2.22e-18	Down	5
comp22456_c0_seq1.63.329.minus.as_1_3_1	1371.81	-11.9214	1.65457	-7.20512	5.8e-13	5.73e-11	Down	5
comp44253_c0_seq6.1.354.minus.as_3_5_1	444.813	-11.985	1.22637	-9.77277	1.47e-22	4.37e-20	Down	5
comp41477_c0_seq74.278.669.minus.as_2_3_1	1407.03	-12.1547	0.81607	-14.8941	3.6e-50	6.4e-47	Down	5
comp20193_c0_seq7.1.531.minus.as_2_4_1	172.797	-12.4582	1.38912	-8.96845	3.01e-19	5.94e-17	Down	5
comp61179_c0_seq4.12.503.plus.as_6_3_1	541.861	-13.2398	1.25666	-10.5357	5.92e-26	2.63e-23	Down	5
comp16227_c0_seq2.62.383.minus.as_1_5_1	1291.92	-14.4926	1.24403	-11.6497	2.3e-31	1.37e-28	Down	5
comp55601_c0_seq1.1.846.minus.as_6_5_1	35519.1	-15.1097	1.09416	-13.8094	2.24e-43	1.99e-40	Down	5
comp25329_c0_seq3.45.1028.plus.as_1_1_1	291.491	8.74919	1.58247	5.52881	3.22e-08	9.15e-07	Up	6
comp37599_c0_seq21.361.5832.minus.as_1_1_1	160.794	7.89037	1.79297	4.40072	1.08e-05	0.000205808	Up	6
comp49859_c1_seq23.636.1262.plus.as_4_1_1	149.831	7.78855	1.85958	4.18834	2.81e-05	0.000498339	Up	6
comp35837_c0_seq2.634.2130.plus.as_1_1_1	273.098	7.68366	1.73384	4.43159	9.35e-06	0.000183047	Up	6
comp48993_c0_seq1.144.3655.minus.as_2_2_1	404.067	7.47291	2.01813	3.70288	0.000213165	0.00286322	Up	6
comp29979_c0_seq1.474.1562.plus.as_1_1_1	116.924	7.43045	1.76532	4.20912	2.56e-05	0.00045824	Up	6
comp43372_c0_seq1.239.742.plus.as_6_3_1	103.282	7.25147	1.96953	3.68183	0.000231568	0.00305615	Up	6
comp25056_c1_seq3.767.1246.minus.as_1_1_1	102.394	7.23908	2.0233	3.57787	0.000346408	0.00429697	Up	6
comp35142_c0_seq1.241.651.plus.as_6_3_1	92.726	7.09557	1.76454	4.0212	5.79e-05	0.000945601	Up	6
comp12955_c0_seq1.759.1311.minus.as_2_2_1	78.8845	6.862	1.74556	3.93112	8.45e-05	0.00130563	Up	6
comp30037_c0_seq1.185.619.minus.as_3_2_1	2939.51	6.80918	0.811623	8.38959	4.88e-17	5.83e-15	Up	6
comp40528_c0_seq1.567.2306.minus.as_2_2_1	70.5643	6.7008	1.68149	3.98503	6.75e-05	0.0010786	Up	6
comp70709_c0_seq2.101.1783.minus.as_1_3_1	64.7084	6.57558	1.66622	3.94641	7.93e-05	0.00123346	Up	6
comp32717_c0_seq1.808.4461.minus.as_1_1_1	61.3037	6.49775	1.74873	3.7157	0.000202641	0.00280484	Up	6
comp48734_c0_seq3.1695.2725.minus.as_1_2_1	58.1685	6.4223	1.92755	3.33184	0.000862742	0.00882173	Up	6
comp35778_c0_seq2.363.1667.minus.as_1_1_1	54.1765	6.31882	1.65867	3.80957	0.000139209	0.00198745	Up	6
comp78344_c0_seq47.643.4227.plus.as_1_3_1	53.2835	6.29458	1.58405	3.97373	7.08e-05	0.00112319	Up	6
comp39436_c0_seq4.1.988.minus.as_5_3_1	52.7237	6.28528	1.28149	4.90466	9.36e-07	2.1e-05	Up	6
comp45864_c0_seq1.240.1611.minus.as_4_2_1	51.7358	6.25267	1.83247	3.41215	0.000644532	0.00710236	Up	6
comp31260_c0_seq1.376.931.minus.as_3_1_1	49.3552	6.18425	1.67521	3.69164	0.000222815	0.00295783	Up	6
comp44214_c0_seq2.797.2740.minus.as_2_2_1	48.8498	6.16941	1.70675	3.61472	0.000300672	0.003813	Up	6
comp60429_c0_seq2.133.1449.minus.as_6_2_1	48.5353	6.16531	1.32415	4.65607	3.22e-06	6.71e-05	Up	6
comp34054_c0_seq1.429.1951.minus.as_1_1_1	48.367	6.15467	1.6141	3.81306	0.000137259	0.00197201	Up	6
comp26415_c0_seq1.201.701.plus.as_1_1_1	47.4488	6.12746	1.7185	3.56559	0.000363041	0.00443066	Up	6
comp35201_c0_seq1.630.3125.minus.as_1_1_1	46.211	6.09004	1.97128	3.08939	0.00200568	0.0169884	Up	6
comp44918_c1_seq5.463.1751.minus.as_4_2_1	44.9056	6.04755	1.69911	3.55925	0.000371918	0.00446695	Up	6
comp32843_c0_seq2.157.1149.plus.as_1_1_1	44.2258	6.02524	1.56997	3.8378	0.000124142	0.00181808	Up	6
comp34215_c0_seq1.119.1999.plus.as_1_1_1	43.4125	5.99931	1.7739	3.38199	0.00071962	0.00777875	Up	6
comp56997_c0_seq1.380.1387.minus.as_6_1_1	43.014	5.99137	1.55747	3.84686	0.000119642	0.00176356	Up	6
comp49234_c1_seq103.520.7407.plus.as_4_2_1	42.1667	5.9567	1.75464	3.39483	0.000686717	0.0074586	Up	6
comp64515_c0_seq4.299.3784.plus.as_6_2_1	42.1494	5.9563	1.70572	3.49195	0.000479506	0.00552527	Up	6
comp64383_c0_seq5.198.5537.plus.as_6_2_1	41.6232	5.94328	1.47	4.04306	5.28e-05	0.000872927	Up	6
comp21689_c0_seq1.452.1870.plus.as_1_1_1	37.8036	5.79941	1.58954	3.64848	0.000263796	0.00339017	Up	6
comp44049_c0_seq8.46.552.plus.as_4_2_1	36.6497	5.75321	1.57289	3.65774	0.000254453	0.00330062	Up	6
comp29554_c0_seq2.359.2578.minus.as_1_1_1	36.5955	5.7517	1.48449	3.87452	0.000106833	0.00159739	Up	6
comp39440_c0_seq14.269.2761.minus.as_2_3_1	35.7161	5.71719	1.90212	3.0057	0.00264971	0.0208126	Up	6
comp25051_c0_seq1.845.1255.plus.as_1_1_1	65.3998	5.60455	1.78057	3.14761	0.00164612	0.0145163	Up	6
comp64134_c0_seq2.204.1754.plus.as_6_2_1	65.9314	5.60418	1.28569	4.35889	1.31e-05	0.000247281	Up	6
comp55983_c1_seq3.501.1745.plus.as_1_2_1	33.0217	5.60293	1.72142	3.25483	0.00113462	0.0108674	Up	6
comp57386_c0_seq1.130.1500.plus.as_6_1_1	31.3948	5.53932	1.29733	4.26978	1.96e-05	0.000358198	Up	6
comp30984_c0_seq1.53.1453.plus.as_1_1_1	29.0588	5.41796	1.63461	3.31452	0.000918008	0.00913982	Up	6
comp53394_c0_seq1.119.1570.minus.as_6_1_1	27.6453	5.35381	1.31536	4.07024	4.7e-05	0.000789715	Up	6
comp39801_c0_seq25.801.2383.minus.as_2_1_1	27.4149	5.33326	1.64777	3.23665	0.0012094	0.0114389	Up	6
comp44577_c0_seq1.267.2016.minus.as_6_2_1	26.5776	5.29129	1.74695	3.02888	0.00245462	0.0197588	Up	6
comp52599_c0_seq28.436.1870.minus.as_4_3_1	26.2396	5.26999	1.68374	3.12993	0.00174847	0.015149	Up	6
comp26458_c0_seq1.301.1562.minus.as_3_3_1	26.0163	5.25668	1.48713	3.53477	0.000408126	0.0047755	Up	6
comp15969_c0_seq1.1180.1656.minus.as_1_1_1	25.8888	5.25102	1.7561	2.99017	0.00278826	0.0214555	Up	6
comp51070_c0_seq1.803.1624.plus.as_6_2_1	25.7188	5.25102	1.43945	3.64795	0.000264343	0.00339017	Up	6
comp55705_c0_seq1.52.1725.minus.as_6_1_1	25.6765	5.2454	1.34781	3.8918	9.95e-05	0.00152109	Up	6
comp56761_c0_seq1.218.6100.minus.as_6_1_1	25.3584	5.22984	1.69575	3.08409	0.00204175	0.0171658	Up	6
comp37042_c0_seq1.893.2797.plus.as_1_1_1	24.8754	5.19374	1.77789	2.92129	0.0034859	0.0249621	Up	6
comp56366_c0_seq3.96.3503.minus.as_6_1_1	24.3131	5.16755	1.38498	3.73114	0.000190613	0.00265455	Up	6
comp56793_c0_seq1.411.4682.minus.as_6_1_1	48.126	5.1586	1.25613	4.10675	4.01e-05	0.000679754	Up	6
comp47246_c0_seq1.178.2058.minus.as_2_2_1	24.22	5.15778	1.55487	3.31718	0.000909323	0.00913982	Up	6
comp27007_c0_seq1.420.1094.plus.as_1_1_1	23.5615	5.11349	1.53211	3.33754	0.000845242	0.00872136	Up	6
comp47390_c0_seq1.210.1760.minus.as_6_1_1	23.3034	5.10715	1.33274	3.83206	0.000127074	0.00183731	Up	6
comp25872_c0_seq1.99.1235.plus.as_6_1_1	22.5255	5.05827	1.52596	3.31482	0.000917023	0.00913982	Up	6
comp55952_c0_seq1.1.3427.minus.as_6_2_1	22.6123	5.0543	1.46272	3.45542	0.000549437	0.00626744	Up	6
comp49526_c0_seq3.141.3008.minus.as_4_2_1	22.0687	5.02486	1.27048	3.95508	7.65e-05	0.00120333	Up	6
comp56841_c1_seq2.554.1483.minus.as_1_2_1	21.8126	5.00767	1.51794	3.299	0.000970297	0.00961822	Up	6
comp19296_c0_seq1.1.374.minus.as_5_2_1	41.502	4.94284	1.2501	3.95397	7.69e-05	0.00120333	Up	6
comp57671_c0_seq4.243.2043.minus.as_1_2_1	20.8046	4.93343	1.62472	3.03647	0.00239362	0.0195451	Up	6
comp63756_c2_seq1.1.6557.minus.as_6_2_1	20.6514	4.93193	1.30696	3.7736	0.000160911	0.00225474	Up	6
comp16640_c0_seq2.141.774.minus.as_5_3_1	41.2302	4.92824	1.38351	3.56213	0.000367865	0.00444177	Up	6
comp56573_c0_seq2.127.3111.minus.as_6_1_1	20.6389	4.92171	1.60761	3.0615	0.00220231	0.0183123	Up	6
comp29582_c0_seq2.116.1046.minus.as_1_1_1	20.4833	4.91052	1.56971	3.1283	0.00175819	0.0151753	Up	6
comp23020_c0_seq3.352.2328.minus.as_5_2_1	20.3959	4.90783	1.71298	2.86508	0.00416905	0.0281659	Up	6
comp38664_c0_seq1.283.934.minus.as_4_2_1	20.1487	4.9004	1.44129	3.40001	0.000673845	0.00735398	Up	6
comp33153_c0_seq4.274.1932.plus.as_5_2_1	20.178	4.89079	1.75974	2.77927	0.00544814	0.0341006	Up	6
comp42689_c1_seq14.24.2927.plus.as_2_2_1	20.0363	4.87956	1.76958	2.75747	0.0058251	0.0355456	Up	6
comp33137_c1_seq47.1029.1871.plus.as_5_2_1	19.8305	4.86429	1.71845	2.83063	0.00464558	0.0308347	Up	6
comp44104_c0_seq1.429.1778.minus.as_6_1_1	19.773	4.85938	1.36201	3.5678	0.000359986	0.00441712	Up	6
comp35927_c0_seq2.1.457.minus.as_6_1_1	19.569	4.85344	1.41049	3.44096	0.000579654	0.00651393	Up	6
comp61179_c0_seq1.238.945.minus.as_5_1_1	19.5565	4.84742	1.28271	3.77906	0.00015742	0.00221952	Up	6
comp15240_c0_seq1.265.642.minus.as_6_1_1	18.9072	4.80883	1.4652	3.28203	0.00103063	0.0100409	Up	6
comp52240_c0_seq1.841.2493.minus.as_6_2_1	18.1826	4.74487	1.2824	3.69999	0.000215606	0.00287897	Up	6
comp57173_c0_seq4.805.4551.minus.as_1_2_1	18.1864	4.74005	1.84157	2.57392	0.0100554	0.049145	Up	6
comp54727_c0_seq6.467.2614.minus.as_6_1_1	17.709	4.70424	1.72625	2.72513	0.00642765	0.0378003	Up	6
comp54060_c0_seq1.110.854.minus.as_6_2_1	17.5025	4.69702	1.73783	2.70282	0.00687548	0.0392144	Up	6
comp64515_c0_seq63.2025.6965.plus.as_6_2_1	17.6144	4.69203	1.62046	2.8955	0.00378558	0.0265168	Up	6
comp64134_c0_seq8.204.1721.plus.as_6_2_1	34.4446	4.67214	1.30805	3.57184	0.000354478	0.00437318	Up	6
comp62283_c0_seq1.246.3017.minus.as_6_2_1	16.8408	4.64447	1.34768	3.44627	0.000568379	0.006419	Up	6
comp43776_c0_seq1.1.391.minus.as_2_2_1	16.8123	4.64153	1.45032	3.20035	0.00137261	0.0127697	Up	6
comp44246_c0_seq1.193.846.plus.as_1_2_1	57.2996	4.62874	1.53912	3.00739	0.00263501	0.020769	Up	6
comp64283_c0_seq1.170.2070.minus.as_6_2_1	16.6046	4.61933	1.56817	2.94568	0.00322241	0.0238369	Up	6
comp43936_c0_seq1.314.1597.plus.as_4_2_1	33.8222	4.59706	1.71229	2.68474	0.00725859	0.0401878	Up	6
comp24831_c0_seq1.164.958.minus.as_6_1_1	32.8559	4.5956	1.44467	3.18107	0.00146731	0.0133767	Up	6
comp44226_c0_seq1.254.3535.plus.as_6_1_1	16.2316	4.58754	1.32175	3.4708	0.000518918	0.00594921	Up	6
comp60985_c0_seq3.183.2017.minus.as_6_2_1	16.2503	4.57843	1.33693	3.42459	0.000615735	0.00688531	Up	6
comp64070_c0_seq1.1.2913.minus.as_6_2_1	16.0889	4.57609	1.58899	2.87987	0.00397843	0.0272841	Up	6
comp48444_c0_seq1.12.1055.plus.as_6_1_1	16.1633	4.57593	1.44332	3.17042	0.00152217	0.0136574	Up	6
comp54969_c0_seq2.33.1658.plus.as_6_1_1	16.0571	4.57182	1.38985	3.28943	0.0010039	0.00982259	Up	6
comp55704_c0_seq1.93.1628.plus.as_6_1_1	15.8903	4.55998	1.36969	3.32919	0.000870975	0.00883102	Up	6
comp18826_c0_seq2.1.563.minus.as_5_2_1	15.9509	4.54809	1.6393	2.77441	0.00553012	0.0342054	Up	6
comp48530_c0_seq12.1832.3913.minus.as_4_2_1	15.7661	4.53457	1.62852	2.78447	0.0053616	0.033902	Up	6
comp42437_c0_seq1.509.2281.plus.as_6_1_1	15.7504	4.53378	1.35905	3.336	0.000849942	0.00873018	Up	6
comp35022_c0_seq2.64.1242.plus.as_2_1_1	15.7114	4.52641	1.6718	2.70751	0.00677892	0.0390562	Up	6
comp49794_c0_seq1.192.2525.plus.as_6_1_1	15.583	4.52427	1.38843	3.25855	0.00111983	0.0107713	Up	6
comp53447_c0_seq1.1.1053.minus.as_3_1_1	15.4263	4.51731	1.35027	3.34548	0.000821414	0.00871094	Up	6
comp56245_c0_seq2.413.2568.minus.as_6_1_1	15.6092	4.51629	1.50314	3.00457	0.00265959	0.0208182	Up	6
comp48672_c0_seq1.79.1197.plus.as_6_1_1	15.1371	4.48613	1.73531	2.58521	0.00973203	0.0478907	Up	6
comp56125_c0_seq1.154.4002.plus.as_6_1_1	15.0047	4.45841	1.5187	2.93567	0.00332826	0.0244046	Up	6
comp46301_c0_seq2.162.1922.minus.as_6_1_1	14.9003	4.45452	1.29065	3.45137	0.000557746	0.00633041	Up	6
comp42917_c0_seq2.260.1345.minus.as_6_1_1	14.5581	4.43311	1.42804	3.10433	0.00190711	0.0162754	Up	6
comp53103_c0_seq3.205.1382.minus.as_6_1_1	14.6838	4.42701	1.41729	3.12358	0.00178664	0.0153624	Up	6
comp51587_c0_seq2.190.1116.minus.as_1_2_1	14.3034	4.40423	1.58453	2.77952	0.00544391	0.0341006	Up	6
comp63739_c0_seq3.260.1681.minus.as_6_2_1	14.2324	4.39761	1.55563	2.8269	0.00470011	0.0309254	Up	6
comp56820_c0_seq1.184.3294.minus.as_6_1_1	14.3059	4.39598	1.35449	3.24548	0.00117253	0.0111366	Up	6
comp59553_c1_seq3.56.2986.minus.as_6_2_1	14.2356	4.39247	1.30287	3.37137	0.000747949	0.0080087	Up	6
comp64146_c0_seq3.229.1808.minus.as_6_2_1	14.1809	4.37723	1.62971	2.68589	0.00723367	0.0401878	Up	6
comp56621_c0_seq2.86.2402.minus.as_6_1_1	14.1541	4.37584	1.31968	3.31583	0.000913702	0.00913982	Up	6
comp35378_c0_seq1.128.1657.minus.as_5_3_1	27.8949	4.35672	1.32352	3.29177	0.000995581	0.00978341	Up	6
comp49521_c0_seq1.1.336.minus.as_2_6_1	13.762	4.3506	1.55466	2.79842	0.00513532	0.0327449	Up	6
comp15355_c0_seq1.274.1946.minus.as_6_1_1	13.6963	4.34103	1.35124	3.21262	0.00131529	0.0123376	Up	6
comp56581_c0_seq1.184.1519.minus.as_6_1_1	13.5265	4.30905	1.43625	3.0002	0.00269804	0.0209029	Up	6
comp56277_c0_seq1.195.2126.plus.as_6_1_1	13.2939	4.30339	1.5616	2.75576	0.00585561	0.035636	Up	6
comp57279_c0_seq1.170.768.minus.as_6_2_1	47.9776	4.29491	1.22547	3.50471	0.000457113	0.00529411	Up	6
comp13764_c0_seq1.9.590.minus.as_5_3_1	13.1749	4.29034	1.48582	2.88752	0.00388286	0.0270371	Up	6
comp34694_c0_seq1.378.1166.plus.as_2_1_1	51.7938	4.28957	1.11035	3.86325	0.00011189	0.00166007	Up	6
comp50898_c0_seq1.62.1957.plus.as_6_1_1	13.0974	4.27228	1.33879	3.19114	0.00141713	0.0130768	Up	6
comp21931_c0_seq2.235.735.plus.as_4_2_1	13.023	4.26369	1.42069	3.00114	0.00268973	0.0209029	Up	6
comp30729_c0_seq1.1.1623.minus.as_2_3_1	83.7844	4.23769	1.17359	3.61088	0.000305155	0.00384835	Up	6
comp54639_c1_seq1.173.1735.minus.as_6_1_1	25.8982	4.23019	1.26711	3.33846	0.000842452	0.00872136	Up	6
comp47748_c0_seq1.397.2115.minus.as_6_1_1	25.9876	4.23009	1.3389	3.15938	0.00158108	0.0141301	Up	6
comp60448_c0_seq1.184.1151.minus.as_6_2_1	25.6467	4.22298	1.43685	2.93905	0.00329218	0.0242638	Up	6
comp56513_c0_seq1.43.3966.minus.as_6_1_1	12.6064	4.22286	1.54978	2.72481	0.00643384	0.0378003	Up	6
comp64080_c1_seq1.92.1828.plus.as_6_2_1	12.74	4.22226	1.34493	3.13938	0.00169306	0.0147817	Up	6
comp56685_c0_seq1.229.3809.minus.as_6_1_1	25.3581	4.20578	1.33436	3.1519	0.00162213	0.0144401	Up	6
comp24798_c0_seq1.131.3016.minus.as_6_1_1	24.7728	4.17847	1.31416	3.17959	0.00147485	0.0133916	Up	6
comp56707_c0_seq2.84.2282.minus.as_6_1_1	12.2252	4.17301	1.36455	3.05816	0.00222702	0.0184501	Up	6
comp40705_c0_seq1.774.2202.minus.as_6_1_1	11.9716	4.14979	1.35914	3.05326	0.00226372	0.018686	Up	6
comp66013_c0_seq1.16.1203.plus.as_6_2_1	12.0063	4.14702	1.3036	3.1812	0.00146666	0.0133767	Up	6
comp56719_c0_seq1.92.2734.minus.as_6_1_1	11.9497	4.14473	1.38808	2.98595	0.00282703	0.0216073	Up	6
comp64901_c0_seq1.1.319.minus.as_6_2_1	11.9621	4.14188	1.42249	2.91172	0.00359448	0.0254189	Up	6
comp47211_c0_seq2.228.1889.minus.as_2_2_1	41.9545	4.13783	1.36603	3.02908	0.00245302	0.0197588	Up	6
comp56747_c0_seq1.313.3309.minus.as_6_1_1	24.2081	4.13088	1.31253	3.14727	0.00164805	0.0145163	Up	6
comp37423_c0_seq1.123.1778.minus.as_5_3_1	43.6641	4.12708	1.1699	3.52772	0.000419148	0.00487931	Up	6
comp56565_c0_seq1.108.1325.minus.as_6_1_1	11.7896	4.1095	1.50848	2.72427	0.00644437	0.0378003	Up	6
comp31750_c0_seq1.78.1562.minus.as_5_3_1	24.4492	4.10218	1.3767	2.97973	0.00288504	0.0218302	Up	6
comp55151_c0_seq1.1.1018.minus.as_6_1_1	11.6072	4.09517	1.30315	3.1425	0.00167509	0.0146813	Up	6
comp7101_c0_seq1.1.406.minus.as_4_3_1	11.5395	4.09114	1.39567	2.9313	0.00337543	0.0245584	Up	6
comp64093_c0_seq1.141.3935.minus.as_6_2_1	11.5941	4.08963	1.36369	2.99894	0.00270923	0.0209182	Up	6
comp53474_c0_seq1.303.1619.plus.as_6_1_1	11.4973	4.0865	1.39809	2.92293	0.00346757	0.0249094	Up	6
comp43031_c0_seq2.155.1189.minus.as_6_1_1	11.4192	4.08429	1.46783	2.78255	0.00539342	0.0340085	Up	6
comp28449_c0_seq1.180.845.plus.as_5_3_1	23.3041	4.07774	1.44608	2.81985	0.00480458	0.0314305	Up	6
comp53464_c0_seq2.291.2564.minus.as_6_1_1	11.4909	4.07519	1.32717	3.07058	0.00213641	0.0178954	Up	6
comp57446_c0_seq1.188.709.minus.as_6_1_1	11.4008	4.07055	1.48565	2.73992	0.00614548	0.0370033	Up	6
comp55496_c0_seq1.51.1253.minus.as_6_1_1	11.2672	4.06748	1.46601	2.77452	0.00552837	0.0342054	Up	6
comp51476_c0_seq2.280.1147.minus.as_1_2_1	11.4184	4.06148	1.5402	2.63699	0.00836458	0.0437502	Up	6
comp36109_c0_seq1.150.663.minus.as_6_1_1	23.0165	4.05388	1.42307	2.8487	0.00438985	0.0295696	Up	6
comp55107_c0_seq1.190.1548.minus.as_6_1_1	11.1507	4.04518	1.30308	3.10432	0.00190717	0.0162754	Up	6
comp53330_c0_seq1.162.1442.minus.as_6_1_1	22.6238	4.04398	1.40205	2.88433	0.0039225	0.0270641	Up	6
comp28143_c0_seq1.19.527.minus.as_3_3_1	41.3052	4.04266	1.21009	3.3408	0.000835379	0.00872136	Up	6
comp54191_c0_seq1.100.1746.minus.as_6_1_1	11.0923	4.04021	1.35202	2.98828	0.00280556	0.0215156	Up	6
comp37170_c0_seq1.220.1614.plus.as_6_1_1	11.0741	4.03325	1.30366	3.0938	0.00197614	0.0168009	Up	6
comp31593_c0_seq1.20.1720.minus.as_5_3_1	11.1131	4.03052	1.31429	3.06668	0.00216448	0.0180639	Up	6
comp36137_c0_seq2.275.1607.minus.as_4_2_1	11.1499	4.02675	1.50159	2.68166	0.00732573	0.0404609	Up	6
comp56035_c0_seq1.347.4369.minus.as_6_1_1	11.0969	4.02612	1.32756	3.03271	0.0024237	0.0196492	Up	6
comp35202_c0_seq1.71.1417.minus.as_5_3_1	22.3207	4.02543	1.38066	2.91559	0.00355021	0.0252632	Up	6
comp54911_c0_seq1.215.2011.plus.as_6_1_1	11.022	4.01681	1.36984	2.93232	0.00336436	0.0245566	Up	6
comp41079_c0_seq1.114.1847.minus.as_5_3_1	11.0578	4.01619	1.37146	2.9284	0.00340708	0.0246967	Up	6
comp26595_c0_seq1.219.1745.plus.as_6_1_1	11.0313	4.01542	1.46751	2.73621	0.00621504	0.0372247	Up	6
comp56111_c0_seq1.55.3288.minus.as_6_1_1	10.793	3.99731	1.32485	3.01718	0.00255141	0.0203218	Up	6
comp17621_c0_seq1.1.776.minus.as_5_3_1	10.6303	3.98424	1.46592	2.71791	0.00656955	0.0382382	Up	6
comp56831_c0_seq1.26.725.minus.as_5_1_1	10.5898	3.97852	1.48556	2.67812	0.00740365	0.0406932	Up	6
comp54071_c0_seq1.311.1621.minus.as_6_1_1	10.5967	3.96283	1.35407	2.92661	0.00342677	0.0246967	Up	6
comp56219_c0_seq1.152.1954.minus.as_6_1_1	10.49	3.95625	1.33328	2.96731	0.00300419	0.0225852	Up	6
comp30800_c0_seq2.1.588.minus.as_5_3_1	21.4547	3.94721	1.30422	3.02648	0.00247417	0.0198458	Up	6
comp62749_c0_seq1.49.2199.minus.as_6_2_1	10.3842	3.92666	1.38331	2.8386	0.00453123	0.030278	Up	6
comp27473_c0_seq1.163.1533.plus.as_6_1_1	10.2157	3.9219	1.42845	2.74556	0.00604075	0.0364694	Up	6
comp55285_c0_seq1.187.1893.minus.as_6_1_1	21.0331	3.90904	1.29484	3.01893	0.00253672	0.0202759	Up	6
comp47829_c0_seq1.595.2235.minus.as_4_2_1	10.2106	3.9006	1.39168	2.8028	0.00506605	0.0324857	Up	6
comp46786_c0_seq1.82.1917.plus.as_6_1_1	10.0626	3.89308	1.35306	2.87725	0.00401161	0.0274288	Up	6
comp48484_c0_seq1.3.3212.plus.as_6_1_1	10.0272	3.89278	1.31689	2.95605	0.0031161	0.0232682	Up	6
comp64479_c0_seq1.335.2488.minus.as_6_2_1	10.0378	3.88322	1.31833	2.94555	0.00322376	0.0238369	Up	6
comp24421_c0_seq1.229.1194.minus.as_6_1_1	10.0194	3.87873	1.31456	2.95058	0.00317174	0.0236061	Up	6
comp63674_c0_seq1.167.3610.minus.as_6_2_1	10.0199	3.87468	1.37571	2.8165	0.00485496	0.0316005	Up	6
comp46052_c0_seq1.366.2975.minus.as_6_1_1	10.0091	3.87079	1.40639	2.75229	0.00591795	0.0359191	Up	6
comp62815_c1_seq2.1.2458.minus.as_6_2_1	9.9478	3.86217	1.37137	2.81628	0.0048584	0.0316005	Up	6
comp44444_c0_seq1.1.526.minus.as_6_1_1	59.7784	3.86071	1.04057	3.71018	0.000207112	0.00281467	Up	6
comp26076_c0_seq1.300.2000.minus.as_6_1_1	9.7281	3.85722	1.3959	2.76326	0.00572269	0.0351095	Up	6
comp55270_c0_seq1.121.1644.minus.as_6_1_1	9.73601	3.85449	1.33574	2.88565	0.00390601	0.0270641	Up	6
comp56856_c0_seq2.138.3111.minus.as_6_1_1	9.75422	3.85349	1.43373	2.68774	0.00719378	0.0401878	Up	6
comp64274_c0_seq1.321.3020.plus.as_6_2_1	9.79021	3.8435	1.33708	2.87456	0.00404595	0.0275805	Up	6
comp53478_c0_seq5.343.2799.minus.as_6_1_1	9.62097	3.83852	1.35781	2.82699	0.00469876	0.0309254	Up	6
comp62801_c0_seq2.9.2270.plus.as_6_2_1	9.62785	3.83313	1.34602	2.84774	0.00440302	0.0295706	Up	6
comp43665_c0_seq1.298.788.minus.as_6_2_1	35.4235	3.83047	1.19489	3.20571	0.00134728	0.0125857	Up	6
comp12457_c0_seq1.372.1024.minus.as_5_3_1	9.56399	3.82233	1.3205	2.8946	0.00379646	0.0265168	Up	6
comp56240_c0_seq3.145.2283.minus.as_6_1_1	9.54042	3.81856	1.3244	2.88325	0.00393594	0.0270745	Up	6
comp54646_c0_seq2.290.700.minus.as_6_2_1	9.55602	3.81388	1.41974	2.68632	0.00722437	0.0401878	Up	6
comp54638_c0_seq1.162.1943.minus.as_6_1_1	9.44502	3.81173	1.4447	2.63842	0.00832926	0.0436661	Up	6
comp31540_c0_seq1.88.442.minus.as_6_3_1	9.40195	3.80808	1.42513	2.67209	0.00753803	0.0411861	Up	6
comp54825_c0_seq1.208.1584.plus.as_6_1_1	9.41881	3.80193	1.35299	2.81002	0.0049538	0.0320374	Up	6
comp46345_c0_seq1.138.1012.minus.as_6_1_1	9.36243	3.78911	1.31334	2.88509	0.00391301	0.0270641	Up	6
comp48296_c0_seq2.122.1670.minus.as_6_2_1	9.39335	3.78602	1.47157	2.57277	0.0100888	0.049145	Up	6
comp11777_c0_seq1.387.2159.minus.as_4_2_1	19.3195	3.78163	1.29824	2.91288	0.00358113	0.0254037	Up	6
comp40504_c0_seq1.305.1396.minus.as_5_3_1	9.24269	3.77388	1.35934	2.77625	0.00549893	0.0341988	Up	6
comp53767_c0_seq1.88.1759.minus.as_6_1_1	9.14645	3.76756	1.41574	2.6612	0.00778625	0.0417844	Up	6
comp63462_c0_seq3.158.2821.minus.as_6_2_1	9.24081	3.76572	1.3272	2.83734	0.00454916	0.0302833	Up	6
comp63636_c0_seq8.207.2065.minus.as_6_2_1	65.5874	3.76299	0.967108	3.89097	9.98e-05	0.00152109	Up	6
comp62077_c0_seq2.394.2040.plus.as_6_2_1	9.20789	3.75753	1.41395	2.65747	0.00787298	0.042051	Up	6
comp31498_c0_seq2.209.1144.minus.as_5_3_1	9.18491	3.75045	1.45912	2.57035	0.0101595	0.0492781	Up	6
comp56643_c0_seq2.159.3026.minus.as_6_1_1	9.16899	3.74855	1.40406	2.6698	0.00758955	0.041216	Up	6
comp53025_c0_seq1.83.1969.plus.as_6_1_1	9.15496	3.74151	1.43636	2.60486	0.00919125	0.0463647	Up	6
comp37391_c0_seq1.59.1400.minus.as_5_3_1	8.97932	3.73234	1.43827	2.59501	0.00945872	0.0469831	Up	6
comp55154_c0_seq1.129.995.minus.as_6_1_1	49.7871	3.72784	1.28235	2.90703	0.00364875	0.0257226	Up	6
comp44130_c0_seq1.80.1006.plus.as_6_2_1	8.88232	3.72553	1.44796	2.57296	0.0100833	0.049145	Up	6
comp58896_c0_seq1.49.4208.minus.as_6_2_1	18.5341	3.72047	1.27127	2.92658	0.00342708	0.0246967	Up	6
comp56674_c0_seq1.280.3510.minus.as_6_1_1	8.96445	3.71828	1.32923	2.79732	0.00515288	0.0327648	Up	6
comp53099_c0_seq2.198.1619.minus.as_6_1_1	8.88548	3.7144	1.31294	2.82907	0.00466832	0.0308953	Up	6
comp56095_c0_seq1.94.2131.minus.as_6_1_1	8.76859	3.6903	1.314	2.80844	0.00497821	0.0321038	Up	6
comp55992_c0_seq1.167.2662.minus.as_6_1_1	8.70252	3.68169	1.3886	2.65137	0.00801661	0.042518	Up	6
comp42136_c0_seq1.382.894.minus.as_6_1_1	47.7573	3.67328	1.03688	3.54262	0.00039618	0.00470852	Up	6
comp48843_c0_seq1.132.1751.plus.as_6_1_1	8.6356	3.67326	1.35222	2.71647	0.0065982	0.0383067	Up	6
comp26888_c0_seq1.200.1600.minus.as_6_1_1	8.69641	3.66956	1.41137	2.60001	0.00932212	0.0466106	Up	6
comp38259_c0_seq1.90.2231.plus.as_6_1_1	17.8058	3.66679	1.37248	2.67166	0.00754775	0.0411861	Up	6
comp16407_c0_seq1.265.920.minus.as_5_3_1	8.58986	3.66255	1.41104	2.59564	0.00944139	0.0469831	Up	6
comp47350_c0_seq1.62.2056.plus.as_6_1_1	8.5506	3.65492	1.34334	2.72077	0.00651306	0.0380068	Up	6
comp61402_c0_seq1.1.2841.minus.as_6_2_1	8.60408	3.65367	1.36624	2.67425	0.00748976	0.041067	Up	6
comp64494_c0_seq2.1.3376.minus.as_6_2_1	8.61303	3.65344	1.40241	2.60512	0.00918414	0.0463647	Up	6
comp63535_c0_seq1.193.1804.minus.as_6_2_1	8.48201	3.65046	1.33726	2.7298	0.0063373	0.0375605	Up	6
comp41632_c0_seq1.1.668.minus.as_2_2_1	17.6233	3.6458	1.4199	2.56764	0.0102394	0.0493491	Up	6
comp55845_c0_seq1.52.1752.plus.as_6_1_1	8.35492	3.63795	1.40581	2.58779	0.00965933	0.0477705	Up	6
comp52938_c0_seq1.156.1883.plus.as_6_1_1	8.40475	3.63441	1.38352	2.62693	0.00861591	0.0443495	Up	6
comp45571_c0_seq1.107.1513.plus.as_6_1_1	8.3327	3.62591	1.39665	2.59616	0.00942729	0.0469831	Up	6
comp34444_c0_seq1.107.500.minus.as_4_2_1	46.348	3.62408	1.02099	3.54959	0.000385825	0.00460959	Up	6
comp56458_c0_seq3.131.1480.minus.as_6_1_1	8.36369	3.61976	1.34102	2.69926	0.00694936	0.0394376	Up	6
comp56834_c0_seq1.186.3749.plus.as_6_1_1	17.1911	3.61645	1.34632	2.68617	0.0072276	0.0401878	Up	6
comp62896_c0_seq1.78.1749.minus.as_6_2_1	8.35628	3.61281	1.34202	2.69207	0.00710101	0.0400978	Up	6
comp49699_c0_seq1.1.578.minus.as_6_1_1	17.1115	3.60803	1.32375	2.72561	0.00641833	0.0378003	Up	6
comp55503_c0_seq2.439.3573.minus.as_6_1_1	17.1228	3.59204	1.33991	2.68081	0.00734431	0.040465	Up	6
comp39213_c0_seq1.115.1815.minus.as_5_3_1	132.57	3.59178	0.710852	5.05278	4.35e-07	1.02e-05	Up	6
comp36503_c0_seq1.323.1783.plus.as_6_1_1	8.14143	3.57648	1.39516	2.5635	0.0103623	0.0497697	Up	6
comp18271_c0_seq1.77.482.minus.as_4_2_1	16.3998	3.56145	1.37791	2.58468	0.00974691	0.0478907	Up	6
comp10462_c0_seq2.32.1273.plus.as_5_3_1	29.5731	3.55893	1.19369	2.98144	0.00286894	0.0217809	Up	6
comp58030_c0_seq1.148.1413.minus.as_6_1_1	7.94121	3.55608	1.35187	2.63049	0.0085263	0.0442723	Up	6
comp53473_c0_seq1.277.702.minus.as_6_1_1	7.91107	3.54988	1.37323	2.58506	0.00973633	0.0478907	Up	6
comp20730_c0_seq1.1.426.minus.as_4_2_1	29.7773	3.5396	1.30894	2.70418	0.00684739	0.0391526	Up	6
comp15767_c0_seq1.132.3209.plus.as_6_1_1	16.1876	3.51231	1.27794	2.74842	0.00598839	0.0362497	Up	6
comp63209_c0_seq5.436.1666.minus.as_6_2_1	15.9752	3.50488	1.30389	2.68801	0.00718797	0.0401878	Up	6
comp44113_c0_seq1.100.2076.minus.as_6_1_1	7.60513	3.48739	1.32117	2.63962	0.00829988	0.0436661	Up	6
comp55973_c0_seq2.144.2564.minus.as_6_1_1	7.55318	3.47698	1.33478	2.6049	0.00918999	0.0463647	Up	6
comp56430_c0_seq2.206.2335.plus.as_6_1_1	16.4696	3.47608	1.29457	2.68513	0.00725021	0.0401878	Up	6
comp56861_c0_seq1.1.2521.minus.as_6_1_1	7.57315	3.46994	1.34912	2.572	0.0101113	0.0491493	Up	6
comp56539_c0_seq1.248.3235.plus.as_6_1_1	16.3993	3.45933	1.32934	2.60229	0.00926027	0.0465062	Up	6
[truncated: 229 more rows]
