# Supplementary material for: Functional dynamics reveal the response of the crabapple (Malus sp.) phyllosphere microbiome to Gymnosporangium yamadae infection
Source: mSystems. 2025 Sep 15;10(10):e00843-25. doi: 10.1128/msystems.00843-25 (PMC12542627; doi:10.1128/msystems.00843-25)
Supplement: Table S5 — Functional annotation of transcripts based on the KEGG database. [file msystems.00843-25-s0006.xlsx]

## Sheet: Table S5
Table S5 Differentially expressed genes (DEGs) at healthy and diseased stages.
Query	Gene	KO	Definition	Pathway
comp100010_c0_seq1.1.316.minus.as_1_2_1	pno:SNOG_07099	K10739	replication factor A2	ko03030,ko03420,ko03430,ko03440,ko03460
comp100074_c0_seq1.1.273.minus.as_6_2_1	npa:UCRNP2_969	K10256	omega-6 fatty acid desaturase / acyl-lipid omega-6 desaturase (Delta-12 desaturase) [EC:1.14.19.6 1.14.19.22]	ko01040,ko01212
comp100094_c0_seq1.15.404.plus.as_6_2_1	cput:CONPUDRAFT_158003	K02141	F-type H+-transporting ATPase subunit h	ko00190
comp100163_c0_seq1.1.425.minus.as_6_2_1	npa:UCRNP2_4125	K03260	translation initiation factor 4G	ko03013,ko05416
comp1002_c0_seq1.1.353.minus.as_6_1_1	act:ACLA_085650	K00706	1,3-beta-glucan synthase [EC:2.4.1.34]	ko00500,ko04011
comp100203_c0_seq1.1.371.minus.as_6_2_1	pte:PTT_05233	K18725	nucleoporin POM152	-
comp100205_c0_seq1.1.382.minus.as_6_2_1	pno:SNOG_08839	K05012	chloride channel 3/4/5	-
comp100209_c0_seq1.1.297.minus.as_6_2_1	bze:COCCADRAFT_89277	K10585	ubiquitin-conjugating enzyme E2 Z [EC:2.3.2.23]	ko04120
comp100215_c0_seq1.32.406.plus.as_6_2_1	npa:UCRNP2_3944	K20238	sphingolipid C9-methyltransferase [EC:2.1.1.317]	-
comp100231_c0_seq1.1.565.minus.as_6_2_1	pno:SNOG_12118	K12373	hexosaminidase [EC:3.2.1.52]	ko00511,ko00513,ko00520,ko00531,ko00603,ko00604,ko04142
comp100277_c0_seq1.1.438.minus.as_6_2_1	cnb:CNBJ3400	K14560	U3 small nucleolar ribonucleoprotein protein IMP3	ko03008
comp100285_c0_seq1.1.684.minus.as_6_2_1	npa:UCRNP2_1555	K01953	asparagine synthase (glutamine-hydrolysing) [EC:6.3.5.4]	ko00250
comp100292_c0_seq1.1.337.minus.as_6_2_1	npa:UCRNP2_8327	K01649	2-isopropylmalate synthase [EC:2.3.3.13]	ko00290,ko00620,ko01210,ko01230
comp100301_c0_seq1.1.436.minus.as_6_1_1	pfj:MYCFIDRAFT_52738	K01885	glutamyl-tRNA synthetase [EC:6.1.1.17]	ko00860,ko00970
comp100307_c0_seq1.1.444.minus.as_6_2_1	gtr:GLOTRDRAFT_70082	K01192	beta-mannosidase [EC:3.2.1.25]	ko00511,ko04142
comp100316_c0_seq1.1.317.minus.as_6_2_1	pte:PTT_11413	K15152	mediator of RNA polymerase II transcription subunit 21	-
comp100342_c0_seq1.1.600.minus.as_6_2_1	npa:UCRNP2_6538	K14168	cytoplasmic tRNA 2-thiolation protein 1 [EC:2.7.7.-]	ko04122
comp100364_c0_seq1.1.556.minus.as_1_2_1	bor:COCMIDRAFT_108452	K13342	peroxin-5	ko04146
comp100365_c0_seq1.1.312.minus.as_6_2_1	pte:PTT_16431	K01870	isoleucyl-tRNA synthetase [EC:6.1.1.5]	ko00970
comp100429_c0_seq1.1.403.minus.as_6_2_1	bsc:COCSADRAFT_189237	K01626	3-deoxy-7-phosphoheptulonate synthase [EC:2.5.1.54]	ko00400,ko01230,ko02024
comp100462_c0_seq1.1.275.minus.as_6_2_1	npa:UCRNP2_7871	K19029	6-phosphofructo-2-kinase / fructose-2,6-biphosphatase 2 [EC:2.7.1.105 3.1.3.46]	ko00051,ko04152,ko04919
comp100495_c0_seq1.1.498.minus.as_6_2_1	pno:SNOG_04300	K06662	cell cycle checkpoint protein	ko04111,ko04113
comp100497_c0_seq1.1.737.minus.as_6_2_1	tms:TREMEDRAFT_38390	K12856	pre-mRNA-processing factor 8	ko03040
comp100505_c0_seq1.64.474.plus.as_6_2_1	pno:SNOG_02554	K19996	phosphatidylinositol transfer protein SFH5	-
comp100533_c0_seq1.1.367.minus.as_6_2_1	ssl:SS1G_00890	K03457	nucleobase:cation symporter-1, NCS1 family	-
comp100626_c0_seq1.1.432.minus.as_6_2_1	npa:UCRNP2_2809	K00121	S-(hydroxymethyl)glutathione dehydrogenase / alcohol dehydrogenase [EC:1.1.1.284 1.1.1.1]	ko00010,ko00071,ko00350,ko00625,ko00626,ko00680,ko00830,ko00980,ko00982,ko01200,ko01220,ko05204
comp100658_c0_seq1.34.343.minus.as_6_1_1	pte:PTT_08649	K14338	cytochrome P450 / NADPH-cytochrome P450 reductase [EC:1.14.14.1 1.6.2.4]	ko00071,ko00380,ko00627
comp100678_c0_seq1.1.331.minus.as_6_2_1	xtr:100216301	K01637	isocitrate lyase [EC:4.1.3.1]	ko00630,ko01200
comp100680_c0_seq1.1.533.minus.as_6_2_1	cgi:CGB_N3410W	K00706	1,3-beta-glucan synthase [EC:2.4.1.34]	ko00500,ko04011
comp100708_c0_seq1.1.692.minus.as_6_2_1	bze:COCCADRAFT_6824	K16570	gamma-tubulin complex component 3	-
comp100711_c0_seq1.92.452.minus.as_4_3_1	npa:UCRNP2_6759	K02984	small subunit ribosomal protein S3Ae	ko03010
comp100784_c0_seq1.1.403.minus.as_6_2_1	bsc:COCSADRAFT_262687	K01885	glutamyl-tRNA synthetase [EC:6.1.1.17]	ko00860,ko00970
comp100812_c0_seq1.1.339.minus.as_6_1_1	ani:AN8566.2	K03381	catechol 1,2-dioxygenase [EC:1.13.11.1]	ko00361,ko00362,ko00364,ko00623,ko01220
comp100815_c0_seq1.1.315.minus.as_6_2_1	npa:UCRNP2_7566	K01581	ornithine decarboxylase [EC:4.1.1.17]	ko00330,ko00480
comp100830_c0_seq1.1.246.minus.as_6_2_1	npa:UCRNP2_8166	K00010	myo-inositol 2-dehydrogenase / D-chiro-inositol 1-dehydrogenase [EC:1.1.1.18 1.1.1.369]	ko00521,ko00562
comp100842_c0_seq1.1.414.minus.as_6_2_1	pte:PTT_11785	K10395	kinesin family member 4/21/27	-
comp100851_c0_seq1.1.395.minus.as_1_2_1	pno:SNOG_13164	K01940	argininosuccinate synthase [EC:6.3.4.5]	ko00220,ko00250,ko01230,ko05418
comp100863_c0_seq1.1.174.minus.as_6_2_1	pno:SNOG_08444	K12872	pre-mRNA-splicing factor RBM22/SLT11	ko03040
comp100865_c0_seq1.329.719.minus.as_6_2_1	pno:SNOG_06914	K17804	mitochondrial import inner membrane translocase subunit TIM44	-
comp100867_c0_seq1.1.365.minus.as_6_2_1	bze:COCCADRAFT_86651	K19996	phosphatidylinositol transfer protein SFH5	-
comp100908_c0_seq1.1.356.minus.as_6_2_1	npa:UCRNP2_2123	K14457	2-acylglycerol O-acyltransferase 2 [EC:2.3.1.22]	ko00561,ko04975
comp100927_c0_seq1.1.647.minus.as_6_2_1	npa:UCRNP2_9046	K01809	mannose-6-phosphate isomerase [EC:5.3.1.8]	ko00051,ko00520
comp100956_c0_seq1.1.445.minus.as_1_2_1	npa:UCRNP2_4966	K19305	deuterolysin [EC:3.4.24.39]	-
comp100964_c0_seq1.1.476.minus.as_6_2_1	bze:COCCADRAFT_26560	K21249	UV radiation resistance-associated gene protein	ko04140
comp101_c0_seq1.1.353.minus.as_1_2_1	bze:COCCADRAFT_107465	K19985	exocyst complex component 6	-
comp10101_c0_seq1.1.300.minus.as_6_2_1	bcom:BAUCODRAFT_64232	K01785	aldose 1-epimerase [EC:5.1.3.3]	ko00010,ko00052
comp101014_c0_seq1.1.403.minus.as_5_1_1	aua:M673_19535	K05878	dihydroxyacetone kinase, N-terminal domain [EC:2.7.1.-]	ko00561
comp101085_c0_seq1.1.392.minus.as_5_1_1	pte:PTT_07576	K09885	aquaporin rerated protein, other eukaryote	-
comp101086_c0_seq1.13.246.plus.as_6_2_1	pno:SNOG_06623	K00681	gamma-glutamyltranspeptidase / glutathione hydrolase [EC:2.3.2.2 3.4.19.13]	ko00430,ko00460,ko00480
comp101098_c0_seq1.1.419.minus.as_6_2_1	pte:PTT_16196	K05767	Ras GTPase-activating-like protein IQGAP2/3	ko04810
comp10110_c0_seq1.169.348.minus.as_6_2_1	hir:HETIRDRAFT_429185	K11252	histone H2B	ko05034,ko05203,ko05322
comp10110_c0_seq1.222.653.minus.as_3_3_1	pno:SNOG_16074	K02912	large subunit ribosomal protein L32e	ko03010
comp101115_c0_seq1.169.396.minus.as_6_2_1	bor:COCMIDRAFT_37376	K02537	mitotic spindle assembly checkpoint protein MAD2	ko04110,ko04111,ko04113,ko04114,ko04914,ko05166
comp101168_c0_seq1.1.495.minus.as_6_2_1	pte:PTT_06895	K14572	midasin	ko03008
comp101188_c0_seq1.1.766.minus.as_6_2_1	npa:UCRNP2_8383	K00381	sulfite reductase (NADPH) hemoprotein beta-component [EC:1.8.1.2]	ko00920
comp101212_c0_seq1.54.346.minus.as_5_2_1	pno:SNOG_04609	K09503	DnaJ homolog subfamily A member 2	ko04141
comp101318_c0_seq1.1.455.minus.as_3_1_1	ztr:MYCGRDRAFT_86313	K13303	serum/glucocorticoid-regulated kinase 2 [EC:2.7.11.1]	ko04068,ko04151
comp101339_c0_seq1.1.333.minus.as_5_1_1	tet:TTHERM_00522630	K02998	small subunit ribosomal protein SAe	ko03010
comp101376_c0_seq1.26.298.plus.as_6_2_1	npa:UCRNP2_1418	K00799	glutathione S-transferase [EC:2.5.1.18]	ko00480,ko00980,ko00982,ko01524,ko05204,ko05418
comp101400_c0_seq1.1.399.minus.as_6_1_1	bcom:BAUCODRAFT_32096	K19704	protein phosphatase PTC1 [EC:3.1.3.16]	ko04011
comp10141_c0_seq1.1.355.minus.as_6_2_1	pno:SNOG_00480	K10273	F-box and leucine-rich repeat protein 7	-
comp101415_c0_seq1.60.408.minus.as_6_1_1	bsc:COCSADRAFT_96385	K14844	pumilio homology domain family member 6	-
comp101443_c0_seq1.1.344.minus.as_3_1_1	bze:COCCADRAFT_26422	K01626	3-deoxy-7-phosphoheptulonate synthase [EC:2.5.1.54]	ko00400,ko01230,ko02024
comp101443_c0_seq1.1.394.minus.as_1_2_1	bsc:COCSADRAFT_133875	K17679	ATP-dependent RNA helicase MSS116, mitochondrial [EC:3.6.4.13]	-
comp10145_c0_seq1.1.319.minus.as_6_2_1	pno:SNOG_15860	K14772	U3 small nucleolar RNA-associated protein 20	-
comp101468_c0_seq1.1.317.minus.as_6_1_1	bsc:COCSADRAFT_118972	K14826	FK506-binding nuclear protein [EC:5.2.1.8]	-
comp101532_c0_seq1.1.802.minus.as_6_1_1	pte:PTT_15107	K06678	condensin complex subunit 3	ko04111
comp101540_c0_seq1.1.563.minus.as_6_2_1	pte:PTT_07200	K10426	dynactin 4	ko04962,ko05016
comp101603_c0_seq1.13.276.plus.as_6_1_1	pfj:MYCFIDRAFT_64015	K03949	NADH dehydrogenase (ubiquinone) 1 alpha subcomplex subunit 5	ko00190,ko04723,ko04932,ko05010,ko05012,ko05016
comp101673_c0_seq1.1.249.minus.as_6_1_1	bcom:BAUCODRAFT_138379	K13519	lysophospholipid acyltransferase [EC:2.3.1.51 2.3.1.23 2.3.1.-]	ko00561,ko00564,ko00565
comp101715_c0_seq1.1.361.minus.as_6_2_1	pte:PTT_08503	K20298	vacuolar protein sorting-associated protein 52	-
comp101764_c0_seq1.1.417.minus.as_6_1_1	bcom:BAUCODRAFT_32342	K00164	2-oxoglutarate dehydrogenase E1 component [EC:1.2.4.2]	ko00020,ko00310,ko00380,ko01200
comp101765_c0_seq1.1.352.minus.as_6_2_1	npa:UCRNP2_10116	K12812	ATP-dependent RNA helicase UAP56/SUB2 [EC:3.6.4.13]	ko03013,ko03015,ko03040,ko05164
comp101816_c0_seq1.1.418.minus.as_6_1_1	bze:COCCADRAFT_37588	K17782	mitochondrial intermembrane space import and assembly protein 40	-
comp101847_c0_seq1.1.306.minus.as_6_1_1	pfj:MYCFIDRAFT_29594	K14012	UBX domain-containing protein 1	ko04141
comp101894_c0_seq1.1.397.minus.as_6_1_1	bcom:BAUCODRAFT_63591	K15026	translation initiation factor 2A	-
comp1019_c0_seq1.1.272.minus.as_4_3_1	bcom:BAUCODRAFT_133772	K00101	L-lactate dehydrogenase (cytochrome) [EC:1.1.2.3]	ko00620
comp101916_c0_seq1.1.529.minus.as_6_1_1	npa:UCRNP2_3801	K03781	catalase [EC:1.11.1.6]	ko00380,ko00630,ko01200,ko04011,ko04016,ko04068,ko04146,ko04211,ko04212,ko04213,ko05014
comp101943_c0_seq1.1.418.minus.as_6_1_1	bcom:BAUCODRAFT_241156	K01897	long-chain acyl-CoA synthetase [EC:6.2.1.3]	ko00061,ko00071,ko01212,ko02024,ko03320,ko04146,ko04216,ko04920
comp101949_c0_seq1.1.402.minus.as_6_1_1	pte:PTT_07394	K16186	Ras-related GTP-binding protein C/D	ko04140,ko04150
comp101969_c0_seq1.1.705.minus.as_6_1_1	pte:PTT_19802	K14834	nucleolar complex protein 3	-
comp10197_c0_seq1.1.939.minus.as_6_2_1	pte:PTT_18578	K11763	chromatin structure-remodeling complex subunit RSC9	-
comp101990_c0_seq1.1.446.minus.as_6_1_1	bor:COCMIDRAFT_28744	K06176	tRNA pseudouridine13 synthase [EC:5.4.99.27]	-
comp101991_c0_seq1.29.367.plus.as_6_1_1	pfj:MYCFIDRAFT_203480	K17768	mitochondrial import receptor subunit TOM70	-
comp102022_c0_seq1.1.376.minus.as_6_2_1	bsc:COCSADRAFT_135782	K01083	3-phytase [EC:3.1.3.8]	ko00562
comp102025_c0_seq1.1.853.minus.as_6_2_1	npa:UCRNP2_6111	K14816	pre-60S factor REI1	-
comp102037_c0_seq1.1.361.minus.as_3_3_1	bor:COCMIDRAFT_99985	K20522	LAS seventeen-binding protein 1/2	-
comp102037_c0_seq1.1.638.minus.as_6_2_1	npa:UCRNP2_2690	K01783	ribulose-phosphate 3-epimerase [EC:5.1.3.1]	ko00030,ko00040,ko00710,ko01200,ko01230
comp102087_c0_seq1.1.530.minus.as_6_2_1	pno:SNOG_08038	K11673	actin-related protein 8	-
comp102092_c0_seq1.1.311.minus.as_6_1_1	ztr:MYCGRDRAFT_65946	K16261	yeast amino acid transporter	-
comp102096_c0_seq1.1.439.minus.as_6_3_1	npa:UCRNP2_4737	K12666	oligosaccharyltransferase complex subunit alpha (ribophorin I)	ko00510,ko00513,ko04141
comp102107_c0_seq1.1.378.minus.as_6_2_1	bze:COCCADRAFT_90079	K05349	beta-glucosidase [EC:3.2.1.21]	ko00460,ko00500,ko00940
comp102122_c0_seq1.1.567.minus.as_6_2_1	bor:COCMIDRAFT_109703	K20288	conserved oligomeric Golgi complex subunit 1	-
comp10213_c0_seq1.1.344.minus.as_4_1_1	bcom:BAUCODRAFT_85149	K03006	DNA-directed RNA polymerase II subunit RPB1 [EC:2.7.7.6]	ko00230,ko00240,ko03020,ko05016,ko05168,ko05169
comp102131_c0_seq1.1.431.minus.as_6_1_1	mpr:MPER_15285	K11541	carbamoyl-phosphate synthase / aspartate carbamoyltransferase [EC:6.3.5.5 2.1.3.2]	ko00240,ko00250
comp102141_c0_seq1.1.320.minus.as_1_2_1	bcom:BAUCODRAFT_29113	K09527	DnaJ homolog subfamily C member 7	-
comp10215_c0_seq1.172.399.plus.as_6_2_1	pno:SNOG_15547	K08257	mannan endo-1,6-alpha-mannosidase [EC:3.2.1.101]	-
comp102150_c0_seq1.1.243.minus.as_6_2_1	pno:SNOG_13166	K12182	hepatocyte growth factor-regulated tyrosine kinase substrate	ko04144,ko04145
comp102152_c0_seq1.1.333.minus.as_6_3_1	pno:SNOG_07117	K01251	adenosylhomocysteinase [EC:3.3.1.1]	ko00270
comp102163_c0_seq1.1.466.minus.as_6_2_1	smp:SMAC_03535	K05236	coatomer subunit alpha	-
comp102163_c0_seq1.37.356.minus.as_6_1_1	pno:SNOG_06023	K17877	nitrite reductase (NAD(P)H) [EC:1.7.1.4]	ko00910
comp102216_c0_seq1.89.320.minus.as_6_2_1	tms:TREMEDRAFT_38830	K08956	AFG3 family protein [EC:3.4.24.-]	-
comp102229_c0_seq1.1.151.minus.as_1_2_1	ztr:MYCGRDRAFT_105064	K02735	20S proteasome subunit beta 3 [EC:3.4.25.1]	ko03050
comp102237_c0_seq1.24.323.plus.as_6_1_1	npa:UCRNP2_10421	K02725	20S proteasome subunit alpha 6 [EC:3.4.25.1]	ko03050
comp102265_c0_seq1.1.421.minus.as_3_1_1	pte:PTT_17158	K07756	inositol-hexakisphosphate 5-kinase [EC:2.7.4.21]	ko04070,ko04138
comp102269_c0_seq1.1.510.minus.as_6_2_1	pte:PTT_18209	K17361	acyl-coenzyme A thioesterase 9 [EC:3.1.2.-]	-
comp102276_c0_seq1.1.529.minus.as_6_2_1	npa:UCRNP2_9598	K00894	ethanolamine kinase [EC:2.7.1.82]	ko00564
comp102278_c0_seq1.1.1129.minus.as_6_2_1	bsc:COCSADRAFT_203716	K01869	leucyl-tRNA synthetase [EC:6.1.1.4]	ko00970
comp10228_c1_seq1.1.416.minus.as_6_2_1	bsc:COCSADRAFT_175739	K03021	DNA-directed RNA polymerase III subunit RPC2 [EC:2.7.7.6]	ko00230,ko00240,ko03020,ko04623,ko05169
comp102285_c0_seq1.154.365.minus.as_6_2_1	pte:PTT_13894	K03544	ATP-dependent Clp protease ATP-binding subunit ClpX	ko04112
comp102303_c0_seq1.1.329.minus.as_6_3_1	pno:SNOG_00381	K18159	NADH dehydrogenase [ubiquinone] 1 alpha subcomplex assembly factor 1	-
comp102310_c0_seq1.1.368.minus.as_6_2_1	bsc:COCSADRAFT_188521	K11361	transcription factor SPT20	-
comp102324_c0_seq1.1.623.minus.as_6_1_1	pte:PTT_07081	K06669	structural maintenance of chromosome 3 (chondroitin sulfate proteoglycan 6)	ko04110,ko04111,ko04113,ko04114
comp10234_c0_seq1.136.504.minus.as_6_2_1	bze:COCCADRAFT_38570	K03239	translation initiation factor eIF-2B subunit alpha	ko03013
comp102390_c0_seq1.1.307.minus.as_6_2_1	bor:COCMIDRAFT_21388	K03869	cullin 3	ko04120,ko04340,ko04341
comp102428_c0_seq1.1.365.minus.as_6_1_1	pno:SNOG_10979	K17600	vacuolar protein sorting-associated protein 54	-
comp102447_c0_seq1.1.338.minus.as_6_2_1	npa:UCRNP2_9203	K03033	26S proteasome regulatory subunit N3	ko03050,ko05169
comp102464_c0_seq1.44.424.plus.as_6_2_1	bze:COCCADRAFT_86133	K00287	dihydrofolate reductase [EC:1.5.1.3]	ko00670,ko00790,ko01523
comp102488_c0_seq1.1.316.minus.as_6_2_1	npa:UCRNP2_9961	K11262	acetyl-CoA carboxylase / biotin carboxylase 1 [EC:6.4.1.2 6.3.4.14]	ko00061,ko00254,ko00620,ko00640,ko01212,ko04152,ko04910,ko04922
comp10249_c0_seq1.1.413.minus.as_6_2_1	bsc:COCSADRAFT_145696	K07748	sterol-4alpha-carboxylate 3-dehydrogenase (decarboxylating) [EC:1.1.1.170]	ko00100
comp102510_c0_seq1.1.948.minus.as_6_1_1	pno:SNOG_00746	K03035	26S proteasome regulatory subunit N5	ko03050,ko05169
comp102568_c0_seq1.1.319.minus.as_6_2_1	bsc:COCSADRAFT_139224	K00958	sulfate adenylyltransferase [EC:2.7.7.4]	ko00230,ko00261,ko00450,ko00920
comp102573_c0_seq1.1.463.minus.as_6_2_1	bor:COCMIDRAFT_82208	K08288	protein kinase C substrate 80K-H	ko04141
comp102579_c0_seq1.42.353.plus.as_3_1_1	pfj:MYCFIDRAFT_55290	K00418	ubiquinol-cytochrome c reductase subunit 8	ko00190,ko04260,ko04932,ko05010,ko05012,ko05016
comp102580_c0_seq1.1.311.minus.as_6_2_1	pno:SNOG_06322	K10582	ubiquitin-conjugating enzyme E2 Q [EC:2.3.2.23]	ko04120
comp102601_c0_seq1.126.494.plus.as_6_2_1	bze:COCCADRAFT_32895	K19951	TBC1 domain family member 8/9	-
comp102602_c0_seq1.1.480.minus.as_6_2_1	pfj:MYCFIDRAFT_152489	K04712	sphingolipid Delta-4 desaturase [EC:1.14.-.-]	ko00600,ko04071
comp102605_c0_seq1.41.382.plus.as_6_1_1	tms:TREMEDRAFT_45745	K03935	NADH dehydrogenase (ubiquinone) Fe-S protein 2 [EC:1.6.5.3 1.6.99.3]	ko00190,ko04723,ko04932,ko05010,ko05012,ko05016
comp102629_c0_seq1.1.397.minus.as_6_2_1	bze:COCCADRAFT_97731	K03165	DNA topoisomerase III [EC:5.99.1.2]	ko03440,ko03460
comp102635_c0_seq1.1.526.minus.as_6_2_1	npa:UCRNP2_7384	K00698	chitin synthase [EC:2.4.1.16]	ko00520
comp102641_c0_seq1.1.400.minus.as_5_2_1	pno:SNOG_05639	K05864	peptidyl-prolyl isomerase D [EC:5.2.1.8]	-
comp102667_c0_seq1.1.497.minus.as_6_2_1	pte:PTT_08147	K19564	choline transport protein	-
comp102709_c0_seq1.1.334.minus.as_6_2_1	pte:PTT_13683	K11718	UDP-glucose:glycoprotein glucosyltransferase [EC:2.4.1.-]	ko04141
comp102713_c0_seq1.1.419.minus.as_6_1_1	pno:SNOG_05145	K10873	DNA repair and recombination protein RAD52	ko03440
comp102718_c0_seq1.1.362.minus.as_6_2_1	pno:SNOG_09145	K14846	ribosome production factor 1	-
comp102738_c0_seq1.1.535.minus.as_6_2_1	pte:PTT_14370	K03849	alpha-1,3-glucosyltransferase [EC:2.4.1.265]	ko00510
comp102808_c0_seq1.1.336.minus.as_6_2_1	npa:UCRNP2_9598	K00894	ethanolamine kinase [EC:2.7.1.82]	ko00564
comp102874_c0_seq1.1.633.minus.as_6_1_1	pte:PTT_12883	K00889	1-phosphatidylinositol-4-phosphate 5-kinase [EC:2.7.1.68]	ko00562,ko04011,ko04070,ko04072,ko04139,ko04144,ko04666,ko04810,ko05231
comp102878_c0_seq1.1.567.minus.as_6_2_1	npa:UCRNP2_7383	K00698	chitin synthase [EC:2.4.1.16]	ko00520
comp102885_c0_seq1.1.511.minus.as_6_3_1	pagc:BEE12_12835	K11927	ATP-dependent RNA helicase RhlE [EC:3.6.4.13]	ko03018
comp103015_c0_seq1.1.248.minus.as_6_2_1	pte:PTT_07648	K18669	dual specificity tyrosine-phosphorylation-regulated kinase 2/3/4 [EC:2.7.12.1]	ko04111
comp103056_c0_seq1.39.432.minus.as_6_1_1	tre:TRIREDRAFT_46421	K03854	mannosyltransferase [EC:2.4.1.-]	-
comp1031_c0_seq1.1.353.minus.as_6_2_1	pno:SNOG_01471	K10256	omega-6 fatty acid desaturase / acyl-lipid omega-6 desaturase (Delta-12 desaturase) [EC:1.14.19.6 1.14.19.22]	ko01040,ko01212
comp103119_c0_seq1.1.360.minus.as_6_2_1	pte:PTT_17019	K08337	ubiquitin-like modifier-activating enzyme ATG7	ko04136,ko04138,ko04140,ko04216
comp103156_c0_seq1.1.400.minus.as_6_2_1	bsc:COCSADRAFT_92353	K12767	serine/threonine-protein kinase RIM15 [EC:2.7.11.1]	ko04113,ko04138,ko04213
comp103187_c0_seq1.1.301.minus.as_1_2_1	pno:SNOG_01255	K15325	tRNA-splicing endonuclease subunit Sen15, fungi type	-
comp103200_c0_seq1.1.478.minus.as_4_1_1	bze:COCCADRAFT_92448	K12412	pheromone receptor transcription factor	ko04011,ko04111
comp103244_c0_seq1.9.314.plus.as_5_2_1	fgr:FGSG_00979	K00128	aldehyde dehydrogenase (NAD+) [EC:1.2.1.3]	ko00010,ko00053,ko00071,ko00280,ko00310,ko00330,ko00340,ko00380,ko00410,ko00561,ko00620,ko00625,ko00903,ko00981
comp103286_c0_seq1.124.319.minus.as_6_2_1	npa:UCRNP2_8506	K01464	dihydropyrimidinase [EC:3.5.2.2]	ko00240,ko00410,ko00770,ko00983
comp103300_c0_seq1.27.263.plus.as_6_3_1	sty:STY4362	K02965	small subunit ribosomal protein S19	ko03010
comp103355_c0_seq1.1.302.minus.as_3_1_1	pno:SNOG_00837	K14843	pescadillo	-
comp103432_c0_seq1.1.423.minus.as_6_2_1	npa:UCRNP2_9271	K00993	ethanolaminephosphotransferase [EC:2.7.8.1]	ko00440,ko00564,ko00565
comp10344_c0_seq1.1.324.minus.as_5_2_1	mgr:MGG_01790	K00507	stearoyl-CoA desaturase (Delta-9 desaturase) [EC:1.14.19.1]	ko01040,ko01212,ko03320,ko04152,ko04212
comp10346_c0_seq1.1.942.minus.as_6_2_1	bsc:COCSADRAFT_168771	K12879	THO complex subunit 2	ko03013,ko03040
comp103483_c0_seq1.1.765.minus.as_6_2_1	npa:UCRNP2_991	K15027	translation initiation factor 2D	-
comp103491_c0_seq1.1.284.minus.as_6_3_1	npa:UCRNP2_6349	K03671	thioredoxin 1	ko04621,ko05418
comp103525_c0_seq1.47.336.minus.as_6_3_1	pagc:BEE12_17455	K07053	3',5'-nucleoside bisphosphate phosphatase [EC:3.1.3.97]	-
comp103535_c0_seq1.1.326.minus.as_3_1_1	bze:COCCADRAFT_101967	K03781	catalase [EC:1.11.1.6]	ko00380,ko00630,ko01200,ko04011,ko04016,ko04068,ko04146,ko04211,ko04212,ko04213,ko05014
comp103591_c0_seq1.1.328.minus.as_6_2_1	tms:TREMEDRAFT_72477	K14565	nucleolar protein 58	ko03008
comp103618_c0_seq1.1.380.minus.as_6_2_1	npa:UCRNP2_7095	K17275	plastin-1	-
comp103732_c0_seq1.1.479.minus.as_6_1_1	val:VDBG_02684	K00276	primary-amine oxidase [EC:1.4.3.21]	ko00260,ko00350,ko00360,ko00410,ko00950,ko00960
comp10374_c0_seq1.1.236.minus.as_6_2_1	ztr:MYCGRDRAFT_106945	K17987	next to BRCA1 gene 1 protein	ko04137
comp103758_c0_seq1.1.445.minus.as_6_1_1	pte:PTT_17173	K11293	protein HIRA/HIR1	-
comp10377_c0_seq1.1.582.minus.as_6_2_1	npa:UCRNP2_5519	K00643	5-aminolevulinate synthase [EC:2.3.1.37]	ko00260,ko00860
comp10379_c0_seq1.1.127.minus.as_4_2_1	bze:COCCADRAFT_38005	K18624	macrophage erythroblast attacher	-
comp10383_c0_seq1.11.736.plus.as_6_2_1	cne:CNL06460	K00012	UDPglucose 6-dehydrogenase [EC:1.1.1.22]	ko00040,ko00053,ko00520
comp103838_c0_seq1.1.351.minus.as_6_2_1	ztr:MYCGRDRAFT_197427	K03235	elongation factor 3	-
comp103907_c0_seq1.1.315.minus.as_6_2_1	afm:AFUA_6G08520	K01768	adenylate cyclase [EC:4.6.1.1]	ko00230,ko02025,ko04113,ko04213
comp103974_c0_seq1.1.311.minus.as_5_3_1	ela:UCREL1_61	K03233	elongation factor 1-gamma	ko05134
comp10403_c0_seq1.1.990.minus.as_6_2_1	pno:SNOG_13711	K11155	diacylglycerol O-acyltransferase 1 [EC:2.3.1.20 2.3.1.75 2.3.1.76]	ko00561,ko00830,ko04975
comp10404_c0_seq1.1.416.minus.as_6_2_1	ztr:MYCGRDRAFT_56270	K19800	serine/threonine protein kinase SCH9 [EC:2.7.11.1]	ko04138,ko04213
comp104077_c0_seq1.1.440.minus.as_6_2_1	pno:SNOG_07527	K01889	phenylalanyl-tRNA synthetase alpha chain [EC:6.1.1.20]	ko00970
comp10408_c0_seq1.1.348.minus.as_5_6_1	pno:SNOG_00960	K07034	uncharacterized protein	-
comp104106_c0_seq1.1.1056.minus.as_6_2_1	bor:COCMIDRAFT_101182	K13431	signal recognition particle receptor subunit alpha	ko03060
comp10420_c0_seq1.1.613.minus.as_6_2_1	bze:COCCADRAFT_83737	K09484	quinate dehydrogenase [EC:1.1.1.24]	ko00400
comp104215_c0_seq1.1.401.minus.as_6_2_1	pno:SNOG_15329	K00276	primary-amine oxidase [EC:1.4.3.21]	ko00260,ko00350,ko00360,ko00410,ko00950,ko00960
comp104287_c0_seq1.1.527.minus.as_4_3_1	npa:UCRNP2_6828	K17279	receptor expression-enhancing protein 5/6	-
comp104307_c0_seq1.1.216.minus.as_6_2_1	npa:UCRNP2_7017	K02264	cytochrome c oxidase subunit 5a	ko00190,ko04260,ko04932,ko05010,ko05012,ko05016
comp104327_c0_seq1.1.304.minus.as_6_2_1	npa:UCRNP2_6834	K03083	glycogen synthase kinase 3 beta [EC:2.7.11.26]	ko01521,ko04012,ko04062,ko04110,ko04150,ko04151,ko04310,ko04340,ko04341,ko04360,ko04390,ko04510,ko04550,ko04657,ko04660,ko04662,ko04711,ko04722,ko04728,ko04910,ko04916,ko04917,ko04919,ko04931,ko04932,ko05010,ko05160,ko05162,ko05164,ko05166,ko05169,ko05200,ko05210,ko05213,ko05215,ko05217,ko05224
comp104422_c0_seq1.1.412.minus.as_6_2_1	bor:COCMIDRAFT_33415	K14816	pre-60S factor REI1	-
comp104436_c0_seq1.1.331.minus.as_6_2_1	pte:PTT_10902	K05917	sterol 14-demethylase [EC:1.14.13.70]	ko00100
comp104448_c0_seq1.1.329.minus.as_6_2_1	pte:PTT_12211	K03507	DNA replication regulator DPB11	-
comp104501_c0_seq1.196.349.minus.as_6_2_1	uma:UMAG_02353	K02997	small subunit ribosomal protein S9e	ko03010
comp104556_c0_seq1.1.491.minus.as_6_2_1	pte:PTT_12344	K11380	NuA3 HAT complex component NTO1	-
comp104568_c0_seq1.1.335.minus.as_3_1_1	dha:DEHA2G14476g	K02962	small subunit ribosomal protein S17e	ko03010
comp104576_c0_seq1.1.512.minus.as_5_2_1	fre:Franean1_4318	K00215	4-hydroxy-tetrahydrodipicolinate reductase [EC:1.17.1.8]	ko00261,ko00300,ko01230
comp104584_c0_seq1.187.328.minus.as_4_3_1	tre:TRIREDRAFT_55362	K03283	heat shock 70kDa protein 1/8	ko03040,ko04010,ko04141,ko04144,ko04213,ko04612,ko04915,ko05134,ko05145,ko05162,ko05164,ko05169
comp104588_c0_seq1.221.1154.minus.as_6_1_1	pte:PTT_07690	K20176	small G protein signaling modulator 3	-
comp104591_c0_seq1.1.327.minus.as_6_2_1	npa:UCRNP2_4125	K03260	translation initiation factor 4G	ko03013,ko05416
comp104620_c0_seq1.35.406.plus.as_6_2_1	npa:UCRNP2_5382	K06287	septum formation protein	-
comp104649_c0_seq1.1.659.minus.as_6_2_1	pno:SNOG_02181	K01187	alpha-glucosidase [EC:3.2.1.20]	ko00052,ko00500
comp104651_c0_seq1.1.390.minus.as_6_1_1	pte:PTT_13819	K01099	inositol polyphosphate 5-phosphatase INPP5B/F [EC:3.1.3.36]	ko00562,ko04070
comp104656_c0_seq1.1.331.minus.as_6_2_1	npa:UCRNP2_7830	K03251	translation initiation factor 3 subunit D	ko03013
comp10467_c0_seq1.1.218.minus.as_6_2_1	pte:PTT_18051	K19030	6-phosphofructo-2-kinase / fructose-2,6-biphosphatase 4 [EC:2.7.1.105 3.1.3.46]	ko00051,ko04152
comp104673_c0_seq1.1.698.minus.as_6_2_1	bze:COCCADRAFT_97360	K20407	WD repeat-containing protein mio	ko04150
comp104681_c0_seq1.1.316.minus.as_6_2_1	wse:WALSEDRAFT_60909	K03937	NADH dehydrogenase (ubiquinone) Fe-S protein 4	ko00190,ko04723,ko04932,ko05010,ko05012,ko05016
comp104719_c0_seq1.1.391.minus.as_6_1_1	npa:UCRNP2_10335	K00939	adenylate kinase [EC:2.7.4.3]	ko00230,ko00730
comp104729_c0_seq1.1.485.minus.as_6_2_1	bsc:COCSADRAFT_33185	K03141	transcription initiation factor TFIIH subunit 1	ko03022,ko03420,ko05203
comp104744_c0_seq1.1.825.minus.as_6_2_1	pno:SNOG_12221	K11771	SWI/SNF chromatin-remodeling complex subunit SWI1	-
comp104784_c0_seq1.1.388.minus.as_6_2_1	npa:UCRNP2_3761	K00616	transaldolase [EC:2.2.1.2]	ko00030,ko01200,ko01230
comp104797_c0_seq1.37.339.plus.as_6_2_1	bor:COCMIDRAFT_90932	K19953	TBC1 domain family member 6	-
comp104803_c0_seq1.1.210.minus.as_5_1_1	masw:AM586_00455	K00571	site-specific DNA-methyltransferase (adenine-specific) [EC:2.1.1.72]	-
comp104818_c0_seq1.75.413.plus.as_6_2_1	npa:UCRNP2_3029	K01480	agmatinase [EC:3.5.3.11]	ko00330
comp104869_c0_seq1.1.443.minus.as_6_2_1	npa:UCRNP2_426	K00624	carnitine O-acetyltransferase [EC:2.3.1.7]	ko04146
comp104873_c0_seq1.1.367.minus.as_6_2_1	pno:SNOG_08357	K00059	3-oxoacyl-[acyl-carrier protein] reductase [EC:1.1.1.100]	ko00061,ko00780,ko01040,ko01212
comp104875_c0_seq1.1.528.minus.as_6_2_1	pno:SNOG_01198	K11423	histone-lysine N-methyltransferase SETD2 [EC:2.1.1.43]	ko00310
comp104888_c0_seq1.1.511.minus.as_6_2_1	pno:SNOG_03683	K10570	DNA excision repair protein ERCC-8	ko03420,ko04120
comp104950_c0_seq1.1.344.minus.as_6_2_1	pte:PTT_05271	K11228	mitogen-activated protein kinase kinase kinase [EC:2.7.11.25]	ko04011
comp104974_c0_seq1.1.739.minus.as_6_2_1	pte:PTT_16173	K11359	transcriptional activator SPT7	-
comp104988_c0_seq1.1.444.minus.as_6_2_1	pte:PTT_11478	K01062	platelet-activating factor acetylhydrolase [EC:3.1.1.47]	ko00565
comp105005_c0_seq1.1.328.minus.as_6_2_1	bze:COCCADRAFT_80671	K00706	1,3-beta-glucan synthase [EC:2.4.1.34]	ko00500,ko04011
comp105011_c0_seq1.1.455.minus.as_6_2_1	pfj:MYCFIDRAFT_97819	K09051	ATF/CREB family transcription factor	ko04011
comp105035_c0_seq1.1.321.minus.as_6_2_1	npa:UCRNP2_7334	K02575	MFS transporter, NNP family, nitrate/nitrite transporter	ko00910
comp10509_c0_seq1.265.688.minus.as_6_2_1	npa:UCRNP2_4877	K11232	osomolarity two-component system, phosphorelay intermediate protein YPD1	ko02020,ko04011
comp105101_c0_seq1.1.392.minus.as_1_2_1	cgi:CGB_D5320C	K02991	small subunit ribosomal protein S6e	ko01521,ko03010,ko04066,ko04150,ko04151,ko04371,ko04910,ko05205
comp105103_c0_seq1.1.495.minus.as_6_2_1	npa:UCRNP2_3392	K03347	cullin 1	ko04110,ko04111,ko04114,ko04120,ko04141,ko04310,ko04340,ko04341,ko04350,ko04710,ko05168
comp105109_c0_seq1.9.353.plus.as_6_1_1	bze:COCCADRAFT_4702	K14571	ribosome biogenesis ATPase	ko03008
comp105142_c0_seq1.1.312.minus.as_6_2_1	scm:SCHCODRAFT_57532	K01526	guanosine-diphosphatase [EC:3.6.1.42]	-
comp10516_c0_seq1.1.506.minus.as_6_2_1	bze:COCCADRAFT_86329	K08330	autophagy-related protein 11	ko04136,ko04138,ko04139
comp10519_c0_seq1.1.303.minus.as_6_2_1	pte:PTT_20226	K12471	epsin	ko04144
comp105231_c0_seq1.1.431.minus.as_1_2_1	pte:PTT_06995	K00728	dolichyl-phosphate-mannose-protein mannosyltransferase [EC:2.4.1.109]	ko00514,ko00515
comp105231_c0_seq1.1.490.minus.as_6_2_1	pte:PTT_00918	K01228	mannosyl-oligosaccharide glucosidase [EC:3.2.1.106]	ko00510,ko04141
comp105236_c0_seq1.1.726.minus.as_6_2_1	npa:UCRNP2_8440	K01469	5-oxoprolinase (ATP-hydrolysing) [EC:3.5.2.9]	ko00480
comp105290_c0_seq1.1.420.minus.as_6_2_1	pno:SNOG_02336	K10534	nitrate reductase (NAD(P)H) [EC:1.7.1.1 1.7.1.2 1.7.1.3]	ko00910
comp105351_c0_seq1.157.514.minus.as_6_2_1	npa:UCRNP2_565	K06691	26S proteasome regulatory subunit N13	ko03050,ko05169
comp10537_c0_seq1.1.764.minus.as_6_2_1	pte:PTT_18782	K14411	RNA-binding protein Musashi	ko03015
comp105440_c0_seq1.1.335.minus.as_6_2_1	ure:UREG_02026	K00456	cysteine dioxygenase [EC:1.13.11.20]	ko00270,ko00430
comp105440_c0_seq1.1.670.minus.as_6_1_1	bsc:COCSADRAFT_177157	K06672	cohesin loading factor subunit SCC2	ko04111
comp105532_c0_seq1.1.369.minus.as_6_1_1	pno:SNOG_16550	K00728	dolichyl-phosphate-mannose-protein mannosyltransferase [EC:2.4.1.109]	ko00514,ko00515
comp105540_c0_seq1.55.430.minus.as_5_3_1	bor:COCMIDRAFT_83804	K02519	translation initiation factor IF-2	-
comp105551_c0_seq1.39.632.minus.as_6_1_1	bsc:COCSADRAFT_216295	K00574	cyclopropane-fatty-acyl-phospholipid synthase [EC:2.1.1.79]	-
comp105562_c0_seq1.18.686.plus.as_6_1_1	bze:COCCADRAFT_82967	K11407	histone deacetylase 6 [EC:3.5.1.98]	ko05034,ko05203
comp105612_c0_seq1.151.369.minus.as_6_2_1	npa:UCRNP2_6756	K15378	solute carrier family 45, member 1/2/4	-
comp105638_c0_seq1.1.404.minus.as_6_1_1	pte:PTT_07576	K09885	aquaporin rerated protein, other eukaryote	-
comp105667_c0_seq1.81.498.minus.as_6_2_1	npa:UCRNP2_209	K17065	dynamin 1-like protein [EC:3.6.5.5]	ko04139,ko04214,ko04621,ko04668
comp105706_c0_seq1.1.337.minus.as_5_3_1	pno:SNOG_01276	K00228	coproporphyrinogen III oxidase [EC:1.3.3.3]	ko00860
comp105720_c0_seq1.1.339.minus.as_6_1_1	pte:PTT_14548	K13338	peroxin-1	ko04146
comp105723_c0_seq1.1.478.minus.as_6_1_1	ssl:SS1G_09604	K02999	DNA-directed RNA polymerase I subunit RPA1 [EC:2.7.7.6]	ko00230,ko00240,ko03020
comp10573_c0_seq1.1.845.minus.as_6_2_1	bor:COCMIDRAFT_85889	K17498	transcription factor SPN1	-
comp10577_c0_seq1.1.320.minus.as_5_2_1	fgr:FGSG_01015	K03695	ATP-dependent Clp protease ATP-binding subunit ClpB	ko04213
comp105770_c0_seq1.1.314.minus.as_4_2_1	bsc:COCSADRAFT_229233	K13754	solute carrier family 24 (sodium/potassium/calcium exchanger), member 6	-
comp105802_c0_seq1.1.506.minus.as_6_2_1	pte:PTT_00551	K12398	AP-3 complex subunit mu	ko04142
comp105873_c0_seq1.1.308.minus.as_6_1_1	bcom:BAUCODRAFT_130722	K01953	asparagine synthase (glutamine-hydrolysing) [EC:6.3.5.4]	ko00250
comp10593_c0_seq1.1.300.minus.as_5_1_1	mea:Mex_1p4623	K06923	uncharacterized protein	-
comp105947_c0_seq1.1.354.minus.as_6_2_1	bcom:BAUCODRAFT_32672	K03062	26S proteasome regulatory subunit T2	ko03050,ko05169,ko05203
comp105963_c0_seq1.1.602.minus.as_6_2_1	pte:PTT_15919	K08739	DNA mismatch repair protein MLH3	ko03430
comp105972_c0_seq1.188.521.minus.as_6_1_1	cgi:CGB_G3010C	K01549	F-type H+-transporting ATP synthase subunit e	ko00190
comp106004_c0_seq1.1.560.minus.as_6_1_1	pte:PTT_01851	K08331	autophagy-related protein 13	ko04136,ko04138,ko04140,ko04211
comp10605_c0_seq1.1.415.minus.as_6_2_1	cgi:CGB_A9270W	K11594	ATP-dependent RNA helicase DDX3X [EC:3.6.4.13]	ko04622,ko05161,ko05203
comp106066_c0_seq1.1.749.minus.as_6_2_1	bsc:COCSADRAFT_155532	K10592	E3 ubiquitin-protein ligase HUWE1 [EC:2.3.2.26]	ko04120
comp106084_c0_seq1.1.467.minus.as_6_2_1	pcs:Pc22g15030	K13237	peroxisomal 2,4-dienoyl-CoA reductase [EC:1.3.1.34]	ko04146
comp106127_c0_seq1.1.471.minus.as_6_1_1	pte:PTT_16256	K09413	forkhead transcription factor HCM1	-
comp106178_c0_seq1.1.266.minus.as_6_1_1	bsc:COCSADRAFT_41056	K01535	H+-transporting ATPase [EC:3.6.3.6]	ko00190
comp106294_c0_seq1.1.326.minus.as_6_2_1	bsc:COCSADRAFT_107166	K03504	DNA polymerase delta subunit 3	ko00230,ko00240,ko03030,ko03410,ko03420,ko03430,ko03440,ko05166
comp10630_c0_seq1.1.614.minus.as_6_2_1	pno:SNOG_01198	K11423	histone-lysine N-methyltransferase SETD2 [EC:2.1.1.43]	ko00310
comp1064_c0_seq1.1.332.minus.as_6_2_1	bor:COCMIDRAFT_33660	K03544	ATP-dependent Clp protease ATP-binding subunit ClpX	ko04112
comp106434_c0_seq1.1.319.minus.as_6_1_1	bcom:BAUCODRAFT_67531	K02926	large subunit ribosomal protein L4	ko03010
comp106436_c0_seq1.20.341.minus.as_4_3_1	cub:BJK06_08160	K03671	thioredoxin 1	ko04621,ko05418
comp106447_c0_seq1.1.612.minus.as_6_2_1	pte:PTT_17818	K03781	catalase [EC:1.11.1.6]	ko00380,ko00630,ko01200,ko04011,ko04016,ko04068,ko04146,ko04211,ko04212,ko04213,ko05014
comp106485_c0_seq1.1.276.minus.as_6_3_1	npa:UCRNP2_5529	K00293	saccharopine dehydrogenase (NADP+, L-glutamate forming) [EC:1.5.1.10]	ko00300,ko00310,ko01230
comp106511_c0_seq1.1.152.minus.as_6_1_1	pfj:MYCFIDRAFT_55006	K03235	elongation factor 3	-
comp106529_c0_seq1.1.288.minus.as_4_3_1	npa:UCRNP2_8383	K00381	sulfite reductase (NADPH) hemoprotein beta-component [EC:1.8.1.2]	ko00920
comp106529_c0_seq1.11.283.plus.as_6_2_1	npa:UCRNP2_9020	K18467	vacuolar protein sorting-associated protein 29	ko04144
comp106620_c0_seq1.1.947.minus.as_6_1_1	bze:COCCADRAFT_109938	K14307	nucleoporin p58/p45	ko03013
comp106622_c0_seq1.1.756.minus.as_1_2_1	bze:COCCADRAFT_2304	K01872	alanyl-tRNA synthetase [EC:6.1.1.7]	ko00970
comp106675_c0_seq1.1.421.minus.as_1_2_1	aor:AOR_1_66044	K01900	succinyl-CoA synthetase beta subunit [EC:6.2.1.4 6.2.1.5]	ko00020,ko00640,ko01200
comp106714_c0_seq1.1.518.minus.as_6_1_1	pno:SNOG_09711	K10352	myosin heavy chain	ko04530
comp106721_c0_seq1.1.392.minus.as_6_1_1	pte:PTT_19357	K02324	DNA polymerase epsilon subunit 1 [EC:2.7.7.7]	ko00230,ko00240,ko03030,ko03410,ko03420,ko05166
comp10680_c0_seq1.1.316.minus.as_1_2_1	ztr:MYCGRDRAFT_110138	K04646	clathrin heavy chain	ko04142,ko04144,ko04721,ko04961,ko05016,ko05100
comp10681_c0_seq1.264.708.minus.as_6_2_1	bor:COCMIDRAFT_28874	K13577	solute carrier family 25 (mitochondrial dicarboxylate transporter), member 10	ko04964
comp106913_c0_seq1.1.223.minus.as_6_2_1	npa:UCRNP2_1618	K01426	amidase [EC:3.5.1.4]	ko00330,ko00360,ko00380,ko00627,ko00643
comp106945_c0_seq1.1.469.minus.as_6_2_1	pte:PTT_10809	K11654	SWI/SNF-related matrix-associated actin-dependent regulator of chromatin subfamily A member 5 [EC:3.6.4.-]	-
comp106949_c0_seq1.1.353.minus.as_6_2_1	cgi:CGB_D3280C	K01956	carbamoyl-phosphate synthase small subunit [EC:6.3.5.5]	ko00240,ko00250
comp106969_c0_seq1.1.336.minus.as_6_2_1	bsc:COCSADRAFT_164297	K10733	GINS complex subunit 2	-
comp107017_c0_seq1.32.302.minus.as_6_1_1	bze:COCCADRAFT_108034	K04513	Ras homolog gene family, member A	ko04011,ko04014,ko04015,ko04022,ko04024,ko04062,ko04071,ko04072,ko04144,ko04150,ko04270,ko04310,ko04350,ko04360,ko04510,ko04520,ko04530,ko04611,ko04621,ko04660,ko04670,ko04722,ko04810,ko04921,ko04972,ko05100,ko05130,ko05133,ko05152,ko05200,ko05203,ko05205,ko05206,ko05210,ko05418
comp107046_c0_seq1.1.299.minus.as_6_2_1	adl:AURDEDRAFT_115303	K00235	succinate dehydrogenase (ubiquinone) iron-sulfur subunit [EC:1.3.5.1]	ko00020,ko00190,ko01200,ko04932,ko05010,ko05012,ko05016
comp107049_c0_seq1.1.181.minus.as_6_2_1	npa:UCRNP2_2224	K01052	lysosomal acid lipase/cholesteryl ester hydrolase [EC:3.1.1.13]	ko00100,ko04142
comp107049_c0_seq1.1.305.minus.as_6_1_1	pte:PTT_10653	K19692	osomolarity two-component system, sensor histidine kinase TcsA [EC:2.7.13.3]	ko02020
comp1071_c0_seq1.1.338.minus.as_6_2_1	npa:UCRNP2_3138	K01755	argininosuccinate lyase [EC:4.3.2.1]	ko00220,ko00250,ko01230
comp107113_c0_seq1.75.308.plus.as_6_2_1	bor:COCMIDRAFT_102637	K12599	antiviral helicase SKI2 [EC:3.6.4.-]	ko03018
comp107137_c0_seq1.44.813.minus.as_6_2_1	pte:PTT_08987	K00641	homoserine O-acetyltransferase [EC:2.3.1.31]	ko00270
comp107180_c0_seq1.1.341.minus.as_4_3_1	pno:SNOG_02932	K09554	cell division cycle protein 37	ko04151
comp107190_c0_seq1.1.252.minus.as_6_2_1	pte:PTT_11314	K01934	5-formyltetrahydrofolate cyclo-ligase [EC:6.3.3.2]	ko00670
comp107207_c0_seq1.1.305.minus.as_6_2_1	npa:UCRNP2_7624	K08334	beclin	ko04136,ko04137,ko04138,ko04140,ko04215,ko04371
comp10721_c0_seq1.1.321.minus.as_6_2_1	pno:SNOG_11420	K04523	ubiquilin	ko04141
comp107224_c0_seq1.58.680.minus.as_6_2_1	bor:COCMIDRAFT_6349	K03539	ribonuclease P/MRP protein subunit RPP1 [EC:3.1.26.5]	ko03008,ko03013
comp107228_c0_seq1.1.404.minus.as_6_2_1	bze:COCCADRAFT_88273	K01684	galactonate dehydratase [EC:4.2.1.6]	ko00052
comp107244_c0_seq1.1.313.minus.as_4_3_1	bze:COCCADRAFT_22686	K03695	ATP-dependent Clp protease ATP-binding subunit ClpB	ko04213
comp107281_c0_seq1.41.193.plus.as_6_2_1	uma:UMAG_10711	K02984	small subunit ribosomal protein S3Ae	ko03010
comp107288_c0_seq1.1.821.minus.as_6_2_1	pte:PTT_17766	K01424	L-asparaginase [EC:3.5.1.1]	ko00250,ko00460
comp107341_c0_seq1.1.390.minus.as_6_2_1	tms:TREMEDRAFT_42283	K09495	T-complex protein 1 subunit gamma	-
comp10735_c0_seq1.1.2284.minus.as_6_2_1	bsc:COCSADRAFT_38686	K20063	arrestin-related trafficking adapter 9	-
comp10738_c0_seq1.1.256.minus.as_3_1_1	bor:COCMIDRAFT_99783	K04564	superoxide dismutase, Fe-Mn family [EC:1.15.1.1]	ko04013,ko04068,ko04146,ko04211,ko04212,ko04213,ko05016
comp107434_c0_seq1.1.323.minus.as_6_2_1	pno:SNOG_07810	K14768	U3 small nucleolar RNA-associated protein 7	-
comp107435_c0_seq1.1.416.minus.as_6_1_1	bcom:BAUCODRAFT_70231	K03243	translation initiation factor 5B	ko03013
comp107471_c0_seq1.1.306.minus.as_6_2_1	pno:SNOG_01307	K01535	H+-transporting ATPase [EC:3.6.3.6]	ko00190
comp107473_c0_seq1.1.396.minus.as_6_2_1	npa:UCRNP2_4650	K12856	pre-mRNA-processing factor 8	ko03040
comp107474_c0_seq1.1.741.minus.as_6_2_1	pno:SNOG_04289	K10392	kinesin family member 1	-
comp107502_c0_seq1.1.223.minus.as_6_2_1	bze:COCCADRAFT_1388	K03857	phosphatidylinositol glycan, class A [EC:2.4.1.198]	ko00563
comp10751_c0_seq1.24.356.plus.as_6_2_1	pno:SNOG_15063	K14338	cytochrome P450 / NADPH-cytochrome P450 reductase [EC:1.14.14.1 1.6.2.4]	ko00071,ko00380,ko00627
comp107513_c0_seq1.1.226.minus.as_6_2_1	pfj:MYCFIDRAFT_72023	K20522	LAS seventeen-binding protein 1/2	-
comp107540_c0_seq1.1.522.minus.as_6_1_1	pte:PTT_04382	K03679	exosome complex component RRP4	ko03018
comp107541_c0_seq1.219.463.minus.as_6_2_1	npa:UCRNP2_9032	K17769	mitochondrial import receptor subunit TOM22	-
comp107548_c0_seq1.1.410.minus.as_6_2_1	cthr:CTHT_0017290	K20826	RNA polymerase II-associated protein 1	-
comp107590_c0_seq1.1.385.minus.as_6_2_1	pno:SNOG_01930	K09704	uncharacterized protein	-
comp10760_c0_seq1.33.725.plus.as_5_3_1	bor:COCMIDRAFT_92415	K02150	V-type H+-transporting ATPase subunit E	ko00190,ko04145,ko04150,ko04721,ko04966,ko05110,ko05120,ko05323
comp107650_c0_seq1.1.338.minus.as_6_3_1	bsc:COCSADRAFT_38200	K12852	116 kDa U5 small nuclear ribonucleoprotein component	ko03040
comp107713_c0_seq1.1.320.minus.as_6_2_1	pno:SNOG_04693	K00993	ethanolaminephosphotransferase [EC:2.7.8.1]	ko00440,ko00564,ko00565
comp107717_c0_seq1.1.389.minus.as_6_1_1	ztr:MYCGRDRAFT_39578	K00925	acetate kinase [EC:2.7.2.1]	ko00430,ko00620,ko00640,ko00680,ko00720,ko01200
comp107777_c0_seq1.1.793.minus.as_6_2_1	pte:PTT_17708	K14301	nuclear pore complex protein Nup107	ko03013
comp107821_c0_seq1.1.370.minus.as_6_2_1	npa:UCRNP2_2889	K01687	dihydroxy-acid dehydratase [EC:4.2.1.9]	ko00290,ko00770,ko01210,ko01230
comp107829_c0_seq1.1.363.minus.as_5_3_1	bsc:COCSADRAFT_134553	K08518	syntaxin-binding protein 5	-
comp107848_c0_seq1.1.406.minus.as_6_2_1	pno:SNOG_06856	K06018	endopolyphosphatase [EC:3.6.1.10]	-
comp10792_c0_seq1.86.333.minus.as_6_2_1	pte:PTT_13880	K20168	TBC1 domain family member 15	ko04137
comp107940_c0_seq1.1.551.minus.as_6_1_1	bor:COCMIDRAFT_81025	K15218	RNA polymerase I-specific transcription initiation factor RRN6	-
comp107949_c0_seq1.1.383.minus.as_6_1_1	pno:SNOG_00676	K15105	solute carrier family 25 (mitochondrial aspartate/glutamate transporter), member 12/13	-
comp107976_c0_seq1.44.331.plus.as_6_2_1	pte:PTT_19368	K15053	charged multivesicular body protein 7	ko04144
comp107990_c0_seq1.2.292.plus.as_6_2_1	npa:UCRNP2_9517	K06210	nicotinamide mononucleotide adenylyltransferase [EC:2.7.7.1 2.7.7.18]	ko00760
comp10800_c0_seq1.1.448.minus.as_6_2_1	pno:SNOG_10398	K17605	serine/threonine-protein phosphatase 2A activator	ko04931
comp10808_c0_seq1.1.310.minus.as_1_2_1	pno:SNOG_05766	K13179	ATP-dependent RNA helicase DDX18/HAS1 [EC:3.6.4.13]	-
comp108090_c0_seq1.1.360.minus.as_6_1_1	bfu:BC1G_09613	K12670	oligosaccharyltransferase complex subunit beta	ko00510,ko00513,ko04141
comp108116_c0_seq1.1.518.minus.as_6_2_1	bze:COCCADRAFT_91511	K14809	ATP-dependent RNA helicase DDX55/SPB4 [EC:3.6.4.13]	-
comp108184_c0_seq1.55.444.plus.as_6_2_1	bor:COCMIDRAFT_29223	K00387	sulfite oxidase [EC:1.8.3.1]	ko00920
comp10823_c0_seq1.1.1754.minus.as_6_2_1	pte:PTT_13100	K04705	signal transducing adaptor molecule	ko04144,ko04630
comp108269_c0_seq1.1.330.minus.as_6_2_1	pte:PTT_09135	K19177	dehydrodolichyl diphosphate syntase complex subunit NUS1 [EC:2.5.1.87]	ko00900
comp108279_c0_seq1.1.405.minus.as_6_2_1	pno:SNOG_13587	K20032	palmitoyltransferase ZDHHC13/17 [EC:2.3.1.225]	-
comp108318_c0_seq1.1.430.minus.as_6_2_1	npa:UCRNP2_3845	K10661	E3 ubiquitin-protein ligase MARCH6 [EC:2.3.2.27]	ko04141
comp108380_c0_seq1.46.583.minus.as_6_2_1	pno:SNOG_13474	K00505	tyrosinase [EC:1.14.18.1]	ko00350,ko00950,ko00965,ko04916
comp108426_c0_seq1.1.528.minus.as_6_2_1	npa:UCRNP2_10114	K00844	hexokinase [EC:2.7.1.1]	ko00010,ko00051,ko00052,ko00500,ko00520,ko00521,ko00524,ko01200,ko04066,ko04910,ko04930,ko04973,ko05230
comp108433_c0_seq1.1.313.minus.as_1_2_1	cgi:CGB_D6150C	K02883	large subunit ribosomal protein L18e	ko03010
comp108442_c0_seq1.1.264.minus.as_5_1_1	pno:SNOG_01119	K00505	tyrosinase [EC:1.14.18.1]	ko00350,ko00950,ko00965,ko04916
comp108480_c0_seq1.1.329.minus.as_6_1_1	ztr:MYCGRDRAFT_111085	K01613	phosphatidylserine decarboxylase [EC:4.1.1.65]	ko00564
comp108482_c0_seq1.1.759.minus.as_6_2_1	npa:UCRNP2_9803	K01897	long-chain acyl-CoA synthetase [EC:6.2.1.3]	ko00061,ko00071,ko01212,ko02024,ko03320,ko04146,ko04216,ko04920
comp108567_c0_seq1.1.319.minus.as_6_2_1	npa:UCRNP2_7383	K00698	chitin synthase [EC:2.4.1.16]	ko00520
comp108611_c0_seq1.1.446.minus.as_6_2_1	bze:COCCADRAFT_95388	K14780	ATP-dependent RNA helicase DHX37/DHR1 [EC:3.6.4.13]	-
comp108651_c0_seq1.1.414.minus.as_4_2_1	bze:COCCADRAFT_8081	K00505	tyrosinase [EC:1.14.18.1]	ko00350,ko00950,ko00965,ko04916
comp10868_c0_seq1.1.981.minus.as_6_2_1	npa:UCRNP2_626	K01199	glucan endo-1,3-beta-D-glucosidase [EC:3.2.1.39]	ko00500
comp10875_c0_seq1.1.538.minus.as_6_2_1	npa:UCRNP2_8340	K21452	bZIP-type transcription factor MBZ1	-
comp108816_c0_seq1.1.579.minus.as_6_2_1	bsc:COCSADRAFT_32499	K12818	ATP-dependent RNA helicase DHX8/PRP22 [EC:3.6.4.13]	ko03040
comp108858_c0_seq1.1.278.minus.as_5_2_1	ela:UCREL1_606	K03232	elongation factor 1-beta	-
comp10889_c0_seq1.23.1015.plus.as_6_2_1	pte:PTT_18336	K00866	choline kinase [EC:2.7.1.32]	ko00564
comp108934_c0_seq1.1.1168.minus.as_6_2_1	bze:COCCADRAFT_91829	K17669	pentatricopeptide repeat-containing protein PET309	-
comp108951_c0_seq1.1.301.minus.as_1_2_1	pfj:MYCFIDRAFT_173622	K08955	ATP-dependent metalloprotease [EC:3.4.24.-]	ko04139
comp109052_c0_seq1.1.450.minus.as_5_3_1	pno:SNOG_03663	K20047	actin cytoskeleton-regulatory complex protein PAN1	-
comp109079_c0_seq1.11.451.plus.as_6_2_1	npa:UCRNP2_7671	K12472	epidermal growth factor receptor substrate 15	ko04144
comp10910_c0_seq1.1.484.minus.as_3_3_1	bor:COCMIDRAFT_81140	K01537	Ca2+-transporting ATPase [EC:3.6.3.8]	-
comp109126_c0_seq1.1.426.minus.as_6_1_1	adl:AURDEDRAFT_112236	K04077	chaperonin GroEL	ko03018,ko04212,ko04940,ko05134,ko05152
comp10922_c1_seq1.52.237.plus.as_6_2_1	pte:PTT_03385	K03457	nucleobase:cation symporter-1, NCS1 family	-
comp109292_c0_seq1.1.569.minus.as_4_2_1	bor:COCMIDRAFT_93061	K14557	U3 small nucleolar RNA-associated protein 6	ko03008
comp10964_c0_seq1.1.453.minus.as_6_1_1	pte:PTT_12700	K01443	N-acetylglucosamine-6-phosphate deacetylase [EC:3.5.1.25]	ko00520
comp109821_c0_seq1.1.225.minus.as_6_2_1	pte:PTT_08717	K07203	serine/threonine-protein kinase mTOR [EC:2.7.11.1]	ko01521,ko01522,ko04012,ko04066,ko04072,ko04136,ko04138,ko04139,ko04140,ko04150,ko04151,ko04152,ko04211,ko04212,ko04213,ko04371,ko04630,ko04659,ko04910,ko04919,ko04920,ko04930,ko04931,ko05200,ko05205,ko05206,ko05214,ko05215,ko05221,ko05224,ko05230,ko05231
comp109822_c0_seq1.63.644.minus.as_6_2_1	bze:COCCADRAFT_30504	K03320	ammonium transporter, Amt family	-
comp109826_c0_seq1.1.358.minus.as_6_2_1	bor:COCMIDRAFT_6330	K14312	nuclear pore complex protein Nup155	ko03013
comp109843_c0_seq1.1.354.minus.as_6_2_1	pte:PTT_03995	K08333	phosphoinositide-3-kinase, regulatory subunit 4 [EC:2.7.11.1]	ko04136,ko04138,ko04140,ko04371
comp10985_c0_seq1.1.415.minus.as_6_2_1	bsc:COCSADRAFT_203716	K01869	leucyl-tRNA synthetase [EC:6.1.1.4]	ko00970
comp109874_c0_seq1.1.452.minus.as_6_2_1	pte:PTT_18656	K08818	cell division cycle 2-like [EC:2.7.11.22]	-
comp109877_c0_seq1.1.476.minus.as_6_2_1	pte:PTT_01686	K11422	histone-lysine N-methyltransferase SETD1 [EC:2.1.1.43]	ko00310
comp109884_c0_seq1.1.368.minus.as_6_2_1	pno:SNOG_02012	K20177	vacuolar protein sorting-associated protein 3	ko04138
comp109952_c0_seq1.1.444.minus.as_6_2_1	pno:SNOG_13783	K00008	L-iditol 2-dehydrogenase [EC:1.1.1.14]	ko00040,ko00051
comp109958_c0_seq1.1.314.minus.as_6_2_1	bcom:BAUCODRAFT_173853	K00750	glycogenin [EC:2.4.1.186]	ko00500
comp110034_c0_seq1.1.392.minus.as_6_2_1	ztr:MYCGRDRAFT_109215	K21197	G1/S-specific cyclin	ko04138
comp110038_c0_seq1.1.848.minus.as_6_2_1	npa:UCRNP2_6662	K11541	carbamoyl-phosphate synthase / aspartate carbamoyltransferase [EC:6.3.5.5 2.1.3.2]	ko00240,ko00250
comp110071_c0_seq1.1.572.minus.as_1_2_1	cne:CNF00570	K02133	F-type H+-transporting ATPase subunit beta [EC:3.6.3.14]	ko00190,ko05010,ko05012,ko05016
comp110071_c0_seq1.1.711.minus.as_6_2_1	ztr:MYCGRDRAFT_108516	K19525	vacuolar protein sorting-associated protein 13A/C	-
comp110083_c0_seq1.1.523.minus.as_6_2_1	pno:SNOG_12120	K11849	ubiquitin carboxyl-terminal hydrolase 25 [EC:3.4.19.12]	ko04657
comp11011_c0_seq1.1.352.minus.as_5_1_1	bme:BMEI0339	K03641	TolB protein	-
comp110143_c0_seq1.1.213.minus.as_6_2_1	pno:SNOG_04317	K12178	COP9 signalosome complex subunit 4	-
comp110149_c0_seq1.1.306.minus.as_6_2_1	bze:COCCADRAFT_37811	K20044	phosphatidylinositol-binding clathrin assembly protein	-
comp11016_c0_seq1.1.451.minus.as_6_2_1	adl:AURDEDRAFT_88250	K03841	fructose-1,6-bisphosphatase I [EC:3.1.3.11]	ko00010,ko00030,ko00051,ko00680,ko00710,ko01200,ko04152,ko04910
comp110194_c0_seq1.1.562.minus.as_1_2_1	bze:COCCADRAFT_104049	K00784	ribonuclease Z [EC:3.1.26.11]	ko03013
comp110197_c0_seq1.1.345.minus.as_6_2_1	bcom:BAUCODRAFT_38289	K13993	HSP20 family protein	ko04141
comp110249_c0_seq1.114.452.plus.as_6_2_1	bcom:BAUCODRAFT_210508	K03781	catalase [EC:1.11.1.6]	ko00380,ko00630,ko01200,ko04011,ko04016,ko04068,ko04146,ko04211,ko04212,ko04213,ko05014
comp11029_c0_seq1.586.1301.minus.as_5_3_1	pte:PTT_06578	K20359	PRA1 family protein 1	-
comp110301_c0_seq1.1.467.minus.as_6_1_1	bcom:BAUCODRAFT_79521	K03178	ubiquitin-activating enzyme E1 [EC:6.2.1.45]	ko04120,ko05012
comp110325_c0_seq1.26.469.minus.as_6_2_1	npa:UCRNP2_9628	K15628	ATP-binding cassette, subfamily D (ALD), peroxisomal long-chain fatty acid import protein	ko02010,ko04146
comp110369_c0_seq1.1.499.minus.as_6_2_1	npa:UCRNP2_3121	K14290	exportin-1	ko03008,ko03013,ko04013,ko05164,ko05166,ko05169
comp110425_c0_seq1.1.428.minus.as_6_1_1	bfu:BC1G_03188	K19069	cellobiose dehydrogenase (acceptor) [EC:1.1.99.18]	-
comp110435_c0_seq1.1.500.minus.as_6_1_1	bcom:BAUCODRAFT_148148	K05349	beta-glucosidase [EC:3.2.1.21]	ko00460,ko00500,ko00940
comp110447_c0_seq1.1.375.minus.as_6_2_1	pno:SNOG_02115	K18664	antiviral helicase SLH1 [EC:3.6.4.13]	-
comp110451_c0_seq1.1.324.minus.as_6_1_1	tmn:UCRPA7_7987	K01515	ADP-ribose pyrophosphatase [EC:3.6.1.13]	ko00230
comp110459_c0_seq1.1.378.minus.as_6_2_1	pte:PTT_06895	K14572	midasin	ko03008
comp110482_c0_seq1.1.365.minus.as_6_1_1	pte:PTT_11781	K03099	son of sevenless	ko01521,ko01522,ko04010,ko04012,ko04013,ko04014,ko04062,ko04068,ko04072,ko04150,ko04151,ko04320,ko04510,ko04540,ko04630,ko04650,ko04660,ko04662,ko04664,ko04722,ko04810,ko04910,ko04912,ko04915,ko04917,ko05034,ko05160,ko05200,ko05205,ko05206,ko05211,ko05213,ko05214,ko05215,ko05220,ko05221,ko05223,ko05224,ko05231
comp11049_c0_seq1.1.408.minus.as_6_2_1	pno:SNOG_10208	K17776	metaxin	-
comp110499_c0_seq1.1.715.minus.as_6_1_1	pte:PTT_17450	K03125	transcription initiation factor TFIID subunit 1	ko03022
comp110508_c0_seq1.1.644.minus.as_6_1_1	pte:PTT_07452	K03028	26S proteasome regulatory subunit N1	ko03050,ko05169
comp110523_c0_seq1.1.361.minus.as_6_1_1	pte:PTT_07218	K06176	tRNA pseudouridine13 synthase [EC:5.4.99.27]	-
comp110548_c0_seq1.315.557.minus.as_6_2_1	pte:PTT_16341	K11866	STAM-binding protein [EC:3.4.19.12]	ko04144
comp11056_c0_seq1.1.186.minus.as_5_3_1	pte:PTT_18800	K03083	glycogen synthase kinase 3 beta [EC:2.7.11.26]	ko01521,ko04012,ko04062,ko04110,ko04150,ko04151,ko04310,ko04340,ko04341,ko04360,ko04390,ko04510,ko04550,ko04657,ko04660,ko04662,ko04711,ko04722,ko04728,ko04910,ko04916,ko04917,ko04919,ko04931,ko04932,ko05010,ko05160,ko05162,ko05164,ko05166,ko05169,ko05200,ko05210,ko05213,ko05215,ko05217,ko05224
comp110605_c0_seq1.1.657.minus.as_6_1_1	pte:PTT_15351	K02555	M-phase inducer tyrosine phosphatase [EC:3.1.3.48]	ko04011,ko04111
comp110607_c0_seq1.1.565.minus.as_6_2_1	npa:UCRNP2_6882	K19801	phosphatidylinositol 4-kinase B [EC:2.7.1.67]	ko00562,ko04070
comp110643_c0_seq1.149.382.plus.as_4_2_1	bor:COCMIDRAFT_2969	K12158	ubiquitin-like protein Nedd8	-
comp110656_c0_seq1.1.308.minus.as_4_1_1	hsa:6210	K02957	small subunit ribosomal protein S15Ae	ko03010
comp110670_c0_seq1.1.319.minus.as_6_2_1	npa:UCRNP2_8239	K03953	NADH dehydrogenase (ubiquinone) 1 alpha subcomplex subunit 9	ko00190,ko04723,ko04932,ko05010,ko05012,ko05016
comp110680_c0_seq1.1.394.minus.as_6_1_1	bze:COCCADRAFT_36267	K10747	DNA ligase 1 [EC:6.5.1.1 6.5.1.6 6.5.1.7]	ko03030,ko03410,ko03420,ko03430
comp110697_c0_seq1.1.727.minus.as_6_1_1	pte:PTT_04454	K00844	hexokinase [EC:2.7.1.1]	ko00010,ko00051,ko00052,ko00500,ko00520,ko00521,ko00524,ko01200,ko04066,ko04910,ko04930,ko04973,ko05230
comp110745_c0_seq1.1.309.minus.as_6_1_1	pte:PTT_12382	K18550	IMP and pyridine-specific 5'-nucleotidase [EC:3.1.3.99 3.1.3.-]	ko00230,ko00760
comp110749_c0_seq1.47.244.plus.as_6_2_1	npa:UCRNP2_6972	K13237	peroxisomal 2,4-dienoyl-CoA reductase [EC:1.3.1.34]	ko04146
comp110755_c0_seq1.1.347.minus.as_4_2_1	pte:PTT_14980	K10579	ubiquitin-conjugating enzyme E2 M	ko04120
comp110759_c0_seq1.1.351.minus.as_6_1_1	npa:UCRNP2_8565	K01694	tryptophan synthase [EC:4.2.1.20]	ko00260,ko00400,ko01230
comp110786_c0_seq1.1.552.minus.as_6_1_1	pte:PTT_08483	K16578	CLIP-associating protein 1/2	-
comp110792_c0_seq1.1.273.minus.as_6_1_1	bze:COCCADRAFT_33504	K11365	SAGA-associated factor 73	-
comp110795_c0_seq1.141.380.plus.as_1_2_1	pte:PTT_18269	K07213	copper chaperone	ko04978
comp110810_c0_seq1.1.785.minus.as_6_2_1	pte:PTT_14527	K20408	WD repeat-containing protein 24	ko04150
comp110811_c0_seq1.1.519.minus.as_6_2_1	pte:PTT_11577	K10747	DNA ligase 1 [EC:6.5.1.1 6.5.1.6 6.5.1.7]	ko03030,ko03410,ko03420,ko03430
comp110833_c0_seq1.1.421.minus.as_6_1_1	ztr:MYCGRDRAFT_108627	K03262	translation initiation factor 5	ko03013,ko04214
comp110869_c0_seq1.1.383.minus.as_6_1_1	bze:COCCADRAFT_83746	K03327	multidrug resistance protein, MATE family	-
comp110929_c0_seq1.1.337.minus.as_6_1_1	bsc:COCSADRAFT_202103	K00451	homogentisate 1,2-dioxygenase [EC:1.13.11.5]	ko00350,ko00643
comp110938_c0_seq1.1.447.minus.as_6_1_1	npa:UCRNP2_9292	K05994	bacterial leucyl aminopeptidase [EC:3.4.11.10]	-
comp1110_c0_seq1.1.300.minus.as_6_1_1	pno:SNOG_00230	K12667	oligosaccharyltransferase complex subunit delta (ribophorin II)	ko00510,ko00513,ko04141
comp111001_c0_seq1.1.402.minus.as_6_1_1	bze:COCCADRAFT_3095	K07117	uncharacterized protein	-
comp111016_c0_seq1.72.338.minus.as_6_1_1	bor:COCMIDRAFT_81302	K19986	exocyst complex component 8	-
comp111057_c0_seq1.1.303.minus.as_6_1_1	bze:COCCADRAFT_5476	K12585	exosome complex exonuclease DIS3/RRP44 [EC:3.1.13.-]	ko03018
comp111058_c0_seq1.1.445.minus.as_6_2_1	npa:UCRNP2_3071	K06699	proteasome activator subunit 4	ko03050
comp11109_c0_seq1.1.788.minus.as_6_2_1	bsc:COCSADRAFT_25783	K18156	mitochondrial inner membrane protease ATP23 [EC:3.4.24.-]	-
comp111108_c0_seq1.1.459.minus.as_6_2_1	pte:PTT_20176	K14536	ribosome assembly protein 1 [EC:3.6.5.-]	ko03008
comp111127_c0_seq1.1.407.minus.as_6_3_1	pte:PTT_12821	K05747	Wiskott-Aldrich syndrome protein	ko04062,ko04144,ko04520,ko04530,ko04666,ko04810,ko05100,ko05130,ko05131,ko05132,ko05231
comp111145_c0_seq1.76.559.minus.as_6_2_1	npa:UCRNP2_1345	K01293	Gly-Xaa carboxypeptidase [EC:3.4.17.4]	-
comp111174_c0_seq1.1.379.minus.as_6_2_1	bze:COCCADRAFT_3232	K12345	3-oxo-5-alpha-steroid 4-dehydrogenase 3 [EC:1.3.1.22 1.3.1.94]	ko00140
comp111183_c0_seq1.1.753.minus.as_6_1_1	pfj:MYCFIDRAFT_161054	K04713	sphinganine C4-monooxygenase [EC:1.14.18.5]	ko00600
comp111294_c0_seq1.1.373.minus.as_6_1_1	bcom:BAUCODRAFT_78155	K14293	importin subunit beta-1	ko03013
comp111313_c0_seq1.17.337.plus.as_6_1_1	pte:PTT_16795	K14311	nuclear pore complex protein Nup188	ko03013
comp111319_c0_seq1.1.495.minus.as_6_2_1	cgi:CGB_M2110C	K04079	molecular chaperone HtpG	ko04141,ko04151,ko04612,ko04621,ko04626,ko04657,ko04659,ko04914,ko04915,ko05200,ko05215,ko05418
comp111334_c0_seq1.1.528.minus.as_6_2_1	pno:SNOG_09566	K10661	E3 ubiquitin-protein ligase MARCH6 [EC:2.3.2.27]	ko04141
comp111377_c0_seq1.1.392.minus.as_5_1_1	cub:BJK06_05575	K21471	peptidoglycan DL-endopeptidase CwlO [EC:3.4.-.-]	-
comp111426_c0_seq1.46.369.plus.as_6_1_1	pte:PTT_13822	K03685	ribonuclease III [EC:3.1.26.3]	ko03008,ko05205
comp11145_c0_seq1.147.1001.minus.as_6_2_1	pno:SNOG_13910	K01728	pectate lyase [EC:4.2.2.2]	ko00040,ko02024
comp111487_c0_seq1.1.366.minus.as_6_3_1	pam:PANA_0082	K04080	molecular chaperone IbpA	-
comp111518_c0_seq1.1.340.minus.as_6_1_1	ztr:MYCGRDRAFT_102491	K11294	nucleolin	ko05130
comp111565_c0_seq1.1.431.minus.as_6_2_1	npa:UCRNP2_5962	K14729	multifunctional beta-oxidation protein [EC:4.2.1.- 1.1.1.-]	-
comp111586_c0_seq1.1.511.minus.as_6_1_1	pno:SNOG_10731	K10389	tubulin gamma	-
comp111609_c0_seq1.1.440.minus.as_4_3_1	npa:UCRNP2_2596	K01679	fumarate hydratase, class II [EC:4.2.1.2]	ko00020,ko00620,ko00720,ko01200,ko05200,ko05211
comp11162_c0_seq1.181.1668.plus.as_6_2_1	pte:PTT_11361	K00222	Delta14-sterol reductase [EC:1.3.1.70]	ko00100
comp111625_c0_seq1.1.427.minus.as_6_3_1	pagc:BEE12_00365	K00013	histidinol dehydrogenase [EC:1.1.1.23]	ko00340,ko01230
comp111625_c0_seq1.76.525.plus.as_6_2_1	pte:PTT_18121	K19327	anoctamin-10	-
comp111676_c0_seq1.1.563.minus.as_6_2_1	pno:SNOG_12150	K12603	CCR4-NOT transcription complex subunit 6 [EC:3.1.13.4]	ko03018
comp111713_c0_seq1.1.160.minus.as_6_2_1	npa:UCRNP2_3052	K13126	polyadenylate-binding protein	ko03013,ko03015,ko03018
comp111719_c0_seq1.1.309.minus.as_6_1_1	bze:COCCADRAFT_104299	K00838	aromatic amino acid aminotransferase I [EC:2.6.1.57 2.6.1.27 2.6.1.5]	ko00130,ko00270,ko00300,ko00350,ko00360,ko00380,ko00400,ko00401,ko00950,ko00960,ko01210,ko01230
comp111727_c0_seq1.1.322.minus.as_1_2_1	bze:COCCADRAFT_93334	K11662	actin-related protein 6	-
comp111742_c0_seq1.4.479.minus.as_6_1_1	bcom:BAUCODRAFT_146481	K19841	protein STE50	ko04011
comp111753_c0_seq1.1.213.minus.as_6_1_1	pno:SNOG_10564	K13501	anthranilate synthase / indole-3-glycerol phosphate synthase / phosphoribosylanthranilate isomerase [EC:4.1.3.27 4.1.1.48 5.3.1.24]	ko00400,ko01230
comp11176_c0_seq1.1.663.minus.as_6_2_1	bor:COCMIDRAFT_80709	K11450	lysine-specific histone demethylase 1A [EC:1.-.-.-]	-
comp111761_c0_seq1.1.312.minus.as_6_1_1	bsc:COCSADRAFT_185102	K11274	chromosome transmission fidelity protein 4	-
comp111784_c0_seq1.1.428.minus.as_1_2_1	pte:PTT_12281	K11874	ubiquitin carboxyl-terminal hydrolase 16 [EC:3.4.19.12]	-
comp111804_c0_seq1.187.666.plus.as_6_2_1	bor:COCMIDRAFT_5866	K00147	glutamate-5-semialdehyde dehydrogenase [EC:1.2.1.41]	ko00330,ko00332,ko01230
comp111843_c0_seq1.1.564.minus.as_6_1_1	pte:PTT_09944	K01198	xylan 1,4-beta-xylosidase [EC:3.2.1.37]	ko00520
comp11185_c0_seq1.1.378.minus.as_6_2_1	tms:TREMEDRAFT_42611	K03320	ammonium transporter, Amt family	-
comp11186_c0_seq1.163.573.minus.as_2_1_1	ssl:SS1G_09608	K11253	histone H3	ko05034,ko05202,ko05322
comp111875_c0_seq1.96.527.minus.as_6_1_1	pte:PTT_04001	K03016	DNA-directed RNA polymerases I, II, and III subunit RPABC3	ko00230,ko00240,ko03020,ko04623,ko05016,ko05169
comp11188_c0_seq1.50.544.plus.as_6_2_1	pte:PTT_17929	K03031	26S proteasome regulatory subunit N12	ko03050,ko05169
comp111991_c0_seq1.1.356.minus.as_6_1_1	bze:COCCADRAFT_6951	K13115	coiled-coil domain-containing protein 130	-
comp111995_c0_seq1.1.361.minus.as_6_2_1	bcom:BAUCODRAFT_62608	K20465	oxysterol-binding protein-related protein 9/10/11	-
comp112_c0_seq1.1.375.minus.as_6_1_1	pfj:MYCFIDRAFT_212900	K12767	serine/threonine-protein kinase RIM15 [EC:2.7.11.1]	ko04113,ko04138,ko04213
comp112_c1_seq1.1.305.minus.as_6_1_1	bcom:BAUCODRAFT_246511	K12767	serine/threonine-protein kinase RIM15 [EC:2.7.11.1]	ko04113,ko04138,ko04213
comp112115_c0_seq1.1.323.minus.as_6_2_1	npa:UCRNP2_6543	K20464	oxysterol-binding protein-related protein 5/8	-
comp112135_c0_seq1.1.338.minus.as_4_1_1	mgr:MGG_04337	K03782	catalase-peroxidase [EC:1.11.1.21]	ko00360,ko00380,ko00940
comp112153_c0_seq1.1.337.minus.as_6_1_1	npa:UCRNP2_3925	K01958	pyruvate carboxylase [EC:6.4.1.1]	ko00020,ko00620,ko00720,ko01200,ko01230
comp11221_c0_seq1.1.618.minus.as_6_2_1	npa:UCRNP2_7944	K15287	solute carrier family 35, member F1/2	-
comp112230_c0_seq1.1.635.minus.as_6_2_1	npa:UCRNP2_10072	K00728	dolichyl-phosphate-mannose-protein mannosyltransferase [EC:2.4.1.109]	ko00514,ko00515
comp11225_c0_seq1.5.327.minus.as_5_1_1	mrd:Mrad2831_1802	K07263	zinc protease [EC:3.4.24.-]	-
comp112259_c0_seq1.1.317.minus.as_4_2_1	bor:COCMIDRAFT_7664	K14786	protein KRI1	-
comp112276_c0_seq1.111.330.minus.as_6_1_1	bfu:BC1G_12249	K03927	carboxylesterase 2 [EC:3.1.1.1 3.1.1.84 3.1.1.56]	ko00983
comp112278_c0_seq1.1.378.minus.as_6_1_1	pfj:MYCFIDRAFT_58269	K03006	DNA-directed RNA polymerase II subunit RPB1 [EC:2.7.7.6]	ko00230,ko00240,ko03020,ko05016,ko05168,ko05169
comp112340_c0_seq1.179.518.minus.as_6_2_1	npa:UCRNP2_6353	K12462	Rho GDP-dissociation inhibitor	ko04722,ko04962
comp11240_c0_seq1.1.359.minus.as_1_2_1	bsc:COCSADRAFT_214356	K01537	Ca2+-transporting ATPase [EC:3.6.3.8]	-
comp112400_c0_seq1.1.393.minus.as_6_2_1	pte:PTT_03759	K18724	nucleoporin POM34	-
comp112422_c0_seq1.1.405.minus.as_6_1_1	bze:COCCADRAFT_111901	K10301	F-box protein 21	-
comp112489_c0_seq1.1.315.minus.as_3_3_1	pfj:MYCFIDRAFT_54281	K03305	proton-dependent oligopeptide transporter, POT family	-
comp112491_c0_seq1.28.324.plus.as_6_1_1	bsc:COCSADRAFT_30302	K18803	protein-histidine N-methyltransferase [EC:2.1.1.85]	-
comp112517_c0_seq1.1.154.minus.as_6_3_1	ypj:CH55_3114	K01687	dihydroxy-acid dehydratase [EC:4.2.1.9]	ko00290,ko00770,ko01210,ko01230
comp112563_c0_seq1.1.429.minus.as_4_3_1	pte:PTT_05756	K11173	hydroxyacid-oxoacid transhydrogenase [EC:1.1.99.24]	-
comp112564_c0_seq1.1.526.minus.as_6_1_1	pte:PTT_17719	K15451	tRNA wybutosine-synthesizing protein 4 [EC:2.1.1.290 2.3.1.231]	-
comp112574_c0_seq1.1.395.minus.as_6_1_1	pte:PTT_17932	K17583	nucleolar MIF4G domain-containing protein 1	-
comp112631_c0_seq1.1.417.minus.as_6_2_1	npa:UCRNP2_2942	K12385	Niemann-Pick C1 protein	ko04142
comp11269_c0_seq1.1.362.minus.as_6_2_1	npa:UCRNP2_3348	K19327	anoctamin-10	-
comp112690_c0_seq1.1.365.minus.as_1_2_1	pno:SNOG_00513	K20408	WD repeat-containing protein 24	ko04150
comp11272_c0_seq1.1.1227.minus.as_6_2_1	pte:PTT_15249	K14297	nuclear pore complex protein Nup98-Nup96	ko03013,ko05164
comp112771_c0_seq1.1.303.minus.as_6_2_1	pno:SNOG_05144	K01288	carboxypeptidase D [EC:3.4.16.6]	-
comp112773_c0_seq1.1.466.minus.as_6_3_1	bze:COCCADRAFT_89490	K10592	E3 ubiquitin-protein ligase HUWE1 [EC:2.3.2.26]	ko04120
comp112814_c0_seq1.1.317.minus.as_1_2_1	ege:EM595_2908	K01624	fructose-bisphosphate aldolase, class II [EC:4.1.2.13]	ko00010,ko00030,ko00051,ko00680,ko00710,ko01200,ko01230
comp112901_c0_seq1.113.577.minus.as_5_1_1	masw:AM586_06175	K09017	TetR/AcrR family transcriptional regulator	-
comp112950_c0_seq1.1.335.minus.as_5_3_1	pte:PTT_08144	K00621	glucosamine-phosphate N-acetyltransferase [EC:2.3.1.4]	ko00520
comp112957_c0_seq1.1.339.minus.as_1_2_1	bsc:COCSADRAFT_32657	K15206	transcription factor C subunit 7	-
comp112976_c0_seq1.104.424.plus.as_6_2_1	pte:PTT_14684	K01476	arginase [EC:3.5.3.1]	ko00220,ko00330,ko01230,ko05146
comp113_c0_seq1.1.503.minus.as_6_1_1	bor:COCMIDRAFT_27038	K20279	synaptojanin [EC:3.1.3.36]	ko00562,ko04070
comp113011_c0_seq1.1.313.minus.as_4_3_1	pte:PTT_17336	K15920	beta-D-xylosidase 4 [EC:3.2.1.37]	ko00520
comp113038_c0_seq1.130.387.minus.as_6_2_1	pno:SNOG_01569	K01199	glucan endo-1,3-beta-D-glucosidase [EC:3.2.1.39]	ko00500
comp113052_c0_seq1.1.481.minus.as_6_2_1	bcom:BAUCODRAFT_148201	K05658	ATP-binding cassette, subfamily B (MDR/TAP), member 1 [EC:3.6.3.44]	ko02010,ko04976,ko05206
comp113053_c0_seq1.1.351.minus.as_6_3_1	bze:COCCADRAFT_6421	K06901	putative MFS transporter, AGZA family, xanthine/uracil permease	-
comp113060_c0_seq1.1.325.minus.as_6_1_1	ztr:MYCGRDRAFT_106278	K00383	glutathione reductase (NADPH) [EC:1.8.1.7]	ko00480,ko04918
comp113095_c0_seq1.13.285.plus.as_5_1_1	mrd:Mrad2831_2334	K02687	ribosomal protein L11 methyltransferase [EC:2.1.1.-]	-
comp113123_c0_seq1.1.199.minus.as_6_2_1	pte:PTT_12464	K00276	primary-amine oxidase [EC:1.4.3.21]	ko00260,ko00350,ko00360,ko00410,ko00950,ko00960
comp11315_c0_seq1.25.924.plus.as_6_2_1	pno:SNOG_13798	K03678	exosome complex component RRP45	ko03018
comp113194_c0_seq1.1.314.minus.as_6_2_1	npa:UCRNP2_2699	K00667	fatty acid synthase subunit alpha, fungi type [EC:2.3.1.86]	ko00061,ko01212
comp113257_c0_seq1.1.591.minus.as_6_2_1	bze:COCCADRAFT_2013	K18550	IMP and pyridine-specific 5'-nucleotidase [EC:3.1.3.99 3.1.3.-]	ko00230,ko00760
comp113259_c0_seq1.1.208.minus.as_1_2_1	pfj:MYCFIDRAFT_211863	K03146	thiamine thiazole synthase	ko00730
comp113270_c0_seq1.1.164.minus.as_6_2_1	npa:UCRNP2_5675	K00765	ATP phosphoribosyltransferase [EC:2.4.2.17]	ko00340,ko01230
comp113287_c0_seq1.1.313.minus.as_6_3_1	npa:UCRNP2_9640	K07936	GTP-binding nuclear protein Ran	ko03008,ko03013,ko05166,ko05169
comp11329_c0_seq1.225.542.minus.as_6_2_1	bze:COCCADRAFT_97721	K09539	DnaJ homolog subfamily C member 19	-
comp113359_c0_seq1.1.371.minus.as_6_2_1	pte:PTT_16256	K09413	forkhead transcription factor HCM1	-
comp113361_c0_seq1.38.313.plus.as_6_2_1	npa:UCRNP2_8764	K19366	spartin	ko04144
comp11337_c0_seq2.1.1509.minus.as_6_2_1	npa:UCRNP2_9554	K00033	6-phosphogluconate dehydrogenase [EC:1.1.1.44 1.1.1.343]	ko00030,ko00480,ko01200
comp11345_c0_seq1.1.777.minus.as_6_2_1	bsc:COCSADRAFT_124375	K01556	kynureninase [EC:3.7.1.3]	ko00380
comp113466_c0_seq1.1.377.minus.as_6_1_1	bze:COCCADRAFT_91171	K11359	transcriptional activator SPT7	-
comp11350_c0_seq1.1.363.minus.as_5_3_1	pte:PTT_12780	K05012	chloride channel 3/4/5	-
comp11350_c0_seq1.1.596.minus.as_5_2_1	ag:CAA44952	K20737	endothiapepsin [EC:3.4.23.22]	-
comp11350_c1_seq1.1.360.minus.as_5_2_1	ag:CAA44952	K20737	endothiapepsin [EC:3.4.23.22]	-
comp11351_c0_seq1.153.502.minus.as_6_2_1	adl:AURDEDRAFT_168772	K02971	small subunit ribosomal protein S21e	ko03010
comp113512_c0_seq1.1.343.minus.as_1_2_1	pno:SNOG_05517	K00480	salicylate hydroxylase [EC:1.14.13.1]	ko00621,ko00624,ko00626,ko01220
comp113517_c0_seq1.1.388.minus.as_6_1_1	bze:COCCADRAFT_104417	K17797	mitochondrial inner membrane protein COX18	-
comp11355_c0_seq1.1.369.minus.as_6_1_1	pfj:MYCFIDRAFT_214521	K19525	vacuolar protein sorting-associated protein 13A/C	-
comp113607_c0_seq1.49.346.minus.as_6_2_1	bsc:COCSADRAFT_168111	K00767	nicotinate-nucleotide pyrophosphorylase (carboxylating) [EC:2.4.2.19]	ko00760
comp113613_c0_seq1.1.263.minus.as_6_2_1	dsq:DICSQDRAFT_151672	K03671	thioredoxin 1	ko04621,ko05418
comp113616_c0_seq1.20.364.plus.as_6_2_1	pno:SNOG_05311	K11567	DASH complex subunit DAD2	-
comp113645_c0_seq1.1.367.minus.as_6_2_1	npa:UCRNP2_6059	K08497	protein transport protein SEC20	ko04130
comp113648_c0_seq1.187.481.minus.as_6_2_1	npa:UCRNP2_6834	K03083	glycogen synthase kinase 3 beta [EC:2.7.11.26]	ko01521,ko04012,ko04062,ko04110,ko04150,ko04151,ko04310,ko04340,ko04341,ko04360,ko04390,ko04510,ko04550,ko04657,ko04660,ko04662,ko04711,ko04722,ko04728,ko04910,ko04916,ko04917,ko04919,ko04931,ko04932,ko05010,ko05160,ko05162,ko05164,ko05166,ko05169,ko05200,ko05210,ko05213,ko05215,ko05217,ko05224
comp113681_c0_seq1.1.249.minus.as_3_3_1	bcom:BAUCODRAFT_124528	K02731	20S proteasome subunit alpha 4 [EC:3.4.25.1]	ko03050
comp1137_c0_seq1.1.336.minus.as_1_2_1	pno:SNOG_11194	K05546	alpha 1,3-glucosidase [EC:3.2.1.84]	ko00510,ko04141
comp113711_c0_seq1.1.338.minus.as_6_2_1	bze:COCCADRAFT_1987	K00793	riboflavin synthase [EC:2.5.1.9]	ko00740
comp113914_c0_seq1.1.207.minus.as_1_2_1	bze:COCCADRAFT_99525	K11088	small nuclear ribonucleoprotein D3	ko03040,ko04139,ko05322
comp113954_c0_seq1.1.633.minus.as_6_2_1	pno:SNOG_02115	K18664	antiviral helicase SLH1 [EC:3.6.4.13]	-
comp113974_c0_seq1.121.594.minus.as_6_2_1	bor:COCMIDRAFT_80517	K07023	putative hydrolases of HD superfamily	-
comp113992_c0_seq1.1.237.minus.as_6_2_1	npa:UCRNP2_4125	K03260	translation initiation factor 4G	ko03013,ko05416
comp114002_c0_seq1.1.326.minus.as_6_2_1	npa:UCRNP2_7923	K00826	branched-chain amino acid aminotransferase [EC:2.6.1.42]	ko00270,ko00280,ko00290,ko00770,ko01210,ko01230
comp114024_c0_seq1.1.282.minus.as_6_1_1	pte:PTT_17761	K10967	alpha 1,2-mannosyltransferase [EC:2.4.1.-]	ko00514
comp114041_c0_seq1.1.684.minus.as_6_2_1	bor:COCMIDRAFT_32710	K03507	DNA replication regulator DPB11	-
comp114048_c0_seq1.1.427.minus.as_6_1_1	pte:PTT_18414	K01760	cystathionine beta-lyase [EC:4.4.1.8]	ko00270,ko00450,ko01230
comp114072_c0_seq1.1.493.minus.as_6_2_1	pno:SNOG_03048	K12855	pre-mRNA-processing factor 6	ko03040
comp114136_c0_seq1.102.726.minus.as_6_2_1	pte:PTT_08749	K19839	Rho-type GTPase-activating protein 1/2	ko04011
comp114177_c0_seq1.1.328.minus.as_6_2_1	pno:SNOG_15633	K09595	minor histocompatibility antigen H13 [EC:3.4.23.-]	-
comp114185_c0_seq1.1.313.minus.as_5_3_1	bor:COCMIDRAFT_88816	K07204	regulatory associated protein of mTOR	ko04136,ko04138,ko04140,ko04150,ko04151,ko04152,ko04211,ko04213,ko04910,ko05206
comp114250_c0_seq1.1.341.minus.as_6_2_1	bze:COCCADRAFT_80660	K03860	phosphatidylinositol glycan, class Q	ko00563
comp114318_c0_seq1.1.329.minus.as_6_2_1	npa:UCRNP2_9516	K10590	E3 ubiquitin-protein ligase TRIP12 [EC:2.3.2.26]	ko04120
comp114337_c0_seq1.43.501.plus.as_6_2_1	bze:COCCADRAFT_26185	K02903	large subunit ribosomal protein L28e	ko03010
comp11435_c0_seq1.1.415.minus.as_5_2_1	ncr:NCU07922	K03235	elongation factor 3	-
comp114398_c0_seq1.1.232.minus.as_6_2_1	ztr:MYCGRDRAFT_75604	K15437	aminoacyl tRNA synthase complex-interacting multifunctional protein 1	-
comp114407_c0_seq1.1.607.minus.as_6_1_1	ztr:MYCGRDRAFT_62823	K16944	septin 7	-
comp114408_c0_seq1.74.675.minus.as_6_2_1	npa:UCRNP2_1803	K08516	synaptobrevin homolog YKT6	ko04130,ko04138
comp114432_c0_seq1.1.632.minus.as_6_2_1	npa:UCRNP2_5303	K01873	valyl-tRNA synthetase [EC:6.1.1.9]	ko00970
comp114478_c0_seq1.1.400.minus.as_6_2_1	pte:PTT_17476	K01739	cystathionine gamma-synthase [EC:2.5.1.48]	ko00270,ko00450,ko00920,ko01230
comp11452_c0_seq1.1.419.minus.as_6_2_1	pte:PTT_16560	K00122	formate dehydrogenase [EC:1.2.1.2]	ko00630,ko00680,ko01200
comp11452_c0_seq1.112.435.minus.as_6_1_1	bcom:BAUCODRAFT_94976	K08762	diazepam-binding inhibitor (GABA receptor modulator, acyl-CoA-binding protein)	ko03320
comp114550_c0_seq1.49.682.minus.as_6_1_1	pte:PTT_07681	K18584	actin-related protein 3	ko04138,ko04530
comp11457_c0_seq1.1.358.minus.as_6_1_1	bor:COCMIDRAFT_563	K20404	DEP domain-containing protein 5	ko04150
comp114693_c0_seq1.1.380.minus.as_6_2_1	pte:PTT_11773	K14692	solute carrier family 30 (zinc transporter), member 5/7	-
comp1147_c0_seq1.1.631.minus.as_6_6_1	pre:PCA10_45020	K07481	transposase, IS5 family	-
comp114798_c0_seq1.1.308.minus.as_6_2_1	pno:SNOG_04691	K16261	yeast amino acid transporter	-
comp114803_c0_seq1.1.168.minus.as_6_2_1	pco:PHACADRAFT_247173	K11131	H/ACA ribonucleoprotein complex subunit 4 [EC:5.4.99.-]	ko03008
comp11483_c0_seq1.1.304.minus.as_4_3_1	smo:SELMODRAFT_185190	K02966	small subunit ribosomal protein S19e	ko03010
comp11487_c0_seq1.1.1273.minus.as_6_2_1	pno:SNOG_04984	K21157	SNF1-activating kinase 1 [EC:2.7.11.1]	ko04138
comp114909_c0_seq1.1.498.minus.as_6_3_1	npa:UCRNP2_5838	K01610	phosphoenolpyruvate carboxykinase (ATP) [EC:4.1.1.49]	ko00010,ko00020,ko00620,ko00710,ko01200
comp114930_c0_seq1.1.642.minus.as_6_2_1	bze:COCCADRAFT_100283	K03781	catalase [EC:1.11.1.6]	ko00380,ko00630,ko01200,ko04011,ko04016,ko04068,ko04146,ko04211,ko04212,ko04213,ko05014
comp114939_c0_seq1.1.395.minus.as_1_2_1	pte:PTT_05436	K12471	epsin	ko04144
comp114942_c0_seq1.80.325.plus.as_6_2_1	bze:COCCADRAFT_87136	K05956	geranylgeranyl transferase type-2 subunit beta [EC:2.5.1.60]	-
comp11498_c0_seq1.35.1180.plus.as_6_1_1	bor:COCMIDRAFT_88416	K08869	aarF domain-containing kinase	-
comp115034_c0_seq1.1.378.minus.as_6_2_1	pno:SNOG_11631	K19691	osomolarity two-component system, sensor histidine kinase NIK1 [EC:2.7.13.3]	ko02020
comp115036_c0_seq1.43.644.minus.as_6_2_1	pno:SNOG_09555	K01968	3-methylcrotonyl-CoA carboxylase alpha subunit [EC:6.4.1.4]	ko00280
comp115051_c0_seq1.1.444.minus.as_6_2_1	pte:PTT_18424	K09561	STIP1 homology and U-box containing protein 1 [EC:2.3.2.27]	ko04120,ko04141
comp115076_c0_seq1.1.349.minus.as_5_3_1	pte:PTT_18183	K01224	arabinogalactan endo-1,4-beta-galactosidase [EC:3.2.1.89]	-
comp115084_c0_seq1.1.424.minus.as_4_3_1	npa:UCRNP2_697	K09490	heat shock 70kDa protein 5	ko03060,ko04141,ko04918,ko05020
comp11510_c0_seq1.142.1286.minus.as_6_1_1	bsc:COCSADRAFT_116947	K03025	DNA-directed RNA polymerase III subunit RPC6	ko00230,ko00240,ko03020,ko04623,ko05169
comp11516_c0_seq1.249.549.minus.as_6_2_1	pte:PTT_07333	K04077	chaperonin GroEL	ko03018,ko04212,ko04940,ko05134,ko05152
comp115166_c0_seq1.1.326.minus.as_4_3_1	npa:UCRNP2_4015	K00549	5-methyltetrahydropteroyltriglutamate--homocysteine methyltransferase [EC:2.1.1.14]	ko00270,ko00450,ko01230
comp11519_c0_seq1.1.307.minus.as_5_1_1	jaz:YQ44_00140	K06894	uncharacterized protein	-
comp11524_c0_seq1.1.764.minus.as_6_1_1	bze:COCCADRAFT_33806	K17973	N-terminal acetyltransferase B complex non-catalytic subunit	-
comp115282_c0_seq1.1.300.minus.as_6_2_1	pfj:MYCFIDRAFT_89906	K17615	serine/threonine-protein phosphatase PPG1 [EC:3.1.3.16]	-
comp115288_c0_seq1.1.315.minus.as_6_1_1	pte:PTT_06506	K12604	CCR4-NOT transcription complex subunit 1	ko03018
comp11535_c0_seq1.107.844.minus.as_6_2_1	npa:UCRNP2_10345	K02729	20S proteasome subunit alpha 5 [EC:3.4.25.1]	ko03050
comp115364_c0_seq1.1.417.minus.as_6_2_1	pno:SNOG_05174	K08900	mitochondrial chaperone BCS1	-
comp11541_c0_seq1.117.974.minus.as_6_1_1	pte:PTT_17635	K11364	SAGA-associated factor 29	-
comp115468_c0_seq1.1.264.minus.as_6_2_1	bsc:COCSADRAFT_262210	K05857	phosphatidylinositol phospholipase C, delta [EC:3.1.4.11]	ko00562,ko04020,ko04070,ko04919,ko04933
comp115551_c0_seq1.44.355.minus.as_1_2_1	bze:COCCADRAFT_8262	K02145	V-type H+-transporting ATPase subunit A [EC:3.6.3.14]	ko00190,ko04145,ko04150,ko04721,ko04966,ko05110,ko05120,ko05323
comp115580_c0_seq1.1.581.minus.as_6_2_1	pte:PTT_07950	K16073	magnesium transporter	-
comp11561_c0_seq1.1.1129.minus.as_6_1_1	pte:PTT_11278	K08330	autophagy-related protein 11	ko04136,ko04138,ko04139
comp115657_c0_seq1.1.368.minus.as_6_1_1	npa:UCRNP2_8056	K00413	ubiquinol-cytochrome c reductase cytochrome c1 subunit	ko00190,ko02020,ko04260,ko04932,ko05010,ko05012,ko05016
comp115708_c0_seq1.128.511.minus.as_6_1_1	bor:COCMIDRAFT_85543	K13336	peroxin-3	ko04146
comp115716_c0_seq1.1.328.minus.as_4_1_1	pte:PTT_14197	K01456	peptide-N4-(N-acetyl-beta-glucosaminyl)asparagine amidase [EC:3.5.1.52]	ko04141
comp115756_c0_seq1.4.333.plus.as_6_1_1	ure:UREG_02615	K07101	uncharacterized protein	-
comp11577_c0_seq1.1.1003.minus.as_6_2_1	npa:UCRNP2_720	K01809	mannose-6-phosphate isomerase [EC:5.3.1.8]	ko00051,ko00520
comp115798_c0_seq1.1.328.minus.as_4_3_1	pfj:MYCFIDRAFT_48983	K01637	isocitrate lyase [EC:4.1.3.1]	ko00630,ko01200
comp115867_c0_seq1.1.334.minus.as_6_1_1	npa:UCRNP2_4426	K13303	serum/glucocorticoid-regulated kinase 2 [EC:2.7.11.1]	ko04068,ko04151
comp11588_c0_seq1.1.1648.minus.as_6_1_1	ztr:MYCGRDRAFT_104147	K12659	N-acetyl-gamma-glutamyl-phosphate reductase / acetylglutamate kinase [EC:1.2.1.38 2.7.2.8]	ko00220,ko01210,ko01230
comp115946_c0_seq1.21.327.minus.as_4_2_1	ssl:SS1G_13647	K02921	large subunit ribosomal protein L37Ae	ko03010
comp11607_c0_seq1.1.384.minus.as_5_3_1	pte:PTT_17032	K14209	solute carrier family 36 (proton-coupled amino acid transporter)	ko04138
comp116074_c0_seq1.1.357.minus.as_6_1_1	bcom:BAUCODRAFT_571914	K04567	lysyl-tRNA synthetase, class II [EC:6.1.1.6]	ko00970
comp116087_c0_seq1.1.445.minus.as_6_2_1	pno:SNOG_12102	K18725	nucleoporin POM152	-
comp116154_c0_seq1.1.698.minus.as_4_2_1	bor:COCMIDRAFT_1539	K11866	STAM-binding protein [EC:3.4.19.12]	ko04144
comp116157_c0_seq1.69.431.minus.as_5_1_1	csl:COCSUDRAFT_47721	K03235	elongation factor 3	-
comp116168_c0_seq1.1.555.minus.as_6_2_1	npa:UCRNP2_2080	K15075	DNA repair/transcription protein MET18/MMS19	-
comp116257_c0_seq1.1.301.minus.as_6_1_1	bze:COCCADRAFT_38301	K11205	glutamate--cysteine ligase regulatory subunit	ko00270,ko00480,ko04216
comp116313_c0_seq1.1.369.minus.as_6_1_1	ssl:SS1G_04085	K20628	expansin	-
comp116348_c0_seq1.1.464.minus.as_6_1_1	pte:PTT_10954	K01193	beta-fructofuranosidase [EC:3.2.1.26]	ko00052,ko00500
comp116353_c0_seq1.59.375.minus.as_6_1_1	bor:COCMIDRAFT_4932	K18664	antiviral helicase SLH1 [EC:3.6.4.13]	-
comp116376_c0_seq1.79.356.minus.as_5_3_1	bor:COCMIDRAFT_5501	K11886	proteasome component ECM29	-
comp116448_c0_seq1.1.662.minus.as_6_1_1	pte:PTT_15582	K20409	WD repeat-containing protein 59	ko04150
comp116504_c0_seq1.1.434.minus.as_6_1_1	pte:PTT_11603	K01968	3-methylcrotonyl-CoA carboxylase alpha subunit [EC:6.4.1.4]	ko00280
comp116514_c0_seq1.1.307.minus.as_6_2_1	pte:PTT_10613	K11233	osomolarity two-component system, response regulator SSK1	ko02020,ko04011,ko04139
comp116537_c0_seq1.59.372.minus.as_6_1_1	pfj:MYCFIDRAFT_201485	K17777	mitochondrial import inner membrane translocase subunit TIM9	-
comp116588_c0_seq1.1.152.minus.as_6_2_1	npa:UCRNP2_63	K00380	sulfite reductase (NADPH) flavoprotein alpha-component [EC:1.8.1.2]	ko00920
comp116589_c0_seq1.1.398.minus.as_6_1_1	cim:CIMG_00965	K17275	plastin-1	-
comp116596_c0_seq1.1.478.minus.as_6_2_1	npa:UCRNP2_5006	K04532	amyloid beta precursor protein binding protein 1	ko05010
comp11661_c0_seq1.150.468.minus.as_2_1_1	bor:COCMIDRAFT_111469	K00412	ubiquinol-cytochrome c reductase cytochrome b subunit	ko00190,ko02020,ko04260,ko04932,ko05010,ko05012,ko05016
comp11662_c0_seq1.1.427.minus.as_6_1_1	pte:PTT_10587	K10755	replication factor C subunit 2/4	ko03030,ko03420,ko03430
comp116624_c0_seq1.1.433.minus.as_6_1_1	bor:COCMIDRAFT_87457	K19589	release factor glutamine methyltransferase [EC:2.1.1.297]	-
comp116645_c0_seq1.1.857.minus.as_6_1_1	bsc:COCSADRAFT_296693	K06677	condensin complex subunit 1	ko04111
comp116650_c0_seq1.13.174.plus.as_6_2_1	npa:UCRNP2_8200	K01634	sphinganine-1-phosphate aldolase [EC:4.1.2.27]	ko00600,ko04071
comp116652_c0_seq1.1.323.minus.as_6_2_1	bcom:BAUCODRAFT_38671	K17770	mitochondrial import receptor subunit TOM20	-
comp116652_c0_seq1.77.308.minus.as_6_1_1	pfj:MYCFIDRAFT_62636	K03061	26S proteasome regulatory subunit T1	ko03050,ko05169
comp116673_c0_seq1.2.262.plus.as_6_1_1	bze:COCCADRAFT_24088	K17496	mitochondrial import inner membrane translocase subunit TIM50	-
comp116750_c0_seq1.1.367.minus.as_6_1_1	cne:CNK01070	K01792	glucose-6-phosphate 1-epimerase [EC:5.1.3.15]	ko00010
comp116756_c0_seq1.76.342.plus.as_1_2_1	ppj:RK21_02912	K07481	transposase, IS5 family	-
comp116763_c0_seq1.1.361.minus.as_6_2_1	bor:COCMIDRAFT_81025	K15218	RNA polymerase I-specific transcription initiation factor RRN6	-
comp116796_c0_seq1.1.429.minus.as_6_1_1	pte:PTT_14447	K15710	E3 ubiquitin-protein ligase SHPRH [EC:3.6.4.- 2.3.2.27]	-
comp11680_c0_seq1.1.310.minus.as_6_2_1	pfj:MYCFIDRAFT_212044	K00006	glycerol-3-phosphate dehydrogenase (NAD+) [EC:1.1.1.8]	ko00564,ko04011
comp116838_c0_seq1.100.342.minus.as_6_1_1	pte:PTT_18296	K14709	solute carrier family 39 (zinc transporter), member 1/2/3	-
comp116858_c0_seq1.1.304.minus.as_1_2_1	pte:PTT_18587	K10643	CCR4-NOT transcription complex subunit 4 [EC:2.3.2.27]	ko03018
comp116870_c0_seq1.1.146.minus.as_6_2_1	cne:CNF02520	K01872	alanyl-tRNA synthetase [EC:6.1.1.7]	ko00970
comp116922_c0_seq1.7.504.minus.as_1_2_1	pte:PTT_18794	K12883	nuclear cap-binding protein subunit 2	ko03013,ko03015,ko03040
comp116923_c0_seq1.167.568.plus.as_6_2_1	npa:UCRNP2_5142	K03250	translation initiation factor 3 subunit E	ko03013,ko05160
comp11693_c0_seq1.1.794.minus.as_6_1_1	bsc:COCSADRAFT_39573	K15134	mediator of RNA polymerase II transcription subunit 17, fungi type	-
comp116939_c0_seq1.1.460.minus.as_6_1_1	npa:UCRNP2_3319	K00697	trehalose 6-phosphate synthase [EC:2.4.1.15]	ko00500
comp11696_c0_seq1.1.309.minus.as_6_2_1	pno:SNOG_03468	K20705	dynamin-binding protein	-
comp116961_c0_seq1.1.349.minus.as_6_2_1	pte:PTT_11539	K18914	adrenodoxin-NADP+ reductase [EC:1.18.1.6]	-
comp116983_c0_seq1.1.400.minus.as_6_2_1	bze:COCCADRAFT_665	K13338	peroxin-1	ko04146
comp116991_c0_seq1.1.399.minus.as_6_2_1	pte:PTT_18505	K01012	biotin synthase [EC:2.8.1.6]	ko00780
comp116995_c0_seq1.1.389.minus.as_6_1_1	ztr:MYCGRDRAFT_64667	K02266	cytochrome c oxidase subunit 6a	ko00190,ko04260,ko04932,ko05010,ko05012,ko05016
comp116998_c0_seq1.1.377.minus.as_2_2_1	pfp:PFL1_04090	K03283	heat shock 70kDa protein 1/8	ko03040,ko04010,ko04141,ko04144,ko04213,ko04612,ko04915,ko05134,ko05145,ko05162,ko05164,ko05169
comp117068_c0_seq1.1.472.minus.as_5_1_1	lagg:B0E33_28840	K17203	erythritol transport system permease protein	ko02010
comp117078_c0_seq1.1.381.minus.as_4_1_1	bor:COCMIDRAFT_86974	K03396	S-(hydroxymethyl)glutathione synthase [EC:4.4.1.22]	ko00680,ko01200
comp117081_c0_seq1.1.354.minus.as_1_2_1	ztr:MYCGRDRAFT_75829	K00012	UDPglucose 6-dehydrogenase [EC:1.1.1.22]	ko00040,ko00053,ko00520
comp117093_c0_seq1.135.522.minus.as_6_2_1	pno:SNOG_11387	K04567	lysyl-tRNA synthetase, class II [EC:6.1.1.6]	ko00970
comp1171_c0_seq1.1.580.minus.as_4_3_1	xtr:100216301	K01637	isocitrate lyase [EC:4.1.3.1]	ko00630,ko01200
comp117153_c0_seq1.87.407.plus.as_6_2_1	pno:SNOG_14954	K12843	U4/U6 small nuclear ribonucleoprotein PRP3	ko03040
comp11725_c0_seq1.37.991.minus.as_6_1_1	bor:COCMIDRAFT_40279	K06111	exocyst complex component 4	-
comp117250_c0_seq1.1.548.minus.as_6_1_1	bze:COCCADRAFT_40475	K01164	ribonuclease P/MRP protein subunit POP1 [EC:3.1.26.5]	ko03008,ko03013
comp117257_c0_seq1.1.331.minus.as_6_2_1	npa:UCRNP2_10388	K11238	cytokinesis protein	ko04011
comp11727_c0_seq1.63.428.minus.as_4_3_1	bcom:BAUCODRAFT_38535	K17987	next to BRCA1 gene 1 protein	ko04137
comp117285_c0_seq1.1.313.minus.as_1_2_1	bze:COCCADRAFT_30688	K00223	Delta24(24(1))-sterol reductase [EC:1.3.1.71]	ko00100
comp117294_c0_seq1.1.313.minus.as_6_1_1	npa:UCRNP2_2	K14521	N-acetyltransferase 10 [EC:2.3.1.-]	ko03008
comp117306_c0_seq1.1.436.minus.as_6_1_1	bsc:COCSADRAFT_184845	K14152	phosphoribosyl-ATP pyrophosphohydrolase / phosphoribosyl-AMP cyclohydrolase / histidinol dehydrogenase [EC:3.6.1.31 3.5.4.19 1.1.1.23]	ko00340,ko01230
comp117307_c0_seq1.1.323.minus.as_1_2_1	npa:UCRNP2_1291	K01469	5-oxoprolinase (ATP-hydrolysing) [EC:3.5.2.9]	ko00480
comp11733_c0_seq1.1.501.minus.as_6_2_1	pno:SNOG_13049	K14800	pre-rRNA-processing protein TSR2	-
comp11737_c0_seq1.79.225.plus.as_2_2_1	bze:COCCADRAFT_41712	K03878	NADH-ubiquinone oxidoreductase chain 1 [EC:1.6.5.3]	ko00190,ko04723,ko05012
comp11738_c0_seq1.1.560.minus.as_6_1_1	pno:SNOG_11224	K01611	S-adenosylmethionine decarboxylase [EC:4.1.1.50]	ko00270,ko00330
comp117386_c0_seq1.1.717.minus.as_6_1_1	bcom:BAUCODRAFT_70791	K10534	nitrate reductase (NAD(P)H) [EC:1.7.1.1 1.7.1.2 1.7.1.3]	ko00910
comp11741_c0_seq1.1.456.minus.as_6_1_1	pte:PTT_13926	K08495	golgi SNAP receptor complex member 1	ko04130
comp117437_c0_seq1.1.370.minus.as_6_1_1	bor:COCMIDRAFT_90560	K14169	cytoplasmic tRNA 2-thiolation protein 2	ko04122
comp117440_c0_seq1.61.496.minus.as_6_1_1	pfp:PFL1_04593	K02966	small subunit ribosomal protein S19e	ko03010
comp117448_c0_seq1.95.367.plus.as_4_3_1	maw:MAC_04109	K03305	proton-dependent oligopeptide transporter, POT family	-
comp117455_c0_seq1.1.720.minus.as_6_2_1	npa:UCRNP2_5938	K12182	hepatocyte growth factor-regulated tyrosine kinase substrate	ko04144,ko04145
comp117460_c0_seq1.1.447.minus.as_6_2_1	pte:PTT_11785	K10395	kinesin family member 4/21/27	-
comp117483_c0_seq1.1.465.minus.as_6_1_1	nfi:NFIA_082190	K03885	NADH dehydrogenase [EC:1.6.99.3]	ko00190
comp117516_c0_seq1.1.487.minus.as_6_2_1	pte:PTT_14931	K18443	golgi-specific brefeldin A-resistance guanine nucleotide exchange factor 1	ko04144
comp117517_c0_seq1.1.397.minus.as_6_2_1	bze:COCCADRAFT_95644	K11362	transcriptional coactivator HFI1/ADA1	-
comp11753_c0_seq1.8.145.plus.as_6_1_1	scm:SCHCODRAFT_67333	K01940	argininosuccinate synthase [EC:6.3.4.5]	ko00220,ko00250,ko01230,ko05418
comp11755_c0_seq1.1.383.minus.as_6_2_1	pfj:MYCFIDRAFT_160086	K01876	aspartyl-tRNA synthetase [EC:6.1.1.12]	ko00970
comp117551_c0_seq1.1.577.minus.as_6_2_1	bze:COCCADRAFT_32222	K15532	unsaturated rhamnogalacturonyl hydrolase [EC:3.2.1.172]	-
comp117567_c0_seq1.1.574.minus.as_6_1_1	ztr:MYCGRDRAFT_65966	K10436	microtubule-associated protein, RP/EB family	-
comp117574_c0_seq1.1.833.minus.as_6_2_1	bsc:COCSADRAFT_188521	K11361	transcription factor SPT20	-
comp117578_c0_seq1.1.646.minus.as_6_2_1	bze:COCCADRAFT_2957	K01178	glucoamylase [EC:3.2.1.3]	ko00500
comp117582_c0_seq1.1.490.minus.as_6_2_1	npa:UCRNP2_7035	K03846	alpha-1,2-mannosyltransferase [EC:2.4.1.259 2.4.1.261]	ko00510,ko00513
comp11764_c0_seq1.1.437.minus.as_6_1_1	pte:PTT_11478	K01062	platelet-activating factor acetylhydrolase [EC:3.1.1.47]	ko00565
comp11765_c0_seq1.1.555.minus.as_6_2_1	bze:COCCADRAFT_9478	K07203	serine/threonine-protein kinase mTOR [EC:2.7.11.1]	ko01521,ko01522,ko04012,ko04066,ko04072,ko04136,ko04138,ko04139,ko04140,ko04150,ko04151,ko04152,ko04211,ko04212,ko04213,ko04371,ko04630,ko04659,ko04910,ko04919,ko04920,ko04930,ko04931,ko05200,ko05205,ko05206,ko05214,ko05215,ko05221,ko05224,ko05230,ko05231
comp11776_c0_seq1.465.1391.minus.as_6_1_1	bze:COCCADRAFT_866	K13127	RING finger protein 113A	-
comp117789_c0_seq1.1.589.minus.as_6_2_1	pif:PITG_17055	K01181	endo-1,4-beta-xylanase [EC:3.2.1.8]	-
comp117790_c0_seq1.1.339.minus.as_6_2_1	cne:CNE00550	K03247	translation initiation factor 3 subunit H	ko03013,ko05162
comp117831_c0_seq1.1.304.minus.as_6_2_1	pfj:MYCFIDRAFT_54071	K20724	transmembrane protein 33	-
comp11786_c0_seq1.1.905.minus.as_6_1_1	pte:PTT_15031	K20288	conserved oligomeric Golgi complex subunit 1	-
comp11788_c0_seq1.1.618.minus.as_6_1_1	bze:COCCADRAFT_82967	K11407	histone deacetylase 6 [EC:3.5.1.98]	ko05034,ko05203
comp117889_c0_seq1.1.397.minus.as_6_2_1	bor:COCMIDRAFT_100171	K01893	asparaginyl-tRNA synthetase [EC:6.1.1.22]	ko00970
comp117919_c0_seq1.1.371.minus.as_6_2_1	bcom:BAUCODRAFT_157561	K01192	beta-mannosidase [EC:3.2.1.25]	ko00511,ko04142
comp11793_c0_seq1.1.621.minus.as_6_1_1	pte:PTT_11297	K00852	ribokinase [EC:2.7.1.15]	ko00030
comp117947_c0_seq1.1.328.minus.as_6_1_1	bcom:BAUCODRAFT_302787	K00381	sulfite reductase (NADPH) hemoprotein beta-component [EC:1.8.1.2]	ko00920
comp117961_c0_seq1.1.458.minus.as_6_2_1	npa:UCRNP2_824	K02140	F-type H+-transporting ATPase subunit g	ko00190
comp11797_c0_seq1.1.514.minus.as_6_1_1	pfj:MYCFIDRAFT_57025	K01720	2-methylcitrate dehydratase [EC:4.2.1.79]	ko00640
comp117984_c0_seq1.1.379.minus.as_1_2_1	ztr:MYCGRDRAFT_106945	K17987	next to BRCA1 gene 1 protein	ko04137
comp118023_c0_seq1.55.375.plus.as_1_2_1	npa:UCRNP2_8192	K15628	ATP-binding cassette, subfamily D (ALD), peroxisomal long-chain fatty acid import protein	ko02010,ko04146
comp118037_c0_seq1.1.325.minus.as_6_2_1	pte:PTT_14001	K10416	dynein light intermediate chain 1, cytosolic	ko04145,ko04962,ko05132
comp11804_c0_seq1.1.444.minus.as_6_1_1	bze:COCCADRAFT_107922	K00844	hexokinase [EC:2.7.1.1]	ko00010,ko00051,ko00052,ko00500,ko00520,ko00521,ko00524,ko01200,ko04066,ko04910,ko04930,ko04973,ko05230
comp11804_c0_seq2.74.828.minus.as_5_3_1	bsc:COCSADRAFT_148886	K02937	large subunit ribosomal protein L7e	ko03010
comp118047_c0_seq1.1.338.minus.as_6_2_1	bsc:COCSADRAFT_134365	K18667	activating signal cointegrator complex subunit 2	-
comp118060_c0_seq1.1.364.minus.as_1_2_1	ege:EM595_2778	K02860	16S rRNA processing protein RimM	-
comp11809_c0_seq1.1.456.minus.as_5_3_1	pte:PTT_17905	K03549	KUP system potassium uptake protein	-
comp118093_c0_seq1.1.360.minus.as_6_2_1	pno:SNOG_10944	K03131	transcription initiation factor TFIID subunit 6	ko03022,ko05168
comp11811_c0_seq1.1.411.minus.as_6_1_1	bcom:BAUCODRAFT_73299	K08257	mannan endo-1,6-alpha-mannosidase [EC:3.2.1.101]	-
comp11813_c0_seq1.1.560.minus.as_6_1_1	aje:HCAG_04471	K09553	stress-induced-phosphoprotein 1	ko05020
comp118144_c0_seq1.1.442.minus.as_6_2_1	npa:UCRNP2_8352	K00749	alpha-1,3-glucan synthase [EC:2.4.1.183]	-
comp118154_c0_seq1.112.340.minus.as_6_2_1	dsq:DICSQDRAFT_98330	K01694	tryptophan synthase [EC:4.2.1.20]	ko00260,ko00400,ko01230
comp118201_c0_seq1.1.481.minus.as_4_2_1	bor:COCMIDRAFT_86945	K19355	mannan endo-1,4-beta-mannosidase [EC:3.2.1.78]	ko00051
comp118217_c0_seq1.1.228.minus.as_6_2_1	pan:PODANSg7316	K16066	3-hydroxy acid dehydrogenase / malonic semialdehyde reductase [EC:1.1.1.381 1.1.1.-]	ko00240,ko00260
comp118252_c0_seq1.1.321.minus.as_1_2_1	bor:COCMIDRAFT_86286	K08853	AP2-associated kinase [EC:2.7.11.1]	-
comp118295_c0_seq1.1.369.minus.as_4_3_1	npa:UCRNP2_8184	K02995	small subunit ribosomal protein S8e	ko03010
comp1183_c0_seq1.1.316.minus.as_3_4_1	tmn:UCRPA7_7775	K14640	solute carrier family 20 (sodium-dependent phosphate transporter)	-
comp118340_c0_seq1.43.309.plus.as_6_3_1	pagc:BEE12_08375	K04750	PhnB protein	-
comp11837_c0_seq1.1.829.minus.as_6_1_1	bsc:COCSADRAFT_155952	K13117	ATP-dependent RNA helicase DDX35 [EC:3.6.4.13]	-
comp11839_c0_seq1.138.878.minus.as_6_2_1	bze:COCCADRAFT_98492	K14815	mRNA turnover protein 4	-
comp11841_c0_seq1.1.314.minus.as_6_1_1	ela:UCREL1_3343	K14455	aspartate aminotransferase, mitochondrial [EC:2.6.1.1]	ko00220,ko00250,ko00270,ko00330,ko00350,ko00360,ko00400,ko00710,ko00950,ko00960,ko01200,ko01210,ko01230,ko04975
comp11852_c0_seq1.1.1706.minus.as_6_1_1	bsc:COCSADRAFT_252543	K17906	autophagy-related protein 2	ko04136,ko04138,ko04140
comp118525_c0_seq1.1.593.minus.as_6_2_1	tms:TREMEDRAFT_45051	K00262	glutamate dehydrogenase (NADP+) [EC:1.4.1.4]	ko00220,ko00250,ko00910
comp118557_c0_seq1.1.316.minus.as_6_2_1	cne:CNF04820	K14775	ribosome biogenesis protein UTP30	-
comp118681_c0_seq1.1.351.minus.as_1_2_1	pfj:MYCFIDRAFT_27255	K14319	Ran GTPase-activating protein 1	ko03013
comp118684_c0_seq1.1.360.minus.as_4_3_1	pfj:MYCFIDRAFT_54756	K03695	ATP-dependent Clp protease ATP-binding subunit ClpB	ko04213
comp118737_c0_seq1.68.304.minus.as_1_2_1	npa:UCRNP2_3067	K04564	superoxide dismutase, Fe-Mn family [EC:1.15.1.1]	ko04013,ko04068,ko04146,ko04211,ko04212,ko04213,ko05016
comp118789_c0_seq1.1.503.minus.as_1_2_1	pno:SNOG_13160	K00058	D-3-phosphoglycerate dehydrogenase [EC:1.1.1.95]	ko00260,ko00680,ko01200,ko01230
comp118807_c0_seq1.1.285.minus.as_1_2_1	pfj:MYCFIDRAFT_57906	K01264	aminopeptidase Y [EC:3.4.11.15]	-
comp118849_c0_seq1.24.343.minus.as_6_1_1	mbe:MBM_02697	K00940	nucleoside-diphosphate kinase [EC:2.7.4.6]	ko00230,ko00240,ko04016
comp11886_c0_seq2.1.534.minus.as_4_3_1	npa:UCRNP2_3761	K00616	transaldolase [EC:2.2.1.2]	ko00030,ko01200,ko01230
comp118860_c0_seq1.1.349.minus.as_6_2_1	pfj:MYCFIDRAFT_28331	K18106	D-galacturonate reductase [EC:1.1.1.-]	ko00040
comp118861_c0_seq1.93.318.minus.as_6_1_1	vda:VDAG_03683	K18107	L-glyceraldehyde reductase [EC:1.1.1.372]	ko00040
comp118892_c0_seq1.1.325.minus.as_1_2_1	bcom:BAUCODRAFT_63826	K15028	translation initiation factor 3 subunit K	-
comp11891_c0_seq1.33.1070.plus.as_4_2_1	pte:PTT_11410	K09425	Myb-like DNA-binding protein FlbD	-
comp118946_c0_seq1.1.433.minus.as_6_1_1	bze:COCCADRAFT_87338	K17619	magnesium-dependent phosphatase 1 [EC:3.1.3.48 3.1.3.-]	-
comp118970_c0_seq1.39.293.plus.as_6_2_1	npa:UCRNP2_2765	K03029	26S proteasome regulatory subunit N10	ko03050,ko05169
comp1190_c0_seq1.1.401.minus.as_6_1_1	ztr:MYCGRDRAFT_52269	K15334	multisite-specific tRNA:(cytosine-C5)-methyltransferase [EC:2.1.1.202]	-
comp11902_c0_seq1.1.1007.minus.as_5_2_1	cthr:CTHT_0020670	K00749	alpha-1,3-glucan synthase [EC:2.4.1.183]	-
comp119030_c0_seq1.1.343.minus.as_6_1_1	act:ACLA_051830	K00140	malonate-semialdehyde dehydrogenase (acetylating) / methylmalonate-semialdehyde dehydrogenase [EC:1.2.1.18 1.2.1.27]	ko00280,ko00410,ko00562,ko00640,ko01200
comp119129_c0_seq1.1.380.minus.as_6_3_1	pagc:BEE12_19610	K03153	glycine oxidase [EC:1.4.3.19]	ko00730
comp11916_c0_seq1.1.515.minus.as_6_1_1	bze:COCCADRAFT_103009	K00505	tyrosinase [EC:1.14.18.1]	ko00350,ko00950,ko00965,ko04916
comp11923_c0_seq1.1.390.minus.as_6_1_1	tms:TREMEDRAFT_40787	K01681	aconitate hydratase [EC:4.2.1.3]	ko00020,ko00630,ko00720,ko01200,ko01210,ko01230
comp119269_c0_seq1.1.270.minus.as_1_2_1	cim:CIMG_06181	K06215	pyridoxal 5'-phosphate synthase pdxS subunit [EC:4.3.3.6]	ko00750
comp119320_c0_seq1.1.303.minus.as_6_1_1	ssl:SS1G_03895	K00288	methylenetetrahydrofolate dehydrogenase (NADP+) / methenyltetrahydrofolate cyclohydrolase / formyltetrahydrofolate synthetase [EC:1.5.1.5 3.5.4.9 6.3.4.3]	ko00670
comp11933_c0_seq1.1.303.minus.as_5_1_1	aua:M673_11975	K07126	uncharacterized protein	-
comp119352_c0_seq1.6.335.plus.as_6_1_1	bsc:COCSADRAFT_274878	K15100	solute carrier family 25 (mitochondrial citrate transporter), member 1	-
comp11938_c0_seq1.1.385.minus.as_6_2_1	pxb:103939753	K01061	carboxymethylenebutenolidase [EC:3.1.1.45]	ko00361,ko00364,ko00623
comp119411_c0_seq1.1.372.minus.as_5_1_1	masw:AM586_03535	K06861	lipopolysaccharide export system ATP-binding protein [EC:3.6.3.-]	ko02010
comp119431_c0_seq1.1.308.minus.as_3_1_1	bcom:BAUCODRAFT_115526	K01288	carboxypeptidase D [EC:3.4.16.6]	-
comp119464_c0_seq1.59.549.minus.as_6_2_1	bze:COCCADRAFT_1487	K20476	RAB6A-GEF complex partner protein 1	-
comp119498_c0_seq1.1.307.minus.as_6_2_1	npa:UCRNP2_2021	K01885	glutamyl-tRNA synthetase [EC:6.1.1.17]	ko00860,ko00970
comp119541_c0_seq1.1.337.minus.as_6_2_1	shs:STEHIDRAFT_138438	K03249	translation initiation factor 3 subunit F	ko03013
comp119556_c0_seq1.1.348.minus.as_6_1_1	pfj:MYCFIDRAFT_203494	K01621	xylulose-5-phosphate/fructose-6-phosphate phosphoketolase [EC:4.1.2.9 4.1.2.22]	ko00030,ko00710
comp119638_c0_seq1.1.408.minus.as_1_2_1	bcom:BAUCODRAFT_561989	K12659	N-acetyl-gamma-glutamyl-phosphate reductase / acetylglutamate kinase [EC:1.2.1.38 2.7.2.8]	ko00220,ko01210,ko01230
comp11965_c0_seq1.1.387.minus.as_2_2_1	bor:COCMIDRAFT_99783	K04564	superoxide dismutase, Fe-Mn family [EC:1.15.1.1]	ko04013,ko04068,ko04146,ko04211,ko04212,ko04213,ko05016
comp119659_c0_seq1.1.337.minus.as_6_2_1	npa:UCRNP2_6336	K07238	zinc transporter, ZIP family	-
comp11966_c0_seq1.139.2018.minus.as_6_2_1	pno:SNOG_10851	K01952	phosphoribosylformylglycinamidine synthase [EC:6.3.5.3]	ko00230
comp119737_c0_seq1.1.354.minus.as_6_1_1	bsc:COCSADRAFT_350522	K10747	DNA ligase 1 [EC:6.5.1.1 6.5.1.6 6.5.1.7]	ko03030,ko03410,ko03420,ko03430
comp11982_c0_seq1.38.1648.minus.as_6_2_1	maj:MAA_08345	K21295	multifunctional cytochrome P450 monooxygenase	-
comp119878_c0_seq1.131.475.plus.as_6_2_1	bze:COCCADRAFT_23062	K14002	DnaJ-related protein SCJ1	ko04141
comp119884_c0_seq1.1.244.minus.as_5_1_1	stax:MC45_01465	K04047	starvation-inducible DNA-binding protein	-
comp119930_c0_seq1.1.321.minus.as_6_2_1	npa:UCRNP2_8812	K19940	Rab guanine nucleotide exchange factor SEC2	-
comp11998_c0_seq1.47.348.minus.as_6_1_1	pno:SNOG_00596	K21232	molybdopterin synthase sulfur carrier subunit	ko04122
comp119981_c0_seq1.1.317.minus.as_1_2_1	pte:PTT_10092	K14407	cleavage stimulation factor subunit 2	ko03015
comp120026_c0_seq1.1.378.minus.as_6_2_1	bze:COCCADRAFT_33806	K17973	N-terminal acetyltransferase B complex non-catalytic subunit	-
comp12004_c0_seq1.1.493.minus.as_6_1_1	bor:COCMIDRAFT_6751	K12829	splicing factor 3B subunit 2	ko03040
comp120109_c0_seq1.1.366.minus.as_6_2_1	npa:UCRNP2_7825	K03320	ammonium transporter, Amt family	-
comp12011_c0_seq1.103.360.plus.as_6_1_1	pte:PTT_06914	K01514	exopolyphosphatase [EC:3.6.1.11]	ko00230
comp12019_c0_seq1.1.438.minus.as_1_2_1	bze:COCCADRAFT_22511	K09554	cell division cycle protein 37	ko04151
comp120219_c0_seq1.35.310.plus.as_6_2_1	ztr:MYCGRDRAFT_106350	K03249	translation initiation factor 3 subunit F	ko03013
comp120342_c0_seq1.1.467.minus.as_6_1_1	ani:AN8201.2	K10843	DNA excision repair protein ERCC-3 [EC:3.6.4.12]	ko03022,ko03420
comp120348_c0_seq1.37.291.plus.as_6_1_1	ztr:MYCGRDRAFT_45397	K16055	trehalose 6-phosphate synthase/phosphatase [EC:2.4.1.15 3.1.3.12]	ko00500
comp120410_c0_seq1.1.149.minus.as_4_2_1	bze:COCCADRAFT_97046	K00463	indoleamine 2,3-dioxygenase [EC:1.13.11.52]	ko00380,ko05143
comp120466_c0_seq1.194.452.minus.as_6_1_1	bze:COCCADRAFT_6217	K19307	25S rRNA (uracil2634-N3)-methyltransferase [EC:2.1.1.313]	-
comp120506_c0_seq1.1.368.minus.as_6_1_1	tml:GSTUM_00005842001	K00290	saccharopine dehydrogenase (NAD+, L-lysine forming) [EC:1.5.1.7]	ko00300,ko00310,ko01230
comp120514_c0_seq1.1.480.minus.as_6_2_1	pno:SNOG_02880	K02555	M-phase inducer tyrosine phosphatase [EC:3.1.3.48]	ko04011,ko04111
comp120515_c0_seq1.1.493.minus.as_5_1_1	aua:M673_20870	K02010	iron(III) transport system ATP-binding protein [EC:3.6.3.30]	ko02010
comp120583_c0_seq1.1.475.minus.as_6_1_1	pte:PTT_17229	K15631	molybdenum cofactor sulfurtransferase [EC:2.8.1.9]	ko00790
comp12059_c0_seq1.1.318.minus.as_2_6_1	bvg:104890225	K02699	photosystem I subunit XI	ko00195
comp12064_c0_seq1.455.1257.minus.as_6_1_1	bor:COCMIDRAFT_100858	K20794	N-alpha-acetyltransferase 40 [EC:2.3.1.257]	-
comp120737_c0_seq1.1.373.minus.as_6_2_1	pte:PTT_11475	K02830	cell cycle checkpoint protein [EC:3.1.11.2]	ko04111,ko04113
comp120775_c0_seq1.1.461.minus.as_6_2_1	cgi:CGB_I2300C	K01417	extracellular elastinolytic metalloproteinase [EC:3.4.24.-]	-
comp120783_c0_seq1.133.471.minus.as_6_2_1	bze:COCCADRAFT_21497	K15109	solute carrier family 25 (mitochondrial carnitine/acylcarnitine transporter), member 20/29	-
comp120795_c0_seq1.1.331.minus.as_6_2_1	bsc:COCSADRAFT_176398	K10798	poly [ADP-ribose] polymerase [EC:2.4.2.30]	ko03410,ko04210,ko04212,ko04214
comp120807_c0_seq1.1.257.minus.as_6_2_1	bsc:COCSADRAFT_90050	K15104	solute carrier family 25 (mitochondrial oxoglutarate transporter), member 11	-
comp120837_c0_seq1.1.323.minus.as_6_2_1	pte:PTT_17123	K00888	phosphatidylinositol 4-kinase A [EC:2.7.1.67]	ko00562,ko04011,ko04070
comp120856_c0_seq1.1.345.minus.as_6_2_1	bor:COCMIDRAFT_29208	K08502	regulator of vacuolar morphogenesis	ko04130,ko04138
comp120857_c0_seq1.1.412.minus.as_6_2_1	npa:UCRNP2_9516	K10590	E3 ubiquitin-protein ligase TRIP12 [EC:2.3.2.26]	ko04120
comp120924_c0_seq1.1.378.minus.as_3_1_1	bcom:BAUCODRAFT_229484	K01758	cystathionine gamma-lyase [EC:4.4.1.1]	ko00260,ko00270,ko00450,ko01230
comp12093_c0_seq1.7.597.plus.as_6_1_1	bor:COCMIDRAFT_80878	K13117	ATP-dependent RNA helicase DDX35 [EC:3.6.4.13]	-
comp120967_c0_seq1.1.315.minus.as_6_1_1	bsc:COCSADRAFT_32943	K19525	vacuolar protein sorting-associated protein 13A/C	-
comp120986_c0_seq1.1.358.minus.as_6_2_1	bsc:COCSADRAFT_80011	K11763	chromatin structure-remodeling complex subunit RSC9	-
comp121004_c0_seq1.1.447.minus.as_6_2_1	pte:PTT_12374	K15204	transcription factor C subunit 3	-
comp121091_c0_seq1.1.345.minus.as_6_2_1	ncr:NCU09652	K01198	xylan 1,4-beta-xylosidase [EC:3.2.1.37]	ko00520
comp121141_c0_seq1.1.307.minus.as_6_2_1	npa:UCRNP2_9505	K03964	NADH dehydrogenase (ubiquinone) 1 beta subcomplex subunit 8	ko00190,ko04723,ko04932,ko05010,ko05012,ko05016
comp121211_c0_seq1.1.351.minus.as_6_1_1	bor:COCMIDRAFT_108152	K06634	cyclin H	ko03022,ko03420,ko04110
comp121309_c0_seq1.94.354.plus.as_6_2_1	bze:COCCADRAFT_106135	K03241	translation initiation factor eIF-2B subunit gamma	ko03013
comp12136_c1_seq1.197.349.plus.as_4_2_1	pno:SNOGp12	K03880	NADH-ubiquinone oxidoreductase chain 3 [EC:1.6.5.3]	ko00190,ko04723,ko05012
comp121375_c0_seq1.18.464.plus.as_1_2_1	ztr:MYCGRDRAFT_43074	K03317	concentrative nucleoside transporter, CNT family	-
comp121380_c0_seq1.1.366.minus.as_6_2_1	npa:UCRNP2_8466	K01273	membrane dipeptidase [EC:3.4.13.19]	-
comp121406_c0_seq1.1.482.minus.as_6_2_1	npa:UCRNP2_8352	K00749	alpha-1,3-glucan synthase [EC:2.4.1.183]	-
comp121417_c0_seq1.1.391.minus.as_6_2_1	pno:SNOG_12155	K14408	cleavage stimulation factor subunit 3	ko03015
comp12145_c0_seq1.1.375.minus.as_5_3_1	bze:COCCADRAFT_107632	K01537	Ca2+-transporting ATPase [EC:3.6.3.8]	-
comp121455_c0_seq1.1.434.minus.as_6_2_1	npa:UCRNP2_8308	K09540	translocation protein SEC63	ko03060,ko04141
comp121465_c0_seq1.14.353.minus.as_6_2_1	pte:PTT_07647	K06942	ribosome-binding ATPase	-
comp121476_c0_seq1.1.582.minus.as_4_3_1	npa:UCRNP2_8181	K01655	homocitrate synthase [EC:2.3.3.14]	ko00300,ko00620,ko01210,ko01230
comp121505_c0_seq1.1.480.minus.as_5_3_1	pte:PTT_04849	K07407	alpha-galactosidase [EC:3.2.1.22]	ko00052,ko00561,ko00600,ko00603
comp121510_c0_seq1.1.413.minus.as_6_2_1	pno:SNOG_03711	K01438	acetylornithine deacetylase [EC:3.5.1.16]	ko00220,ko01210,ko01230
comp121556_c0_seq1.1.416.minus.as_6_1_1	bcom:BAUCODRAFT_80640	K00602	phosphoribosylaminoimidazolecarboxamide formyltransferase / IMP cyclohydrolase [EC:2.1.2.3 3.5.4.10]	ko00230,ko00670,ko01523
comp121571_c0_seq1.1.939.minus.as_6_1_1	pte:PTT_16256	K09413	forkhead transcription factor HCM1	-
comp1216_c0_seq1.72.312.minus.as_1_2_1	pfj:MYCFIDRAFT_60025	K01279	tripeptidyl-peptidase I [EC:3.4.14.9]	ko04142
comp121601_c0_seq1.1.384.minus.as_6_2_1	npa:UCRNP2_10214	K00451	homogentisate 1,2-dioxygenase [EC:1.13.11.5]	ko00350,ko00643
comp121613_c0_seq1.1.357.minus.as_6_2_1	pte:PTT_17129	K06901	putative MFS transporter, AGZA family, xanthine/uracil permease	-
comp12165_c0_seq1.51.254.plus.as_5_1_1	bcv:Bcav_3659	K15581	oligopeptide transport system permease protein	ko01501,ko02010,ko02024
comp121669_c0_seq1.1.324.minus.as_4_3_1	bcom:BAUCODRAFT_29939	K03267	peptide chain release factor subunit 3	ko03015
comp121690_c0_seq1.1.322.minus.as_6_2_1	npa:UCRNP2_2287	K10563	formamidopyrimidine-DNA glycosylase [EC:3.2.2.23 4.2.99.18]	ko03410
comp121771_c0_seq1.1.334.minus.as_2_2_1	bze:COCCADRAFT_110300	K15110	solute carrier family 25 (mitochondrial 2-oxodicarboxylate transporter), member 21	-
comp121805_c0_seq1.1.345.minus.as_4_2_1	pte:PTT_14866	K01908	propionyl-CoA synthetase [EC:6.2.1.17]	ko00640
comp12182_c0_seq1.122.430.minus.as_6_2_1	npa:UCRNP2_301	K03676	glutaredoxin 3	-
comp121838_c0_seq1.1.339.minus.as_6_2_1	pte:PTT_19734	K01282	dipeptidyl aminopeptidase [EC:3.4.14.-]	-
comp12186_c0_seq1.1.1207.minus.as_6_1_1	pte:PTT_19951	K14676	lysophospholipid hydrolase [EC:3.1.1.5]	ko00564
comp121899_c0_seq1.180.498.minus.as_6_2_1	ang:ANI_1_870114	K03457	nucleobase:cation symporter-1, NCS1 family	-
comp121943_c0_seq1.1.561.minus.as_6_1_1	pfj:MYCFIDRAFT_163981	K00288	methylenetetrahydrofolate dehydrogenase (NADP+) / methenyltetrahydrofolate cyclohydrolase / formyltetrahydrofolate synthetase [EC:1.5.1.5 3.5.4.9 6.3.4.3]	ko00670
comp122010_c0_seq1.61.373.minus.as_1_2_1	ege:EM595_3380	K07726	putative transcriptional regulator	-
comp122042_c0_seq1.1.470.minus.as_6_2_1	pno:SNOG_01198	K11423	histone-lysine N-methyltransferase SETD2 [EC:2.1.1.43]	ko00310
comp12206_c0_seq1.52.395.minus.as_6_1_1	pte:PTT_18597	K14809	ATP-dependent RNA helicase DDX55/SPB4 [EC:3.6.4.13]	-
comp12208_c0_seq1.1.410.minus.as_1_2_1	pte:PTT_03506	K00234	succinate dehydrogenase (ubiquinone) flavoprotein subunit [EC:1.3.5.1]	ko00020,ko00190,ko01200,ko04932,ko05010,ko05012,ko05016
comp12211_c0_seq1.1.340.minus.as_6_1_1	pte:PTT_17225	K11886	proteasome component ECM29	-
comp12214_c0_seq1.113.559.minus.as_4_2_1	bsc:COCSADRAFT_113144	K03955	NADH dehydrogenase (ubiquinone) 1 alpha/beta subcomplex 1	ko00190,ko04723,ko04932,ko05010,ko05012,ko05016
comp122167_c0_seq1.1.483.minus.as_6_2_1	npa:UCRNP2_9840	K07117	uncharacterized protein	-
comp12217_c0_seq1.1.691.minus.as_6_1_1	bze:COCCADRAFT_83932	K03495	tRNA uridine 5-carboxymethylaminomethyl modification enzyme	-
comp122267_c0_seq1.1.313.minus.as_3_3_1	pno:SNOG_09852	K17100	dihydroxyacetone synthase [EC:2.2.1.3]	ko00680,ko01200
comp122350_c0_seq1.70.303.minus.as_6_2_1	pno:SNOG_00248	K08490	syntaxin 5	ko04130
comp122376_c0_seq1.147.416.minus.as_6_2_1	pno:SNOG_03311	K05841	sterol 3beta-glucosyltransferase [EC:2.4.1.173]	-
comp122504_c0_seq1.1.370.minus.as_6_2_1	pno:SNOG_06041	K02541	DNA replication licensing factor MCM3 [EC:3.6.4.12]	ko03030,ko04110,ko04111,ko04113
comp12251_c0_seq1.1.441.minus.as_1_2_1	bsc:COCSADRAFT_40878	K18337	L-rhamnose 1-dehydrogenase [EC:1.1.1.378 1.1.1.377 1.1.1.173]	ko00051
comp12255_c0_seq1.1.391.minus.as_5_3_1	bze:COCCADRAFT_767	K11238	cytokinesis protein	ko04011
comp122605_c0_seq1.1.378.minus.as_6_2_1	pte:PTT_20356	K00773	queuine tRNA-ribosyltransferase [EC:2.4.2.29]	-
comp122684_c0_seq1.46.333.plus.as_6_1_1	ztr:MYCGRDRAFT_106945	K17987	next to BRCA1 gene 1 protein	ko04137
comp12277_c0_seq1.1.321.minus.as_6_2_1	fme:FOMMEDRAFT_16309	K00223	Delta24(24(1))-sterol reductase [EC:1.3.1.71]	ko00100
comp12277_c0_seq1.217.1209.minus.as_6_1_1	pte:PTT_14297	K00965	UDPglucose--hexose-1-phosphate uridylyltransferase [EC:2.7.7.12]	ko00052,ko00520,ko04917
comp122781_c0_seq1.5.346.plus.as_6_2_1	bze:COCCADRAFT_2024	K08267	rapamycin-insensitive companion of mTOR	ko04150
comp122814_c0_seq1.1.264.minus.as_6_2_1	bor:COCMIDRAFT_31410	K06679	mitotic spindle assembly checkpoint protein MAD1	ko04111,ko04113,ko04114,ko05166
comp122851_c0_seq1.1.422.minus.as_6_2_1	npa:UCRNP2_2944	K20221	importin-4	-
comp122873_c0_seq1.1.388.minus.as_6_1_1	pte:PTT_12655	K12858	ATP-dependent RNA helicase DDX23/PRP28 [EC:3.6.4.13]	ko03040
comp122900_c0_seq1.1.287.minus.as_6_1_1	cnb:CNBD6080	K15334	multisite-specific tRNA:(cytosine-C5)-methyltransferase [EC:2.1.1.202]	-
comp12307_c0_seq1.34.894.plus.as_6_1_1	pte:PTT_19471	K15378	solute carrier family 45, member 1/2/4	-
comp12313_c0_seq1.1.330.minus.as_2_3_1	mdm:103402122	K13412	calcium-dependent protein kinase [EC:2.7.11.1]	ko04626,ko05145
comp123152_c0_seq1.1.332.minus.as_6_2_1	bsc:COCSADRAFT_33856	K15108	solute carrier family 25 (mitochondrial thiamine pyrophosphate transporter), member 19	-
comp123222_c0_seq1.1.510.minus.as_6_2_1	bor:COCMIDRAFT_27882	K10747	DNA ligase 1 [EC:6.5.1.1 6.5.1.6 6.5.1.7]	ko03030,ko03410,ko03420,ko03430
comp12327_c0_seq1.1.234.minus.as_6_1_1	ncr:NCU04120	K02183	calmodulin	ko04014,ko04015,ko04016,ko04020,ko04022,ko04024,ko04070,ko04114,ko04261,ko04270,ko04371,ko04626,ko04713,ko04720,ko04722,ko04728,ko04740,ko04744,ko04745,ko04750,ko04910,ko04912,ko04915,ko04916,ko04921,ko04922,ko04924,ko04925,ko04970,ko04971,ko05010,ko05031,ko05034,ko05133,ko05152,ko05214,ko05418
comp123283_c0_seq1.1.373.minus.as_6_2_1	pte:PTT_12655	K12858	ATP-dependent RNA helicase DDX23/PRP28 [EC:3.6.4.13]	ko03040
comp123343_c0_seq1.1.500.minus.as_6_2_1	bze:COCCADRAFT_6150	K10625	E3 ubiquitin-protein ligase UBR1 [EC:2.3.2.27]	-
comp123348_c0_seq1.1.295.minus.as_6_1_1	uma:UsmafMp12	K00412	ubiquinol-cytochrome c reductase cytochrome b subunit	ko00190,ko02020,ko04260,ko04932,ko05010,ko05012,ko05016
comp123362_c0_seq1.1.303.minus.as_6_1_1	pte:PTT_13819	K01099	inositol polyphosphate 5-phosphatase INPP5B/F [EC:3.1.3.36]	ko00562,ko04070
comp123378_c0_seq1.1.329.minus.as_5_1_1	aua:M673_15120	K00134	glyceraldehyde 3-phosphate dehydrogenase [EC:1.2.1.12]	ko00010,ko00710,ko01200,ko01230,ko04066,ko05010
comp123445_c0_seq1.1.362.minus.as_6_1_1	pte:PTT_17327	K00451	homogentisate 1,2-dioxygenase [EC:1.13.11.5]	ko00350,ko00643
comp123487_c0_seq1.1.450.minus.as_6_2_1	pfj:MYCFIDRAFT_181759	K13524	4-aminobutyrate aminotransferase / (S)-3-amino-2-methylpropionate transaminase [EC:2.6.1.19 2.6.1.22]	ko00250,ko00280,ko00410,ko00640,ko00650,ko04727
comp12349_c0_seq1.1.812.minus.as_6_1_1	pno:SNOG_08660	K17675	ATP-dependent RNA helicase SUPV3L1/SUV3 [EC:3.6.4.13]	-
comp123495_c0_seq1.1.382.minus.as_6_3_1	pno:SNOG_12758	K18065	Cdc25 family phosphatase [EC:3.1.3.48 1.20.4.-]	-
comp12362_c0_seq1.1.746.minus.as_6_1_1	bor:COCMIDRAFT_100111	K17617	CTD nuclear envelope phosphatase 1 [EC:3.1.3.16]	-
comp123631_c0_seq1.1.230.minus.as_6_1_1	pno:SNOG_00021	K15979	staphylococcal nuclease domain-containing protein 1	ko05169,ko05203
comp12364_c0_seq1.11.1066.plus.as_6_1_1	pte:PTT_09558	K15175	parafibromin	-
comp123651_c0_seq1.140.400.minus.as_6_2_1	pte:PTT_17668	K01178	glucoamylase [EC:3.2.1.3]	ko00500
comp12366_c0_seq1.1.570.minus.as_6_1_1	pfj:MYCFIDRAFT_188014	K05349	beta-glucosidase [EC:3.2.1.21]	ko00460,ko00500,ko00940
comp12366_c1_seq1.1.497.minus.as_6_1_1	bcom:BAUCODRAFT_148148	K05349	beta-glucosidase [EC:3.2.1.21]	ko00460,ko00500,ko00940
comp123661_c0_seq1.1.590.minus.as_5_1_1	bze:COCCADRAFT_107031	K01194	alpha,alpha-trehalase [EC:3.2.1.28]	ko00500
comp123661_c0_seq1.8.280.plus.as_6_2_1	npa:UCRNP2_8011	K07374	tubulin alpha	ko04145,ko04210,ko04530,ko04540,ko05130
comp123692_c0_seq1.1.402.minus.as_4_2_1	pte:PTT_07457	K01199	glucan endo-1,3-beta-D-glucosidase [EC:3.2.1.39]	ko00500
comp123769_c0_seq1.1.387.minus.as_6_2_1	pte:PTT_13683	K11718	UDP-glucose:glycoprotein glucosyltransferase [EC:2.4.1.-]	ko04141
comp123792_c0_seq1.13.342.minus.as_6_1_1	bsc:COCSADRAFT_36070	K13941	2-amino-4-hydroxy-6-hydroxymethyldihydropteridine diphosphokinase / dihydropteroate synthase [EC:2.7.6.3 2.5.1.15]	ko00790
comp123809_c0_seq1.1.310.minus.as_6_1_1	ztr:MYCGRDRAFT_71432	K07889	Ras-related protein Rab-5C	ko04014,ko04144,ko04145,ko04962,ko05146,ko05152
comp12381_c0_seq1.34.1266.minus.as_6_1_1	bze:COCCADRAFT_80899	K09140	pre-rRNA-processing protein TSR3	-
comp12382_c0_seq1.1.537.minus.as_5_3_1	nfi:NFIA_099780	K00480	salicylate hydroxylase [EC:1.14.13.1]	ko00621,ko00624,ko00626,ko01220
comp123830_c0_seq1.1.431.minus.as_6_1_1	bsc:COCSADRAFT_134979	K15201	general transcription factor 3C polypeptide 3 (transcription factor C subunit 4)	-
comp123872_c0_seq1.1.300.minus.as_6_2_1	npa:UCRNP2_3493	K20520	drebrin-like protein	-
comp1239_c0_seq1.166.352.minus.as_6_1_1	pfj:MYCFIDRAFT_58800	K00009	mannitol-1-phosphate 5-dehydrogenase [EC:1.1.1.17]	ko00051
comp12391_c0_seq1.1.678.minus.as_6_1_1	pte:PTT_09737	K19572	adenosine deaminase CECR1 [EC:3.5.4.4]	ko00230
comp12391_c0_seq1.24.319.minus.as_5_1_1	aua:M673_01620	K07406	alpha-galactosidase [EC:3.2.1.22]	ko00052,ko00561,ko00600,ko00603
comp123918_c0_seq1.1.358.minus.as_1_2_1	ege:EM595_1992	K00963	UTP--glucose-1-phosphate uridylyltransferase [EC:2.7.7.9]	ko00040,ko00052,ko00500,ko00520
comp12392_c0_seq1.1.500.minus.as_1_2_1	pfj:MYCFIDRAFT_209837	K01900	succinyl-CoA synthetase beta subunit [EC:6.2.1.4 6.2.1.5]	ko00020,ko00640,ko01200
comp123949_c0_seq1.1.504.minus.as_6_1_1	bsc:COCSADRAFT_107182	K14861	nucleolar pre-ribosomal-associated protein 1	-
comp124120_c0_seq1.25.393.plus.as_6_1_1	bze:COCCADRAFT_32285	K00006	glycerol-3-phosphate dehydrogenase (NAD+) [EC:1.1.1.8]	ko00564,ko04011
comp124137_c0_seq1.1.279.minus.as_5_3_1	bze:COCCADRAFT_109593	K14803	protein phosphatase PTC2/3 [EC:3.1.3.16]	-
comp124183_c0_seq1.110.467.minus.as_6_1_1	gtr:GLOTRDRAFT_60788	K03233	elongation factor 1-gamma	ko05134
comp12419_c0_seq1.1.611.minus.as_6_1_1	pte:PTT_19959	K17275	plastin-1	-
comp1242_c0_seq1.1.332.minus.as_1_2_1	pno:SNOG_09198	K07359	calcium/calmodulin-dependent protein kinase kinase 2 [EC:2.7.11.17]	ko04140,ko04152,ko04211,ko04920,ko04921,ko05034
comp124224_c0_seq1.1.365.minus.as_5_1_1	pno:SNOG_03440	K13754	solute carrier family 24 (sodium/potassium/calcium exchanger), member 6	-
comp124228_c0_seq1.1.345.minus.as_6_1_1	bfu:BC1G_15996	K00898	pyruvate dehydrogenase kinase 2/3/4 [EC:2.7.11.2]	-
comp12423_c0_seq1.133.426.plus.as_6_1_1	npa:UCRNP2_2379	K08504	blocked early in transport 1	ko04130
comp124239_c0_seq1.1.303.minus.as_5_3_1	pte:PTT_08935	K03321	sulfate permease, SulP family	-
comp124327_c0_seq1.1.405.minus.as_1_2_1	bze:COCCADRAFT_33047	K09313	homeobox protein cut-like	-
comp124329_c0_seq1.1.334.minus.as_1_2_1	ege:EM595_1948	K01681	aconitate hydratase [EC:4.2.1.3]	ko00020,ko00630,ko00720,ko01200,ko01210,ko01230
comp12441_c0_seq1.1.305.minus.as_2_1_1	pte:PTT_19146	K01251	adenosylhomocysteinase [EC:3.3.1.1]	ko00270
comp124417_c0_seq1.1.440.minus.as_6_1_1	ztr:MYCGRDRAFT_71733	K00844	hexokinase [EC:2.7.1.1]	ko00010,ko00051,ko00052,ko00500,ko00520,ko00521,ko00524,ko01200,ko04066,ko04910,ko04930,ko04973,ko05230
comp124432_c0_seq1.1.329.minus.as_6_2_1	npa:UCRNP2_7942	K17491	protein phosphatase 4 regulatory subunit 3	ko04212,ko04922
comp124473_c0_seq1.1.247.minus.as_5_3_1	pno:SNOGp12	K03880	NADH-ubiquinone oxidoreductase chain 3 [EC:1.6.5.3]	ko00190,ko04723,ko05012
comp124543_c0_seq1.116.391.minus.as_2_3_1	pte:PTT_09361	K10881	26 proteasome complex subunit DSS1	ko03050,ko03440,ko05169
comp124550_c0_seq1.1.213.minus.as_6_2_1	aje:HCAG_05620	K01953	asparagine synthase (glutamine-hydrolysing) [EC:6.3.5.4]	ko00250
comp124559_c0_seq1.1.315.minus.as_1_2_1	ztr:MYCGRDRAFT_99568	K00749	alpha-1,3-glucan synthase [EC:2.4.1.183]	-
comp12457_c0_seq1.372.1024.minus.as_5_3_1	pte:PTT_09110	K17279	receptor expression-enhancing protein 5/6	-
comp1246_c0_seq1.1.399.minus.as_6_1_1	pno:SNOG_15665	K19029	6-phosphofructo-2-kinase / fructose-2,6-biphosphatase 2 [EC:2.7.1.105 3.1.3.46]	ko00051,ko04152,ko04919
comp124658_c0_seq1.1.532.minus.as_6_1_1	pte:PTT_17476	K01739	cystathionine gamma-synthase [EC:2.5.1.48]	ko00270,ko00450,ko00920,ko01230
comp12467_c0_seq1.209.817.minus.as_5_2_1	smp:SMAC_02558	K07078	uncharacterized protein	-
comp124670_c0_seq1.1.340.minus.as_1_2_1	bze:COCCADRAFT_80851	K01868	threonyl-tRNA synthetase [EC:6.1.1.3]	ko00970
comp124675_c0_seq1.1.355.minus.as_6_1_1	pfj:MYCFIDRAFT_41044	K00900	6-phosphofructo-2-kinase [EC:2.7.1.105]	ko00051
comp124723_c0_seq1.1.381.minus.as_3_1_1	pfx:A7318_08230	K02483	two-component system, OmpR family, response regulator	-
comp124756_c0_seq1.1.488.minus.as_6_1_1	ztr:MYCGRDRAFT_69748	K02154	V-type H+-transporting ATPase subunit a	ko00190,ko04142,ko04145,ko04721,ko04966,ko05110,ko05120,ko05152,ko05323
comp124765_c0_seq1.1.509.minus.as_6_1_1	pte:PTT_09949	K07204	regulatory associated protein of mTOR	ko04136,ko04138,ko04140,ko04150,ko04151,ko04152,ko04211,ko04213,ko04910,ko05206
comp124793_c0_seq1.1.276.minus.as_5_1_1	cak:Caul_1304	K05970	sialate O-acetylesterase [EC:3.1.1.53]	-
comp124830_c0_seq1.1.381.minus.as_1_2_1	pfj:MYCFIDRAFT_62485	K00550	methylene-fatty-acyl-phospholipid synthase [EC:2.1.1.16]	ko00564
comp12486_c0_seq1.263.1353.minus.as_6_2_1	pno:SNOG_00236	K11377	elongator complex protein 6	-
comp124937_c0_seq1.1.461.minus.as_6_2_1	npa:UCRNP2_3493	K20520	drebrin-like protein	-
comp12495_c0_seq1.1.1481.minus.as_6_1_1	pte:PTT_19608	K10848	DNA excision repair protein ERCC-4 [EC:3.1.-.-]	ko03420,ko03460
comp12496_c0_seq1.17.736.plus.as_6_2_1	bor:COCMIDRAFT_98259	K14521	N-acetyltransferase 10 [EC:2.3.1.-]	ko03008
comp12497_c0_seq2.61.699.minus.as_6_1_1	pte:PTT_07494	K01426	amidase [EC:3.5.1.4]	ko00330,ko00360,ko00380,ko00627,ko00643
comp124979_c0_seq1.1.714.minus.as_6_1_1	bor:COCMIDRAFT_105918	K00869	mevalonate kinase [EC:2.7.1.36]	ko00900,ko04146
comp12501_c0_seq1.19.1086.plus.as_6_1_1	pte:PTT_16634	K17967	mitochondrial fusion and transport protein UGO1	-
comp125075_c0_seq1.1.310.minus.as_1_2_1	cgi:CGB_B0250W	K02940	large subunit ribosomal protein L9e	ko03010
comp12508_c0_seq1.1.1671.minus.as_6_1_1	bsc:COCSADRAFT_165704	K03514	non-canonical poly(A) RNA polymerase PAPD5/7 [EC:2.7.7.19]	ko03018
comp125110_c0_seq1.1.505.minus.as_4_3_1	pno:SNOG_06873	K10437	phenylacetate 2-hydroxylase [EC:1.14.13.-]	ko00360,ko00643
comp125123_c0_seq1.1.312.minus.as_6_1_1	bcom:BAUCODRAFT_119692	K03037	26S proteasome regulatory subunit N7	ko03050,ko05169
comp12513_c0_seq1.1.345.minus.as_6_2_1	bze:COCCADRAFT_35847	K18664	antiviral helicase SLH1 [EC:3.6.4.13]	-
comp125155_c0_seq1.1.628.minus.as_6_2_1	npa:UCRNP2_4193	K12178	COP9 signalosome complex subunit 4	-
comp125156_c0_seq1.1.303.minus.as_6_2_1	tmn:UCRPA7_2024	K19788	obg-like ATPase 1	-
comp125157_c0_seq1.1.414.minus.as_6_2_1	npa:UCRNP2_768	K01267	aspartyl aminopeptidase [EC:3.4.11.21]	-
comp125191_c0_seq1.35.315.minus.as_6_1_1	pfj:MYCFIDRAFT_138525	K16833	protein phosphatase inhibitor 2	-
comp12523_c0_seq1.1.273.minus.as_6_1_1	pfj:MYCFIDRAFT_135624	K03249	translation initiation factor 3 subunit F	ko03013
comp125264_c0_seq1.1.426.minus.as_6_2_1	pte:PTT_00461	K19801	phosphatidylinositol 4-kinase B [EC:2.7.1.67]	ko00562,ko04070
comp125347_c0_seq1.1.624.minus.as_6_2_1	bor:COCMIDRAFT_2272	K19219	jumonji domain-containing protein 7	-
comp12535_c0_seq1.1.146.minus.as_6_2_1	pte:PTT_04678	K14394	low molecular weight phosphotyrosine protein phosphatase [EC:3.1.3.2 3.1.3.48]	ko00730,ko00740
comp12543_c0_seq1.1.330.minus.as_6_1_1	cnb:CNBF4620	K14565	nucleolar protein 58	ko03008
comp125430_c0_seq1.101.323.minus.as_6_2_1	bsc:COCSADRAFT_147927	K15110	solute carrier family 25 (mitochondrial 2-oxodicarboxylate transporter), member 21	-
comp125455_c0_seq1.20.190.plus.as_6_3_1	pva:Pvag_3358	K20542	endoglucanase [EC:3.2.1.4]	-
comp12547_c0_seq1.1.750.minus.as_1_2_1	pte:PTT_19174	K15110	solute carrier family 25 (mitochondrial 2-oxodicarboxylate transporter), member 21	-
comp125479_c0_seq1.1.411.minus.as_1_2_1	bze:COCCADRAFT_7999	K00167	2-oxoisovalerate dehydrogenase E1 component beta subunit [EC:1.2.4.4]	ko00280,ko00640
comp125498_c0_seq1.1.308.minus.as_6_2_1	pte:PTT_14447	K15710	E3 ubiquitin-protein ligase SHPRH [EC:3.6.4.- 2.3.2.27]	-
comp12550_c0_seq1.1.834.minus.as_6_2_1	npa:UCRNP2_10161	K17987	next to BRCA1 gene 1 protein	ko04137
comp125549_c0_seq1.1.366.minus.as_6_2_1	nfi:NFIA_079250	K01262	Xaa-Pro aminopeptidase [EC:3.4.11.9]	-
comp125572_c0_seq1.1.394.minus.as_6_2_1	bor:COCMIDRAFT_107145	K01279	tripeptidyl-peptidase I [EC:3.4.14.9]	ko04142
comp125592_c0_seq1.1.335.minus.as_1_2_1	pno:SNOG_00193	K10401	kinesin family member 18/19	-
comp125605_c0_seq1.1.324.minus.as_1_2_1	pte:PTT_13172	K17819	beta-apo-4'-carotenal oxygenase [EC:1.2.1.82]	ko00906
comp12561_c0_seq1.1.428.minus.as_6_1_1	bfu:BC1G_11411	K02728	20S proteasome subunit alpha 3 [EC:3.4.25.1]	ko03050
comp125661_c0_seq1.1.321.minus.as_6_2_1	pte:PTT_11621	K01537	Ca2+-transporting ATPase [EC:3.6.3.8]	-
comp125691_c0_seq1.1.427.minus.as_2_2_1	uma:UsmafMp09	K03881	NADH-ubiquinone oxidoreductase chain 4 [EC:1.6.5.3]	ko00190,ko04723,ko05012
comp125736_c0_seq1.1.449.minus.as_6_2_1	pte:PTT_17450	K03125	transcription initiation factor TFIID subunit 1	ko03022
comp125753_c0_seq1.1.336.minus.as_6_1_1	dsq:DICSQDRAFT_99853	K14298	mRNA export factor	ko03013,ko05164
comp125757_c0_seq1.1.346.minus.as_1_2_1	ztr:MYCGRDRAFT_77269	K01953	asparagine synthase (glutamine-hydrolysing) [EC:6.3.5.4]	ko00250
comp125762_c0_seq1.1.376.minus.as_6_1_1	ztr:MYCGRDRAFT_101413	K04460	serine/threonine-protein phosphatase 5 [EC:3.1.3.16]	ko04010
comp125775_c0_seq1.1.399.minus.as_4_1_1	vda:VDAG_06721	K00451	homogentisate 1,2-dioxygenase [EC:1.13.11.5]	ko00350,ko00643
comp125793_c0_seq1.1.510.minus.as_6_2_1	pno:SNOG_13479	K00698	chitin synthase [EC:2.4.1.16]	ko00520
comp12580_c0_seq2.1.408.minus.as_6_1_1	bfu:BC1G_13823	K01809	mannose-6-phosphate isomerase [EC:5.3.1.8]	ko00051,ko00520
comp125807_c0_seq1.1.348.minus.as_6_2_1	pte:PTT_09620	K02835	peptide chain release factor 1	-
comp125828_c0_seq1.1.384.minus.as_1_2_1	bze:COCCADRAFT_83158	K11664	vacuolar protein sorting-associated protein 72	-
comp125858_c0_seq1.1.382.minus.as_1_2_1	bor:COCMIDRAFT_4181	K17600	vacuolar protein sorting-associated protein 54	-
comp125860_c0_seq1.1.482.minus.as_6_2_1	bor:COCMIDRAFT_27038	K20279	synaptojanin [EC:3.1.3.36]	ko00562,ko04070
comp125881_c0_seq1.1.333.minus.as_6_2_1	bor:COCMIDRAFT_95248	K20792	N-alpha-acetyltransferase 15/16, NatA auxiliary subunit	-
comp125902_c0_seq1.1.372.minus.as_6_2_1	bor:COCMIDRAFT_104464	K08257	mannan endo-1,6-alpha-mannosidase [EC:3.2.1.101]	-
comp125912_c0_seq1.1.384.minus.as_6_2_1	bze:COCCADRAFT_33912	K10573	ubiquitin-conjugating enzyme E2 A [EC:2.3.2.23]	ko04120
comp125916_c0_seq1.1.301.minus.as_6_2_1	cne:CNC03700	K00963	UTP--glucose-1-phosphate uridylyltransferase [EC:2.7.7.9]	ko00040,ko00052,ko00500,ko00520
comp12594_c0_seq1.45.989.plus.as_6_1_1	pte:PTT_19071	K11778	ditrans,polycis-polyprenyl diphosphate synthase [EC:2.5.1.87]	ko00900
comp125956_c0_seq1.1.401.minus.as_3_1_1	pte:PTT_10630	K14729	multifunctional beta-oxidation protein [EC:4.2.1.- 1.1.1.-]	-
comp125976_c0_seq1.1.415.minus.as_6_2_1	pte:PTT_14447	K15710	E3 ubiquitin-protein ligase SHPRH [EC:3.6.4.- 2.3.2.27]	-
comp12598_c0_seq1.64.657.plus.as_6_1_1	pte:PTT_15141	K03847	alpha-1,6-mannosyltransferase [EC:2.4.1.260]	ko00510,ko00513
comp126067_c0_seq1.1.549.minus.as_6_2_1	npa:UCRNP2_9639	K14026	SEL1 protein	ko04141
comp126079_c0_seq1.1.332.minus.as_6_2_1	bze:COCCADRAFT_8886	K08851	TP53 regulating kinase and related kinases [EC:2.7.11.1]	-
comp12611_c0_seq1.114.1077.minus.as_6_1_1	bze:COCCADRAFT_27743	K02541	DNA replication licensing factor MCM3 [EC:3.6.4.12]	ko03030,ko04110,ko04111,ko04113
comp126116_c0_seq1.1.554.minus.as_6_2_1	bze:COCCADRAFT_32498	K02355	elongation factor G	-
comp12614_c0_seq1.1.310.minus.as_4_3_1	pfj:MYCFIDRAFT_159927	K03124	transcription initiation factor TFIIB	ko03022,ko05169,ko05203
comp126159_c0_seq1.1.466.minus.as_6_2_1	cne:CND00300	K06185	ATP-binding cassette, subfamily F, member 2	-
comp126165_c0_seq1.1.321.minus.as_6_2_1	pte:PTT_11579	K15156	mediator of RNA polymerase II transcription subunit 14	ko04919
comp126177_c0_seq1.1.303.minus.as_6_5_1	npa:UCRNP2_2851	K07078	uncharacterized protein	-
comp126205_c0_seq1.1.337.minus.as_4_3_1	npa:UCRNP2_7384	K00698	chitin synthase [EC:2.4.1.16]	ko00520
comp126213_c0_seq1.20.416.minus.as_6_2_1	cgi:CGB_E4160W	K01210	glucan 1,3-beta-glucosidase [EC:3.2.1.58]	ko00500
comp126310_c0_seq1.1.165.minus.as_6_2_1	pno:SNOG_15655	K03327	multidrug resistance protein, MATE family	-
comp12635_c0_seq1.26.406.plus.as_6_1_1	bze:COCCADRAFT_21938	K11498	centromeric protein E	-
comp126391_c0_seq1.1.327.minus.as_6_2_1	pte:PTT_01261	K14781	ATP-dependent RNA helicase DHR2 [EC:3.6.4.13]	-
comp126409_c0_seq1.1.171.minus.as_6_2_1	npa:UCRNP2_3527	K01497	GTP cyclohydrolase II [EC:3.5.4.25]	ko00740,ko02024
comp126427_c0_seq1.1.306.minus.as_6_1_1	pno:SNOG_00051	K12471	epsin	ko04144
comp126428_c0_seq1.1.498.minus.as_6_2_1	pno:SNOG_10373	K14862	nucleolar pre-ribosomal-associated protein 2	-
comp126448_c0_seq1.1.312.minus.as_6_3_1	pagc:BEE12_18560	K00697	trehalose 6-phosphate synthase [EC:2.4.1.15]	ko00500
comp126480_c0_seq1.1.318.minus.as_6_2_1	pte:PTT_19456	K11665	DNA helicase INO80 [EC:3.6.4.12]	-
comp126507_c0_seq1.1.308.minus.as_6_2_1	bze:COCCADRAFT_7965	K13099	CD2 antigen cytoplasmic tail-binding protein 2	-
comp126509_c0_seq1.1.307.minus.as_6_2_1	ztr:MYCGRDRAFT_103124	K01647	citrate synthase [EC:2.3.3.1]	ko00020,ko00630,ko01200,ko01210,ko01230
comp126554_c0_seq1.2.397.plus.as_5_2_1	tmn:UCRPA7_2533	K00706	1,3-beta-glucan synthase [EC:2.4.1.34]	ko00500,ko04011
comp126559_c0_seq1.1.381.minus.as_6_2_1	pte:PTT_10809	K11654	SWI/SNF-related matrix-associated actin-dependent regulator of chromatin subfamily A member 5 [EC:3.6.4.-]	-
comp126580_c0_seq1.1.358.minus.as_6_2_1	pno:SNOG_00996	K02365	separase [EC:3.4.22.49]	ko04110,ko04111,ko04113,ko04114
comp126612_c0_seq1.1.453.minus.as_6_1_1	tms:TREMEDRAFT_32433	K00288	methylenetetrahydrofolate dehydrogenase (NADP+) / methenyltetrahydrofolate cyclohydrolase / formyltetrahydrofolate synthetase [EC:1.5.1.5 3.5.4.9 6.3.4.3]	ko00670
comp126633_c0_seq1.1.384.minus.as_6_2_1	pno:SNOG_02790	K00637	sterol O-acyltransferase [EC:2.3.1.26]	ko00100
comp1268_c0_seq1.1.270.minus.as_6_1_1	bfu:BC1G_11411	K02728	20S proteasome subunit alpha 3 [EC:3.4.25.1]	ko03050
comp126837_c0_seq1.1.545.minus.as_1_2_1	aor:AOR_1_252184	K11187	peroxiredoxin 5, atypical 2-Cys peroxiredoxin [EC:1.11.1.15]	ko04146
comp126858_c0_seq1.1.305.minus.as_5_3_1	bze:COCCADRAFT_1769	K01768	adenylate cyclase [EC:4.6.1.1]	ko00230,ko02025,ko04113,ko04213
comp126865_c0_seq1.1.368.minus.as_6_2_1	npa:UCRNP2_3723	K00925	acetate kinase [EC:2.7.2.1]	ko00430,ko00620,ko00640,ko00680,ko00720,ko01200
comp126875_c0_seq1.1.552.minus.as_6_2_1	bor:COCMIDRAFT_95322	K14807	ATP-dependent RNA helicase DDX51/DBP6 [EC:3.6.4.13]	-
comp126930_c0_seq1.1.354.minus.as_6_2_1	bor:COCMIDRAFT_100591	K01710	dTDP-glucose 4,6-dehydratase [EC:4.2.1.46]	ko00521,ko00523,ko00525,ko01055
comp126941_c0_seq1.1.487.minus.as_6_2_1	bsc:COCSADRAFT_181786	K14572	midasin	ko03008
comp126947_c0_seq1.1.321.minus.as_1_2_1	fpu:FPSE_08194	K03332	fructan beta-fructosidase [EC:3.2.1.80]	ko00051
comp126966_c0_seq1.1.321.minus.as_4_3_1	npa:UCRNP2_793	K15105	solute carrier family 25 (mitochondrial aspartate/glutamate transporter), member 12/13	-
comp126972_c0_seq1.1.824.minus.as_6_1_1	pte:PTT_09789	K11664	vacuolar protein sorting-associated protein 72	-
comp126981_c0_seq1.2.421.plus.as_1_2_1	pfj:MYCFIDRAFT_84202	K07305	peptide-methionine (R)-S-oxide reductase [EC:1.8.4.12]	-
comp12701_c0_seq1.1.319.minus.as_1_2_1	ztr:MYCGRDRAFT_107344	K10956	protein transport protein SEC61 subunit alpha	ko03060,ko04141,ko04145,ko05110
comp12707_c1_seq1.1.306.minus.as_6_1_1	bze:COCCADRAFT_3281	K03099	son of sevenless	ko01521,ko01522,ko04010,ko04012,ko04013,ko04014,ko04062,ko04068,ko04072,ko04150,ko04151,ko04320,ko04510,ko04540,ko04630,ko04650,ko04660,ko04662,ko04664,ko04722,ko04810,ko04910,ko04912,ko04915,ko04917,ko05034,ko05160,ko05200,ko05205,ko05206,ko05211,ko05213,ko05214,ko05215,ko05220,ko05221,ko05223,ko05224,ko05231
comp12709_c0_seq1.1.204.minus.as_5_1_1	mbe:MBM_01223	K03695	ATP-dependent Clp protease ATP-binding subunit ClpB	ko04213
comp127107_c0_seq1.1.311.minus.as_4_3_1	uma:UsmafMp08	K02256	cytochrome c oxidase subunit 1 [EC:1.9.3.1]	ko00190,ko04260,ko04932,ko05010,ko05012,ko05016
comp127196_c0_seq1.97.454.minus.as_6_1_1	pcs:Pc13g06650	K01900	succinyl-CoA synthetase beta subunit [EC:6.2.1.4 6.2.1.5]	ko00020,ko00640,ko01200
comp12722_c0_seq1.39.401.minus.as_5_2_1	vda:VDAG_06919	K04513	Ras homolog gene family, member A	ko04011,ko04014,ko04015,ko04022,ko04024,ko04062,ko04071,ko04072,ko04144,ko04150,ko04270,ko04310,ko04350,ko04360,ko04510,ko04520,ko04530,ko04611,ko04621,ko04660,ko04670,ko04722,ko04810,ko04921,ko04972,ko05100,ko05130,ko05133,ko05152,ko05200,ko05203,ko05205,ko05206,ko05210,ko05418
comp127307_c0_seq1.1.540.minus.as_6_2_1	pte:PTT_19264	K16261	yeast amino acid transporter	-
comp127323_c0_seq1.1.327.minus.as_1_2_1	pfj:MYCFIDRAFT_49450	K09831	sterol 22-desaturase [EC:1.14.19.41]	ko00100
comp127325_c0_seq1.128.374.minus.as_6_2_1	pno:SNOG_02120	K02433	aspartyl-tRNA(Asn)/glutamyl-tRNA(Gln) amidotransferase subunit A [EC:6.3.5.6 6.3.5.7]	ko00970
comp12742_c0_seq1.160.432.plus.as_4_2_1	bze:COCCADRAFT_97148	K01549	F-type H+-transporting ATP synthase subunit e	ko00190
comp127441_c0_seq1.1.212.minus.as_6_1_1	pte:PTT_11144	K06653	CDK inhibitor PHO81	ko04111
comp12749_c0_seq1.154.738.plus.as_6_1_1	pte:PTT_08509	K01074	palmitoyl-protein thioesterase [EC:3.1.2.22]	ko00062,ko01212,ko04142
comp127498_c0_seq1.1.622.minus.as_6_3_1	pva:Pvag_1973	K00963	UTP--glucose-1-phosphate uridylyltransferase [EC:2.7.7.9]	ko00040,ko00052,ko00500,ko00520
comp127518_c0_seq1.5.358.plus.as_6_1_1	pfj:MYCFIDRAFT_97819	K09051	ATF/CREB family transcription factor	ko04011
comp127520_c0_seq1.1.350.minus.as_6_1_1	pte:PTT_14130	K00027	malate dehydrogenase (oxaloacetate-decarboxylating) [EC:1.1.1.38]	ko00620,ko01200,ko02020
comp12754_c0_seq1.232.836.minus.as_6_1_1	pte:PTT_15351	K02555	M-phase inducer tyrosine phosphatase [EC:3.1.3.48]	ko04011,ko04111
comp12757_c0_seq1.1.393.minus.as_6_1_1	uma:UsmafMp08	K02256	cytochrome c oxidase subunit 1 [EC:1.9.3.1]	ko00190,ko04260,ko04932,ko05010,ko05012,ko05016
comp12758_c0_seq1.1.932.minus.as_6_1_1	bcom:BAUCODRAFT_288212	K03781	catalase [EC:1.11.1.6]	ko00380,ko00630,ko01200,ko04011,ko04016,ko04068,ko04146,ko04211,ko04212,ko04213,ko05014
comp127622_c0_seq1.1.324.minus.as_6_1_1	bze:COCCADRAFT_94758	K13118	protein DGCR14	-
comp127704_c0_seq1.1.380.minus.as_5_1_1	cum:NI26_11600	K00640	serine O-acetyltransferase [EC:2.3.1.30]	ko00270,ko00920,ko01200,ko01230,ko05111
comp127704_c0_seq1.60.409.minus.as_1_2_1	pfj:MYCFIDRAFT_184987	K13953	alcohol dehydrogenase, propanol-preferring [EC:1.1.1.1]	ko00010,ko00071,ko00350,ko00625,ko00626,ko00830,ko00980,ko00982,ko01220
comp127785_c0_seq1.52.252.plus.as_6_2_1	bfu:BC1G_15906	K01900	succinyl-CoA synthetase beta subunit [EC:6.2.1.4 6.2.1.5]	ko00020,ko00640,ko01200
comp127852_c0_seq1.1.313.minus.as_6_2_1	npa:UCRNP2_3071	K06699	proteasome activator subunit 4	ko03050
comp12791_c0_seq1.18.307.minus.as_5_2_1	tmn:UCRPA7_7597	K03320	ammonium transporter, Amt family	-
comp127999_c0_seq1.1.326.minus.as_6_1_1	npa:UCRNP2_1436	K01230	mannosyl-oligosaccharide alpha-1,2-mannosidase [EC:3.2.1.113]	ko00510,ko00513,ko04141
comp1280_c0_seq1.1.356.minus.as_1_2_1	bsc:COCSADRAFT_106647	K05953	nicotianamine synthase [EC:2.5.1.43]	-
comp128007_c0_seq1.1.780.minus.as_6_2_1	npa:UCRNP2_3924	K04646	clathrin heavy chain	ko04142,ko04144,ko04721,ko04961,ko05016,ko05100
comp128018_c0_seq1.1.318.minus.as_5_1_1	masw:AM586_08575	K07052	uncharacterized protein	-
comp128064_c0_seq1.1.377.minus.as_1_2_1	cgi:CGB_K0400W	K00616	transaldolase [EC:2.2.1.2]	ko00030,ko01200,ko01230
comp12812_c0_seq1.1.300.minus.as_5_3_1	bsc:COCSADRAFT_33907	K15429	tRNA (guanine37-N1)-methyltransferase [EC:2.1.1.228]	-
comp12816_c0_seq1.1.312.minus.as_5_6_1	pno:SNOG_06925	K00128	aldehyde dehydrogenase (NAD+) [EC:1.2.1.3]	ko00010,ko00053,ko00071,ko00280,ko00310,ko00330,ko00340,ko00380,ko00410,ko00561,ko00620,ko00625,ko00903,ko00981
comp128179_c0_seq1.1.364.minus.as_5_1_1	aua:M673_15275	K03531	cell division protein FtsZ	ko04112
comp128185_c0_seq1.1.188.minus.as_6_2_1	pte:PTT_08989	K11853	ubiquitin carboxyl-terminal hydrolase 34 [EC:3.4.19.12]	-
comp12821_c0_seq1.1.548.minus.as_6_1_1	bze:COCCADRAFT_3139	K00560	thymidylate synthase [EC:2.1.1.45]	ko00240,ko00670,ko01523
comp12827_c0_seq1.1.312.minus.as_6_2_1	abe:ARB_00056	K01939	adenylosuccinate synthase [EC:6.3.4.4]	ko00230,ko00250
comp128275_c0_seq1.132.367.minus.as_6_2_1	npa:UCRNP2_8218	K01785	aldose 1-epimerase [EC:5.1.3.3]	ko00010,ko00052
comp12833_c0_seq1.1.629.minus.as_5_3_1	pte:PTT_13601	K18723	nucleoporin GLE1	-
comp12838_c0_seq1.1.305.minus.as_5_3_1	bsc:COCSADRAFT_36171	K05349	beta-glucosidase [EC:3.2.1.21]	ko00460,ko00500,ko00940
comp12839_c0_seq2.1.371.minus.as_6_1_1	pte:PTT_06863	K02732	20S proteasome subunit beta 6 [EC:3.4.25.1]	ko03050
comp128466_c0_seq1.1.359.minus.as_6_2_1	bze:COCCADRAFT_24209	K19829	genetic interactor of prohibitins 3, mitochondrial	-
comp128476_c0_seq1.1.353.minus.as_1_2_1	ztr:MYCGRDRAFT_105957	K00627	pyruvate dehydrogenase E2 component (dihydrolipoamide acetyltransferase) [EC:2.3.1.12]	ko00010,ko00020,ko00620,ko01200
comp128486_c0_seq1.1.350.minus.as_5_1_1	pcs:Pc12g02040	K06113	arabinan endo-1,5-alpha-L-arabinosidase [EC:3.2.1.99]	-
comp128488_c0_seq1.76.503.minus.as_6_1_1	pte:PTT_16402	K20291	conserved oligomeric Golgi complex subunit 4	-
comp128539_c0_seq1.1.329.minus.as_6_2_1	pte:PTT_16256	K09413	forkhead transcription factor HCM1	-
comp128546_c0_seq1.1.467.minus.as_1_2_1	pno:SNOG_00771	K00020	3-hydroxyisobutyrate dehydrogenase [EC:1.1.1.31]	ko00280
comp128546_c0_seq1.1.514.minus.as_4_2_1	pte:PTT_20334	K10259	F-box and WD-40 domain protein MET30	ko04111,ko04120
comp1286_c0_seq1.1.335.minus.as_6_1_1	pno:SNOG_14020	K00327	NADPH-ferrihemoprotein reductase [EC:1.6.2.4]	-
comp128630_c0_seq1.1.302.minus.as_6_2_1	bcom:BAUCODRAFT_305390	K15361	WD repeat-containing protein 48	ko03460
comp12868_c0_seq1.1.373.minus.as_6_1_1	bze:COCCADRAFT_90448	K06030	mitofusin 2 [EC:3.6.5.-]	ko04137,ko04214,ko04621
comp128700_c0_seq1.133.518.minus.as_6_2_1	pte:PTT_17839	K12180	COP9 signalosome complex subunit 7	-
comp128745_c0_seq1.1.340.minus.as_5_1_1	tet:TTHERM_00444670	K09487	heat shock protein 90kDa beta	ko04141,ko04151,ko04626,ko04657,ko04915,ko04918,ko05200,ko05215,ko05418
comp12882_c0_seq1.1.528.minus.as_5_3_1	bze:COCCADRAFT_33180	K12821	pre-mRNA-processing factor 40	ko03040
comp128835_c0_seq1.1.356.minus.as_4_3_1	npa:UCRNP2_3942	K01196	glycogen debranching enzyme [EC:2.4.1.25 3.2.1.33]	ko00500
comp128844_c0_seq1.1.518.minus.as_6_1_1	npa:UCRNP2_8665	K14006	protein transport protein SEC23	ko04141
comp128845_c0_seq1.1.419.minus.as_6_2_1	bsc:COCSADRAFT_38255	K15219	RNA polymerase I-specific transcription initiation factor RRN7	-
comp128851_c0_seq1.1.395.minus.as_6_2_1	pco:PHACADRAFT_27393	K17679	ATP-dependent RNA helicase MSS116, mitochondrial [EC:3.6.4.13]	-
comp128930_c0_seq1.1.370.minus.as_6_2_1	pfj:MYCFIDRAFT_212667	K00667	fatty acid synthase subunit alpha, fungi type [EC:2.3.1.86]	ko00061,ko01212
comp129036_c0_seq1.1.357.minus.as_6_2_1	pte:PTT_09415	K19069	cellobiose dehydrogenase (acceptor) [EC:1.1.99.18]	-
comp1292_c0_seq1.1.371.minus.as_6_1_1	bze:COCCADRAFT_105770	K00799	glutathione S-transferase [EC:2.5.1.18]	ko00480,ko00980,ko00982,ko01524,ko05204,ko05418
comp12927_c0_seq1.1.564.minus.as_5_3_1	pte:PTT_04967	K14786	protein KRI1	-
comp129330_c0_seq1.1.304.minus.as_6_2_1	npa:UCRNP2_5628	K06013	STE24 endopeptidase [EC:3.4.24.84]	ko00900
comp129343_c0_seq1.1.346.minus.as_5_1_1	tve:TRV_02852	K01958	pyruvate carboxylase [EC:6.4.1.1]	ko00020,ko00620,ko00720,ko01200,ko01230
comp129350_c0_seq1.1.365.minus.as_6_2_1	npa:UCRNP2_632	K15172	transcription elongation factor SPT5	-
comp129354_c0_seq1.23.217.plus.as_5_1_1	gob:Gobs_1658	K06217	phosphate starvation-inducible protein PhoH and related proteins	-
comp12937_c0_seq1.1.338.minus.as_6_1_1	bsc:COCSADRAFT_39548	K15196	transcription factor IIIB 90 kDa subunit	-
comp12955_c0_seq1.59.247.plus.as_5_1_1	mor:MOC_0767	K02115	F-type H+-transporting ATPase subunit gamma	ko00190,ko00195
comp12955_c0_seq1.759.1311.minus.as_2_2_1	gtr:GLOTRDRAFT_72928	K08341	GABA(A) receptor-associated protein	ko04068,ko04136,ko04137,ko04138,ko04139,ko04140,ko04212,ko04371,ko04621,ko04727
comp129561_c0_seq1.1.319.minus.as_6_3_1	pagc:BEE12_11215	K04063	osmotically inducible protein OsmC	-
comp129564_c0_seq1.1.472.minus.as_6_2_1	npa:UCRNP2_9031	K11518	mitochondrial import receptor subunit TOM40	ko05014
comp12963_c0_seq1.173.610.plus.as_6_1_1	bsc:COCSADRAFT_183449	K12821	pre-mRNA-processing factor 40	ko03040
comp12970_c0_seq1.1.587.minus.as_1_2_1	bze:COCCADRAFT_87326	K17679	ATP-dependent RNA helicase MSS116, mitochondrial [EC:3.6.4.13]	-
comp12978_c0_seq1.1.324.minus.as_6_2_1	bze:COCCADRAFT_665	K13338	peroxin-1	ko04146
comp12979_c0_seq1.1.160.minus.as_6_1_1	bze:COCCADRAFT_1637	K12366	engulfment and cell motility protein 1	ko04062,ko05100,ko05131
comp12984_c0_seq1.1.480.minus.as_6_2_1	pno:SNOG_14133	K03781	catalase [EC:1.11.1.6]	ko00380,ko00630,ko01200,ko04011,ko04016,ko04068,ko04146,ko04211,ko04212,ko04213,ko05014
comp13001_c0_seq1.1.366.minus.as_6_1_1	pte:PTT_08299	K00463	indoleamine 2,3-dioxygenase [EC:1.13.11.52]	ko00380,ko05143
comp13012_c0_seq1.1.205.minus.as_6_1_1	bcom:BAUCODRAFT_76975	K01652	acetolactate synthase I/II/III large subunit [EC:2.2.1.6]	ko00290,ko00650,ko00660,ko00770,ko01210,ko01230
comp130234_c0_seq1.1.561.minus.as_6_2_1	tms:TREMEDRAFT_41773	K14538	nuclear GTP-binding protein	ko03008
comp130373_c0_seq1.1.347.minus.as_3_1_1	npa:UCRNP2_9046	K01809	mannose-6-phosphate isomerase [EC:5.3.1.8]	ko00051,ko00520
comp130392_c0_seq1.1.359.minus.as_6_2_1	pno:SNOG_00984	K01619	deoxyribose-phosphate aldolase [EC:4.1.2.4]	ko00030
comp13044_c0_seq1.1.429.minus.as_6_2_1	npa:UCRNP2_4594	K01835	phosphoglucomutase [EC:5.4.2.2]	ko00010,ko00030,ko00052,ko00230,ko00500,ko00520,ko00521
comp130445_c0_seq1.1.190.minus.as_1_2_1	pte:PTT_13243	K00020	3-hydroxyisobutyrate dehydrogenase [EC:1.1.1.31]	ko00280
comp130522_c0_seq1.123.467.plus.as_6_2_1	bsc:COCSADRAFT_184301	K12615	enhancer of mRNA-decapping protein 3	ko03018
comp13056_c0_seq1.19.1020.minus.as_6_1_1	bor:COCMIDRAFT_101707	K20032	palmitoyltransferase ZDHHC13/17 [EC:2.3.1.225]	-
comp130732_c0_seq1.1.311.minus.as_4_3_1	bcom:BAUCODRAFT_325322	K03253	translation initiation factor 3 subunit B	ko03013
comp13077_c0_seq1.1.426.minus.as_6_1_1	bor:COCMIDRAFT_88406	K14526	ribonuclease P/MRP protein subunit POP7 [EC:3.1.26.5]	ko03008,ko03013
comp130773_c0_seq1.109.352.minus.as_6_2_1	npa:UCRNP2_7284	K00232	acyl-CoA oxidase [EC:1.3.3.6]	ko00071,ko00592,ko01040,ko01212,ko03320,ko04024,ko04146
comp130802_c0_seq1.1.362.minus.as_6_2_1	bsc:COCSADRAFT_27584	K12769	meiosis-specific transcription factor NDT80	ko04113
comp130806_c0_seq1.1.431.minus.as_6_1_1	nhe:NECHADRAFT_52302	K01426	amidase [EC:3.5.1.4]	ko00330,ko00360,ko00380,ko00627,ko00643
comp130839_c0_seq1.1.400.minus.as_6_1_1	pte:PTT_09957	K16675	palmitoyltransferase ZDHHC9/14/18 [EC:2.3.1.225]	ko04391
comp130880_c0_seq1.1.441.minus.as_6_2_1	bfu:BC1G_07440	K17970	mitochondrial division protein 1	-
comp130904_c0_seq1.1.307.minus.as_6_1_1	bcom:BAUCODRAFT_134631	K03937	NADH dehydrogenase (ubiquinone) Fe-S protein 4	ko00190,ko04723,ko04932,ko05010,ko05012,ko05016
comp130979_c0_seq1.1.320.minus.as_6_2_1	npa:UCRNP2_6944	K05765	cofilin	ko04360,ko04666,ko04810,ko05133
comp13099_c0_seq1.1.407.minus.as_6_1_1	pan:PODANSg5405	K03361	F-box and WD-40 domain protein CDC4	ko04111,ko04120
comp131006_c0_seq1.1.319.minus.as_6_2_1	gtr:GLOTRDRAFT_36496	K00615	transketolase [EC:2.2.1.1]	ko00030,ko00710,ko01051,ko01200,ko01230
comp131023_c0_seq1.1.375.minus.as_6_2_1	bor:COCMIDRAFT_24917	K15205	transcription factor C subunit 6	-
comp131081_c0_seq1.67.367.minus.as_6_1_1	pte:PTT_13674	K19800	serine/threonine protein kinase SCH9 [EC:2.7.11.1]	ko04138,ko04213
comp131105_c0_seq1.1.397.minus.as_6_1_1	pte:PTT_14295	K10862	tyrosyl-DNA phosphodiesterase 1 [EC:3.1.4.-]	-
comp131110_c0_seq1.1.328.minus.as_6_2_1	npa:UCRNP2_1661	K14802	phospholipid-transporting ATPase [EC:3.6.3.1]	-
comp131115_c0_seq1.1.358.minus.as_6_1_1	pfj:MYCFIDRAFT_50482	K00237	succinate dehydrogenase (ubiquinone) membrane anchor subunit	ko00020,ko00190,ko01200,ko04932,ko05010,ko05012,ko05016
comp131118_c0_seq1.1.304.minus.as_6_1_1	pte:PTT_13562	K14708	solute carrier family 26 (sodium-independent sulfate anion transporter), member 11	-
comp13113_c0_seq1.1.479.minus.as_6_2_1	pte:PTT_07543	K21403	2-phosphoxylose phosphatase [EC:3.1.3.-]	-
comp131166_c0_seq1.1.478.minus.as_6_2_1	pno:SNOG_04984	K21157	SNF1-activating kinase 1 [EC:2.7.11.1]	ko04138
comp131187_c0_seq1.1.406.minus.as_1_2_1	bze:COCCADRAFT_6150	K10625	E3 ubiquitin-protein ligase UBR1 [EC:2.3.2.27]	-
comp131215_c0_seq1.1.328.minus.as_6_2_1	cgi:CGB_E5660W	K00668	fatty acid synthase subunit beta, fungi type [EC:2.3.1.86]	ko00061,ko01212
comp13123_c0_seq1.1.422.minus.as_6_2_1	pte:PTT_19841	K01464	dihydropyrimidinase [EC:3.5.2.2]	ko00240,ko00410,ko00770,ko00983
comp131324_c0_seq1.10.336.plus.as_6_2_1	bor:COCMIDRAFT_79763	K01537	Ca2+-transporting ATPase [EC:3.6.3.8]	-
comp131370_c0_seq1.1.315.minus.as_6_1_1	ztr:MYCGRDRAFT_85027	K00864	glycerol kinase [EC:2.7.1.30]	ko00561,ko03320,ko04626
comp131387_c0_seq1.1.412.minus.as_6_2_1	npa:UCRNP2_4232	K17800	LETM1 and EF-hand domain-containing protein 1, mitochondrial	ko04139
comp1314_c0_seq1.1.330.minus.as_6_2_1	cgi:CGB_H5730C	K00799	glutathione S-transferase [EC:2.5.1.18]	ko00480,ko00980,ko00982,ko01524,ko05204,ko05418
comp131450_c0_seq1.132.432.minus.as_6_1_1	pte:PTT_07650	K00463	indoleamine 2,3-dioxygenase [EC:1.13.11.52]	ko00380,ko05143
comp131502_c0_seq1.98.315.minus.as_6_2_1	npa:UCRNP2_3801	K03781	catalase [EC:1.11.1.6]	ko00380,ko00630,ko01200,ko04011,ko04016,ko04068,ko04146,ko04211,ko04212,ko04213,ko05014
comp131574_c0_seq1.1.217.minus.as_6_2_1	pno:SNOG_11148	K13124	mitogen-activated protein kinase organizer 1	-
comp131577_c0_seq1.167.464.minus.as_6_1_1	ssl:SS1G_08489	K04382	serine/threonine-protein phosphatase 2A catalytic subunit [EC:3.1.3.16]	ko03015,ko04013,ko04071,ko04111,ko04113,ko04114,ko04136,ko04138,ko04140,ko04151,ko04152,ko04261,ko04350,ko04390,ko04391,ko04530,ko04728,ko04730,ko05142,ko05160
comp13159_c0_seq1.1.209.minus.as_6_1_1	pno:SNOG_06264	K12619	5'-3' exoribonuclease 2 [EC:3.1.13.-]	ko03008,ko03018
comp131596_c0_seq1.1.276.minus.as_6_1_1	pte:PTT_13022	K00456	cysteine dioxygenase [EC:1.13.11.20]	ko00270,ko00430
comp131615_c0_seq1.19.477.plus.as_6_1_1	npa:UCRNP2_2672	K13721	aminopeptidase 2 [EC:3.4.11.-]	-
comp13165_c0_seq1.1.325.minus.as_6_2_1	npa:UCRNP2_9314	K00958	sulfate adenylyltransferase [EC:2.7.7.4]	ko00230,ko00261,ko00450,ko00920
comp131740_c0_seq1.1.325.minus.as_6_2_1	tms:TREMEDRAFT_70994	K00820	glucosamine--fructose-6-phosphate aminotransferase (isomerizing) [EC:2.6.1.16]	ko00250,ko00520,ko04931
comp131756_c0_seq1.1.359.minus.as_6_2_1	cne:CNE01010	K18752	transportin-1	-
comp131757_c0_seq1.1.300.minus.as_5_3_1	pte:PTT_07576	K09885	aquaporin rerated protein, other eukaryote	-
comp131796_c0_seq1.1.329.minus.as_1_2_1	pno:SNOG_14343	K00164	2-oxoglutarate dehydrogenase E1 component [EC:1.2.4.2]	ko00020,ko00310,ko00380,ko01200
comp131803_c0_seq1.1.303.minus.as_6_2_1	cgi:CGB_B6690C	K04523	ubiquilin	ko04141
comp13181_c0_seq1.1.381.minus.as_6_2_1	bor:COCMIDRAFT_80846	K08334	beclin	ko04136,ko04137,ko04138,ko04140,ko04215,ko04371
comp13187_c0_seq1.15.620.plus.as_6_2_1	npa:UCRNP2_6071	K17757	ATP-dependent NAD(P)H-hydrate dehydratase [EC:4.2.1.93]	-
comp131872_c0_seq1.1.252.minus.as_1_2_1	mbe:MBM_08254	K04460	serine/threonine-protein phosphatase 5 [EC:3.1.3.16]	ko04010
comp13188_c0_seq1.1.312.minus.as_1_2_1	bsc:COCSADRAFT_162534	K07297	adiponectin receptor	ko04152,ko04211,ko04920,ko04932
comp131889_c0_seq1.97.383.minus.as_6_2_1	pte:PTT_18209	K17361	acyl-coenzyme A thioesterase 9 [EC:3.1.2.-]	-
comp131904_c0_seq1.1.506.minus.as_6_2_1	npa:UCRNP2_4785	K10273	F-box and leucine-rich repeat protein 7	-
comp131935_c0_seq1.1.486.minus.as_6_2_1	pte:PTT_10244	K01194	alpha,alpha-trehalase [EC:3.2.1.28]	ko00500
comp131938_c0_seq1.5.325.plus.as_6_2_1	pno:SNOG_15514	K00693	glycogen synthase [EC:2.4.1.11]	ko00500,ko04151,ko04152,ko04910,ko04922,ko04931
comp131951_c0_seq1.13.351.minus.as_6_1_1	ztr:MYCGRDRAFT_91777	K09481	protein transport protein SEC61 subunit beta	ko03060,ko04141,ko04145,ko05110
comp131993_c0_seq1.1.447.minus.as_6_1_1	pte:PTT_09737	K19572	adenosine deaminase CECR1 [EC:3.5.4.4]	ko00230
comp132018_c0_seq1.1.336.minus.as_6_1_1	bor:COCMIDRAFT_36651	K20456	oxysterol-binding protein 1	-
comp13206_c0_seq1.1.411.minus.as_6_2_1	cne:CND02900	K00820	glucosamine--fructose-6-phosphate aminotransferase (isomerizing) [EC:2.6.1.16]	ko00250,ko00520,ko04931
comp132193_c0_seq1.1.318.minus.as_6_2_1	pte:PTT_18596	K16368	diacylglycerol kinase (CTP) [EC:2.7.1.174]	ko00564
comp1322_c0_seq1.1.368.minus.as_6_2_1	npa:UCRNP2_1540	K03255	protein TIF31	-
comp13221_c0_seq1.171.408.minus.as_5_3_1	pte:PTT_11143	K10591	E3 ubiquitin-protein ligase NEDD4 [EC:2.3.2.26]	ko04011,ko04120,ko04144,ko04530,ko05169
comp13221_c0_seq2.1.346.minus.as_5_3_1	pte:PTT_11143	K10591	E3 ubiquitin-protein ligase NEDD4 [EC:2.3.2.26]	ko04011,ko04120,ko04144,ko04530,ko05169
comp132278_c0_seq1.1.361.minus.as_6_2_1	npa:UCRNP2_8351	K01176	alpha-amylase [EC:3.2.1.1]	ko00500,ko04973
comp13234_c0_seq1.1.848.minus.as_6_1_1	pte:PTT_07246	K12373	hexosaminidase [EC:3.2.1.52]	ko00511,ko00513,ko00520,ko00531,ko00603,ko00604,ko04142
comp132343_c0_seq1.1.360.minus.as_6_2_1	npa:UCRNP2_3547	K19691	osomolarity two-component system, sensor histidine kinase NIK1 [EC:2.7.13.3]	ko02020
comp13239_c0_seq1.1.693.minus.as_6_1_1	bze:COCCADRAFT_80788	K11866	STAM-binding protein [EC:3.4.19.12]	ko04144
comp132392_c0_seq1.1.328.minus.as_6_2_1	bsc:COCSADRAFT_280921	K15728	phosphatidate phosphatase LPIN [EC:3.1.3.4]	ko00561,ko00564
comp132478_c0_seq1.1.436.minus.as_6_2_1	bor:COCMIDRAFT_32502	K03143	transcription initiation factor TFIIH subunit 3	ko03022,ko03420,ko05203
comp13252_c0_seq1.1.453.minus.as_6_2_1	bze:COCCADRAFT_27235	K01866	tyrosyl-tRNA synthetase [EC:6.1.1.1]	ko00970
comp132534_c0_seq1.1.339.minus.as_6_1_1	bze:COCCADRAFT_104564	K10277	lysine-specific demethylase 8 [EC:1.14.11.27]	-
comp132566_c0_seq1.1.155.minus.as_3_1_1	ztr:MYCGRDRAFT_98298	K12580	CCR4-NOT transcription complex subunit 3	ko03018
comp13264_c0_seq1.1.324.minus.as_6_1_1	pfj:MYCFIDRAFT_202901	K13126	polyadenylate-binding protein	ko03013,ko03015,ko03018
comp132673_c0_seq1.1.575.minus.as_6_1_1	pte:PTT_10954	K01193	beta-fructofuranosidase [EC:3.2.1.26]	ko00052,ko00500
comp13268_c0_seq1.185.418.minus.as_5_2_1	bfu:BC1G_11777	K02905	large subunit ribosomal protein L29e	ko03010
comp132681_c0_seq1.1.309.minus.as_6_3_1	pva:Pvag_0052	K01941	urea carboxylase [EC:6.3.4.6]	ko00220,ko00791
comp1327_c0_seq1.3.365.minus.as_1_2_1	bsc:COCSADRAFT_40972	K01188	beta-glucosidase [EC:3.2.1.21]	ko00460,ko00500,ko00940
comp132704_c0_seq1.1.346.minus.as_5_1_1	pno:SNOG_16009	K11427	histone-lysine N-methyltransferase, H3 lysine-79 specific [EC:2.1.1.43]	ko00310,ko05202
comp13271_c0_seq1.302.1105.minus.as_6_2_1	pno:SNOG_05556	K01312	trypsin [EC:3.4.21.4]	ko04080,ko04972,ko04974,ko05164
comp132718_c0_seq1.1.307.minus.as_6_1_1	pte:PTT_17225	K11886	proteasome component ECM29	-
comp13273_c0_seq1.39.653.minus.as_6_1_1	bze:COCCADRAFT_25289	K01225	cellulose 1,4-beta-cellobiosidase [EC:3.2.1.91]	ko00500
comp13274_c0_seq1.1.392.minus.as_6_2_1	pte:PTT_13622	K06902	MFS transporter, UMF1 family	ko04138
comp13275_c0_seq1.13.958.minus.as_6_1_1	pte:PTT_14573	K14209	solute carrier family 36 (proton-coupled amino acid transporter)	ko04138
comp132765_c0_seq1.1.328.minus.as_6_1_1	pno:SNOG_11556	K03006	DNA-directed RNA polymerase II subunit RPB1 [EC:2.7.7.6]	ko00230,ko00240,ko03020,ko05016,ko05168,ko05169
comp13277_c0_seq1.1.350.minus.as_6_1_1	pte:PTT_18580	K17866	diphthamide biosynthesis protein 2	-
comp132777_c0_seq1.1.382.minus.as_6_2_1	pte:PTT_16173	K11359	transcriptional activator SPT7	-
comp13280_c0_seq1.1.842.minus.as_6_1_1	pte:PTT_15886	K09265	transcription factor RLM1	ko04011
comp13283_c0_seq1.1.714.minus.as_6_1_1	pte:PTT_13822	K03685	ribonuclease III [EC:3.1.26.3]	ko03008,ko05205
comp132857_c0_seq1.1.224.minus.as_6_2_1	pte:PTT_13941	K14785	ESF2/ABP1 family protein	-
comp132912_c0_seq1.1.478.minus.as_6_2_1	uma:UMAG_01984	K13953	alcohol dehydrogenase, propanol-preferring [EC:1.1.1.1]	ko00010,ko00071,ko00350,ko00625,ko00626,ko00830,ko00980,ko00982,ko01220
comp132934_c0_seq1.1.427.minus.as_6_2_1	bsc:COCSADRAFT_33391	K01199	glucan endo-1,3-beta-D-glucosidase [EC:3.2.1.39]	ko00500
comp132941_c0_seq1.168.387.minus.as_6_3_1	bcom:BAUCODRAFT_155152	K02987	small subunit ribosomal protein S4e	ko03010
comp132966_c0_seq1.1.340.minus.as_6_1_1	tms:TREMEDRAFT_71924	K14564	nucleolar protein 56	ko03008
comp133_c0_seq1.1.371.minus.as_5_3_1	bze:COCCADRAFT_89490	K10592	E3 ubiquitin-protein ligase HUWE1 [EC:2.3.2.26]	ko04120
comp133019_c0_seq1.1.357.minus.as_6_1_1	bsc:COCSADRAFT_39743	K03124	transcription initiation factor TFIIB	ko03022,ko05169,ko05203
comp133029_c0_seq1.9.372.minus.as_6_2_1	npa:UCRNP2_4629	K13993	HSP20 family protein	ko04141
comp13303_c0_seq1.1.1495.minus.as_6_1_1	bor:COCMIDRAFT_9438	K10751	chromatin assembly factor 1 subunit B	-
comp13308_c0_seq1.4.456.minus.as_6_2_1	bze:COCCADRAFT_88717	K01607	4-carboxymuconolactone decarboxylase [EC:4.1.1.44]	ko00362,ko01220
comp133094_c0_seq1.1.345.minus.as_6_1_1	gtr:GLOTRDRAFT_112251	K12881	THO complex subunit 4	ko03013,ko03015,ko03040,ko05168
comp13311_c0_seq1.1.316.minus.as_6_1_1	bze:COCCADRAFT_7322	K11187	peroxiredoxin 5, atypical 2-Cys peroxiredoxin [EC:1.11.1.15]	ko04146
comp133177_c0_seq1.1.564.minus.as_6_2_1	pno:SNOG_14060	K01881	prolyl-tRNA synthetase [EC:6.1.1.15]	ko00970
comp133219_c0_seq1.1.135.minus.as_4_1_1	mdm:103415951	K14191	18S rRNA (adenine1779-N6/adenine1780-N6)-dimethyltransferase [EC:2.1.1.183]	-
comp133226_c0_seq1.1.329.minus.as_6_2_1	pno:SNOG_07752	K15447	tRNASer (uridine44-2'-O)-methyltransferase [EC:2.1.1.211]	-
comp133241_c0_seq1.1.328.minus.as_6_2_1	pno:SNOG_03164	K10625	E3 ubiquitin-protein ligase UBR1 [EC:2.3.2.27]	-
comp13326_c0_seq1.109.463.minus.as_1_2_1	bsc:COCSADRAFT_40036	K03938	NADH dehydrogenase (ubiquinone) Fe-S protein 5	ko00190,ko04723,ko04932,ko05010,ko05012,ko05016
comp133267_c0_seq1.1.329.minus.as_6_2_1	pte:PTT_19626	K01230	mannosyl-oligosaccharide alpha-1,2-mannosidase [EC:3.2.1.113]	ko00510,ko00513,ko04141
comp13330_c0_seq1.1.341.minus.as_6_1_1	pno:SNOG_10957	K15322	tRNA-splicing endonuclease subunit Sen2 [EC:3.1.27.9]	-
comp133306_c0_seq1.77.229.plus.as_6_3_1	elp:P12B_c3406	K02931	large subunit ribosomal protein L5	ko03010
comp133341_c0_seq1.1.324.minus.as_2_2_1	ztr:MYCGRDRAFT_103135	K13289	cathepsin A (carboxypeptidase C) [EC:3.4.16.5]	ko04142,ko04614
comp13341_c0_seq2.1.248.minus.as_5_3_1	bze:COCCADRAFT_28442	K13348	protein Mpv17	ko04146
comp133414_c0_seq1.1.378.minus.as_6_1_1	bor:COCMIDRAFT_86625	K18064	arsenical-resistance protein 2	-
comp133463_c0_seq1.1.331.minus.as_6_1_1	bsc:COCSADRAFT_38319	K11566	DASH complex subunit ASK1	-
comp133481_c0_seq1.71.331.plus.as_6_2_1	npa:UCRNP2_2672	K13721	aminopeptidase 2 [EC:3.4.11.-]	-
comp133501_c0_seq1.1.301.minus.as_6_1_1	pfj:MYCFIDRAFT_134058	K01732	pectin lyase [EC:4.2.2.10]	-
comp133545_c0_seq1.1.357.minus.as_6_2_1	bsc:COCSADRAFT_40083	K09527	DnaJ homolog subfamily C member 7	-
comp133555_c0_seq1.1.417.minus.as_6_1_1	pte:PTT_14781	K11805	WD repeat-containing protein 68	-
comp133584_c0_seq1.1.423.minus.as_6_1_1	ztr:MYCGRDRAFT_99122	K01069	hydroxyacylglutathione hydrolase [EC:3.1.2.6]	ko00620
comp133652_c0_seq1.13.369.plus.as_6_2_1	npa:UCRNP2_8386	K00327	NADPH-ferrihemoprotein reductase [EC:1.6.2.4]	-
comp133707_c0_seq1.1.476.minus.as_6_1_1	pfj:MYCFIDRAFT_78053	K20238	sphingolipid C9-methyltransferase [EC:2.1.1.317]	-
comp133729_c0_seq1.1.550.minus.as_6_1_1	bze:COCCADRAFT_1202	K16055	trehalose 6-phosphate synthase/phosphatase [EC:2.4.1.15 3.1.3.12]	ko00500
comp133746_c0_seq1.5.253.plus.as_6_2_1	bze:COCCADRAFT_100877	K08269	serine/threonine-protein kinase ULK2 [EC:2.7.11.1]	ko04136,ko04138,ko04139,ko04140,ko04150,ko04212
comp133839_c0_seq1.1.363.minus.as_3_3_1	pte:PTT_17759	K12818	ATP-dependent RNA helicase DHX8/PRP22 [EC:3.6.4.13]	ko03040
comp133853_c0_seq1.137.337.plus.as_6_2_1	npa:UCRNP2_4129	K20223	importin-7	ko04013
comp13386_c0_seq1.1.672.minus.as_6_1_1	pte:PTT_09652	K13278	60kDa lysophospholipase [EC:3.1.1.5 3.1.1.47 3.5.1.1]	-
comp133951_c0_seq1.1.303.minus.as_6_1_1	pte:PTT_11517	K14715	solute carrier family 39 (zinc transporter), member 9	-
comp13396_c0_seq1.1.476.minus.as_6_2_1	pno:SNOG_02413	K02996	small subunit ribosomal protein S9	ko03010
comp133966_c0_seq1.1.354.minus.as_6_1_1	ncr:NCU07954	K03245	translation initiation factor 3 subunit J	ko03013
comp134012_c0_seq1.1.340.minus.as_6_1_1	ztr:MYCGRDRAFT_61786	K00787	farnesyl diphosphate synthase [EC:2.5.1.1 2.5.1.10]	ko00900,ko05164,ko05166
comp134019_c0_seq1.1.410.minus.as_6_1_1	pte:PTT_07185	K13291	terminal uridylyltransferase [EC:2.7.7.52]	-
comp134053_c0_seq1.1.329.minus.as_5_1_1	tet:TTHERM_00285620	K03626	nascent polypeptide-associated complex subunit alpha	-
comp134068_c0_seq1.1.467.minus.as_5_2_1	tmn:UCRPA7_6878	K00698	chitin synthase [EC:2.4.1.16]	ko00520
comp13411_c0_seq1.3.215.plus.as_6_2_1	bze:COCCADRAFT_1202	K16055	trehalose 6-phosphate synthase/phosphatase [EC:2.4.1.15 3.1.3.12]	ko00500
comp134139_c0_seq1.28.447.plus.as_6_1_1	bze:COCCADRAFT_98086	K01556	kynureninase [EC:3.7.1.3]	ko00380
comp134193_c0_seq1.1.300.minus.as_5_1_1	bsc:COCSADRAFT_190567	K04705	signal transducing adaptor molecule	ko04144,ko04630
comp134196_c0_seq1.108.311.plus.as_6_2_1	npa:UCRNP2_3887	K15428	Cys-Gly metallodipeptidase DUG1 [EC:3.4.13.-]	ko00480
comp134215_c0_seq1.1.360.minus.as_6_1_1	mrd:Mrad2831_3135	K01847	methylmalonyl-CoA mutase [EC:5.4.99.2]	ko00280,ko00630,ko00640,ko00720,ko01200
comp134223_c0_seq1.96.325.minus.as_5_1_1	hrb:Hrubri_2825	K02238	competence protein ComEC	-
comp13423_c0_seq1.109.279.plus.as_5_3_1	ztr:MYCGRDRAFT_103218	K03695	ATP-dependent Clp protease ATP-binding subunit ClpB	ko04213
comp134280_c0_seq1.1.614.minus.as_6_1_1	bor:COCMIDRAFT_92507	K10706	senataxin [EC:3.6.4.-]	-
comp13435_c0_seq1.152.637.plus.as_4_2_1	bze:COCCADRAFT_39570	K17945	tropomyosin, fungi type	-
comp134467_c0_seq1.330.526.minus.as_6_2_1	bze:COCCADRAFT_2371	K14312	nuclear pore complex protein Nup155	ko03013
comp134476_c0_seq1.1.315.minus.as_6_2_1	pte:PTT_05474	K03327	multidrug resistance protein, MATE family	-
comp134511_c0_seq1.1.322.minus.as_3_1_1	bcom:BAUCODRAFT_66760	K20061	arrestin-related trafficking adapter 3/6	-
comp134542_c0_seq1.1.604.minus.as_6_2_1	npa:UCRNP2_2686	K21545	C2H2 transcription facotor	-
comp134556_c0_seq1.1.232.minus.as_6_3_1	pagc:BEE12_12735	K00652	8-amino-7-oxononanoate synthase [EC:2.3.1.47]	ko00780
comp134569_c0_seq1.1.334.minus.as_5_1_1	masw:AM586_05110	K03551	holliday junction DNA helicase RuvB [EC:3.6.4.12]	ko03440
comp13458_c0_seq1.283.1170.plus.as_6_2_1	bze:COCCADRAFT_86506	K20363	protein transport protein YIP1	-
comp134603_c0_seq1.31.291.plus.as_6_1_1	pte:PTT_08182	K08176	MFS transporter, PHS family, inorganic phosphate transporter	-
comp134694_c0_seq1.1.329.minus.as_6_2_1	pte:PTT_08666	K15100	solute carrier family 25 (mitochondrial citrate transporter), member 1	-
comp134699_c0_seq1.14.376.plus.as_5_1_1	masw:AM586_25565	K00606	3-methyl-2-oxobutanoate hydroxymethyltransferase [EC:2.1.2.11]	ko00770
comp134705_c0_seq1.1.626.minus.as_5_1_1	hmc:HYPMC_1018	K04075	tRNA(Ile)-lysidine synthase [EC:6.3.4.19]	-
comp13472_c1_seq1.1.388.minus.as_6_1_1	pte:PTT_13830	K11811	arsenical resistance protein ArsH	-
comp13473_c0_seq1.1.464.minus.as_6_1_1	bor:COCMIDRAFT_1708	K11361	transcription factor SPT20	-
comp134731_c0_seq1.1.312.minus.as_5_3_1	pno:SNOG_14044	K15437	aminoacyl tRNA synthase complex-interacting multifunctional protein 1	-
comp134758_c0_seq1.1.341.minus.as_6_2_1	bze:COCCADRAFT_99029	K09704	uncharacterized protein	-
comp13492_c0_seq1.1.333.minus.as_5_3_1	bze:COCCADRAFT_103025	K03648	uracil-DNA glycosylase [EC:3.2.2.27]	ko03410,ko05340
comp134927_c0_seq1.1.322.minus.as_6_1_1	abp:AGABI1DRAFT114186	K03250	translation initiation factor 3 subunit E	ko03013,ko05160
comp135003_c0_seq1.94.276.plus.as_6_2_1	cput:CONPUDRAFT_165212	K14803	protein phosphatase PTC2/3 [EC:3.1.3.16]	-
comp135044_c0_seq1.1.393.minus.as_6_3_1	npa:UCRNP2_2618	K00276	primary-amine oxidase [EC:1.4.3.21]	ko00260,ko00350,ko00360,ko00410,ko00950,ko00960
comp135080_c0_seq1.1.439.minus.as_6_2_1	npa:UCRNP2_7203	K01277	dipeptidyl-peptidase III [EC:3.4.14.4]	-
comp135094_c0_seq1.1.344.minus.as_6_1_1	pic:PICST_63551	K06666	glucose repression regulatory protein TUP1	ko04011,ko04111
comp13512_c0_seq1.95.315.minus.as_6_1_1	ztr:MYCGRDRAFT_105957	K00627	pyruvate dehydrogenase E2 component (dihydrolipoamide acetyltransferase) [EC:2.3.1.12]	ko00010,ko00020,ko00620,ko01200
comp135135_c0_seq1.1.433.minus.as_5_1_1	aua:M673_10940	K00820	glucosamine--fructose-6-phosphate aminotransferase (isomerizing) [EC:2.6.1.16]	ko00250,ko00520,ko04931
comp135154_c0_seq1.1.165.minus.as_6_1_1	bor:COCMIDRAFT_21682	K14439	SWI/SNF-related matrix-associated actin-dependent regulator of chromatin subfamily A containing DEAD/H box 1 [EC:3.6.4.12]	ko04550
comp135166_c0_seq1.1.303.minus.as_6_2_1	scm:SCHCODRAFT_75391	K12856	pre-mRNA-processing factor 8	ko03040
comp13518_c0_seq1.1.397.minus.as_6_1_1	cim:CIMG_04126	K01265	methionyl aminopeptidase [EC:3.4.11.18]	-
comp13518_c0_seq2.1.310.minus.as_6_1_1	cim:CIMG_04126	K01265	methionyl aminopeptidase [EC:3.4.11.18]	-
comp135228_c0_seq1.91.306.minus.as_5_1_1	mrd:Mrad2831_0198	K03406	methyl-accepting chemotaxis protein	ko02020,ko02030
comp135244_c0_seq1.1.246.minus.as_1_2_1	ela:UCREL1_11501	K12273	translocation protein SEC66	-
comp135266_c0_seq1.1.377.minus.as_1_2_1	cgi:CGB_A4130C	K03233	elongation factor 1-gamma	ko05134
comp135314_c0_seq1.1.458.minus.as_6_2_1	npa:UCRNP2_6291	K11838	ubiquitin carboxyl-terminal hydrolase 7 [EC:3.4.19.12]	ko04068,ko05168,ko05169,ko05203
comp135399_c0_seq1.1.311.minus.as_6_1_1	tmn:UCRPA7_5642	K17302	coatomer subunit beta'	-
comp135419_c0_seq1.38.334.minus.as_4_2_1	bze:COCCADRAFT_5110	K10752	histone-binding protein RBBP4	-
comp135686_c0_seq1.1.353.minus.as_5_1_1	cum:NI26_15480	K01546	K+-transporting ATPase ATPase A chain [EC:3.6.3.12]	ko02020
comp135715_c0_seq1.33.281.plus.as_2_2_1	pfj:MYCFIDRAFT_211018	K11778	ditrans,polycis-polyprenyl diphosphate synthase [EC:2.5.1.87]	ko00900
comp135754_c0_seq1.1.333.minus.as_1_2_1	ege:EM595_2719	K05590	ATP-dependent RNA helicase SrmB [EC:3.6.4.13]	-
comp135792_c0_seq1.1.367.minus.as_6_2_1	npa:UCRNP2_1863	K20224	importin-9	-
comp135803_c0_seq1.1.402.minus.as_6_1_1	pte:PTT_13533	K01417	extracellular elastinolytic metalloproteinase [EC:3.4.24.-]	-
comp13582_c0_seq1.84.1187.plus.as_5_3_1	pte:PTT_18050	K11518	mitochondrial import receptor subunit TOM40	ko05014
comp13586_c0_seq1.82.686.minus.as_6_1_1	bor:COCMIDRAFT_80995	K15053	charged multivesicular body protein 7	ko04144
comp1359_c0_seq1.1.590.minus.as_6_3_1	pagc:BEE12_04955	K02355	elongation factor G	-
comp135912_c0_seq1.1.395.minus.as_6_2_1	bsc:COCSADRAFT_98048	K09680	type II pantothenate kinase [EC:2.7.1.33]	ko00770
comp13594_c0_seq1.1.304.minus.as_5_3_1	pte:PTT_09911	K03362	F-box and WD-40 domain protein 1/11	ko04114,ko04120,ko04310,ko04340,ko04341,ko04390,ko04624,ko04710,ko05131
comp13599_c0_seq1.1.1045.minus.as_1_2_1	bsc:COCSADRAFT_105370	K11228	mitogen-activated protein kinase kinase kinase [EC:2.7.11.25]	ko04011
comp136011_c0_seq1.199.421.minus.as_1_2_1	pfj:MYCFIDRAFT_211943	K13800	UMP-CMP kinase [EC:2.7.4.- 2.7.4.14]	ko00240
comp13602_c0_seq1.1.652.minus.as_6_1_1	pte:PTT_17479	K06947	polynucleotide 5'-hydroxyl-kinase GRC3/NOL9 [EC:2.7.1.-]	-
comp136091_c0_seq1.1.393.minus.as_6_1_1	tms:TREMEDRAFT_45745	K03935	NADH dehydrogenase (ubiquinone) Fe-S protein 2 [EC:1.6.5.3 1.6.99.3]	ko00190,ko04723,ko04932,ko05010,ko05012,ko05016
comp136148_c0_seq1.1.387.minus.as_6_1_1	bze:COCCADRAFT_8055	K14862	nucleolar pre-ribosomal-associated protein 2	-
comp136194_c0_seq1.1.476.minus.as_6_1_1	pfj:MYCFIDRAFT_87720	K14152	phosphoribosyl-ATP pyrophosphohydrolase / phosphoribosyl-AMP cyclohydrolase / histidinol dehydrogenase [EC:3.6.1.31 3.5.4.19 1.1.1.23]	ko00340,ko01230
comp136342_c0_seq1.1.312.minus.as_6_1_1	pfj:MYCFIDRAFT_58897	K03002	DNA-directed RNA polymerase I subunit RPA2 [EC:2.7.7.6]	ko00230,ko00240,ko03020
comp13639_c0_seq1.1.388.minus.as_1_2_1	ege:EM595_3463	K02111	F-type H+-transporting ATPase subunit alpha [EC:3.6.3.14]	ko00190,ko00195
comp13647_c0_seq1.33.596.minus.as_4_2_1	pte:PTT_13891	K02263	cytochrome c oxidase subunit 4	ko00190,ko04260,ko04932,ko05010,ko05012,ko05016
comp13651_c0_seq1.1.512.minus.as_4_3_1	mlr:MELLADRAFT_31022	K11251	histone H2A	ko05034,ko05322
comp13651_c0_seq2.1.422.minus.as_4_3_1	mlr:MELLADRAFT_31022	K11251	histone H2A	ko05034,ko05322
comp13657_c0_seq1.84.314.plus.as_6_2_1	bsc:COCSADRAFT_163916	K03165	DNA topoisomerase III [EC:5.99.1.2]	ko03440,ko03460
comp136573_c0_seq1.1.380.minus.as_6_2_1	bsc:COCSADRAFT_134186	K14774	U3 small nucleolar RNA-associated protein 25	-
comp136574_c0_seq1.1.353.minus.as_1_2_1	pno:SNOG_08452	K14554	U3 small nucleolar RNA-associated protein 21	ko03008
comp136637_c0_seq1.1.404.minus.as_6_1_1	bcom:BAUCODRAFT_35625	K11843	ubiquitin carboxyl-terminal hydrolase 14 [EC:3.4.19.12]	-
comp13675_c0_seq1.1.1162.minus.as_6_2_1	bsc:COCSADRAFT_174051	K06158	ATP-binding cassette, subfamily F, member 3	-
comp136761_c0_seq1.1.351.minus.as_5_1_1	masw:AM586_22800	K01997	branched-chain amino acid transport system permease protein	ko02010,ko02024
comp136769_c0_seq1.1.320.minus.as_1_2_1	bcom:BAUCODRAFT_33932	K00728	dolichyl-phosphate-mannose-protein mannosyltransferase [EC:2.4.1.109]	ko00514,ko00515
comp136800_c0_seq1.1.439.minus.as_6_2_1	npa:UCRNP2_1459	K10684	ubiquitin-like 1-activating enzyme E1 A [EC:6.2.1.45]	ko04120
comp13683_c0_seq1.1.305.minus.as_6_1_1	pte:PTT_12201	K15463	tRNA A64-2'-O-ribosylphosphate transferase [EC:2.4.2.-]	-
comp136831_c0_seq1.1.306.minus.as_1_2_1	npa:UCRNP2_2596	K01679	fumarate hydratase, class II [EC:4.2.1.2]	ko00020,ko00620,ko00720,ko01200,ko05200,ko05211
comp136863_c0_seq1.1.471.minus.as_6_2_1	bze:COCCADRAFT_34154	K01811	alpha-D-xyloside xylohydrolase [EC:3.2.1.177]	-
comp136902_c0_seq1.1.569.minus.as_6_2_1	bze:COCCADRAFT_23265	K14309	nuclear pore complex protein Nup93	ko03013
comp136921_c0_seq1.60.304.minus.as_6_2_1	pno:SNOG_10163	K01279	tripeptidyl-peptidase I [EC:3.4.14.9]	ko04142
comp136964_c0_seq1.1.327.minus.as_4_3_1	pte:PTT_16419	K03265	peptide chain release factor subunit 1	ko03015
comp13697_c0_seq1.367.1110.minus.as_6_2_1	pte:PTT_11881	K07975	Rho family, other	-
comp13705_c0_seq1.1.317.minus.as_5_3_1	bze:COCCADRAFT_39612	K17583	nucleolar MIF4G domain-containing protein 1	-
comp13712_c0_seq1.358.847.minus.as_6_1_1	bze:COCCADRAFT_108206	K14769	U3 small nucleolar RNA-associated protein 11	-
comp137155_c0_seq1.1.453.minus.as_6_2_1	npa:UCRNP2_1060	K20046	actin cytoskeleton-regulatory complex protein SLA1	-
comp137163_c0_seq1.1.311.minus.as_6_1_1	pte:PTT_17777	K15376	gephyrin [EC:2.10.1.1 2.7.7.75]	ko00790,ko04727
comp137221_c0_seq1.1.324.minus.as_6_2_1	npa:UCRNP2_2859	K01887	arginyl-tRNA synthetase [EC:6.1.1.19]	ko00970
comp137245_c0_seq1.1.487.minus.as_6_2_1	bze:COCCADRAFT_86457	K14676	lysophospholipid hydrolase [EC:3.1.1.5]	ko00564
comp13729_c0_seq1.1.1210.minus.as_6_2_1	pno:SNOG_08448	K00311	electron-transferring-flavoprotein dehydrogenase [EC:1.5.5.1]	-
comp137316_c0_seq1.1.407.minus.as_6_2_1	bze:COCCADRAFT_8484	K12879	THO complex subunit 2	ko03013,ko03040
comp137349_c0_seq1.1.408.minus.as_6_2_1	pfj:MYCFIDRAFT_82870	K05658	ATP-binding cassette, subfamily B (MDR/TAP), member 1 [EC:3.6.3.44]	ko02010,ko04976,ko05206
comp1374_c0_seq1.1.438.minus.as_6_1_1	bze:COCCADRAFT_82864	K17498	transcription factor SPN1	-
comp137476_c0_seq1.1.300.minus.as_6_1_1	bcom:BAUCODRAFT_123897	K00898	pyruvate dehydrogenase kinase 2/3/4 [EC:2.7.11.2]	-
comp137522_c0_seq1.1.380.minus.as_6_2_1	npa:UCRNP2_5184	K19069	cellobiose dehydrogenase (acceptor) [EC:1.1.99.18]	-
comp137587_c0_seq1.1.321.minus.as_6_3_1	pte:PTT_13602	K18748	protein SSD1	-
comp137640_c0_seq1.1.506.minus.as_5_3_1	pte:PTT_09419	K05542	tRNA-dihydrouridine synthase 1 [EC:1.3.1.88]	-
comp137735_c0_seq1.1.457.minus.as_5_1_1	mor:MOC_5269	K16554	polysaccharide biosynthesis transport protein	ko05111
comp137738_c0_seq1.1.226.minus.as_6_1_1	bor:COCMIDRAFT_97784	K15361	WD repeat-containing protein 48	ko03460
comp137738_c0_seq1.183.510.minus.as_5_3_1	bze:COCCADRAFT_40017	K15192	TATA-binding protein-associated factor [EC:3.6.4.-]	-
comp137773_c0_seq1.1.367.minus.as_6_2_1	pte:PTT_19751	K07238	zinc transporter, ZIP family	-
comp137774_c0_seq1.1.362.minus.as_1_2_1	bze:COCCADRAFT_34965	K07200	5'-AMP-activated protein kinase, regulatory gamma subunit	ko04068,ko04152,ko04211,ko04213,ko04371,ko04530,ko04710,ko04910,ko04920,ko04921,ko04922,ko04931,ko04932,ko05410
comp13779_c0_seq1.1.731.minus.as_6_1_1	pte:PTT_16341	K11866	STAM-binding protein [EC:3.4.19.12]	ko04144
comp13780_c0_seq1.150.684.minus.as_6_2_1	pte:PTT_16894	K02437	glycine cleavage system H protein	ko00260,ko00630
comp137812_c0_seq1.177.496.minus.as_6_2_1	npa:UCRNP2_738	K15296	alpha-soluble NSF attachment protein	ko04138,ko04721
comp137843_c0_seq1.1.209.minus.as_6_2_1	npa:UCRNP2_740	K08493	vesicle transport through interaction with t-SNAREs 1	ko04130,ko04138
comp13789_c0_seq1.1.335.minus.as_6_2_1	pte:PTT_17424	K01530	phospholipid-translocating ATPase [EC:3.6.3.1]	-
comp137903_c0_seq1.1.400.minus.as_6_2_1	fme:FOMMEDRAFT_16156	K00381	sulfite reductase (NADPH) hemoprotein beta-component [EC:1.8.1.2]	ko00920
comp137951_c0_seq1.1.314.minus.as_6_2_1	pte:PTT_17905	K03549	KUP system potassium uptake protein	-
comp137965_c0_seq1.139.686.minus.as_6_2_1	npa:UCRNP2_10206	K17103	CDP-diacylglycerol---serine O-phosphatidyltransferase [EC:2.7.8.8]	ko00260,ko00564
comp137967_c0_seq1.1.345.minus.as_6_1_1	bcom:BAUCODRAFT_544123	K00671	glycylpeptide N-tetradecanoyltransferase [EC:2.3.1.97]	-
comp137968_c0_seq1.1.319.minus.as_6_2_1	npa:UCRNP2_103	K00681	gamma-glutamyltranspeptidase / glutathione hydrolase [EC:2.3.2.2 3.4.19.13]	ko00430,ko00460,ko00480
comp137985_c0_seq1.1.384.minus.as_6_2_1	bor:COCMIDRAFT_6673	K10413	dynein heavy chain 1, cytosolic	ko04145,ko04962,ko05132
comp137996_c0_seq1.1.305.minus.as_6_2_1	npa:UCRNP2_426	K00624	carnitine O-acetyltransferase [EC:2.3.1.7]	ko04146
comp137996_c0_seq1.1.380.minus.as_1_2_1	pno:SNOG_03152	K17907	autophagy-related protein 9	ko04136,ko04137,ko04138,ko04140
comp138000_c0_seq1.1.311.minus.as_1_2_1	pno:SNOG_01930	K09704	uncharacterized protein	-
comp138054_c0_seq1.1.327.minus.as_6_2_1	bze:COCCADRAFT_101685	K12880	THO complex subunit 3	ko03013,ko03040
comp138083_c0_seq1.1.351.minus.as_6_2_1	bsc:COCSADRAFT_39309	K20179	vacuolar protein sorting-associated protein 11	ko04138
comp138090_c0_seq1.1.364.minus.as_6_2_1	bze:COCCADRAFT_38206	K03141	transcription initiation factor TFIIH subunit 1	ko03022,ko03420,ko05203
comp13813_c0_seq1.1.381.minus.as_6_1_1	ztr:MYCGRDRAFT_110230	K01655	homocitrate synthase [EC:2.3.3.14]	ko00300,ko00620,ko01210,ko01230
comp13819_c0_seq1.1.325.minus.as_1_2_1	bor:COCMIDRAFT_107741	K12825	splicing factor 3A subunit 1	ko03040
comp138213_c0_seq1.1.356.minus.as_6_2_1	npa:UCRNP2_7730	K14288	exportin-T	ko03013
comp138221_c0_seq1.1.448.minus.as_6_2_1	pno:SNOG_00455	K03025	DNA-directed RNA polymerase III subunit RPC6	ko00230,ko00240,ko03020,ko04623,ko05169
comp13825_c0_seq1.1.446.minus.as_6_1_1	pfj:MYCFIDRAFT_189452	K19305	deuterolysin [EC:3.4.24.39]	-
comp13825_c1_seq1.1.544.minus.as_6_1_1	pno:SNOG_10522	K19305	deuterolysin [EC:3.4.24.39]	-
comp13828_c0_seq1.92.787.minus.as_6_1_1	pte:PTT_19815	K01181	endo-1,4-beta-xylanase [EC:3.2.1.8]	-
comp138281_c0_seq1.1.472.minus.as_4_2_1	pno:SNOG_03725	K12396	AP-3 complex subunit delta	ko04142
comp138348_c0_seq1.1.180.minus.as_1_2_1	bze:COCCADRAFT_90528	K17987	next to BRCA1 gene 1 protein	ko04137
comp138420_c0_seq1.296.425.minus.as_4_3_1	pte:PTT_13883	K08341	GABA(A) receptor-associated protein	ko04068,ko04136,ko04137,ko04138,ko04139,ko04140,ko04212,ko04371,ko04621,ko04727
comp13845_c0_seq1.1.605.minus.as_6_1_1	pte:PTT_14142	K14855	ribosome assembly protein 4	-
comp138510_c0_seq1.1.312.minus.as_1_2_1	cthr:CTHT_0071900	K19245	sulfonate dioxygenase [EC:1.14.11.-]	-
comp13853_c0_seq1.1.317.minus.as_6_2_1	bsc:COCSADRAFT_206223	K10706	senataxin [EC:3.6.4.-]	-
comp138585_c0_seq1.1.476.minus.as_6_2_1	bze:COCCADRAFT_27055	K10843	DNA excision repair protein ERCC-3 [EC:3.6.4.12]	ko03022,ko03420
comp138603_c0_seq1.1.409.minus.as_6_2_1	pte:PTT_12883	K00889	1-phosphatidylinositol-4-phosphate 5-kinase [EC:2.7.1.68]	ko00562,ko04011,ko04070,ko04072,ko04139,ko04144,ko04666,ko04810,ko05231
comp13861_c0_seq1.98.499.minus.as_5_2_1	bze:COCCADRAFT_39365	K02880	large subunit ribosomal protein L17e	ko03010
comp138643_c0_seq1.1.740.minus.as_6_2_1	bsc:COCSADRAFT_24390	K14763	H/ACA ribonucleoprotein complex non-core subunit NAF1	-
comp138668_c0_seq1.1.384.minus.as_4_2_1	pte:PTT_16639	K19747	BAHD acyltransferase [EC:2.3.1.-]	-
comp138674_c0_seq1.1.397.minus.as_5_1_1	ptm:GSPATT00024719001	K09490	heat shock 70kDa protein 5	ko03060,ko04141,ko04918,ko05020
comp138695_c0_seq1.61.330.minus.as_6_2_1	pte:PTT_19265	K08860	eukaryotic translation initiation factor 2-alpha kinase 3 [EC:2.7.11.1]	ko04137,ko04140,ko04141,ko04210,ko04214,ko04932,ko05010,ko05160,ko05162,ko05164,ko05168,ko05169
comp138719_c0_seq1.1.337.minus.as_6_2_1	npa:UCRNP2_4897	K00480	salicylate hydroxylase [EC:1.14.13.1]	ko00621,ko00624,ko00626,ko01220
comp138742_c0_seq1.1.416.minus.as_4_3_1	npa:UCRNP2_4426	K13303	serum/glucocorticoid-regulated kinase 2 [EC:2.7.11.1]	ko04068,ko04151
comp138743_c0_seq1.31.352.minus.as_6_2_1	pno:SNOG_10457	K15255	ATP-dependent DNA helicase PIF1 [EC:3.6.4.12]	-
comp138761_c0_seq1.1.470.minus.as_1_2_1	bsc:COCSADRAFT_80152	K01166	ribonuclease T2 [EC:3.1.27.1]	-
comp138846_c0_seq1.1.400.minus.as_6_2_1	npa:UCRNP2_2977	K11429	histone-lysine N-methyltransferase SUV420H [EC:2.1.1.43]	ko00310
comp13901_c0_seq1.1.439.minus.as_5_3_1	pte:PTT_08299	K00463	indoleamine 2,3-dioxygenase [EC:1.13.11.52]	ko00380,ko05143
comp139013_c0_seq1.1.311.minus.as_4_3_1	npa:UCRNP2_5456	K14565	nucleolar protein 58	ko03008
comp139018_c0_seq1.1.413.minus.as_6_2_1	pfj:MYCFIDRAFT_57358	K09580	protein disulfide-isomerase A1 [EC:5.3.4.1]	ko04141
comp139166_c0_seq1.1.383.minus.as_6_1_1	mpr:MPER_05004	K03113	translation initiation factor 1	ko03013
comp139168_c0_seq1.66.448.minus.as_6_2_1	pno:SNOG_13070	K19791	iron transport multicopper oxidase	-
comp13923_c0_seq1.1.340.minus.as_6_2_1	bor:COCMIDRAFT_30591	K03858	phosphatidylinositol glycan, class H	ko00563
comp139244_c0_seq1.1.409.minus.as_5_3_1	pte:PTT_17905	K03549	KUP system potassium uptake protein	-
comp139293_c0_seq1.1.337.minus.as_6_3_1	pagc:BEE12_14730	K07169	FHA domain-containing protein	-
comp13931_c0_seq1.1.290.minus.as_6_1_1	bsc:COCSADRAFT_40451	K01598	phosphopantothenoylcysteine decarboxylase [EC:4.1.1.36]	ko00770
comp13931_c0_seq1.1.657.minus.as_6_2_1	bor:COCMIDRAFT_38168	K20989	urea-proton symporter	-
comp13933_c0_seq1.42.596.minus.as_1_2_1	pno:SNOG_14075	K17770	mitochondrial import receptor subunit TOM20	-
comp13933_c0_seq1.58.1675.minus.as_4_2_1	pte:PTT_14232	K01679	fumarate hydratase, class II [EC:4.2.1.2]	ko00020,ko00620,ko00720,ko01200,ko05200,ko05211
comp13941_c0_seq1.1.552.minus.as_6_1_1	bsc:COCSADRAFT_278793	K20286	TATA element modulatory factor	-
comp139422_c0_seq1.1.361.minus.as_6_2_1	bsc:COCSADRAFT_34708	K14403	cleavage and polyadenylation specificity factor subunit 3 [EC:3.1.27.-]	ko03015
comp13945_c0_seq1.1.180.minus.as_3_3_1	pte:PTT_07786	K09553	stress-induced-phosphoprotein 1	ko05020
comp13948_c0_seq1.1.412.minus.as_5_3_1	bor:COCMIDRAFT_101188	K14768	U3 small nucleolar RNA-associated protein 7	-
comp13956_c0_seq1.1.138.minus.as_6_1_1	ztr:MYCGRDRAFT_99193	K14563	rRNA 2'-O-methyltransferase fibrillarin [EC:2.1.1.-]	ko03008
comp139561_c0_seq1.1.383.minus.as_6_2_1	npa:UCRNP2_9722	K03028	26S proteasome regulatory subunit N1	ko03050,ko05169
comp139581_c0_seq1.1.341.minus.as_1_2_1	bsc:COCSADRAFT_37855	K07374	tubulin alpha	ko04145,ko04210,ko04530,ko04540,ko05130
comp13959_c0_seq1.1.349.minus.as_6_1_1	pfj:MYCFIDRAFT_49947	K05757	actin related protein 2/3 complex, subunit 1A/1B	ko04144,ko04666,ko04810,ko05100,ko05130,ko05131,ko05132
comp139591_c0_seq1.1.317.minus.as_4_3_1	npa:UCRNP2_5775	K00844	hexokinase [EC:2.7.1.1]	ko00010,ko00051,ko00052,ko00500,ko00520,ko00521,ko00524,ko01200,ko04066,ko04910,ko04930,ko04973,ko05230
comp139647_c0_seq1.1.333.minus.as_6_2_1	pfj:MYCFIDRAFT_133838	K00864	glycerol kinase [EC:2.7.1.30]	ko00561,ko03320,ko04626
comp13965_c0_seq1.1.802.minus.as_1_2_1	pno:SNOG_04245	K01955	carbamoyl-phosphate synthase large subunit [EC:6.3.5.5]	ko00240,ko00250
comp139710_c0_seq1.1.474.minus.as_6_2_1	pte:PTT_18821	K00809	deoxyhypusine synthase [EC:2.5.1.46]	-
comp139725_c0_seq1.1.646.minus.as_6_2_1	bor:COCMIDRAFT_88816	K07204	regulatory associated protein of mTOR	ko04136,ko04138,ko04140,ko04150,ko04151,ko04152,ko04211,ko04213,ko04910,ko05206
comp139737_c0_seq1.1.365.minus.as_6_2_1	bsc:COCSADRAFT_167944	K14781	ATP-dependent RNA helicase DHR2 [EC:3.6.4.13]	-
comp1398_c0_seq1.1.340.minus.as_5_3_1	pte:PTT_20251	K07407	alpha-galactosidase [EC:3.2.1.22]	ko00052,ko00561,ko00600,ko00603
comp1398_c0_seq1.1.411.minus.as_6_2_1	bze:COCCADRAFT_37674	K05531	mannan polymerase II complex MNN10 subunit [EC:2.4.1.-]	ko00513
comp139818_c0_seq1.1.355.minus.as_6_2_1	pno:SNOG_15707	K10295	F-box protein 9	-
comp13987_c0_seq1.162.609.minus.as_5_3_1	bze:COCCADRAFT_37492	K02901	large subunit ribosomal protein L27e	ko03010
comp139994_c0_seq1.1.404.minus.as_6_2_1	bze:COCCADRAFT_8611	K10610	DNA damage-binding protein 1	ko03420,ko04120,ko05161,ko05203
comp14000_c0_seq1.1.292.minus.as_6_1_1	bor:COCMIDRAFT_30049	K15183	RNA polymerase II elongation factor ELL	-
comp140017_c0_seq1.1.338.minus.as_5_3_1	pte:PTT_13381	K10392	kinesin family member 1	-
comp14004_c0_seq1.58.354.minus.as_6_1_1	bcom:BAUCODRAFT_37158	K18102	L-galactonate dehydratase [EC:4.2.1.146]	ko00040
comp14004_c0_seq2.58.526.minus.as_6_1_1	bcom:BAUCODRAFT_37158	K18102	L-galactonate dehydratase [EC:4.2.1.146]	ko00040
comp140048_c0_seq1.1.470.minus.as_5_1_1	ngl:RG1141_CH13380	K03320	ammonium transporter, Amt family	-
comp14006_c0_seq1.1.682.minus.as_6_1_1	bze:COCCADRAFT_109634	K17765	mitochondrial distribution and morphology protein 12	ko04139
comp140135_c0_seq1.1.301.minus.as_6_3_1	pno:SNOG_14177	K03448	MFS transporter, ACS family, pantothenate transporter	-
comp14014_c0_seq1.1.353.minus.as_6_1_1	bze:COCCADRAFT_35329	K14777	ATP-dependent RNA helicase DDX47/RRP3 [EC:3.6.4.13]	-
comp140159_c0_seq1.38.538.plus.as_6_2_1	ppl:POSPLDRAFT_40171	K03457	nucleobase:cation symporter-1, NCS1 family	-
comp140160_c0_seq1.1.390.minus.as_6_2_1	bsc:COCSADRAFT_129494	K15264	25S rRNA (cytosine2278-C5)-methyltransferase [EC:2.1.1.311]	-
comp140163_c0_seq1.1.320.minus.as_6_2_1	npa:UCRNP2_10407	K03934	NADH dehydrogenase (ubiquinone) Fe-S protein 1 [EC:1.6.5.3 1.6.99.3]	ko00190,ko04723,ko04932,ko05010,ko05012,ko05016
comp14017_c0_seq1.1.624.minus.as_6_3_1	pte:PTT_17695	K17983	sensitive to high expression protein 9, mitochondrial	-
comp1402_c0_seq1.1.305.minus.as_2_3_1	bze:COCCADRAFT_932	K16261	yeast amino acid transporter	-
comp14028_c0_seq1.1.536.minus.as_6_2_1	bsc:COCSADRAFT_121006	K16342	cytosolic phospholipase A2 [EC:3.1.1.4]	ko00564,ko00565,ko00590,ko00591,ko00592,ko04010,ko04014,ko04072,ko04270,ko04370,ko04611,ko04664,ko04724,ko04726,ko04730,ko04750,ko04912,ko04913,ko04921,ko05231
comp14031_c0_seq1.1.530.minus.as_6_1_1	pte:PTT_17691	K14840	nucleolar protein 53	ko05168
comp140350_c0_seq1.1.342.minus.as_6_2_1	pte:PTT_19873	K10858	DNA mismatch repair protein PMS2	ko03430,ko03460
comp14037_c0_seq1.168.530.plus.as_6_2_1	pno:SNOG_07099	K10739	replication factor A2	ko03030,ko03420,ko03430,ko03440,ko03460
comp140392_c0_seq1.1.329.minus.as_6_2_1	pfj:MYCFIDRAFT_160086	K01876	aspartyl-tRNA synthetase [EC:6.1.1.12]	ko00970
comp1405_c0_seq1.1.151.minus.as_6_2_1	npa:UCRNP2_2314	K01808	ribose 5-phosphate isomerase B [EC:5.3.1.6]	ko00030,ko00051,ko00710,ko01200,ko01230
comp140508_c0_seq1.12.320.plus.as_6_2_1	npa:UCRNP2_7885	K01638	malate synthase [EC:2.3.3.9]	ko00620,ko00630,ko01200
comp14051_c0_seq1.1.1042.minus.as_6_2_1	npa:UCRNP2_4104	K16261	yeast amino acid transporter	-
comp140515_c0_seq1.1.345.minus.as_6_2_1	pte:PTT_04320	K14963	COMPASS component SWD3	-
comp14054_c0_seq1.1.315.minus.as_6_1_1	bsc:COCSADRAFT_39164	K10849	DNA excision repair protein ERCC-1	ko01524,ko03420,ko03460
comp140555_c0_seq1.1.304.minus.as_5_1_1	bsd:BLASA_2624	K00281	glycine dehydrogenase [EC:1.4.4.2]	ko00260,ko00630,ko01200
comp14062_c0_seq1.1.273.minus.as_6_1_1	bor:COCMIDRAFT_34080	K18184	cytochrome c oxidase assembly protein subunit 20	-
comp14062_c0_seq1.1.319.minus.as_6_2_1	pno:SNOG_16038	K01530	phospholipid-translocating ATPase [EC:3.6.3.1]	-
comp140658_c0_seq1.1.434.minus.as_4_3_1	npa:UCRNP2_1294	K17877	nitrite reductase (NAD(P)H) [EC:1.7.1.4]	ko00910
comp140665_c0_seq1.1.361.minus.as_6_2_1	npa:UCRNP2_8924	K11129	H/ACA ribonucleoprotein complex subunit 2	ko03008
comp140683_c0_seq1.1.330.minus.as_6_2_1	pno:SNOG_07437	K07112	uncharacterized protein	-
comp140750_c0_seq1.1.319.minus.as_6_2_1	bor:COCMIDRAFT_23278	K15463	tRNA A64-2'-O-ribosylphosphate transferase [EC:2.4.2.-]	-
comp14082_c0_seq1.70.707.minus.as_6_1_1	adl:AURDEDRAFT_111632	K00033	6-phosphogluconate dehydrogenase [EC:1.1.1.44 1.1.1.343]	ko00030,ko00480,ko01200
comp140830_c0_seq1.1.321.minus.as_6_2_1	pno:SNOG_14090	K08333	phosphoinositide-3-kinase, regulatory subunit 4 [EC:2.7.11.1]	ko04136,ko04138,ko04140,ko04371
comp14088_c0_seq1.1.401.minus.as_5_3_1	pte:PTT_18203	K08900	mitochondrial chaperone BCS1	-
comp14089_c0_seq1.1.393.minus.as_5_3_1	bze:COCCADRAFT_4781	K07407	alpha-galactosidase [EC:3.2.1.22]	ko00052,ko00561,ko00600,ko00603
comp140977_c0_seq1.1.300.minus.as_6_2_1	npa:UCRNP2_7866	K16261	yeast amino acid transporter	-
comp141094_c0_seq1.1.301.minus.as_6_1_1	bsc:COCSADRAFT_179423	K11322	enhancer of polycomb-like protein	-
comp14113_c0_seq1.1.1269.minus.as_6_1_1	bsc:COCSADRAFT_79408	K06902	MFS transporter, UMF1 family	ko04138
comp141134_c0_seq1.1.378.minus.as_6_4_1	npa:UCRNP2_6185	K03283	heat shock 70kDa protein 1/8	ko03040,ko04010,ko04141,ko04144,ko04213,ko04612,ko04915,ko05134,ko05145,ko05162,ko05164,ko05169
comp14117_c0_seq1.1.539.minus.as_6_1_1	pte:PTT_16420	K15015	solute carrier family 32 (vesicular inhibitory amino acid transporter)	ko04721,ko04723,ko04727,ko05032,ko05033
comp14117_c1_seq1.87.481.minus.as_6_1_1	pte:PTT_16420	K15015	solute carrier family 32 (vesicular inhibitory amino acid transporter)	ko04721,ko04723,ko04727,ko05032,ko05033
comp141385_c0_seq1.1.387.minus.as_6_2_1	bsc:COCSADRAFT_62966	K15198	transcription factor TFIIIB component B''	-
comp14139_c0_seq1.1.380.minus.as_6_1_1	bze:COCCADRAFT_24324	K14572	midasin	ko03008
comp14154_c0_seq1.1.216.minus.as_5_3_1	bsc:COCSADRAFT_179001	K08874	transformation/transcription domain-associated protein	ko05166
comp141574_c0_seq1.1.371.minus.as_6_2_1	pte:PTT_17567	K08286	protein-serine/threonine kinase [EC:2.7.11.-]	-
comp14166_c0_seq1.131.573.minus.as_6_1_1	bze:COCCADRAFT_87186	K08339	autophagy-related protein 5	ko04136,ko04137,ko04138,ko04140,ko04211,ko04213,ko04216,ko04621,ko04622,ko05131
comp14169_c0_seq1.34.592.minus.as_6_1_1	bze:COCCADRAFT_26682	K12826	splicing factor 3A subunit 2	ko03040
comp141738_c0_seq1.1.436.minus.as_6_2_1	pno:SNOG_01515	K17944	mRNA-binding protein PUF3	-
comp141746_c0_seq1.1.419.minus.as_6_2_1	npa:UCRNP2_374	K05546	alpha 1,3-glucosidase [EC:3.2.1.84]	ko00510,ko04141
comp141782_c0_seq1.1.552.minus.as_6_1_1	bcom:BAUCODRAFT_28993	K00817	histidinol-phosphate aminotransferase [EC:2.6.1.9]	ko00340,ko00350,ko00360,ko00400,ko00401,ko00960,ko01230
comp14187_c0_seq1.1.338.minus.as_6_4_1	pno:SNOG_06213	K02936	large subunit ribosomal protein L7Ae	ko03010
comp141897_c0_seq1.50.283.plus.as_6_3_1	npa:UCRNP2_4136	K03457	nucleobase:cation symporter-1, NCS1 family	-
comp141921_c0_seq1.1.335.minus.as_6_1_1	bze:COCCADRAFT_27702	K06676	condensin complex subunit 2	ko04111
comp141939_c0_seq1.1.321.minus.as_6_1_1	ttt:THITE_2124498	K01634	sphinganine-1-phosphate aldolase [EC:4.1.2.27]	ko00600,ko04071
comp141957_c0_seq1.1.186.minus.as_6_1_1	bcom:BAUCODRAFT_116659	K01807	ribose 5-phosphate isomerase A [EC:5.3.1.6]	ko00030,ko00710,ko01200,ko01230
comp14196_c0_seq1.1.308.minus.as_3_1_1	pte:PTT_14851	K10875	DNA repair and recombination protein RAD54 and RAD54-like protein [EC:3.6.4.-]	ko03440
comp141984_c0_seq1.1.411.minus.as_5_1_1	aua:M673_08585	K06890	uncharacterized protein	-
comp142002_c0_seq1.1.369.minus.as_6_1_1	pno:SNOG_10753	K02327	DNA polymerase delta subunit 1 [EC:2.7.7.7]	ko00230,ko00240,ko03030,ko03410,ko03420,ko03430,ko03440,ko05166
comp142035_c0_seq1.1.367.minus.as_6_1_1	bcom:BAUCODRAFT_476493	K17877	nitrite reductase (NAD(P)H) [EC:1.7.1.4]	ko00910
comp14214_c0_seq1.1.327.minus.as_3_1_1	pte:PTT_06875	K11884	RNA-binding protein PNO1	-
comp142144_c0_seq1.1.391.minus.as_6_3_1	pagc:BEE12_02500	K03214	RNA methyltransferase, TrmH family [EC:2.1.1.-]	-
comp142164_c0_seq1.1.374.minus.as_6_1_1	bze:COCCADRAFT_98742	K11483	histone deacetylase HOS2 [EC:3.5.1.98]	-
comp14218_c0_seq1.1.895.minus.as_6_1_1	bcom:BAUCODRAFT_29939	K03267	peptide chain release factor subunit 3	ko03015
comp142182_c0_seq1.21.380.plus.as_5_1_1	pte:PTT_12032	K09549	prefoldin subunit 2	-
comp142185_c0_seq1.1.500.minus.as_6_2_1	npa:UCRNP2_8056	K00413	ubiquinol-cytochrome c reductase cytochrome c1 subunit	ko00190,ko02020,ko04260,ko04932,ko05010,ko05012,ko05016
comp142220_c0_seq1.1.462.minus.as_3_1_1	pte:PTT_06863	K02732	20S proteasome subunit beta 6 [EC:3.4.25.1]	ko03050
comp142274_c0_seq1.1.308.minus.as_2_2_1	gtr:GLOTRDRAFT_118450	K11872	ubiquitin carboxyl-terminal hydrolase 9/13 [EC:3.4.19.12]	-
comp14228_c0_seq1.1.343.minus.as_6_1_1	ztr:MYCGRDRAFT_105379	K11279	nucleosome assembly protein 1-like 1	-
comp14233_c0_seq1.124.338.minus.as_6_1_1	cim:CIMG_06044	K01899	succinyl-CoA synthetase alpha subunit [EC:6.2.1.4 6.2.1.5]	ko00020,ko00640,ko01200
comp142330_c0_seq1.84.412.minus.as_6_3_1	psts:E05_40480	K02948	small subunit ribosomal protein S11	ko03010
comp142331_c0_seq1.130.347.minus.as_4_3_1	pno:SNOG_14351	K13126	polyadenylate-binding protein	ko03013,ko03015,ko03018
comp142342_c0_seq1.1.350.minus.as_5_3_1	pte:PTT_08700	K12874	intron-binding protein aquarius	ko03040
comp142346_c0_seq1.1.301.minus.as_6_1_1	bsc:COCSADRAFT_149455	K02320	DNA polymerase alpha subunit A [EC:2.7.7.7]	ko00230,ko00240,ko03030
comp142374_c0_seq1.1.455.minus.as_5_1_1	aua:M673_19560	K17206	putative xylitol transport system permease protein	ko02010
comp142386_c0_seq1.1.367.minus.as_6_1_1	ztr:MYCGRDRAFT_70166	K10675	cyanide hydratase [EC:4.2.1.66]	ko00460
comp142387_c0_seq1.49.567.plus.as_6_2_1	pno:SNOG_13933	K01338	ATP-dependent Lon protease [EC:3.4.21.53]	ko04112
comp142467_c0_seq1.1.305.minus.as_6_1_1	pte:PTT_19456	K11665	DNA helicase INO80 [EC:3.6.4.12]	-
comp14247_c0_seq1.1.1297.minus.as_6_1_1	bze:COCCADRAFT_91171	K11359	transcriptional activator SPT7	-
comp1425_c0_seq1.1.515.minus.as_5_3_1	pte:PTT_17450	K03125	transcription initiation factor TFIID subunit 1	ko03022
comp14250_c0_seq1.1.822.minus.as_6_1_1	bze:COCCADRAFT_4385	K09291	nucleoprotein TPR	ko03013,ko05200,ko05216
comp142549_c0_seq1.1.413.minus.as_6_2_1	npa:UCRNP2_2618	K00276	primary-amine oxidase [EC:1.4.3.21]	ko00260,ko00350,ko00360,ko00410,ko00950,ko00960
comp142565_c0_seq1.1.358.minus.as_6_1_1	pgr:PGTG_18358	K02976	small subunit ribosomal protein S26e	ko03010
comp14263_c0_seq1.1.345.minus.as_6_2_1	npa:UCRNP2_9635	K20405	nitrogen permease regulator 2-like protein	ko04150
comp14263_c1_seq1.11.265.plus.as_6_2_1	npa:UCRNP2_9635	K20405	nitrogen permease regulator 2-like protein	ko04150
comp142667_c0_seq1.1.229.minus.as_5_1_1	mrd:Mrad2831_3382	K01695	tryptophan synthase alpha chain [EC:4.2.1.20]	ko00260,ko00400,ko01230
comp142675_c0_seq1.1.306.minus.as_6_2_1	npa:UCRNP2_2331	K01647	citrate synthase [EC:2.3.3.1]	ko00020,ko00630,ko01200,ko01210,ko01230
comp142679_c0_seq1.63.392.minus.as_6_2_1	npa:UCRNP2_7073	K01512	acylphosphatase [EC:3.6.1.7]	ko00620,ko00627
comp142709_c0_seq1.1.379.minus.as_1_2_1	pno:SNOG_13740	K14715	solute carrier family 39 (zinc transporter), member 9	-
comp14280_c0_seq1.1.308.minus.as_1_2_1	pte:PTT_07524	K00021	hydroxymethylglutaryl-CoA reductase (NADPH) [EC:1.1.1.34]	ko00900,ko04152,ko04976
comp142838_c0_seq1.1.457.minus.as_6_2_1	pno:SNOG_13767	K17678	ATP-dependent RNA helicase MRH4, mitochondrial [EC:3.6.4.13]	-
comp142849_c0_seq1.1.369.minus.as_6_1_1	lbc:LACBIDRAFT_145794	K09522	DnaJ homolog subfamily C member 2	-
comp142868_c0_seq1.1.322.minus.as_6_1_1	bcom:BAUCODRAFT_29113	K09527	DnaJ homolog subfamily C member 7	-
comp14291_c0_seq1.1.340.minus.as_6_1_1	pte:PTT_15919	K08739	DNA mismatch repair protein MLH3	ko03430
comp142926_c0_seq1.1.459.minus.as_6_3_1	pagc:BEE12_05535	K01534	Cd2+/Zn2+-exporting ATPase [EC:3.6.3.3 3.6.3.5]	-
comp142928_c0_seq1.1.448.minus.as_6_2_1	pfj:MYCFIDRAFT_47863	K12765	meiosis induction protein kinase IME2/SME1 [EC:2.7.11.1]	ko04113
comp14296_c0_seq1.1.327.minus.as_6_3_1	npa:UCRNP2_3925	K01958	pyruvate carboxylase [EC:6.4.1.1]	ko00020,ko00620,ko00720,ko01200,ko01230
comp142965_c0_seq1.1.397.minus.as_6_1_1	bsc:COCSADRAFT_136157	K15202	general transcription factor 3C polypeptide 5 (transcription factor C subunit 1)	-
comp142982_c0_seq1.1.347.minus.as_6_1_1	pfj:MYCFIDRAFT_46226	K07512	mitochondrial trans-2-enoyl-CoA reductase [EC:1.3.1.38]	ko00062,ko01212
comp143030_c0_seq1.1.317.minus.as_6_1_1	ztr:MYCGRDRAFT_98304	K09051	ATF/CREB family transcription factor	ko04011
comp143042_c0_seq1.82.318.minus.as_5_1_1	mph:MLP_15580	K06976	uncharacterized protein	-
comp143077_c0_seq1.1.317.minus.as_4_3_1	npa:UCRNP2_2755	K09831	sterol 22-desaturase [EC:1.14.19.41]	ko00100
comp14311_c0_seq1.186.823.minus.as_6_1_1	pte:PTT_09949	K07204	regulatory associated protein of mTOR	ko04136,ko04138,ko04140,ko04150,ko04151,ko04152,ko04211,ko04213,ko04910,ko05206
comp143156_c0_seq1.1.344.minus.as_6_1_1	bze:COCCADRAFT_8154	K00624	carnitine O-acetyltransferase [EC:2.3.1.7]	ko04146
comp14320_c0_seq1.1.457.minus.as_5_2_1	tmn:UCRPA7_3873	K02937	large subunit ribosomal protein L7e	ko03010
comp143303_c0_seq1.1.327.minus.as_1_2_1	bcom:BAUCODRAFT_124540	K11246	SHO1 osmosensor	ko04011
comp143452_c0_seq1.1.252.minus.as_6_2_1	pte:PTT_12482	K00480	salicylate hydroxylase [EC:1.14.13.1]	ko00621,ko00624,ko00626,ko01220
comp143467_c0_seq1.1.360.minus.as_6_1_1	pte:PTT_06702	K10592	E3 ubiquitin-protein ligase HUWE1 [EC:2.3.2.26]	ko04120
comp143497_c0_seq1.1.352.minus.as_6_2_1	dsq:DICSQDRAFT_88574	K00706	1,3-beta-glucan synthase [EC:2.4.1.34]	ko00500,ko04011
comp14353_c0_seq1.150.623.minus.as_2_1_1	bor:COCMIDRAFT_30467	K03627	putative transcription factor	-
comp143641_c0_seq1.1.549.minus.as_6_1_1	pfj:MYCFIDRAFT_114686	K17987	next to BRCA1 gene 1 protein	ko04137
comp143683_c0_seq1.35.386.minus.as_6_1_1	pte:PTT_18122	K03353	anaphase-promoting complex subunit 6	ko04110,ko04111,ko04113,ko04114,ko04120,ko04914,ko05166
comp1438_c0_seq1.1.302.minus.as_3_1_1	pno:SNOG_11587	K19366	spartin	ko04144
comp143874_c0_seq1.1.493.minus.as_6_2_1	pte:PTT_10778	K14300	nuclear pore complex protein Nup133	ko03013
comp14391_c0_seq1.65.1269.minus.as_5_3_1	pte:PTT_18604	K01785	aldose 1-epimerase [EC:5.1.3.3]	ko00010,ko00052
comp14393_c0_seq1.251.1578.minus.as_6_1_1	bze:COCCADRAFT_2018	K11493	regulator of chromosome condensation	-
comp14410_c0_seq1.1.744.minus.as_6_1_1	pte:PTT_06566	K10437	phenylacetate 2-hydroxylase [EC:1.14.13.-]	ko00360,ko00643
comp144109_c0_seq1.1.354.minus.as_6_1_1	pfj:MYCFIDRAFT_129912	K01480	agmatinase [EC:3.5.3.11]	ko00330
comp144128_c0_seq1.29.391.plus.as_6_1_1	pno:SNOG_10201	K01613	phosphatidylserine decarboxylase [EC:4.1.1.65]	ko00564
comp14419_c0_seq1.1.1139.minus.as_6_2_1	npa:UCRNP2_8060	K16261	yeast amino acid transporter	-
comp144354_c0_seq1.1.391.minus.as_6_1_1	act:ACLA_034660	K12176	COP9 signalosome complex subunit 2	-
comp14441_c0_seq1.99.1220.plus.as_4_2_1	bor:COCMIDRAFT_40301	K01626	3-deoxy-7-phosphoheptulonate synthase [EC:2.5.1.54]	ko00400,ko01230,ko02024
comp144425_c0_seq1.1.342.minus.as_6_1_1	pfj:MYCFIDRAFT_42029	K00749	alpha-1,3-glucan synthase [EC:2.4.1.183]	-
comp144456_c0_seq1.1.521.minus.as_6_2_1	npa:UCRNP2_6550	K00927	phosphoglycerate kinase [EC:2.7.2.3]	ko00010,ko00710,ko01200,ko01230
comp144463_c0_seq1.1.448.minus.as_5_1_1	mes:Meso_0182	K03601	exodeoxyribonuclease VII large subunit [EC:3.1.11.6]	ko03430
comp144465_c0_seq1.1.333.minus.as_6_5_1	pte:PTT_14468	K03235	elongation factor 3	-
comp144540_c0_seq1.6.311.plus.as_6_2_1	pte:PTT_08728	K14802	phospholipid-transporting ATPase [EC:3.6.3.1]	-
comp144578_c0_seq1.1.384.minus.as_6_1_1	pte:PTT_11323	K05546	alpha 1,3-glucosidase [EC:3.2.1.84]	ko00510,ko04141
comp14463_c0_seq1.1.330.minus.as_6_2_1	bor:COCMIDRAFT_25241	K17790	mitochondrial import inner membrane translocase subunit TIM22	-
comp144702_c0_seq1.1.409.minus.as_6_2_1	bze:COCCADRAFT_3946	K09191	general transcription factor IIIA	-
comp144816_c0_seq1.1.326.minus.as_1_2_1	ztr:MYCGRDRAFT_43283	K06670	cohesin complex subunit SCC1	ko04110,ko04111
comp144818_c0_seq1.1.481.minus.as_6_2_1	pte:PTT_15971	K15160	mediator of RNA polymerase II transcription subunit 16, fungi type	-
comp144823_c0_seq1.1.243.minus.as_6_1_1	pte:PTT_14832	K03033	26S proteasome regulatory subunit N3	ko03050,ko05169
comp14486_c0_seq1.1.329.minus.as_5_1_1	mrd:Mrad2831_4928	K00426	cytochrome d ubiquinol oxidase subunit II [EC:1.10.3.14]	ko00190,ko02020
comp144896_c0_seq1.1.361.minus.as_1_2_1	pfj:MYCFIDRAFT_49819	K07297	adiponectin receptor	ko04152,ko04211,ko04920,ko04932
comp14491_c0_seq1.1.413.minus.as_4_2_1	pte:PTT_06578	K20359	PRA1 family protein 1	-
comp14491_c0_seq1.298.1893.minus.as_6_2_1	pte:PTT_18051	K19030	6-phosphofructo-2-kinase / fructose-2,6-biphosphatase 4 [EC:2.7.1.105 3.1.3.46]	ko00051,ko04152
comp144924_c0_seq1.1.364.minus.as_5_1_1	mex:Mext_2357	K05396	D-cysteine desulfhydrase [EC:4.4.1.15]	ko00270
comp144968_c0_seq1.1.312.minus.as_6_2_1	bze:COCCADRAFT_109634	K17765	mitochondrial distribution and morphology protein 12	ko04139
comp145086_c0_seq1.110.346.minus.as_6_2_1	pte:PTT_07870	K09518	DnaJ homolog subfamily B member 12	ko04141
comp14509_c0_seq1.1.395.minus.as_6_1_1	pte:PTT_11475	K02830	cell cycle checkpoint protein [EC:3.1.11.2]	ko04111,ko04113
comp145094_c0_seq1.1.372.minus.as_6_1_1	pfj:MYCFIDRAFT_140451	K00029	malate dehydrogenase (oxaloacetate-decarboxylating)(NADP+) [EC:1.1.1.40]	ko00620,ko00710,ko01200
comp145109_c0_seq1.2.232.plus.as_6_2_1	npa:UCRNP2_7715	K17260	actin-related protein 2	ko04138,ko04530
comp14516_c0_seq1.253.2389.minus.as_6_1_1	bze:COCCADRAFT_105158	K00276	primary-amine oxidase [EC:1.4.3.21]	ko00260,ko00350,ko00360,ko00410,ko00950,ko00960
comp14518_c0_seq1.1007.1499.minus.as_6_1_1	pte:PTT_05982	K11684	bromodomain-containing factor 1	-
comp145205_c0_seq1.1.317.minus.as_6_1_1	pgu:PGUG_05204	K01469	5-oxoprolinase (ATP-hydrolysing) [EC:3.5.2.9]	ko00480
comp145207_c0_seq1.1.391.minus.as_6_2_1	pte:PTT_13137	K01115	phospholipase D1/2 [EC:3.1.4.4]	ko00564,ko00565,ko04014,ko04024,ko04071,ko04072,ko04144,ko04666,ko04724,ko04912,ko05231
comp145320_c0_seq1.1.578.minus.as_6_2_1	cgi:CGB_H1710W	K02147	V-type H+-transporting ATPase subunit B	ko00190,ko04145,ko04150,ko04721,ko04966,ko05110,ko05120,ko05323
comp145336_c0_seq1.1.502.minus.as_6_2_1	pte:PTT_10741	K15440	tRNA-specific adenosine deaminase 1 [EC:3.5.4.34]	-
comp145341_c0_seq1.1.318.minus.as_5_1_1	bze:COCCADRAFT_96167	K02516	type II protein arginine methyltransferase [EC:2.1.1.320]	ko03013,ko04011,ko04111
comp14535_c0_seq1.147.1520.plus.as_6_1_1	bor:COCMIDRAFT_91665	K08764	sterol carrier protein 2 [EC:2.3.1.176]	ko00120,ko03320,ko04146
comp145350_c0_seq1.1.351.minus.as_6_1_1	pbn:PADG_02525	K12175	COP9 signalosome complex subunit 1	-
comp145359_c0_seq1.1.323.minus.as_6_1_1	bze:COCCADRAFT_1456	K14530	ribonucleases P/MRP protein subunit RPP40 [EC:3.1.26.5]	ko03008,ko03013
comp145395_c0_seq1.146.398.minus.as_6_2_1	pno:SNOG_16087	K06902	MFS transporter, UMF1 family	ko04138
comp14542_c0_seq1.124.831.plus.as_6_1_1	pte:PTT_02318	K12620	U6 snRNA-associated Sm-like protein LSm1	ko03018
comp145433_c0_seq1.1.582.minus.as_6_1_1	ela:UCREL1_9722	K19069	cellobiose dehydrogenase (acceptor) [EC:1.1.99.18]	-
comp145447_c0_seq1.1.432.minus.as_6_2_1	npa:UCRNP2_8547	K03457	nucleobase:cation symporter-1, NCS1 family	-
comp1455_c0_seq1.1.315.minus.as_6_1_1	pfj:MYCFIDRAFT_31950	K02202	cyclin-dependent kinase 7 [EC:2.7.11.22 2.7.11.23]	ko03022,ko03420,ko04110
comp14557_c0_seq1.268.1180.minus.as_5_3_1	abp:AGABI1DRAFT115318	K18576	xyloglucan-specific endo-beta-1,4-glucanase [EC:3.2.1.151]	-
comp145587_c0_seq1.1.374.minus.as_6_2_1	pno:SNOG_13016	K03136	transcription initiation factor TFIIE subunit alpha	ko03022,ko05169,ko05203
comp145602_c0_seq1.1.303.minus.as_6_1_1	bcom:BAUCODRAFT_35385	K05543	tRNA-dihydrouridine synthase 2 [EC:1.3.1.91]	-
comp145613_c0_seq1.1.335.minus.as_6_5_1	pno:SNOG_01569	K01199	glucan endo-1,3-beta-D-glucosidase [EC:3.2.1.39]	ko00500
comp145649_c0_seq1.1.408.minus.as_6_2_1	npa:UCRNP2_3121	K14290	exportin-1	ko03008,ko03013,ko04013,ko05164,ko05166,ko05169
comp145656_c0_seq1.1.265.minus.as_6_1_1	nhe:NECHADRAFT_79417	K03014	DNA-directed RNA polymerases I, II, and III subunit RPABC2	ko00230,ko00240,ko03020,ko04623,ko05016,ko05169
comp145665_c0_seq1.1.371.minus.as_6_2_1	bze:COCCADRAFT_97800	K19562	bifunctional dethiobiotin synthetase / adenosylmethionine---8-amino-7-oxononanoate aminotransferase [EC:6.3.3.3 2.6.1.62]	ko00780
comp145702_c0_seq1.1.347.minus.as_6_1_1	pte:PTT_18804	K06111	exocyst complex component 4	-
comp145723_c0_seq1.1.508.minus.as_6_1_1	bcom:BAUCODRAFT_152186	K03028	26S proteasome regulatory subunit N1	ko03050,ko05169
comp14575_c1_seq1.1.418.minus.as_5_3_1	bze:COCCADRAFT_101489	K03010	DNA-directed RNA polymerase II subunit RPB2 [EC:2.7.7.6]	ko00230,ko00240,ko03020,ko05016,ko05169
comp145775_c0_seq1.1.395.minus.as_6_2_1	aor:AOR_1_1326014	K09246	arginine metabolism regulation protein II	-
comp14579_c0_seq1.104.2651.minus.as_6_1_1	pte:PTT_19520	K01705	homoaconitate hydratase [EC:4.2.1.36]	ko00300,ko01210,ko01230
comp145800_c0_seq1.1.445.minus.as_6_2_1	npa:UCRNP2_8007	K17724	aconitate decarboxylase [EC:4.1.1.6]	ko00660
comp145817_c0_seq1.1.320.minus.as_6_2_1	pte:PTT_07839	K15202	general transcription factor 3C polypeptide 5 (transcription factor C subunit 1)	-
comp145820_c0_seq1.1.315.minus.as_6_2_1	npa:UCRNP2_9563	K00626	acetyl-CoA C-acetyltransferase [EC:2.3.1.9]	ko00071,ko00072,ko00280,ko00310,ko00362,ko00380,ko00620,ko00630,ko00640,ko00650,ko00720,ko00900,ko01200,ko01212,ko02020
comp14585_c0_seq1.62.1546.minus.as_6_1_1	bsc:COCSADRAFT_134154	K08176	MFS transporter, PHS family, inorganic phosphate transporter	-
comp145878_c0_seq1.1.395.minus.as_6_2_1	bze:COCCADRAFT_81612	K05349	beta-glucosidase [EC:3.2.1.21]	ko00460,ko00500,ko00940
comp145943_c0_seq1.1.313.minus.as_6_2_1	npa:UCRNP2_2334	K03235	elongation factor 3	-
comp146027_c0_seq1.1.355.minus.as_6_2_1	pno:SNOG_01217	K16536	protein HOOK3	-
comp146076_c0_seq1.1.315.minus.as_6_2_1	bze:COCCADRAFT_6181	K08681	5'-phosphate synthase pdxT subunit [EC:4.3.3.6]	ko00750
comp146094_c0_seq1.74.388.plus.as_6_2_1	pno:SNOG_01925	K07943	ADP-ribosylation factor-like protein 2	-
comp146111_c0_seq1.1.324.minus.as_6_2_1	bcom:BAUCODRAFT_154694	K14572	midasin	ko03008
comp146196_c0_seq1.1.313.minus.as_6_1_1	ssl:SS1G_13922	K01279	tripeptidyl-peptidase I [EC:3.4.14.9]	ko04142
comp146250_c0_seq1.1.507.minus.as_6_1_1	pte:PTT_18334	K08287	dual-specificity kinase [EC:2.7.12.1]	-
comp14627_c0_seq1.224.1292.minus.as_6_1_1	bor:COCMIDRAFT_598	K02180	cell cycle arrest protein BUB3	ko04110,ko04111,ko05166
comp146311_c0_seq1.1.313.minus.as_6_2_1	pte:PTT_15519	K15272	solute carrier family 35 (UDP-sugar transporter), member A1/2/3	-
comp14633_c0_seq1.217.744.minus.as_6_1_1	bsc:COCSADRAFT_194481	K12626	U6 snRNA-associated Sm-like protein LSm7	ko03018,ko03040
comp14635_c0_seq1.188.893.minus.as_6_1_1	bsc:COCSADRAFT_232609	K02948	small subunit ribosomal protein S11	ko03010
comp14639_c0_seq1.74.808.plus.as_6_1_1	pte:PTT_12593	K04569	copper chaperone for superoxide dismutase	ko05014
comp14639_c0_seq1.81.492.minus.as_4_2_1	pte:PTT_13106	K02141	F-type H+-transporting ATPase subunit h	ko00190
comp146395_c0_seq1.1.301.minus.as_6_2_1	bsc:COCSADRAFT_182878	K08900	mitochondrial chaperone BCS1	-
comp146484_c0_seq1.1.317.minus.as_6_1_1	bcom:BAUCODRAFT_26640	K14454	aspartate aminotransferase, cytoplasmic [EC:2.6.1.1]	ko00220,ko00250,ko00270,ko00330,ko00350,ko00360,ko00400,ko00710,ko00950,ko00960,ko01200,ko01210,ko01230
comp14649_c0_seq1.178.529.minus.as_6_1_1	dsq:DICSQDRAFT_144721	K02917	large subunit ribosomal protein L35Ae	ko03010
comp146493_c0_seq1.1.301.minus.as_6_2_1	lbc:LACBIDRAFT_246766	K15731	carboxy-terminal domain RNA polymerase II polypeptide A small phosphatase [EC:3.1.3.16]	-
comp146534_c0_seq1.1.357.minus.as_1_2_1	bze:COCCADRAFT_36694	K11231	osomolarity two-component system, sensor histidine kinase SLN1 [EC:2.7.13.3]	ko02020,ko04011,ko04139
comp146546_c0_seq1.1.428.minus.as_4_1_1	psk:U771_11620	K10439	ribose transport system substrate-binding protein	ko02010,ko02030
comp146642_c0_seq1.1.461.minus.as_1_2_1	nhe:NECHADRAFT_93193	K01278	dipeptidyl-peptidase 4 [EC:3.4.14.5]	ko04974
comp146679_c0_seq1.1.303.minus.as_6_1_1	pfj:MYCFIDRAFT_86792	K03253	translation initiation factor 3 subunit B	ko03013
comp14670_c0_seq1.223.1500.plus.as_6_1_1	pte:PTT_19521	K00831	phosphoserine aminotransferase [EC:2.6.1.52]	ko00260,ko00680,ko00750,ko01200,ko01230
comp146700_c0_seq1.1.333.minus.as_6_2_1	tms:TREMEDRAFT_71889	K03253	translation initiation factor 3 subunit B	ko03013
comp14673_c0_seq1.1.253.minus.as_5_2_1	mgr:MGG_04438	K07937	ADP-ribosylation factor 1	ko04072,ko04144,ko05110,ko05134
comp14683_c0_seq1.68.475.plus.as_6_1_1	cgi:CGB_D7490W	K02974	small subunit ribosomal protein S24e	ko03010
comp14688_c0_seq1.1.330.minus.as_6_2_1	ztr:MYCGRDRAFT_98331	K03781	catalase [EC:1.11.1.6]	ko00380,ko00630,ko01200,ko04011,ko04016,ko04068,ko04146,ko04211,ko04212,ko04213,ko05014
comp146922_c0_seq1.1.640.minus.as_6_2_1	npa:UCRNP2_10407	K03934	NADH dehydrogenase (ubiquinone) Fe-S protein 1 [EC:1.6.5.3 1.6.99.3]	ko00190,ko04723,ko04932,ko05010,ko05012,ko05016
comp1470_c0_seq1.1.318.minus.as_6_1_1	bor:COCMIDRAFT_5734	K18468	vacuolar protein sorting-associated protein 35	ko04144
comp14704_c0_seq1.701.1219.plus.as_6_1_1	bor:COCMIDRAFT_37860	K01808	ribose 5-phosphate isomerase B [EC:5.3.1.6]	ko00030,ko00051,ko00710,ko01200,ko01230
comp14705_c0_seq1.714.1742.minus.as_6_1_1	pte:PTT_12537	K07555	ATP synthase mitochondrial F1 complex assembly factor 1	-
comp1471_c0_seq1.1.421.minus.as_6_2_1	pte:PTT_09949	K07204	regulatory associated protein of mTOR	ko04136,ko04138,ko04140,ko04150,ko04151,ko04152,ko04211,ko04213,ko04910,ko05206
comp147104_c0_seq1.1.407.minus.as_6_2_1	bor:COCMIDRAFT_81700	K21451	xylanolytic transcriptional activator XlnR	-
comp147124_c0_seq1.1.371.minus.as_5_1_1	mmar:MODMU_0089	K00059	3-oxoacyl-[acyl-carrier protein] reductase [EC:1.1.1.100]	ko00061,ko00780,ko01040,ko01212
comp147179_c0_seq1.165.635.minus.as_6_2_1	pno:SNOG_10731	K10389	tubulin gamma	-
comp147206_c0_seq1.1.308.minus.as_6_2_1	npa:UCRNP2_3111	K01183	chitinase [EC:3.2.1.14]	ko00520
comp14721_c0_seq1.128.730.plus.as_6_1_1	pte:PTT_10937	K18467	vacuolar protein sorting-associated protein 29	ko04144
comp147212_c0_seq1.1.324.minus.as_6_2_1	pno:SNOG_09939	K15289	solute carrier family 35, member F5	-
comp147331_c0_seq1.1.343.minus.as_6_2_1	npa:UCRNP2_2671	K00602	phosphoribosylaminoimidazolecarboxamide formyltransferase / IMP cyclohydrolase [EC:2.1.2.3 3.5.4.10]	ko00230,ko00670,ko01523
comp147360_c0_seq1.1.391.minus.as_6_2_1	npa:UCRNP2_8501	K03457	nucleobase:cation symporter-1, NCS1 family	-
comp147363_c0_seq1.1.359.minus.as_6_2_1	npa:UCRNP2_4847	K03006	DNA-directed RNA polymerase II subunit RPB1 [EC:2.7.7.6]	ko00230,ko00240,ko03020,ko05016,ko05168,ko05169
comp147442_c0_seq1.24.320.minus.as_1_2_1	bcom:BAUCODRAFT_29215	K01858	myo-inositol-1-phosphate synthase [EC:5.5.1.4]	ko00521,ko00562
comp14748_c0_seq1.322.1827.minus.as_6_1_1	bsc:COCSADRAFT_159481	K00129	aldehyde dehydrogenase (NAD(P)+) [EC:1.2.1.5]	ko00010,ko00340,ko00350,ko00360,ko00410,ko00980,ko00982,ko05204
comp147492_c0_seq1.31.420.plus.as_6_1_1	bor:COCMIDRAFT_106770	K11429	histone-lysine N-methyltransferase SUV420H [EC:2.1.1.43]	ko00310
comp147502_c0_seq1.1.301.minus.as_4_2_1	pte:PTT_07143	K15923	alpha-L-fucosidase 2 [EC:3.2.1.51]	ko00511
comp147579_c0_seq1.1.384.minus.as_6_2_1	npa:UCRNP2_3071	K06699	proteasome activator subunit 4	ko03050
comp14760_c0_seq1.1.2108.minus.as_6_1_1	bze:COCCADRAFT_89278	K14521	N-acetyltransferase 10 [EC:2.3.1.-]	ko03008
comp147724_c0_seq1.1.397.minus.as_4_2_1	pte:PTT_14299	K15304	Ran-binding protein 3	ko05166
comp147765_c0_seq1.1.323.minus.as_6_1_1	bcom:BAUCODRAFT_36199	K11262	acetyl-CoA carboxylase / biotin carboxylase 1 [EC:6.4.1.2 6.3.4.14]	ko00061,ko00254,ko00620,ko00640,ko01212,ko04152,ko04910,ko04922
comp1478_c0_seq1.1.320.minus.as_5_2_1	tmn:UCRPA7_7693	K02141	F-type H+-transporting ATPase subunit h	ko00190
comp1478_c0_seq2.1.421.minus.as_5_2_1	tmn:UCRPA7_7693	K02141	F-type H+-transporting ATPase subunit h	ko00190
comp147827_c0_seq1.1.477.minus.as_6_2_1	pno:SNOG_00833	K08737	DNA mismatch repair protein MSH6	ko01524,ko03430,ko05200,ko05210
comp14786_c0_seq1.1.309.minus.as_1_2_1	act:ACLA_081870	K01610	phosphoenolpyruvate carboxykinase (ATP) [EC:4.1.1.49]	ko00010,ko00020,ko00620,ko00710,ko01200
comp147924_c0_seq1.1.334.minus.as_6_1_1	gtr:GLOTRDRAFT_77024	K15437	aminoacyl tRNA synthase complex-interacting multifunctional protein 1	-
comp147982_c0_seq1.1.318.minus.as_6_2_1	pte:PTT_17719	K15451	tRNA wybutosine-synthesizing protein 4 [EC:2.1.1.290 2.3.1.231]	-
comp14806_c0_seq1.1.534.minus.as_4_3_1	pno:SNOG_14228	K01784	UDP-glucose 4-epimerase [EC:5.1.3.2]	ko00052,ko00520
comp148183_c0_seq1.1.382.minus.as_6_2_1	npa:UCRNP2_6981	K13343	peroxin-14	ko04146
comp14827_c0_seq1.197.496.plus.as_6_1_1	pte:PTT_17480	K03965	NADH dehydrogenase (ubiquinone) 1 beta subcomplex subunit 9	ko00190,ko04723,ko04932,ko05010,ko05012,ko05016
comp148331_c0_seq1.1.306.minus.as_1_2_1	ztr:MYCGRDRAFT_108151	K00698	chitin synthase [EC:2.4.1.16]	ko00520
comp148360_c0_seq1.1.426.minus.as_4_3_1	bcom:BAUCODRAFT_544699	K07034	uncharacterized protein	-
comp14838_c0_seq1.67.588.minus.as_5_3_1	pte:PTT_14218	K07953	GTP-binding protein SAR1 [EC:3.6.5.-]	ko04141,ko05134
comp148383_c0_seq1.1.855.minus.as_6_2_1	pte:PTT_08858	K12615	enhancer of mRNA-decapping protein 3	ko03018
comp14840_c0_seq1.1.325.minus.as_6_1_1	bze:COCCADRAFT_89445	K07748	sterol-4alpha-carboxylate 3-dehydrogenase (decarboxylating) [EC:1.1.1.170]	ko00100
comp14857_c0_seq1.1.154.minus.as_1_2_1	act:ACLA_049000	K02935	large subunit ribosomal protein L7/L12	ko03010
comp148591_c0_seq1.1.361.minus.as_6_3_1	pagc:BEE12_03235	K03185	2-octaprenyl-6-methoxyphenol hydroxylase [EC:1.14.13.-]	ko00130
comp14861_c0_seq1.474.1238.minus.as_6_1_1	bze:COCCADRAFT_85141	K03115	casein kinase II subunit beta	ko03008,ko04064,ko04137,ko04139,ko04310,ko04520,ko04712,ko05162,ko05168,ko05169
comp14863_c0_seq1.55.1285.minus.as_6_2_1	pte:PTT_17392	K01293	Gly-Xaa carboxypeptidase [EC:3.4.17.4]	-
comp148739_c0_seq1.61.530.minus.as_6_2_1	pte:PTT_05974	K06110	exocyst complex component 3	-
comp148749_c0_seq1.1.545.minus.as_6_2_1	npa:UCRNP2_1038	K00728	dolichyl-phosphate-mannose-protein mannosyltransferase [EC:2.4.1.109]	ko00514,ko00515
comp148754_c0_seq1.1.375.minus.as_6_2_1	bze:COCCADRAFT_97189	K11426	SET and MYND domain-containing protein	-
comp14877_c0_seq1.241.1557.minus.as_6_1_1	bze:COCCADRAFT_84816	K04713	sphinganine C4-monooxygenase [EC:1.14.18.5]	ko00600
comp14879_c0_seq1.1.594.minus.as_1_2_1	pno:SNOG_00079	K11805	WD repeat-containing protein 68	-
comp148937_c0_seq1.1.311.minus.as_1_2_1	npa:UCRNP2_7608	K06185	ATP-binding cassette, subfamily F, member 2	-
comp148937_c0_seq1.1.316.minus.as_6_2_1	bsc:COCSADRAFT_35497	K01870	isoleucyl-tRNA synthetase [EC:6.1.1.5]	ko00970
comp148979_c0_seq1.1.376.minus.as_6_2_1	ure:UREG_03772	K04348	serine/threonine-protein phosphatase 2B catalytic subunit [EC:3.1.3.16]	ko04010,ko04020,ko04022,ko04114,ko04310,ko04360,ko04370,ko04380,ko04650,ko04658,ko04659,ko04660,ko04662,ko04720,ko04724,ko04728,ko04921,ko04922,ko04924,ko05010,ko05014,ko05031,ko05152,ko05166
comp149011_c0_seq1.1.126.minus.as_6_2_1	npa:UCRNP2_3931	K00819	ornithine--oxo-acid transaminase [EC:2.6.1.13]	ko00330
comp149027_c0_seq1.1.313.minus.as_6_1_1	npa:UCRNP2_9770	K00600	glycine hydroxymethyltransferase [EC:2.1.2.1]	ko00260,ko00460,ko00630,ko00670,ko00680,ko01200,ko01230,ko01523
comp149053_c0_seq1.1.304.minus.as_5_1_1	ztr:MYCGRDRAFT_70984	K14833	nucleolar complex protein 2	-
comp149102_c0_seq1.1.352.minus.as_6_2_1	pte:PTT_19802	K14834	nucleolar complex protein 3	-
comp149146_c0_seq1.1.365.minus.as_6_1_1	pte:PTT_10614	K16315	serine/threonine-protein kinase haspin [EC:2.7.11.1]	-
comp149192_c0_seq1.1.353.minus.as_1_2_1	pte:PTT_12753	K00697	trehalose 6-phosphate synthase [EC:2.4.1.15]	ko00500
comp14923_c0_seq1.1.315.minus.as_6_3_1	npa:UCRNP2_8383	K00381	sulfite reductase (NADPH) hemoprotein beta-component [EC:1.8.1.2]	ko00920
comp14926_c0_seq1.1.1163.minus.as_6_1_1	pxb:103942153	K12398	AP-3 complex subunit mu	ko04142
comp14926_c1_seq1.7.564.plus.as_6_1_1	pxb:103942153	K12398	AP-3 complex subunit mu	ko04142
comp149316_c0_seq1.46.323.minus.as_6_2_1	mgr:MGG_10957	K19788	obg-like ATPase 1	-
comp14933_c0_seq1.1.374.minus.as_1_2_1	pagc:BEE12_13660	K03286	OmpA-OmpF porin, OOP family	-
comp14936_c0_seq1.1.674.minus.as_6_1_1	bcom:BAUCODRAFT_29552	K01621	xylulose-5-phosphate/fructose-6-phosphate phosphoketolase [EC:4.1.2.9 4.1.2.22]	ko00030,ko00710
comp14936_c1_seq1.50.331.minus.as_6_1_1	ztr:MYCGRDRAFT_98369	K01621	xylulose-5-phosphate/fructose-6-phosphate phosphoketolase [EC:4.1.2.9 4.1.2.22]	ko00030,ko00710
comp149372_c0_seq1.1.384.minus.as_1_2_1	bsc:COCSADRAFT_183745	K08288	protein kinase C substrate 80K-H	ko04141
comp149379_c0_seq1.1.301.minus.as_5_1_1	masw:AM586_06620	K00982	[glutamine synthetase] adenylyltransferase / [glutamine synthetase]-adenylyl-L-tyrosine phosphorylase [EC:2.7.7.42 2.7.7.89]	-
comp14942_c0_seq1.1.1369.minus.as_6_1_1	pte:PTT_17729	K09704	uncharacterized protein	-
comp14947_c0_seq1.117.1072.minus.as_6_2_1	bsc:COCSADRAFT_129471	K05610	ubiquitin carboxyl-terminal hydrolase L5 [EC:3.4.19.12]	-
comp149582_c0_seq1.1.393.minus.as_6_2_1	pno:SNOG_04637	K12815	pre-mRNA-splicing factor ATP-dependent RNA helicase DHX38/PRP16 [EC:3.6.4.13]	ko03040
comp1496_c0_seq1.155.388.minus.as_6_1_1	ani:AN7704.2	K14018	phospholipase A-2-activating protein	ko04141
comp1496_c1_seq1.1.339.minus.as_6_1_1	tve:TRV_04015	K14018	phospholipase A-2-activating protein	ko04141
comp149631_c0_seq1.1.305.minus.as_1_2_1	pno:SNOG_00976	K12176	COP9 signalosome complex subunit 2	-
comp149665_c0_seq1.1.453.minus.as_4_1_1	pte:PTT_10933	K00698	chitin synthase [EC:2.4.1.16]	ko00520
comp149705_c0_seq1.147.398.minus.as_6_2_1	tms:TREMEDRAFT_40787	K01681	aconitate hydratase [EC:4.2.1.3]	ko00020,ko00630,ko00720,ko01200,ko01210,ko01230
comp149746_c0_seq1.1.387.minus.as_6_2_1	bcom:BAUCODRAFT_348772	K11173	hydroxyacid-oxoacid transhydrogenase [EC:1.1.99.24]	-
comp14979_c0_seq1.218.1354.minus.as_6_1_1	bze:COCCADRAFT_32222	K15532	unsaturated rhamnogalacturonyl hydrolase [EC:3.2.1.172]	-
comp14987_c0_seq1.64.2784.plus.as_6_1_1	bze:COCCADRAFT_21936	K14555	U3 small nucleolar RNA-associated protein 13	ko03008
comp14994_c0_seq1.64.1068.plus.as_6_1_1	pte:PTT_17736	K00915	inositol-polyphosphate multikinase [EC:2.7.1.140 2.7.1.151]	ko00562,ko04070,ko04138
comp15002_c0_seq1.1.475.minus.as_4_3_1	npa:UCRNP2_1933	K02940	large subunit ribosomal protein L9e	ko03010
comp150085_c0_seq1.1.570.minus.as_4_3_1	npa:UCRNP2_7383	K00698	chitin synthase [EC:2.4.1.16]	ko00520
comp1501_c0_seq1.1.323.minus.as_6_1_1	val:VDBG_00793	K19932	neuronal calcium sensor 1	-
comp150132_c0_seq1.1.337.minus.as_2_2_1	pgr:PGTG_17180	K01647	citrate synthase [EC:2.3.3.1]	ko00020,ko00630,ko01200,ko01210,ko01230
comp15016_c1_seq1.1.243.minus.as_1_1_1	uma:UMAG_06450	K04739	cAMP-dependent protein kinase regulator	ko04910
comp150169_c0_seq1.1.375.minus.as_6_1_1	npa:UCRNP2_1885	K01881	prolyl-tRNA synthetase [EC:6.1.1.15]	ko00970
comp15017_c0_seq1.82.915.minus.as_6_1_1	bze:COCCADRAFT_86446	K04554	ubiquitin-conjugating enzyme E2 J2 [EC:2.3.2.23]	ko04120,ko04141,ko05012
comp150199_c0_seq1.1.849.minus.as_6_2_1	pcs:Pc20g03380	K03750	molybdopterin molybdotransferase [EC:2.10.1.1]	ko00790
comp150323_c0_seq1.1.320.minus.as_6_1_1	mbe:MBM_02174	K03004	DNA-directed RNA polymerase I subunit RPA43	ko00230,ko00240,ko03020
comp15033_c0_seq1.71.746.minus.as_6_1_1	bsc:COCSADRAFT_34064	K03939	NADH dehydrogenase (ubiquinone) Fe-S protein 6	ko00190,ko04723,ko04932,ko05010,ko05012,ko05016
comp15034_c0_seq2.330.1397.minus.as_6_1_1	pte:PTT_10964	K04441	p38 MAP kinase [EC:2.7.11.24]	ko01522,ko04010,ko04011,ko04013,ko04015,ko04068,ko04071,ko04139,ko04212,ko04261,ko04370,ko04380,ko04550,ko04611,ko04620,ko04621,ko04622,ko04624,ko04657,ko04658,ko04659,ko04660,ko04664,ko04668,ko04670,ko04722,ko04723,ko04728,ko04750,ko04912,ko04914,ko04917,ko04933,ko05014,ko05120,ko05131,ko05132,ko05133,ko05140,ko05142,ko05145,ko05152,ko05160,ko05164,ko05169,ko05205,ko05418
comp150386_c0_seq1.1.309.minus.as_4_3_1	bsc:COCSADRAFT_39837	K01624	fructose-bisphosphate aldolase, class II [EC:4.1.2.13]	ko00010,ko00030,ko00051,ko00680,ko00710,ko01200,ko01230
comp150393_c0_seq1.1.367.minus.as_4_2_1	bsc:COCSADRAFT_38990	K19357	cellulase [EC:3.2.1.4]	ko00500
comp150394_c0_seq1.1.354.minus.as_6_2_1	npa:UCRNP2_10407	K03934	NADH dehydrogenase (ubiquinone) Fe-S protein 1 [EC:1.6.5.3 1.6.99.3]	ko00190,ko04723,ko04932,ko05010,ko05012,ko05016
comp150399_c0_seq1.1.333.minus.as_1_2_1	pfj:MYCFIDRAFT_59973	K02154	V-type H+-transporting ATPase subunit a	ko00190,ko04142,ko04145,ko04721,ko04966,ko05110,ko05120,ko05152,ko05323
comp150439_c0_seq1.1.317.minus.as_1_2_1	enc:ECL_03007	K00164	2-oxoglutarate dehydrogenase E1 component [EC:1.2.4.2]	ko00020,ko00310,ko00380,ko01200
comp15044_c0_seq1.1.350.minus.as_5_1_1	rhl:LPU83_0673	K02030	polar amino acid transport system substrate-binding protein	-
comp150448_c0_seq1.49.222.minus.as_5_1_1	mnr:ACZ75_02775	K06952	uncharacterized protein	-
comp15047_c0_seq1.106.1083.minus.as_6_1_1	pte:PTT_19720	K17757	ATP-dependent NAD(P)H-hydrate dehydratase [EC:4.2.1.93]	-
comp15052_c0_seq1.1.206.minus.as_6_2_1	pte:PTT_03728	K11362	transcriptional coactivator HFI1/ADA1	-
comp15053_c0_seq1.1.381.minus.as_5_1_1	gga:419069	K02985	small subunit ribosomal protein S3e	ko03010
comp15056_c0_seq1.146.1282.minus.as_6_1_1	pte:PTT_01386	K01626	3-deoxy-7-phosphoheptulonate synthase [EC:2.5.1.54]	ko00400,ko01230,ko02024
comp150578_c0_seq1.1.373.minus.as_6_1_1	bze:COCCADRAFT_36117	K01267	aspartyl aminopeptidase [EC:3.4.11.21]	-
comp150599_c0_seq1.1.335.minus.as_6_2_1	npa:UCRNP2_8845	K01469	5-oxoprolinase (ATP-hydrolysing) [EC:3.5.2.9]	ko00480
comp15060_c0_seq1.111.1712.minus.as_6_1_1	pte:PTT_11541	K01067	acetyl-CoA hydrolase [EC:3.1.2.1]	ko00620
comp150679_c0_seq1.1.311.minus.as_5_1_1	pno:SNOG_14863	K03781	catalase [EC:1.11.1.6]	ko00380,ko00630,ko01200,ko04011,ko04016,ko04068,ko04146,ko04211,ko04212,ko04213,ko05014
comp150731_c0_seq1.1.332.minus.as_6_2_1	npa:UCRNP2_7636	K15340	DNA cross-link repair 1A protein	-
comp15078_c0_seq1.187.680.minus.as_6_1_1	pte:PTT_10516	K07390	monothiol glutaredoxin	-
comp150889_c0_seq1.1.362.minus.as_6_3_1	bze:COCCADRAFT_36213	K10436	microtubule-associated protein, RP/EB family	-
comp150905_c0_seq1.26.295.plus.as_4_3_1	pte:PTT_10504	K20989	urea-proton symporter	-
comp15094_c0_seq1.358.3622.minus.as_6_1_1	pte:PTT_12410	K01870	isoleucyl-tRNA synthetase [EC:6.1.1.5]	ko00970
comp1511_c0_seq1.1.562.minus.as_6_2_1	bsc:COCSADRAFT_33700	K05610	ubiquitin carboxyl-terminal hydrolase L5 [EC:3.4.19.12]	-
comp151176_c0_seq1.1.341.minus.as_6_2_1	pte:PTT_11210	K15283	solute carrier family 35, member E1	-
comp15119_c0_seq1.1.448.minus.as_6_2_1	bor:COCMIDRAFT_7169	K14262	di- and tripeptidase [EC:3.4.-.-]	-
comp1512_c0_seq1.1.316.minus.as_1_2_1	cne:CNF02480	K00053	ketol-acid reductoisomerase [EC:1.1.1.86]	ko00290,ko00770,ko01210,ko01230
comp15125_c0_seq1.110.796.plus.as_6_1_1	pte:PTT_06586	K02738	20S proteasome subunit beta 1 [EC:3.4.25.1]	ko03050
comp15127_c0_seq1.1.215.minus.as_1_2_1	pte:PTT_11244	K01783	ribulose-phosphate 3-epimerase [EC:5.1.3.1]	ko00030,ko00040,ko00710,ko01200,ko01230
comp15128_c0_seq1.296.607.plus.as_5_2_1	jcu:105650465	K00412	ubiquinol-cytochrome c reductase cytochrome b subunit	ko00190,ko02020,ko04260,ko04932,ko05010,ko05012,ko05016
comp151294_c0_seq1.1.415.minus.as_6_1_1	bze:COCCADRAFT_89277	K10585	ubiquitin-conjugating enzyme E2 Z [EC:2.3.2.23]	ko04120
comp151327_c0_seq1.36.347.plus.as_1_2_1	bcom:BAUCODRAFT_33174	K14006	protein transport protein SEC23	ko04141
comp15135_c0_seq1.55.393.plus.as_6_1_1	bze:COCCADRAFT_105581	K02990	small subunit ribosomal protein S6	ko03010
comp1515_c0_seq1.1.355.minus.as_6_1_1	pte:PTT_19755	K11267	sister chromatid cohesion protein PDS5	-
comp15159_c0_seq1.17.700.minus.as_6_1_1	bsc:COCSADRAFT_95193	K13800	UMP-CMP kinase [EC:2.7.4.- 2.7.4.14]	ko00240
comp15161_c0_seq1.49.582.plus.as_6_1_1	pte:PTT_14754	K00236	succinate dehydrogenase (ubiquinone) cytochrome b560 subunit	ko00020,ko00190,ko01200,ko04932,ko05010,ko05012,ko05016
comp151619_c0_seq1.1.380.minus.as_6_2_1	pno:SNOG_06700	K20286	TATA element modulatory factor	-
comp15164_c0_seq1.1.370.minus.as_1_2_1	pno:SNOG_12848	K05012	chloride channel 3/4/5	-
comp151656_c0_seq1.1.384.minus.as_1_2_1	bcom:BAUCODRAFT_114390	K00365	urate oxidase [EC:1.7.3.3]	ko00230,ko00232
comp151678_c0_seq1.1.301.minus.as_4_3_1	bcom:BAUCODRAFT_156666	K07513	acetyl-CoA acyltransferase 1 [EC:2.3.1.16]	ko00071,ko00280,ko00592,ko01040,ko01212,ko03320,ko04146
comp151682_c0_seq1.1.458.minus.as_6_1_1	pte:PTT_17452	K06675	structural maintenance of chromosome 4	ko04111
comp15174_c0_seq1.1.313.minus.as_2_2_1	bsc:COCSADRAFT_40034	K05349	beta-glucosidase [EC:3.2.1.21]	ko00460,ko00500,ko00940
comp151766_c0_seq1.1.314.minus.as_3_6_1	ptv:AA957_21955	K02343	DNA polymerase III subunit gamma/tau [EC:2.7.7.7]	ko00230,ko00240,ko03030,ko03430,ko03440
comp15183_c0_seq1.105.409.minus.as_6_2_1	tms:TREMEDRAFT_42974	K02889	large subunit ribosomal protein L21e	ko03010
comp15190_c0_seq1.1.719.minus.as_6_2_1	pte:PTT_17729	K09704	uncharacterized protein	-
comp151907_c0_seq1.1.512.minus.as_5_1_1	ead:OV14_1786	K00800	3-phosphoshikimate 1-carboxyvinyltransferase [EC:2.5.1.19]	ko00400,ko01230
comp151932_c0_seq1.1.326.minus.as_5_1_1	masw:AM586_02655	K02355	elongation factor G	-
comp151970_c0_seq1.1.320.minus.as_4_1_1	ztr:MYCGRDRAFT_106945	K17987	next to BRCA1 gene 1 protein	ko04137
comp152034_c0_seq1.1.322.minus.as_6_1_1	npa:UCRNP2_3560	K12857	Prp8 binding protein	ko03040
comp15204_c0_seq1.243.911.plus.as_6_1_1	pno:SNOG_09791	K15901	EKC/KEOPS complex subunit CGI121/TPRKB	-
comp152116_c0_seq1.1.317.minus.as_6_2_1	pte:PTT_18637	K18328	lariat debranching enzyme [EC:3.1.-.-]	-
comp15218_c0_seq1.1.311.minus.as_6_2_1	cgi:CGB_G1600C	K00235	succinate dehydrogenase (ubiquinone) iron-sulfur subunit [EC:1.3.5.1]	ko00020,ko00190,ko01200,ko04932,ko05010,ko05012,ko05016
comp152266_c0_seq1.1.417.minus.as_6_2_1	bze:COCCADRAFT_95683	K05663	mitochondrial ABC transporter ATM	ko02010
comp1523_c0_seq1.1.530.minus.as_5_2_1	tmn:UCRPA7_5959	K07393	putative glutathione S-transferase	-
comp152310_c0_seq1.192.425.plus.as_4_3_1	bor:COCMIDRAFT_2110	K00276	primary-amine oxidase [EC:1.4.3.21]	ko00260,ko00350,ko00360,ko00410,ko00950,ko00960
comp15258_c0_seq1.1.508.minus.as_5_2_1	tmn:UCRPA7_7724	K08054	calnexin	ko04141,ko04145,ko04612,ko04918,ko05166
comp15259_c0_seq1.1.434.minus.as_1_2_1	bze:COCCADRAFT_108167	K06911	uncharacterized protein	-
comp152729_c0_seq1.1.345.minus.as_6_2_1	bsc:COCSADRAFT_179001	K08874	transformation/transcription domain-associated protein	ko05166
comp152940_c0_seq1.1.373.minus.as_6_1_1	bsc:COCSADRAFT_147401	K08736	DNA mismatch repair protein MSH3	ko01524,ko03430,ko05200,ko05210
comp153072_c0_seq1.1.309.minus.as_6_2_1	npa:UCRNP2_4957	K11886	proteasome component ECM29	-
comp153124_c0_seq1.1.489.minus.as_4_2_1	pte:PTT_17703	K08515	vesicle-associated membrane protein 7	ko04130
comp1532_c0_seq1.1.366.minus.as_6_1_1	pte:PTT_17424	K01530	phospholipid-translocating ATPase [EC:3.6.3.1]	-
comp1533_c0_seq1.1.410.minus.as_6_2_1	bze:COCCADRAFT_106836	K01264	aminopeptidase Y [EC:3.4.11.15]	-
comp153313_c0_seq1.1.333.minus.as_6_2_1	nfi:NFIA_084910	K01205	alpha-N-acetylglucosaminidase [EC:3.2.1.50]	ko00531,ko04142
comp15334_c0_seq1.403.1779.minus.as_6_2_1	bsc:COCSADRAFT_171700	K12179	COP9 signalosome complex subunit 6	-
comp15341_c0_seq1.1.554.minus.as_1_2_1	bsc:COCSADRAFT_79983	K10597	ubiquitin conjugation factor E4 B [EC:2.3.2.27]	ko04120,ko04141
comp15346_c0_seq1.72.2198.minus.as_6_1_1	pte:PTT_12871	K15026	translation initiation factor 2A	-
comp15349_c0_seq1.313.632.minus.as_6_1_1	pno:SNOG_07837	K02921	large subunit ribosomal protein L37Ae	ko03010
comp153492_c0_seq1.1.340.minus.as_6_2_1	npa:UCRNP2_1633	K11236	cell division control protein 24	ko04011
comp15355_c0_seq1.274.1946.minus.as_6_1_1	bor:COCMIDRAFT_89005	K01876	aspartyl-tRNA synthetase [EC:6.1.1.12]	ko00970
comp153673_c0_seq1.42.423.minus.as_6_1_1	sly:101251969	K00846	ketohexokinase [EC:2.7.1.3]	ko00051
comp153774_c0_seq1.1.136.minus.as_6_2_1	pcs:Pc22g19070	K11594	ATP-dependent RNA helicase DDX3X [EC:3.6.4.13]	ko04622,ko05161,ko05203
comp15381_c0_seq1.316.522.minus.as_6_1_1	bcom:BAUCODRAFT_315059	K02979	small subunit ribosomal protein S28e	ko03010
comp153814_c0_seq1.1.330.minus.as_1_2_1	bsc:COCSADRAFT_124375	K01556	kynureninase [EC:3.7.1.3]	ko00380
comp153883_c0_seq1.1.466.minus.as_6_2_1	pte:PTT_18381	K02365	separase [EC:3.4.22.49]	ko04110,ko04111,ko04113,ko04114
comp15397_c0_seq1.1.552.minus.as_5_3_1	pte:PTT_12821	K05747	Wiskott-Aldrich syndrome protein	ko04062,ko04144,ko04520,ko04530,ko04666,ko04810,ko05100,ko05130,ko05131,ko05132,ko05231
comp154055_c0_seq1.90.321.minus.as_6_1_1	npa:UCRNP2_7885	K01638	malate synthase [EC:2.3.3.9]	ko00620,ko00630,ko01200
comp154120_c0_seq1.1.305.minus.as_6_1_1	pte:PTT_17016	K20989	urea-proton symporter	-
comp154121_c0_seq1.2.364.plus.as_1_2_1	ztr:MYCGRDRAFT_49350	K01166	ribonuclease T2 [EC:3.1.27.1]	-
comp154136_c0_seq1.1.311.minus.as_6_2_1	npa:UCRNP2_7921	K08495	golgi SNAP receptor complex member 1	ko04130
comp154196_c0_seq1.1.310.minus.as_6_1_1	pte:PTT_18242	K03348	anaphase-promoting complex subunit 1	ko04110,ko04111,ko04113,ko04114,ko04120,ko04914,ko05166
comp154203_c0_seq1.1.502.minus.as_6_1_1	bcom:BAUCODRAFT_152186	K03028	26S proteasome regulatory subunit N1	ko03050,ko05169
comp15421_c0_seq1.1.339.minus.as_1_2_1	pno:SNOG_00666	K13239	peroxisomal 3,2-trans-enoyl-CoA isomerase [EC:5.3.3.8]	ko00071,ko04146
comp15422_c0_seq1.1.588.minus.as_5_2_1	tmn:UCRPA7_2473	K01381	saccharopepsin [EC:3.4.23.25]	ko04138
comp154355_c0_seq1.1.399.minus.as_6_2_1	npa:UCRNP2_9831	K06276	3-phosphoinositide dependent protein kinase-1 [EC:2.7.11.1]	ko01524,ko03320,ko04011,ko04068,ko04071,ko04140,ko04150,ko04151,ko04152,ko04210,ko04510,ko04660,ko04664,ko04722,ko04910,ko04919,ko04931,ko04960,ko05145,ko05160,ko05205,ko05213,ko05215,ko05223,ko05231
comp15438_c0_seq1.1.236.minus.as_5_2_1	tmn:UCRPA7_8300	K02894	large subunit ribosomal protein L23e	ko03010
comp154397_c0_seq1.1.314.minus.as_6_2_1	tms:TREMEDRAFT_72254	K11541	carbamoyl-phosphate synthase / aspartate carbamoyltransferase [EC:6.3.5.5 2.1.3.2]	ko00240,ko00250
comp154469_c0_seq1.1.485.minus.as_6_2_1	cne:CND00180	K15371	glutamate dehydrogenase [EC:1.4.1.2]	ko00220,ko00250,ko00430,ko00910
comp154492_c0_seq1.1.408.minus.as_6_2_1	pno:SNOG_15710	K05349	beta-glucosidase [EC:3.2.1.21]	ko00460,ko00500,ko00940
comp154515_c0_seq1.1.394.minus.as_6_1_1	npa:UCRNP2_8383	K00381	sulfite reductase (NADPH) hemoprotein beta-component [EC:1.8.1.2]	ko00920
comp154519_c0_seq1.1.498.minus.as_6_2_1	npa:UCRNP2_6183	K19525	vacuolar protein sorting-associated protein 13A/C	-
comp15454_c0_seq1.107.1588.minus.as_6_1_1	pte:PTT_09571	K17255	Rab GDP dissociation inhibitor	-
comp154582_c0_seq1.1.327.minus.as_6_1_1	npa:UCRNP2_6946	K14835	25S rRNA (cytosine2870-C5)-methyltransferase [EC:2.1.1.310]	-
comp154631_c0_seq1.1.428.minus.as_6_1_1	pfj:MYCFIDRAFT_89906	K17615	serine/threonine-protein phosphatase PPG1 [EC:3.1.3.16]	-
comp15466_c0_seq1.1.409.minus.as_2_1_1	pfj:MYCFIDRAFT_70402	K09490	heat shock 70kDa protein 5	ko03060,ko04141,ko04918,ko05020
comp154680_c0_seq1.1.336.minus.as_6_2_1	npa:UCRNP2_3551	K19487	transcription factor SFP1	-
comp1547_c0_seq1.1.369.minus.as_6_2_1	bze:COCCADRAFT_8629	K11853	ubiquitin carboxyl-terminal hydrolase 34 [EC:3.4.19.12]	-
comp154709_c0_seq1.1.412.minus.as_6_2_1	pno:SNOG_04637	K12815	pre-mRNA-splicing factor ATP-dependent RNA helicase DHX38/PRP16 [EC:3.6.4.13]	ko03040
comp154732_c0_seq1.1.674.minus.as_6_2_1	pno:SNOG_09704	K03350	anaphase-promoting complex subunit 3	ko04110,ko04111,ko04113,ko04114,ko04120,ko04914,ko05166
comp154772_c0_seq1.1.381.minus.as_6_1_1	ztr:MYCGRDRAFT_67851	K19806	tyrosine-protein phosphatase 2/3 [EC:3.1.3.48]	ko04011
comp15482_c0_seq1.1.409.minus.as_6_3_1	bsc:COCSADRAFT_157070	K05906	prenylcysteine oxidase / farnesylcysteine lyase [EC:1.8.3.5 1.8.3.6]	ko00900
comp154872_c0_seq1.171.356.minus.as_6_2_1	npa:UCRNP2_8323	K01580	glutamate decarboxylase [EC:4.1.1.15]	ko00250,ko00410,ko00430,ko00650,ko02024,ko04727,ko04940
comp154903_c0_seq1.1.306.minus.as_6_2_1	pte:PTT_08922	K00598	trans-aconitate 2-methyltransferase [EC:2.1.1.144]	-
comp15495_c0_seq1.221.998.minus.as_6_1_1	bsc:COCSADRAFT_103195	K03105	signal recognition particle subunit SRP19	ko03060
comp155007_c0_seq1.1.549.minus.as_6_2_1	npa:UCRNP2_2467	K09500	T-complex protein 1 subunit theta	-
comp155009_c0_seq1.1.330.minus.as_6_3_1	psts:E05_09840	K05875	methyl-accepting chemotaxis protein II, aspartate sensor receptor	ko02020,ko02030
comp155021_c0_seq1.1.400.minus.as_6_1_1	vda:VDAG_08923	K14005	protein transport protein SEC31	ko04141
comp155115_c0_seq1.1.236.minus.as_6_2_1	bze:COCCADRAFT_2221	K00606	3-methyl-2-oxobutanoate hydroxymethyltransferase [EC:2.1.2.11]	ko00770
comp15515_c0_seq1.1.369.minus.as_6_2_1	npa:UCRNP2_4798	K00963	UTP--glucose-1-phosphate uridylyltransferase [EC:2.7.7.9]	ko00040,ko00052,ko00500,ko00520
comp155205_c0_seq1.4.255.plus.as_6_2_1	npa:UCRNP2_8656	K17785	mitofilin	-
comp155253_c0_seq1.1.328.minus.as_6_2_1	bsc:COCSADRAFT_124441	K10841	DNA excision repair protein ERCC-6	ko03420
comp155422_c0_seq1.1.365.minus.as_5_3_1	bsc:COCSADRAFT_349745	K00681	gamma-glutamyltranspeptidase / glutathione hydrolase [EC:2.3.2.2 3.4.19.13]	ko00430,ko00460,ko00480
comp155470_c0_seq1.1.320.minus.as_6_1_1	npa:UCRNP2_9643	K03317	concentrative nucleoside transporter, CNT family	-
comp155500_c0_seq1.1.311.minus.as_6_2_1	bcom:BAUCODRAFT_149048	K02137	F-type H+-transporting ATPase subunit O	ko00190,ko05010,ko05012,ko05016
comp155550_c0_seq1.1.476.minus.as_6_2_1	bze:COCCADRAFT_97154	K10415	dynein intermediate chain, cytosolic	ko04145,ko04962,ko05132
comp155556_c0_seq1.1.309.minus.as_6_2_1	npa:UCRNP2_7048	K05236	coatomer subunit alpha	-
comp155603_c0_seq1.6.290.plus.as_6_2_1	cne:CNB05380	K03113	translation initiation factor 1	ko03013
comp15562_c0_seq1.91.807.minus.as_6_1_1	bor:COCMIDRAFT_105965	K00799	glutathione S-transferase [EC:2.5.1.18]	ko00480,ko00980,ko00982,ko01524,ko05204,ko05418
comp155644_c0_seq1.1.331.minus.as_6_1_1	bor:COCMIDRAFT_4988	K10632	BRCA1-associated protein [EC:2.3.2.27]	ko04014
comp155663_c0_seq1.1.418.minus.as_6_1_1	npa:UCRNP2_4129	K20223	importin-7	ko04013
comp155740_c0_seq1.1.261.minus.as_6_2_1	npa:UCRNP2_3658	K03935	NADH dehydrogenase (ubiquinone) Fe-S protein 2 [EC:1.6.5.3 1.6.99.3]	ko00190,ko04723,ko04932,ko05010,ko05012,ko05016
comp155759_c0_seq1.12.508.minus.as_6_2_1	bor:COCMIDRAFT_31098	K13108	smad nuclear-interacting protein 1	-
comp155779_c0_seq1.1.307.minus.as_5_3_1	pno:SNOG_09013	K17780	mitochondrial import inner membrane translocase subunit TIM8	-
comp155842_c0_seq1.1.321.minus.as_6_2_1	npa:UCRNP2_7942	K17491	protein phosphatase 4 regulatory subunit 3	ko04212,ko04922
comp155890_c0_seq1.1.387.minus.as_6_1_1	pno:SNOG_10578	K06942	ribosome-binding ATPase	-
comp155897_c0_seq1.2.247.plus.as_6_1_1	fgr:FGSG_00757	K11099	small nuclear ribonucleoprotein G	ko03040
comp156000_c0_seq1.1.391.minus.as_1_2_1	pte:PTT_19695	K21157	SNF1-activating kinase 1 [EC:2.7.11.1]	ko04138
comp156068_c0_seq1.166.451.minus.as_6_2_1	bze:COCCADRAFT_25934	K07560	D-tyrosyl-tRNA(Tyr) deacylase [EC:3.1.-.-]	-
comp15611_c0_seq1.11.274.minus.as_6_1_1	pan:PoanfMp43	K02261	cytochrome c oxidase subunit 2	ko00190,ko04260,ko04932,ko05010,ko05012,ko05016
comp15612_c0_seq1.147.1898.plus.as_6_2_1	bze:COCCADRAFT_100282	K01835	phosphoglucomutase [EC:5.4.2.2]	ko00010,ko00030,ko00052,ko00230,ko00500,ko00520,ko00521
comp156139_c0_seq1.1.198.minus.as_2_2_1	bze:COCCADRAFT_2394	K00009	mannitol-1-phosphate 5-dehydrogenase [EC:1.1.1.17]	ko00051
comp156150_c0_seq1.1.301.minus.as_6_2_1	pfj:MYCFIDRAFT_39128	K05349	beta-glucosidase [EC:3.2.1.21]	ko00460,ko00500,ko00940
comp15629_c0_seq1.10.693.plus.as_6_2_1	bze:COCCADRAFT_96387	K17808	mitochondrial protein import protein ZIM17	-
comp15633_c0_seq1.380.561.minus.as_4_4_1	pvu:PHAVU_004G0929000	K08912	light-harvesting complex II chlorophyll a/b binding protein 1	ko00196
comp156357_c0_seq1.1.648.minus.as_6_2_1	npa:UCRNP2_1434	K13719	ubiquitin thioesterase OTU1 [EC:3.1.2.-]	ko04141
comp156405_c0_seq1.1.386.minus.as_6_1_1	cput:CONPUDRAFT_138022	K17742	sorbose reductase [EC:1.1.1.289]	ko00051
comp15650_c0_seq1.163.1521.plus.as_6_1_1	bze:COCCADRAFT_99392	K01265	methionyl aminopeptidase [EC:3.4.11.18]	-
comp15657_c0_seq1.198.821.plus.as_6_1_1	bze:COCCADRAFT_38058	K14396	polyadenylate-binding protein 2	ko03015,ko05164
comp15657_c0_seq1.64.270.plus.as_6_2_1	pte:PTT_14942	K12195	charged multivesicular body protein 6	ko04144
comp156620_c0_seq1.1.454.minus.as_6_2_1	bor:COCMIDRAFT_456	K11872	ubiquitin carboxyl-terminal hydrolase 9/13 [EC:3.4.19.12]	-
comp156622_c0_seq1.1.397.minus.as_6_2_1	npa:UCRNP2_2492	K01874	methionyl-tRNA synthetase [EC:6.1.1.10]	ko00450,ko00970
comp156646_c0_seq1.120.400.minus.as_6_2_1	pte:PTT_03503	K15278	solute carrier family 35 (UDP-xylose/UDP-N-acetylglucosamine transporter), member B4	-
comp156685_c0_seq1.1.300.minus.as_5_3_1	pte:PTT_15085	K05012	chloride channel 3/4/5	-
comp15671_c0_seq1.1.477.minus.as_4_6_1	pfj:MYCFIDRAFT_56853	K00128	aldehyde dehydrogenase (NAD+) [EC:1.2.1.3]	ko00010,ko00053,ko00071,ko00280,ko00310,ko00330,ko00340,ko00380,ko00410,ko00561,ko00620,ko00625,ko00903,ko00981
comp15671_c0_seq3.1.407.minus.as_4_6_1	bcom:BAUCODRAFT_311185	K00128	aldehyde dehydrogenase (NAD+) [EC:1.2.1.3]	ko00010,ko00053,ko00071,ko00280,ko00310,ko00330,ko00340,ko00380,ko00410,ko00561,ko00620,ko00625,ko00903,ko00981
comp15685_c0_seq1.180.939.minus.as_6_1_1	pte:PTT_11783	K11129	H/ACA ribonucleoprotein complex subunit 2	ko03008
comp156912_c0_seq1.1.534.minus.as_6_1_1	bcom:BAUCODRAFT_65690	K08486	syntaxin 1B/2/3	ko04130,ko04721
comp156959_c0_seq1.78.415.minus.as_6_1_1	pno:SNOG_12673	K09568	FK506-binding protein 1 [EC:5.2.1.8]	-
comp157033_c0_seq1.1.333.minus.as_6_1_1	bsc:COCSADRAFT_128354	K16489	protein SFI1	-
comp15721_c0_seq1.1.312.minus.as_6_2_1	npa:UCRNP2_3623	K14753	guanine nucleotide-binding protein subunit beta-2-like 1 protein	ko05162
comp15722_c0_seq1.1.419.minus.as_4_2_1	pte:PTT_12545	K01225	cellulose 1,4-beta-cellobiosidase [EC:3.2.1.91]	ko00500
comp157231_c0_seq1.1.408.minus.as_6_2_1	npa:UCRNP2_7998	K01647	citrate synthase [EC:2.3.3.1]	ko00020,ko00630,ko01200,ko01210,ko01230
comp157234_c0_seq1.1.392.minus.as_6_3_1	pva:Pvag_3679	K02519	translation initiation factor IF-2	-
comp157261_c0_seq1.1.349.minus.as_6_2_1	tms:TREMEDRAFT_41495	K01610	phosphoenolpyruvate carboxykinase (ATP) [EC:4.1.1.49]	ko00010,ko00020,ko00620,ko00710,ko01200
comp157304_c0_seq1.1.280.minus.as_6_1_1	npa:UCRNP2_3495	K08874	transformation/transcription domain-associated protein	ko05166
comp157319_c0_seq1.1.360.minus.as_5_6_1	pno:SNOG_06290	K01610	phosphoenolpyruvate carboxykinase (ATP) [EC:4.1.1.49]	ko00010,ko00020,ko00620,ko00710,ko01200
comp157378_c0_seq1.1.350.minus.as_6_2_1	pfj:MYCFIDRAFT_65012	K11518	mitochondrial import receptor subunit TOM40	ko05014
comp15742_c0_seq1.1.403.minus.as_6_2_1	pfj:MYCFIDRAFT_208168	K14826	FK506-binding nuclear protein [EC:5.2.1.8]	-
comp15743_c0_seq1.27.818.minus.as_6_1_1	cne:CNA06200	K02987	small subunit ribosomal protein S4e	ko03010
comp15746_c0_seq1.1.344.minus.as_6_2_1	pno:SNOG_16117	K09613	COP9 signalosome complex subunit 5 [EC:3.4.-.-]	-
comp157497_c0_seq1.1.179.minus.as_4_3_1	npa:UCRNP2_3102	K00864	glycerol kinase [EC:2.7.1.30]	ko00561,ko03320,ko04626
comp15750_c0_seq2.1.354.minus.as_5_3_1	pte:PTT_06844	K01412	mitochondrial-processing peptidase subunit alpha [EC:3.4.24.64]	-
comp157517_c0_seq1.1.302.minus.as_4_3_1	pno:SNOG_01343	K03264	translation initiation factor 6	ko03008
comp157570_c0_seq1.1.311.minus.as_6_3_1	pagc:BEE12_11490	K01662	1-deoxy-D-xylulose-5-phosphate synthase [EC:2.2.1.7]	ko00730,ko00900
comp15764_c0_seq1.1.351.minus.as_6_2_1	pte:PTT_07622	K12619	5'-3' exoribonuclease 2 [EC:3.1.13.-]	ko03008,ko03018
comp15773_c0_seq1.240.433.minus.as_6_1_1	bfu:BC1G_15154	K02889	large subunit ribosomal protein L21e	ko03010
comp157809_c0_seq1.1.360.minus.as_6_2_1	npa:UCRNP2_5767	K21544	C2H2 transcription facotor	-
comp157862_c0_seq1.1.375.minus.as_6_2_1	npa:UCRNP2_5509	K11786	ATP-dependent helicase STH1/SNF2 [EC:3.6.4.-]	-
comp15795_c0_seq2.53.1390.minus.as_6_1_1	pte:PTT_06927	K12393	AP-1 complex subunit mu	ko04142
comp15800_c0_seq1.1.303.minus.as_1_2_1	ege:EM595_2418	K03386	peroxiredoxin (alkyl hydroperoxide reductase subunit C) [EC:1.11.1.15]	ko04214
comp158002_c0_seq1.1.324.minus.as_6_3_1	pte:PTT_08612	K01626	3-deoxy-7-phosphoheptulonate synthase [EC:2.5.1.54]	ko00400,ko01230,ko02024
comp158024_c0_seq1.1.606.minus.as_6_2_1	pfj:MYCFIDRAFT_57739	K08254	glucan endo-1,3-alpha-glucosidase [EC:3.2.1.59]	-
comp158037_c0_seq1.1.303.minus.as_5_1_1	mor:MOC_4253	K02519	translation initiation factor IF-2	-
comp158046_c0_seq1.1.340.minus.as_6_2_1	bsc:COCSADRAFT_39548	K15196	transcription factor IIIB 90 kDa subunit	-
comp158076_c0_seq1.1.353.minus.as_6_2_1	bor:COCMIDRAFT_107427	K11484	histone deacetylase HOS3 [EC:3.5.1.98]	-
comp15809_c0_seq1.186.351.minus.as_6_1_1	cne:CNI01090	K02885	large subunit ribosomal protein L19e	ko03010
comp158109_c0_seq1.1.338.minus.as_6_2_1	wse:WALSEDRAFT_30787	K20221	importin-4	-
comp158135_c0_seq1.282.579.minus.as_6_2_1	pte:PTT_10537	K06100	symplekin	ko03015,ko04530
comp15816_c0_seq1.31.402.plus.as_4_2_1	bze:COCCADRAFT_7902	K03950	NADH dehydrogenase (ubiquinone) 1 alpha subcomplex subunit 6	ko00190,ko04723,ko04932,ko05010,ko05012,ko05016
comp15842_c0_seq1.130.1104.plus.as_6_1_1	bze:COCCADRAFT_3241	K15109	solute carrier family 25 (mitochondrial carnitine/acylcarnitine transporter), member 20/29	-
comp158452_c0_seq1.1.351.minus.as_6_2_1	npa:UCRNP2_3925	K01958	pyruvate carboxylase [EC:6.4.1.1]	ko00020,ko00620,ko00720,ko01200,ko01230
comp15852_c1_seq1.1.325.minus.as_6_1_1	bsc:COCSADRAFT_32111	K04532	amyloid beta precursor protein binding protein 1	ko05010
comp158530_c0_seq1.1.310.minus.as_6_2_1	npa:UCRNP2_8764	K19366	spartin	ko04144
comp158537_c0_seq1.1.433.minus.as_6_2_1	pno:SNOG_06807	K12811	ATP-dependent RNA helicase DDX46/PRP5 [EC:3.6.4.13]	ko03040
comp158570_c0_seq1.1.332.minus.as_6_2_1	cgi:CGB_L0620C	K01953	asparagine synthase (glutamine-hydrolysing) [EC:6.3.5.4]	ko00250
comp158593_c0_seq1.1.367.minus.as_1_2_1	bor:COCMIDRAFT_523	K12828	splicing factor 3B subunit 1	ko03040
comp158610_c0_seq1.1.307.minus.as_6_3_1	pte:PTT_12782	K11835	ubiquitin carboxyl-terminal hydrolase 4/11 [EC:3.4.19.12]	-
comp158611_c0_seq1.1.310.minus.as_3_3_1	pte:PTT_20226	K12471	epsin	ko04144
comp158616_c0_seq1.190.418.minus.as_6_3_1	ure:UREG_03296	K02183	calmodulin	ko04014,ko04015,ko04016,ko04020,ko04022,ko04024,ko04070,ko04114,ko04261,ko04270,ko04371,ko04626,ko04713,ko04720,ko04722,ko04728,ko04740,ko04744,ko04745,ko04750,ko04910,ko04912,ko04915,ko04916,ko04921,ko04922,ko04924,ko04925,ko04970,ko04971,ko05010,ko05031,ko05034,ko05133,ko05152,ko05214,ko05418
comp15862_c0_seq1.212.1315.minus.as_5_3_1	pte:PTT_19588	K05529	mannan polymerase complexes MNN9 subunit [EC:2.4.1.232]	ko00513
comp158636_c0_seq1.1.315.minus.as_6_1_1	bsc:COCSADRAFT_164338	K00306	sarcosine oxidase / L-pipecolate oxidase [EC:1.5.3.1 1.5.3.7]	ko00260,ko00310,ko04146
comp15883_c0_seq1.262.720.minus.as_6_2_1	pno:SNOG_08955	K01823	isopentenyl-diphosphate Delta-isomerase [EC:5.3.3.2]	ko00900
comp15885_c0_seq1.36.683.plus.as_6_2_1	maj:MAA_08361	K03233	elongation factor 1-gamma	ko05134
comp158852_c0_seq1.1.309.minus.as_6_2_1	pte:PTT_19756	K20403	TELO2-interacting protein 1	ko04150
comp158864_c0_seq1.15.365.plus.as_5_1_1	aua:M673_10365	K08990	putative membrane protein	-
comp158886_c0_seq1.1.358.minus.as_6_1_1	pte:PTT_07081	K06669	structural maintenance of chromosome 3 (chondroitin sulfate proteoglycan 6)	ko04110,ko04111,ko04113,ko04114
comp158893_c0_seq1.65.480.minus.as_1_2_1	cthr:CTHT_0057710	K00838	aromatic amino acid aminotransferase I [EC:2.6.1.57 2.6.1.27 2.6.1.5]	ko00130,ko00270,ko00300,ko00350,ko00360,ko00380,ko00400,ko00401,ko00950,ko00960,ko01210,ko01230
comp15897_c1_seq1.22.836.minus.as_6_1_1	tmn:UCRPA7_7499	K01613	phosphatidylserine decarboxylase [EC:4.1.1.65]	ko00564
comp15900_c0_seq1.1.277.minus.as_4_1_1	bze:COCCADRAFT_32039	K10580	ubiquitin-conjugating enzyme E2 N [EC:2.3.2.23]	ko04120,ko04624
comp159138_c0_seq1.1.349.minus.as_6_2_1	npa:UCRNP2_6108	K01488	adenosine deaminase [EC:3.5.4.4]	ko00230,ko05340
comp159169_c0_seq1.1.371.minus.as_6_1_1	bor:COCMIDRAFT_83907	K16743	abnormal spindle-like microcephaly-associated protein	-
comp15921_c0_seq1.1.356.minus.as_6_1_1	tms:TREMEDRAFT_72720	K01507	inorganic pyrophosphatase [EC:3.6.1.1]	ko00190
comp15924_c0_seq1.1.214.minus.as_2_2_1	pno:SNOG_07046	K03232	elongation factor 1-beta	-
comp159306_c0_seq1.1.304.minus.as_5_3_1	pte:PTT_19671	K14788	ribosome biogenesis protein ENP2	-
comp15936_c0_seq1.1.364.minus.as_6_1_1	pte:PTT_12534	K13754	solute carrier family 24 (sodium/potassium/calcium exchanger), member 6	-
comp15939_c0_seq1.1.488.minus.as_6_2_1	npa:UCRNP2_3968	K01535	H+-transporting ATPase [EC:3.6.3.6]	ko00190
comp159421_c0_seq1.1.351.minus.as_6_1_1	pte:PTT_09212	K11996	adenylyltransferase and sulfurtransferase [EC:2.7.7.80 2.8.1.11]	ko04122
comp159477_c0_seq1.1.370.minus.as_6_3_1	npa:UCRNP2_8386	K00327	NADPH-ferrihemoprotein reductase [EC:1.6.2.4]	-
comp15952_c0_seq1.1.328.minus.as_6_2_1	bcom:BAUCODRAFT_30394	K20222	importin-5	-
comp15953_c0_seq1.43.528.plus.as_4_2_1	pte:PTT_16466	K07766	diphosphoinositol-polyphosphate diphosphatase [EC:3.6.1.52]	-
comp159534_c0_seq1.1.314.minus.as_6_2_1	pte:PTT_09905	K04630	guanine nucleotide-binding protein G(i) subunit alpha	ko04015,ko04022,ko04024,ko04062,ko04071,ko04261,ko04360,ko04371,ko04540,ko04611,ko04670,ko04713,ko04723,ko04724,ko04725,ko04726,ko04727,ko04728,ko04730,ko04914,ko04915,ko04916,ko04921,ko04923,ko04924,ko04971,ko05012,ko05030,ko05032,ko05034,ko05133,ko05142,ko05145,ko05200
comp159585_c0_seq1.34.512.minus.as_6_1_1	bcom:BAUCODRAFT_31850	K14815	mRNA turnover protein 4	-
comp159597_c0_seq1.1.307.minus.as_6_1_1	cgi:CGB_G1010C	K06890	uncharacterized protein	-
comp15961_c0_seq1.365.703.minus.as_1_1_1	cim:CIMG_02222	K02943	large subunit ribosomal protein LP2	ko03010
comp159637_c0_seq1.1.345.minus.as_6_1_1	mbe:MBM_06800	K15109	solute carrier family 25 (mitochondrial carnitine/acylcarnitine transporter), member 20/29	-
comp15969_c0_seq1.1.680.minus.as_6_2_1	bze:COCCADRAFT_89947	K14692	solute carrier family 30 (zinc transporter), member 5/7	-
comp1597_c0_seq1.16.565.minus.as_5_2_1	tmn:UCRPA7_7405	K20368	protein cornichon	-
comp159712_c0_seq1.1.428.minus.as_6_1_1	nfi:NFIA_084160	K09578	peptidyl-prolyl cis-trans isomerase NIMA-interacting 1 [EC:5.2.1.8]	ko04622
comp159712_c0_seq1.1.461.minus.as_5_1_1	mor:MOC_4400	K06163	alpha-D-ribose 1-methylphosphonate 5-phosphate C-P lyase [EC:4.7.1.1]	ko00440
comp15975_c0_seq1.1.316.minus.as_6_2_1	npa:UCRNP2_1519	K00856	adenosine kinase [EC:2.7.1.20]	ko00230
comp15979_c0_seq1.1.353.minus.as_6_2_1	npa:UCRNP2_7086	K02883	large subunit ribosomal protein L18e	ko03010
comp15982_c0_seq1.11.356.minus.as_1_2_1	ege:EM595_2771	K05809	ribosome-associated inhibitor A	-
comp159833_c0_seq1.1.366.minus.as_5_3_1	bze:COCCADRAFT_84831	K20456	oxysterol-binding protein 1	-
comp159891_c0_seq1.1.460.minus.as_6_1_1	bze:COCCADRAFT_26059	K11274	chromosome transmission fidelity protein 4	-
comp15991_c0_seq1.1.447.minus.as_6_1_1	bze:COCCADRAFT_7804	K02178	checkpoint serine/threonine-protein kinase [EC:2.7.11.1]	ko04110,ko04111,ko04113,ko04114,ko04914
comp159981_c0_seq1.1.318.minus.as_6_2_1	pno:SNOG_06367	K06276	3-phosphoinositide dependent protein kinase-1 [EC:2.7.11.1]	ko01524,ko03320,ko04011,ko04068,ko04071,ko04140,ko04150,ko04151,ko04152,ko04210,ko04510,ko04660,ko04664,ko04722,ko04910,ko04919,ko04931,ko04960,ko05145,ko05160,ko05205,ko05213,ko05215,ko05223,ko05231
comp16008_c0_seq1.322.1836.minus.as_6_2_1	pno:SNOG_04675	K14688	solute carrier family 30 (zinc transporter), member 1	ko04978
comp16019_c0_seq1.1.1250.minus.as_6_2_1	pno:SNOG_03302	K14811	ATP-dependent RNA helicase DBP3 [EC:3.6.4.13]	-
comp16032_c0_seq1.1.395.minus.as_4_2_1	pte:PTT_07841	K08874	transformation/transcription domain-associated protein	ko05166
comp16038_c0_seq1.1.469.minus.as_6_1_1	tms:TREMEDRAFT_42010	K15040	voltage-dependent anion channel protein 2	ko04020,ko04022,ko04216,ko04621,ko05012,ko05016,ko05166
comp160414_c0_seq1.1.306.minus.as_6_1_1	bor:COCMIDRAFT_2795	K17759	NAD(P)H-hydrate epimerase [EC:5.1.99.6]	-
comp16052_c0_seq1.143.1309.plus.as_6_1_1	pte:PTT_12058	K00290	saccharopine dehydrogenase (NAD+, L-lysine forming) [EC:1.5.1.7]	ko00300,ko00310,ko01230
comp160644_c0_seq1.1.360.minus.as_5_1_1	aua:M673_05610	K17675	ATP-dependent RNA helicase SUPV3L1/SUV3 [EC:3.6.4.13]	-
comp160685_c0_seq1.33.303.minus.as_2_2_1	pgr:PGTG_11068	K02975	small subunit ribosomal protein S25e	ko03010
comp160864_c0_seq1.1.334.minus.as_6_2_1	uma:UMAG_11561	K02903	large subunit ribosomal protein L28e	ko03010
comp16098_c0_seq1.1.1006.minus.as_5_2_1	tre:TRIREDRAFT_43664	K00963	UTP--glucose-1-phosphate uridylyltransferase [EC:2.7.7.9]	ko00040,ko00052,ko00500,ko00520
comp161036_c0_seq1.1.380.minus.as_5_1_1	pte:PTT_14030	K14553	U3 small nucleolar RNA-associated protein 18	ko03008
comp16115_c0_seq1.164.619.minus.as_1_2_1	pno:SNOG_02568	K02901	large subunit ribosomal protein L27e	ko03010
comp161239_c0_seq1.1.349.minus.as_6_1_1	bze:COCCADRAFT_98275	K12843	U4/U6 small nuclear ribonucleoprotein PRP3	ko03040
comp1613_c0_seq1.1.353.minus.as_4_3_1	npa:UCRNP2_5519	K00643	5-aminolevulinate synthase [EC:2.3.1.37]	ko00260,ko00860
comp16130_c0_seq1.1.478.minus.as_6_2_1	npa:UCRNP2_2618	K00276	primary-amine oxidase [EC:1.4.3.21]	ko00260,ko00350,ko00360,ko00410,ko00950,ko00960
comp16131_c0_seq1.1.977.minus.as_6_1_1	pte:PTT_09949	K07204	regulatory associated protein of mTOR	ko04136,ko04138,ko04140,ko04150,ko04151,ko04152,ko04211,ko04213,ko04910,ko05206
comp161416_c0_seq1.1.392.minus.as_5_1_1	masw:AM586_17010	K03470	ribonuclease HII [EC:3.1.26.4]	ko03030
comp16144_c0_seq1.174.514.minus.as_1_2_1	bze:COCCADRAFT_109086	K02971	small subunit ribosomal protein S21e	ko03010
comp161502_c0_seq1.1.316.minus.as_5_1_1	pno:SNOG_05152	K01728	pectate lyase [EC:4.2.2.2]	ko00040,ko02024
comp16153_c0_seq1.207.699.minus.as_6_1_1	pno:SNOG_14948	K17362	acyl-coenzyme A thioesterase 13 [EC:3.1.2.-]	-
comp161603_c0_seq1.1.303.minus.as_6_3_1	npa:UCRNP2_1046	K00384	thioredoxin reductase (NADPH) [EC:1.8.1.9]	ko00240,ko00450
comp161769_c0_seq1.110.307.minus.as_6_1_1	pno:SNOG_14609	K00658	2-oxoglutarate dehydrogenase E2 component (dihydrolipoamide succinyltransferase) [EC:2.3.1.61]	ko00020,ko00310,ko01200
comp161788_c0_seq1.1.320.minus.as_6_3_1	pagc:BEE12_10005	K01941	urea carboxylase [EC:6.3.4.6]	ko00220,ko00791
comp16184_c0_seq1.334.627.minus.as_5_3_1	pte:PTT_11958	K07973	guanine nucleotide-binding protein subunit gamma, other	ko04011
comp16189_c0_seq1.1.432.minus.as_6_2_1	pte:PTT_00582	K17887	sorting nexin-25	-
comp161912_c0_seq1.1.339.minus.as_6_1_1	pno:SNOG_13715	K14154	thiamine-phosphate diphosphorylase / hydroxyethylthiazole kinase [EC:2.5.1.3 2.7.1.50]	ko00730
comp16197_c0_seq1.1.240.minus.as_6_2_1	npa:UCRNP2_6901	K02183	calmodulin	ko04014,ko04015,ko04016,ko04020,ko04022,ko04024,ko04070,ko04114,ko04261,ko04270,ko04371,ko04626,ko04713,ko04720,ko04722,ko04728,ko04740,ko04744,ko04745,ko04750,ko04910,ko04912,ko04915,ko04916,ko04921,ko04922,ko04924,ko04925,ko04970,ko04971,ko05010,ko05031,ko05034,ko05133,ko05152,ko05214,ko05418
comp161982_c0_seq1.1.291.minus.as_2_2_1	psq:PUNSTDRAFT_135943	K02898	large subunit ribosomal protein L26e	ko03010
comp162045_c0_seq1.159.507.minus.as_5_1_1	chel:AL346_24265	K12990	rhamnosyltransferase [EC:2.4.1.-]	ko02024,ko02025
comp16206_c0_seq1.1.312.minus.as_6_2_1	bcom:BAUCODRAFT_39689	K01655	homocitrate synthase [EC:2.3.3.14]	ko00300,ko00620,ko01210,ko01230
comp16207_c0_seq1.1.278.minus.as_6_1_1	bsc:COCSADRAFT_158068	K11279	nucleosome assembly protein 1-like 1	-
comp162095_c0_seq1.1.307.minus.as_5_1_1	pno:SNOG_15710	K05349	beta-glucosidase [EC:3.2.1.21]	ko00460,ko00500,ko00940
comp1622_c1_seq1.1.335.minus.as_6_2_1	pte:PTT_13683	K11718	UDP-glucose:glycoprotein glucosyltransferase [EC:2.4.1.-]	ko04141
comp16221_c0_seq1.11.952.plus.as_6_1_1	bor:COCMIDRAFT_21499	K05857	phosphatidylinositol phospholipase C, delta [EC:3.1.4.11]	ko00562,ko04020,ko04070,ko04919,ko04933
comp16227_c0_seq2.62.383.minus.as_1_5_1	csv:3429296	K02892	large subunit ribosomal protein L23	ko03010
comp162272_c0_seq1.1.327.minus.as_6_2_1	tms:TREMEDRAFT_43173	K15455	diphthamide biosynthesis protein 3	-
comp16228_c1_seq1.23.649.plus.as_6_1_1	pfj:MYCFIDRAFT_152624	K00164	2-oxoglutarate dehydrogenase E1 component [EC:1.2.4.2]	ko00020,ko00310,ko00380,ko01200
comp16230_c0_seq1.1.811.minus.as_6_1_1	bsc:COCSADRAFT_199374	K03026	DNA-directed RNA polymerase III subunit RPC4	ko00230,ko00240,ko03020,ko04623,ko05169
comp16230_c1_seq1.131.487.minus.as_6_1_1	bze:COCCADRAFT_40239	K03026	DNA-directed RNA polymerase III subunit RPC4	ko00230,ko00240,ko03020,ko04623,ko05169
comp16231_c0_seq1.1.988.minus.as_6_1_1	ztr:MYCGRDRAFT_101464	K00415	ubiquinol-cytochrome c reductase core subunit 2	ko00190,ko04260,ko04932,ko05010,ko05012,ko05016
comp162335_c0_seq1.1.376.minus.as_4_1_1	pte:PTT_12632	K00624	carnitine O-acetyltransferase [EC:2.3.1.7]	ko04146
comp162400_c0_seq1.1.312.minus.as_6_2_1	npa:UCRNP2_8752	K17732	mitochondrial-processing peptidase subunit beta [EC:3.4.24.64]	-
comp162426_c0_seq1.1.395.minus.as_6_2_1	bsc:COCSADRAFT_221707	K01176	alpha-amylase [EC:3.2.1.1]	ko00500,ko04973
comp162456_c0_seq1.1.392.minus.as_6_1_1	npa:UCRNP2_1448	K02946	small subunit ribosomal protein S10	ko03010
comp16252_c0_seq1.1.306.minus.as_6_1_1	tml:GSTUM_00002931001	K01939	adenylosuccinate synthase [EC:6.3.4.4]	ko00230,ko00250
comp162582_c0_seq1.1.319.minus.as_6_1_1	ztr:MYCGRDRAFT_67552	K04487	cysteine desulfurase [EC:2.8.1.7]	ko00730,ko04122
comp16267_c0_seq1.4.786.plus.as_6_1_1	bze:COCCADRAFT_80711	K05906	prenylcysteine oxidase / farnesylcysteine lyase [EC:1.8.3.5 1.8.3.6]	ko00900
comp162731_c0_seq1.1.300.minus.as_6_2_1	npa:UCRNP2_3820	K16945	cell division control protein 11	-
comp162746_c0_seq1.1.321.minus.as_6_2_1	pte:PTT_13732	K01876	aspartyl-tRNA synthetase [EC:6.1.1.12]	ko00970
comp162789_c0_seq1.41.229.plus.as_5_1_1	mea:Mex_1p5014	K03593	ATP-binding protein involved in chromosome partitioning	-
comp16281_c0_seq1.1.802.minus.as_4_2_1	pte:PTT_17336	K15920	beta-D-xylosidase 4 [EC:3.2.1.37]	ko00520
comp16281_c1_seq1.46.273.plus.as_4_2_1	pte:PTT_17336	K15920	beta-D-xylosidase 4 [EC:3.2.1.37]	ko00520
comp16284_c0_seq1.1.404.minus.as_5_2_1	tmn:UCRPA7_1962	K11252	histone H2B	ko05034,ko05203,ko05322
comp162840_c0_seq1.61.354.minus.as_6_1_1	bcom:BAUCODRAFT_148148	K05349	beta-glucosidase [EC:3.2.1.21]	ko00460,ko00500,ko00940
comp16288_c0_seq1.1.976.minus.as_6_1_1	bze:COCCADRAFT_27055	K10843	DNA excision repair protein ERCC-3 [EC:3.6.4.12]	ko03022,ko03420
comp16291_c0_seq1.1.410.minus.as_5_2_1	cthr:CTHT_0071230	K02955	small subunit ribosomal protein S14e	ko03010
comp16297_c0_seq1.1.970.minus.as_6_1_1	bsc:COCSADRAFT_186482	K10413	dynein heavy chain 1, cytosolic	ko04145,ko04962,ko05132
comp163023_c0_seq1.1.306.minus.as_1_2_1	bcom:BAUCODRAFT_80455	K11594	ATP-dependent RNA helicase DDX3X [EC:3.6.4.13]	ko04622,ko05161,ko05203
comp163134_c0_seq1.1.343.minus.as_6_1_1	pfj:MYCFIDRAFT_71343	K14430	phosphate transporter	-
comp16317_c0_seq1.82.1497.plus.as_5_3_1	pte:PTT_16353	K00600	glycine hydroxymethyltransferase [EC:2.1.2.1]	ko00260,ko00460,ko00630,ko00670,ko00680,ko01200,ko01230,ko01523
comp16318_c0_seq1.1.528.minus.as_6_2_1	ssl:SS1G_12062	K00480	salicylate hydroxylase [EC:1.14.13.1]	ko00621,ko00624,ko00626,ko01220
comp16323_c0_seq1.1.283.minus.as_6_2_1	npa:UCRNP2_8218	K01785	aldose 1-epimerase [EC:5.1.3.3]	ko00010,ko00052
comp163286_c0_seq1.196.374.minus.as_5_1_1	mey:TM49_10240	K03192	urease accessory protein	-
comp163342_c0_seq1.1.383.minus.as_6_3_1	pagc:BEE12_01990	K03601	exodeoxyribonuclease VII large subunit [EC:3.1.11.6]	ko03430
comp16335_c0_seq1.31.1143.plus.as_5_3_1	pno:SNOG_14072	K00344	NADPH2:quinone reductase [EC:1.6.5.5]	-
comp16338_c0_seq1.75.308.minus.as_6_2_1	bor:COCMIDRAFT_10284	K11756	chromatin structure-remodeling complex subunit RSC1/2	-
comp16338_c1_seq1.1.356.minus.as_6_2_1	pte:PTT_10349	K11756	chromatin structure-remodeling complex subunit RSC1/2	-
comp16340_c0_seq1.1.498.minus.as_6_2_1	pte:PTT_19672	K15165	mediator of RNA polymerase II transcription subunit 13, fungi type	-
comp163431_c0_seq1.1.326.minus.as_6_5_1	pte:PTT_11508	K01199	glucan endo-1,3-beta-D-glucosidase [EC:3.2.1.39]	ko00500
comp16347_c0_seq1.1.543.minus.as_6_1_1	bze:COCCADRAFT_36499	K01754	threonine dehydratase [EC:4.3.1.19]	ko00260,ko00290,ko01200,ko01230
comp163531_c0_seq1.32.289.plus.as_6_2_1	npa:UCRNP2_4053	K18106	D-galacturonate reductase [EC:1.1.1.-]	ko00040
comp163548_c0_seq1.1.468.minus.as_6_2_1	npa:UCRNP2_7337	K03648	uracil-DNA glycosylase [EC:3.2.2.27]	ko03410,ko05340
comp163602_c0_seq1.1.358.minus.as_1_2_1	pno:SNOG_13874	K11365	SAGA-associated factor 73	-
comp163632_c0_seq1.1.379.minus.as_6_2_1	cput:CONPUDRAFT_81749	K01702	3-isopropylmalate dehydratase [EC:4.2.1.33]	ko00290,ko01210,ko01230
comp16380_c0_seq1.1.506.minus.as_6_1_1	bor:COCMIDRAFT_31622	K09503	DnaJ homolog subfamily A member 2	ko04141
comp163847_c0_seq1.1.647.minus.as_6_1_1	pte:PTT_18122	K03353	anaphase-promoting complex subunit 6	ko04110,ko04111,ko04113,ko04114,ko04120,ko04914,ko05166
comp16388_c0_seq1.474.1316.plus.as_6_1_1	pte:PTT_19698	K18045	tyrosine-protein phosphatase SIW14 [EC:3.1.3.48]	-
comp16396_c0_seq1.201.553.minus.as_5_3_1	pte:PTT_14563	K02920	large subunit ribosomal protein L36e	ko03010
comp16396_c0_seq2.26.348.minus.as_5_3_1	pte:PTT_14563	K02920	large subunit ribosomal protein L36e	ko03010
comp164033_c0_seq1.1.472.minus.as_4_1_1	pte:PTT_05982	K11684	bromodomain-containing factor 1	-
comp164054_c0_seq1.1.324.minus.as_6_1_1	bcom:BAUCODRAFT_79682	K01951	GMP synthase (glutamine-hydrolysing) [EC:6.3.5.2]	ko00230,ko00983
comp16407_c0_seq1.265.920.minus.as_5_3_1	pte:PTT_01532	K02140	F-type H+-transporting ATPase subunit g	ko00190
comp16425_c0_seq1.1.379.minus.as_6_2_1	npa:UCRNP2_10129	K01613	phosphatidylserine decarboxylase [EC:4.1.1.65]	ko00564
comp16426_c0_seq1.53.758.minus.as_6_1_1	ssl:SS1G_01918	K00799	glutathione S-transferase [EC:2.5.1.18]	ko00480,ko00980,ko00982,ko01524,ko05204,ko05418
comp164350_c0_seq1.1.333.minus.as_6_1_1	bze:COCCADRAFT_9119	K19708	protein phosphatase PTC6 [EC:3.1.3.16 3.1.3.43]	ko04139
comp16437_c0_seq1.1.362.minus.as_6_2_1	bze:COCCADRAFT_35223	K03349	anaphase-promoting complex subunit 2	ko04110,ko04111,ko04113,ko04114,ko04120,ko04914,ko05166
comp16438_c0_seq1.71.1168.plus.as_5_3_1	bor:COCMIDRAFT_84894	K01213	galacturan 1,4-alpha-galacturonidase [EC:3.2.1.67]	ko00040
comp16438_c0_seq1.97.687.plus.as_6_1_1	bor:COCMIDRAFT_2271	K09647	mitochondrial inner membrane protease subunit 1 [EC:3.4.21.-]	ko03060
comp164389_c0_seq1.1.436.minus.as_5_1_1	ptm:GSPATT00022413001	K01275	cathepsin C [EC:3.4.14.1]	ko04142,ko04210
comp164430_c0_seq1.1.345.minus.as_6_2_1	npa:UCRNP2_5044	K00344	NADPH2:quinone reductase [EC:1.6.5.5]	-
comp164443_c0_seq1.1.325.minus.as_6_2_1	bsc:COCSADRAFT_29991	K02607	origin recognition complex subunit 5	ko04110,ko04111,ko04113
comp164456_c0_seq1.1.325.minus.as_6_2_1	pno:SNOG_08783	K14571	ribosome biogenesis ATPase	ko03008
comp1645_c0_seq1.1.333.minus.as_6_2_1	npa:UCRNP2_6804	K08869	aarF domain-containing kinase	-
comp16459_c0_seq1.1.838.minus.as_6_1_1	bze:COCCADRAFT_25961	K01182	oligo-1,6-glucosidase [EC:3.2.1.10]	ko00052,ko00500
comp164653_c0_seq1.1.307.minus.as_6_2_1	npa:UCRNP2_5433	K01115	phospholipase D1/2 [EC:3.1.4.4]	ko00564,ko00565,ko04014,ko04024,ko04071,ko04072,ko04144,ko04666,ko04724,ko04912,ko05231
comp16467_c0_seq1.1.310.minus.as_6_2_1	pte:PTT_10671	K01858	myo-inositol-1-phosphate synthase [EC:5.5.1.4]	ko00521,ko00562
comp164696_c0_seq1.1.326.minus.as_6_2_1	pno:SNOG_01618	K15283	solute carrier family 35, member E1	-
comp164708_c0_seq1.1.500.minus.as_6_2_1	shs:STEHIDRAFT_104569	K03317	concentrative nucleoside transporter, CNT family	-
comp164712_c0_seq1.1.340.minus.as_6_2_1	pfj:MYCFIDRAFT_150372	K01113	alkaline phosphatase D [EC:3.1.3.1]	ko00627,ko00790,ko02020
comp164731_c0_seq1.1.278.minus.as_6_2_1	npa:UCRNP2_4059	K20475	protein transport protein SEC39	-
comp164743_c0_seq1.1.329.minus.as_6_2_1	bze:COCCADRAFT_3695	K00698	chitin synthase [EC:2.4.1.16]	ko00520
comp164801_c0_seq1.1.379.minus.as_6_3_1	npa:UCRNP2_852	K14171	alkyl hydroperoxide reductase 1 [EC:1.11.1.15]	ko04122
comp164802_c0_seq1.1.344.minus.as_6_2_1	pte:PTT_09602	K02309	regulatory subunit for Cdc7p protein kinase	ko04111,ko04113
comp164845_c0_seq1.1.453.minus.as_6_3_1	pva:Pvag_1903	K00005	glycerol dehydrogenase [EC:1.1.1.6]	ko00561,ko00640
comp164915_c0_seq1.1.386.minus.as_5_1_1	pphr:APZ00_15670	K00919	4-diphosphocytidyl-2-C-methyl-D-erythritol kinase [EC:2.7.1.148]	ko00900
comp164944_c0_seq1.1.352.minus.as_6_2_1	npa:UCRNP2_3675	K05349	beta-glucosidase [EC:3.2.1.21]	ko00460,ko00500,ko00940
comp164945_c0_seq1.48.372.minus.as_5_1_1	mdi:METDI3170	K01847	methylmalonyl-CoA mutase [EC:5.4.99.2]	ko00280,ko00630,ko00640,ko00720,ko01200
comp164955_c0_seq1.1.306.minus.as_6_2_1	wic:J056_001161	K13830	pentafunctional AROM polypeptide [EC:4.2.3.4 4.2.1.10 1.1.1.25 2.7.1.71 2.5.1.19]	ko00400,ko01230
comp165115_c0_seq1.1.375.minus.as_6_2_1	pno:SNOG_05260	K08266	target of rapamycin complex subunit LST8	ko04136,ko04138,ko04140,ko04150,ko04151
comp165174_c0_seq1.1.310.minus.as_3_1_1	pfj:MYCFIDRAFT_149907	K11294	nucleolin	ko05130
comp165183_c0_seq1.1.312.minus.as_1_2_1	pno:SNOG_02912	K06670	cohesin complex subunit SCC1	ko04110,ko04111
comp16530_c0_seq1.1.354.minus.as_6_1_1	bmy:Bm1_10945	K00134	glyceraldehyde 3-phosphate dehydrogenase [EC:1.2.1.12]	ko00010,ko00710,ko01200,ko01230,ko04066,ko05010
comp16531_c0_seq2.1.303.minus.as_4_2_1	pte:PTT_15236	K01895	acetyl-CoA synthetase [EC:6.2.1.1]	ko00010,ko00620,ko00640,ko00680,ko00720,ko01200
comp165414_c0_seq1.1.321.minus.as_6_2_1	npa:UCRNP2_9339	K18932	palmitoyltransferase [EC:2.3.1.225]	-
comp1655_c0_seq1.1.438.minus.as_2_2_1	bcom:BAUCODRAFT_36199	K11262	acetyl-CoA carboxylase / biotin carboxylase 1 [EC:6.4.1.2 6.3.4.14]	ko00061,ko00254,ko00620,ko00640,ko01212,ko04152,ko04910,ko04922
comp165505_c0_seq1.1.496.minus.as_6_2_1	npa:UCRNP2_2934	K13333	lysophospholipase [EC:3.1.1.5]	ko00564
comp16559_c0_seq1.1.391.minus.as_1_2_1	pno:SNOG_02169	K00354	NADPH2 dehydrogenase [EC:1.6.99.1]	-
comp16559_c0_seq1.30.1085.plus.as_6_1_1	pte:PTT_01403	K00226	dihydroorotate dehydrogenase (fumarate) [EC:1.3.98.1]	ko00240
comp16561_c0_seq1.1.491.minus.as_6_2_1	npa:UCRNP2_959	K01939	adenylosuccinate synthase [EC:6.3.4.4]	ko00230,ko00250
comp165677_c0_seq1.1.426.minus.as_4_3_1	pte:PTT_09369	K00894	ethanolamine kinase [EC:2.7.1.82]	ko00564
comp165836_c0_seq1.1.387.minus.as_6_2_1	npa:UCRNP2_7193	K09650	rhomboid-like protein [EC:3.4.21.105]	-
comp165874_c0_seq1.1.430.minus.as_6_2_1	pno:SNOG_08802	K01235	alpha-glucuronidase [EC:3.2.1.139]	-
comp165922_c0_seq1.2.322.minus.as_6_2_1	npa:UCRNP2_2476	K02906	large subunit ribosomal protein L3	ko03010
comp16597_c0_seq1.295.604.minus.as_6_1_1	ztr:MYCGRDRAFT_102197	K02998	small subunit ribosomal protein SAe	ko03010
comp16604_c0_seq1.157.1496.minus.as_6_1_1	pte:PTT_10042	K10686	ubiquitin-activating enzyme E1 C [EC:6.2.1.45]	ko04120
comp16617_c0_seq1.1.360.minus.as_1_2_1	pno:SNOG_12195	K02976	small subunit ribosomal protein S26e	ko03010
comp166190_c0_seq1.1.335.minus.as_6_2_1	pte:PTT_11894	K20308	trafficking protein particle complex subunit 11	-
comp16628_c0_seq1.1.367.minus.as_4_2_1	pte:PTT_14001	K10416	dynein light intermediate chain 1, cytosolic	ko04145,ko04962,ko05132
comp166283_c0_seq1.1.248.minus.as_6_1_1	mrd:Mrad2831_2924	K01687	dihydroxy-acid dehydratase [EC:4.2.1.9]	ko00290,ko00770,ko01210,ko01230
comp166332_c0_seq1.1.151.minus.as_6_2_1	bok:DM82_1677	K09983	uncharacterized protein	-
comp16634_c0_seq1.129.428.minus.as_4_2_1	npa:UCRNP2_1301	K06113	arabinan endo-1,5-alpha-L-arabinosidase [EC:3.2.1.99]	-
comp16640_c0_seq2.141.774.minus.as_5_3_1	bze:COCCADRAFT_36298	K02993	small subunit ribosomal protein S7e	ko03010
comp166437_c0_seq1.1.414.minus.as_6_2_1	bcom:BAUCODRAFT_148201	K05658	ATP-binding cassette, subfamily B (MDR/TAP), member 1 [EC:3.6.3.44]	ko02010,ko04976,ko05206
comp166467_c0_seq1.1.329.minus.as_6_2_1	mtm:MYCTH_2312532	K19829	genetic interactor of prohibitins 3, mitochondrial	-
comp16649_c0_seq1.1.439.minus.as_6_2_1	bze:COCCADRAFT_8699	K07055	tRNA wybutosine-synthesizing protein 2 [EC:2.5.1.114]	-
comp16656_c0_seq1.1.331.minus.as_6_2_1	pte:PTT_20358	K01083	3-phytase [EC:3.1.3.8]	ko00562
comp166560_c0_seq1.1.399.minus.as_4_2_1	bsc:COCSADRAFT_195228	K05767	Ras GTPase-activating-like protein IQGAP2/3	ko04810
comp166652_c0_seq1.1.307.minus.as_6_2_1	npa:UCRNP2_3980	K00814	alanine transaminase [EC:2.6.1.2]	ko00220,ko00250,ko00710,ko01200,ko01210,ko01230
[truncated: 10,362 more rows]
