# Supplementary material for: Functional dynamics reveal the response of the crabapple (Malus sp.) phyllosphere microbiome to Gymnosporangium yamadae infection
Source: mSystems. 2025 Sep 15;10(10):e00843-25. doi: 10.1128/msystems.00843-25 (PMC12542627; doi:10.1128/msystems.00843-25)
Supplement: Table S6 — Functional annotation of transcripts based on the GO database. [file msystems.00843-25-s0007.xlsx]

## Sheet: Table S6
Table S6 Functional annotation of transcripts based on the GO (Gene Ontology) database.		Table 5 Functional annotation of transcripts based on the KEGG (Kyoto Encyclopedia of Genes and Genomes) database.	Table 5 Functional annotation of transcripts based on the KEGG (Kyoto Encyclopedia of Genes and Genomes) database.	Table 5 Functional annotation of transcripts based on the KEGG (Kyoto Encyclopedia of Genes and Genomes) database.	Table 5 Functional annotation of transcripts based on the KEGG (Kyoto Encyclopedia of Genes and Genomes) database.	Table 5 Functional annotation of transcripts based on the KEGG (Kyoto Encyclopedia of Genes and Genomes) database.	Table 5 Functional annotation of transcripts based on the KEGG (Kyoto Encyclopedia of Genes and Genomes) database.	Table 5 Functional annotation of transcripts based on the KEGG (Kyoto Encyclopedia of Genes and Genomes) database.	Table 5 Functional annotation of transcripts based on the KEGG (Kyoto Encyclopedia of Genes and Genomes) database.	Table 5 Functional annotation of transcripts based on the KEGG (Kyoto Encyclopedia of Genes and Genomes) database.	Table 5 Functional annotation of transcripts based on the KEGG (Kyoto Encyclopedia of Genes and Genomes) database.	Table 5 Functional annotation of transcripts based on the KEGG (Kyoto Encyclopedia of Genes and Genomes) database.	Table 5 Functional annotation of transcripts based on the KEGG (Kyoto Encyclopedia of Genes and Genomes) database.	Table 5 Functional annotation of transcripts based on the KEGG (Kyoto Encyclopedia of Genes and Genomes) database.	Table 5 Functional annotation of transcripts based on the KEGG (Kyoto Encyclopedia of Genes and Genomes) database.	Table 5 Functional annotation of transcripts based on the KEGG (Kyoto Encyclopedia of Genes and Genomes) database.	Table 5 Functional annotation of transcripts based on the KEGG (Kyoto Encyclopedia of Genes and Genomes) database.	Table 5 Functional annotation of transcripts based on the KEGG (Kyoto Encyclopedia of Genes and Genomes) database.	Table 5 Functional annotation of transcripts based on the KEGG (Kyoto Encyclopedia of Genes and Genomes) database.	Table 5 Functional annotation of transcripts based on the KEGG (Kyoto Encyclopedia of Genes and Genomes) database.	Table 5 Functional annotation of transcripts based on the KEGG (Kyoto Encyclopedia of Genes and Genomes) database.	Table 5 Functional annotation of transcripts based on the KEGG (Kyoto Encyclopedia of Genes and Genomes) database.	Table 5 Functional annotation of transcripts based on the KEGG (Kyoto Encyclopedia of Genes and Genomes) database.	Table 5 Functional annotation of transcripts based on the KEGG (Kyoto Encyclopedia of Genes and Genomes) database.	Table 5 Functional annotation of transcripts based on the KEGG (Kyoto Encyclopedia of Genes and Genomes) database.	Table 5 Functional annotation of transcripts based on the KEGG (Kyoto Encyclopedia of Genes and Genomes) database.	Table 5 Functional annotation of transcripts based on the KEGG (Kyoto Encyclopedia of Genes and Genomes) database.	Table 5 Functional annotation of transcripts based on the KEGG (Kyoto Encyclopedia of Genes and Genomes) database.	Table 5 Functional annotation of transcripts based on the KEGG (Kyoto Encyclopedia of Genes and Genomes) database.	Table 5 Functional annotation of transcripts based on the KEGG (Kyoto Encyclopedia of Genes and Genomes) database.	Table 5 Functional annotation of transcripts based on the KEGG (Kyoto Encyclopedia of Genes and Genomes) database.	Table 5 Functional annotation of transcripts based on the KEGG (Kyoto Encyclopedia of Genes and Genomes) database.	Table 5 Functional annotation of transcripts based on the KEGG (Kyoto Encyclopedia of Genes and Genomes) database.	Table 5 Functional annotation of transcripts based on the KEGG (Kyoto Encyclopedia of Genes and Genomes) database.	Table 5 Functional annotation of transcripts based on the KEGG (Kyoto Encyclopedia of Genes and Genomes) database.	Table 5 Functional annotation of transcripts based on the KEGG (Kyoto Encyclopedia of Genes and Genomes) database.	Table 5 Functional annotation of transcripts based on the KEGG (Kyoto Encyclopedia of Genes and Genomes) database.	Table 5 Functional annotation of transcripts based on the KEGG (Kyoto Encyclopedia of Genes and Genomes) database.	Table 5 Functional annotation of transcripts based on the KEGG (Kyoto Encyclopedia of Genes and Genomes) database.	Table 5 Functional annotation of transcripts based on the KEGG (Kyoto Encyclopedia of Genes and Genomes) database.	Table 5 Functional annotation of transcripts based on the KEGG (Kyoto Encyclopedia of Genes and Genomes) database.	Table 5 Functional annotation of transcripts based on the KEGG (Kyoto Encyclopedia of Genes and Genomes) database.	Table 5 Functional annotation of transcripts based on the KEGG (Kyoto Encyclopedia of Genes and Genomes) database.	Table 5 Functional annotation of transcripts based on the KEGG (Kyoto Encyclopedia of Genes and Genomes) database.	Table 5 Functional annotation of transcripts based on the KEGG (Kyoto Encyclopedia of Genes and Genomes) database.	Table 5 Functional annotation of transcripts based on the KEGG (Kyoto Encyclopedia of Genes and Genomes) database.	Table 5 Functional annotation of transcripts based on the KEGG (Kyoto Encyclopedia of Genes and Genomes) database.	Table 5 Functional annotation of transcripts based on the KEGG (Kyoto Encyclopedia of Genes and Genomes) database.	Table 5 Functional annotation of transcripts based on the KEGG (Kyoto Encyclopedia of Genes and Genomes) database.
Gene	goterms	level4_id
comp100010_c0_seq1.1.316.minus.as_1_2_1	intracellular organelle; cellular aromatic compound metabolic process; chromosome, telomeric region; site of double-strand break; nucleobase-containing compound metabolic process; nucleic acid binding; membrane-bounded organelle	GO:0043229; GO:0006725; GO:0000781; GO:0035861; GO:0006139; GO:0003676; GO:0043227
comp100049_c0_seq1.196.653.minus.as_6_2_1	nucleic acid binding; membrane-bounded organelle; cellular response to extracellular stimulus; RNA polymerase II transcription regulator complex; response to nutrient; regulation of metabolic process; intracellular organelle; DNA-binding transcription factor activity, RNA polymerase II-specific; response to extracellular stimulus	GO:0003676; GO:0043227; GO:0031668; GO:0090575; GO:0007584; GO:0019222; GO:0043229; GO:0000981; GO:0009991
comp100074_c0_seq1.1.273.minus.as_6_2_1	cellular lipid metabolic process; organic acid metabolic process; oxidoreductase activity, acting on paired donors, with incorporation or reduction of molecular oxygen; intracellular organelle; monooxygenase activity; lipid metabolic process; membrane-bounded organelle	GO:0044255; GO:0006082; GO:0016705; GO:0043229; GO:0004497; GO:0006629; GO:0043227
comp100107_c0_seq1.1.518.minus.as_6_2_1	plasma membrane	GO:0005886
comp100205_c0_seq1.1.382.minus.as_6_2_1	membrane-bounded organelle; intracellular organelle	GO:0043227; GO:0043229
comp100209_c0_seq1.1.297.minus.as_6_2_1	nucleotide binding; ubiquitin-like protein transferase activity	GO:0000166; GO:0019787
comp100215_c0_seq1.32.406.plus.as_6_2_1	cellular lipid metabolic process; lipid metabolic process	GO:0044255; GO:0006629
comp100224_c0_seq1.21.215.plus.as_6_1_1	protein metabolic process	GO:0019538
comp100231_c0_seq1.1.565.minus.as_6_2_1	hydrolase activity, acting on glycosyl bonds; carbohydrate metabolic process	GO:0016798; GO:0005975
comp100277_c0_seq1.1.438.minus.as_6_2_1	cellular aromatic compound metabolic process; nucleobase-containing compound metabolic process; preribosome; nucleic acid binding	GO:0006725; GO:0006139; GO:0030684; GO:0003676
comp100285_c0_seq1.1.684.minus.as_6_2_1	nucleotide binding; organic acid metabolic process; ligase activity, forming carbon-nitrogen bonds	GO:0000166; GO:0006082; GO:0016879
comp100292_c0_seq1.1.337.minus.as_6_2_1	intracellular organelle; organic acid metabolic process; membrane-bounded organelle	GO:0043229; GO:0006082; GO:0043227
comp100298_c0_seq1.1.375.minus.as_2_1_1	monooxygenase activity; nucleotide binding; oxidoreductase activity, acting on paired donors, with incorporation or reduction of molecular oxygen	GO:0004497; GO:0000166; GO:0016705
comp1002_c0_seq1.1.353.minus.as_6_1_1	intracellular organelle; regulation of cell shape; transferase complex; cellular carbohydrate metabolic process; carbohydrate metabolic process; regulation of developmental process; cell wall organization; membrane-bounded organelle	GO:0043229; GO:0008360; GO:1990234; GO:0044262; GO:0005975; GO:0050793; GO:0071555; GO:0043227
comp100301_c0_seq1.1.436.minus.as_6_1_1	nucleic acid binding; membrane-bounded organelle; organic acid metabolic process; nucleotide binding; cellular aromatic compound metabolic process; nucleobase-containing compound metabolic process; intracellular organelle	GO:0003676; GO:0043227; GO:0006082; GO:0000166; GO:0006725; GO:0006139; GO:0043229
comp100307_c0_seq1.1.444.minus.as_6_2_1	carbohydrate metabolic process; hydrolase activity, acting on glycosyl bonds	GO:0005975; GO:0016798
comp100316_c0_seq1.1.317.minus.as_6_2_1	regulation of metabolic process	GO:0019222
comp100332_c0_seq1.1.341.minus.as_6_2_1	actin cortical patch; cellular lipid metabolic process; hydrolase activity, acting on ester bonds; lipid metabolic process	GO:0030479; GO:0044255; GO:0016788; GO:0006629
comp100342_c0_seq1.1.600.minus.as_6_2_1	nucleobase-containing compound metabolic process; nucleic acid binding; transferase activity, transferring phosphorus-containing groups; protein metabolic process; cellular aromatic compound metabolic process	GO:0006139; GO:0003676; GO:0016772; GO:0019538; GO:0006725
comp100347_c0_seq1.1.317.minus.as_6_2_1	nucleotide binding; oxidoreductase activity, acting on iron-sulfur proteins as donors	GO:0000166; GO:0016730
comp100365_c0_seq1.1.312.minus.as_6_2_1	cellular aromatic compound metabolic process; nucleotide binding; nucleic acid binding; intracellular organelle; hydrolase activity, acting on ester bonds; nucleobase-containing compound metabolic process; membrane-bounded organelle; organic acid metabolic process; protein metabolic process	GO:0006725; GO:0000166; GO:0003676; GO:0043229; GO:0016788; GO:0006139; GO:0043227; GO:0006082; GO:0019538
comp100429_c0_seq1.1.403.minus.as_6_2_1	cellular aromatic compound metabolic process; transferase activity, transferring alkyl or aryl (other than methyl) groups; organic acid metabolic process	GO:0006725; GO:0016765; GO:0006082
comp100462_c0_seq1.1.275.minus.as_6_2_1	carbohydrate derivative metabolic process; phosphorus metabolic process; hydrolase activity, acting on ester bonds; monosaccharide metabolic process; nucleotide binding; transferase activity, transferring phosphorus-containing groups; carbohydrate metabolic process	GO:1901135; GO:0006793; GO:0016788; GO:0005996; GO:0000166; GO:0016772; GO:0005975
comp100497_c0_seq1.1.737.minus.as_6_2_1	spliceosomal complex; intracellular organelle; nucleic acid binding; nuclear speck; catalytic step 2 spliceosome; response to organic substance; nucleobase-containing compound metabolic process; membrane-bounded organelle; peptidase activity; small nuclear ribonucleoprotein complex; cellular aromatic compound metabolic process	GO:0005681; GO:0043229; GO:0003676; GO:0016607; GO:0071013; GO:0010033; GO:0006139; GO:0043227; GO:0008233; GO:0030532; GO:0006725
comp100505_c0_seq1.64.474.plus.as_6_2_1	lipid transfer activity; organelle membrane; phospholipid transporter activity; plasma membrane; cation binding; establishment of protein localization; protein localization; Golgi vesicle transport; vesicle-mediated transport to the plasma membrane	GO:0120013; GO:0031090; GO:0005548; GO:0005886; GO:0043169; GO:0045184; GO:0008104; GO:0048193; GO:0098876
comp100528_c0_seq1.35.421.plus.as_6_2_1	nucleic acid binding; nucleobase-containing compound metabolic process; cellular aromatic compound metabolic process; intracellular organelle	GO:0003676; GO:0006139; GO:0006725; GO:0043229
comp100533_c0_seq1.1.367.minus.as_6_2_1	intracellular organelle; nucleobase transmembrane transporter activity; plasma membrane; pyrimidine-containing compound transmembrane transport; membrane-bounded organelle	GO:0043229; GO:0015205; GO:0005886; GO:0072531; GO:0043227
comp10053_c0_seq1.1.377.minus.as_6_2_1	nucleotide binding	GO:0000166
comp100626_c0_seq1.1.432.minus.as_6_2_1	ethanol oxidation; generation of precursor metabolites and energy; alcohol metabolic process; cation binding	GO:0006069; GO:0006091; GO:0006066; GO:0043169
comp100658_c0_seq1.34.343.minus.as_6_1_1	monooxygenase activity; oxidoreductase activity, acting on paired donors, with incorporation or reduction of molecular oxygen; tetrapyrrole binding; oxidoreductase activity, acting on NAD(P)H; nucleotide binding; cation binding	GO:0004497; GO:0016705; GO:0046906; GO:0016651; GO:0000166; GO:0043169
comp100678_c0_seq1.1.331.minus.as_6_2_1	carbohydrate metabolic process; organic acid metabolic process; cellular carbohydrate metabolic process; cation binding; tricarboxylic acid cycle; intracellular organelle; carbon-carbon lyase activity; membrane-bounded organelle; cellular aldehyde metabolic process	GO:0005975; GO:0006082; GO:0044262; GO:0043169; GO:0006099; GO:0043229; GO:0016830; GO:0043227; GO:0006081
comp100680_c0_seq1.1.533.minus.as_6_2_1	regulation of developmental process; cellular carbohydrate metabolic process; plasma membrane; carbohydrate metabolic process; transferase complex; cell wall organization; regulation of cell shape	GO:0050793; GO:0044262; GO:0005886; GO:0005975; GO:1990234; GO:0071555; GO:0008360
comp100711_c0_seq1.92.452.minus.as_4_3_1	protein metabolic process	GO:0019538
comp100714_c0_seq1.1.552.minus.as_6_2_1	nucleic acid binding; cation binding; regulation of metabolic process; intracellular organelle; DNA-binding transcription factor activity, RNA polymerase II-specific; membrane-bounded organelle	GO:0003676; GO:0043169; GO:0019222; GO:0043229; GO:0000981; GO:0043227
comp100812_c0_seq1.1.339.minus.as_6_1_1	dioxygenase activity; cellular aromatic compound metabolic process; cation binding; oxidoreductase activity, acting on single donors with incorporation of molecular oxygen	GO:0051213; GO:0006725; GO:0043169; GO:0016701
comp100815_c0_seq1.1.315.minus.as_6_2_1	organic acid metabolic process; carbon-carbon lyase activity	GO:0006082; GO:0016830
comp100851_c0_seq1.1.395.minus.as_1_2_1	ligase activity, forming carbon-nitrogen bonds; urea metabolic process; nucleotide binding; organic acid metabolic process; cellular modified amino acid metabolic process	GO:0016879; GO:0019627; GO:0000166; GO:0006082; GO:0006575
comp100863_c0_seq1.1.174.minus.as_6_2_1	catalytic step 2 spliceosome; nucleobase-containing compound metabolic process; spliceosomal complex; nucleic acid binding; cellular aromatic compound metabolic process	GO:0071013; GO:0006139; GO:0005681; GO:0003676; GO:0006725
comp100865_c0_seq1.329.719.minus.as_6_2_1	establishment of protein localization; protein localization; nucleotide binding; intracellular transport; organelle membrane; chaperone binding; mitochondrial transmembrane transport; protein transmembrane transport	GO:0045184; GO:0008104; GO:0000166; GO:0046907; GO:0031090; GO:0051087; GO:1990542; GO:0071806
comp100867_c0_seq1.1.365.minus.as_6_2_1	phospholipid transporter activity; Golgi vesicle transport; plasma membrane; vesicle-mediated transport to the plasma membrane; cation binding; organelle membrane; lipid transfer activity; protein localization; establishment of protein localization	GO:0005548; GO:0048193; GO:0005886; GO:0098876; GO:0043169; GO:0031090; GO:0120013; GO:0008104; GO:0045184
comp100873_c0_seq1.1.343.minus.as_6_2_1	organic acid metabolic process	GO:0006082
comp100908_c0_seq1.1.356.minus.as_6_2_1	cellular lipid metabolic process; lipid metabolic process; alcohol metabolic process; organelle membrane; carbohydrate metabolic process; cellular carbohydrate metabolic process	GO:0044255; GO:0006629; GO:0006066; GO:0031090; GO:0005975; GO:0044262
comp100927_c0_seq1.1.647.minus.as_6_2_1	cellular aromatic compound metabolic process; monosaccharide metabolic process; protein metabolic process; nucleobase-containing small molecule metabolic process; cell wall organization; fungal-type cell wall organization or biogenesis; cation binding; carbohydrate derivative metabolic process; carbohydrate metabolic process; nucleobase-containing compound metabolic process	GO:0006725; GO:0005996; GO:0019538; GO:0055086; GO:0071555; GO:0071852; GO:0043169; GO:1901135; GO:0005975; GO:0006139
comp100949_c0_seq1.1.451.minus.as_4_3_1	organelle membrane; vitamin metabolic process; cellular ketone metabolic process; cation binding; monooxygenase activity; tetrapyrrole binding; cellular lipid metabolic process; intracellular organelle; organic acid metabolic process; membrane-bounded organelle; oxidoreductase activity, acting on paired donors, with incorporation or reduction of molecular oxygen; renal system process; lipid metab…	GO:0031090; GO:0006766; GO:0042180; GO:0043169; GO:0004497; GO:0046906; GO:0044255; GO:0043229; GO:0006082; GO:0043227; GO:0016705; GO:0003014; GO:0006629
comp100956_c0_seq1.1.445.minus.as_1_2_1	cation binding; peptidase activity	GO:0043169; GO:0008233
comp101011_c0_seq1.1.523.minus.as_1_2_1	oxidoreductase activity, acting on paired donors, with incorporation or reduction of molecular oxygen; protein folding in endoplasmic reticulum; intracellular organelle; nucleotide binding; monooxygenase activity; membrane-bounded organelle; organelle membrane	GO:0016705; GO:0034975; GO:0043229; GO:0000166; GO:0004497; GO:0043227; GO:0031090
comp101070_c0_seq1.1.318.minus.as_5_1_1	plasma membrane; mating projection tip	GO:0005886; GO:0043332
comp10110_c0_seq1.169.348.minus.as_6_2_1	membrane-bounded organelle; protein dimerization activity; intracellular organelle; nucleic acid binding; nucleosome	GO:0043227; GO:0046983; GO:0043229; GO:0003676; GO:0000786
comp10110_c0_seq1.222.653.minus.as_3_3_1	protein metabolic process	GO:0019538
comp101115_c0_seq1.169.396.minus.as_6_2_1	kinetochore; intracellular organelle; anaphase-promoting complex binding; spindle pole body; intracellular signal transduction	GO:0000776; GO:0043229; GO:0010997; GO:0005816; GO:0035556
comp101168_c0_seq1.1.495.minus.as_6_2_1	intracellular organelle; membrane-bounded organelle; nucleobase-containing compound metabolic process; nucleotide binding; cellular aromatic compound metabolic process; hydrolase activity, acting on acid anhydrides; preribosome	GO:0043229; GO:0043227; GO:0006139; GO:0000166; GO:0006725; GO:0016817; GO:0030684
comp101183_c0_seq1.1.181.minus.as_6_2_1	oxidoreductase activity, acting on CH-OH group of donors	GO:0016614
comp101188_c0_seq1.1.766.minus.as_6_2_1	tetrapyrrole binding; nucleotide binding; sulfur compound metabolic process; cation binding; oxidoreductase activity, acting on NAD(P)H; oxidoreductase activity, acting on a sulfur group of donors; iron-sulfur cluster binding; organic acid metabolic process	GO:0046906; GO:0000166; GO:0006790; GO:0043169; GO:0016651; GO:0016667; GO:0051536; GO:0006082
comp101212_c0_seq1.54.346.minus.as_5_2_1	unfolded protein binding; nucleotide binding; plasma membrane; cation binding; heat shock protein binding; response to heat; response to temperature stimulus	GO:0051082; GO:0000166; GO:0005886; GO:0043169; GO:0031072; GO:0009408; GO:0009266
comp101240_c0_seq1.1.318.minus.as_6_2_1	defense response; sulfur compound metabolic process; organic acid metabolic process; carbohydrate derivative metabolic process; plasma membrane	GO:0006952; GO:0006790; GO:0006082; GO:1901135; GO:0005886
comp10130_c1_seq1.1.707.minus.as_6_2_1	organelle membrane; protein-macromolecule adaptor activity; cation binding; plasma membrane; organelle localization; membrane-bounded organelle; phospholipid binding; intracellular organelle; spindle pole body	GO:0031090; GO:0030674; GO:0043169; GO:0005886; GO:0051640; GO:0043227; GO:0005543; GO:0043229; GO:0005816
comp101318_c0_seq1.1.455.minus.as_3_1_1	nucleotide binding; regulation of metabolic process	GO:0000166; GO:0019222
comp10132_c0_seq1.97.1035.minus.as_6_2_1	hydrolase activity, acting on glycosyl bonds; carbohydrate metabolic process; cellular carbohydrate metabolic process	GO:0016798; GO:0005975; GO:0044262
comp101339_c0_seq1.1.333.minus.as_5_1_1	protein metabolic process	GO:0019538
comp101350_c0_seq1.1.709.minus.as_1_2_1	oxidoreductase activity, acting on single donors with incorporation of molecular oxygen; dioxygenase activity; cation binding	GO:0016701; GO:0051213; GO:0043169
comp101400_c0_seq1.1.399.minus.as_6_1_1	regulation of metabolic process; hydrolase activity, acting on ester bonds; intracellular organelle; phosphoprotein phosphatase activity; membrane-bounded organelle; protein metabolic process; regulation of signaling; cation binding; response to osmotic stress; phosphorus metabolic process	GO:0019222; GO:0016788; GO:0043229; GO:0004721; GO:0043227; GO:0019538; GO:0023051; GO:0043169; GO:0006970; GO:0006793
comp101415_c0_seq1.60.408.minus.as_6_1_1	membrane-bounded organelle; nucleic acid binding; regulation of metabolic process; intracellular organelle	GO:0043227; GO:0003676; GO:0019222; GO:0043229
comp101443_c0_seq1.1.344.minus.as_3_1_1	organic acid metabolic process; transferase activity, transferring alkyl or aryl (other than methyl) groups; cellular aromatic compound metabolic process	GO:0006082; GO:0016765; GO:0006725
comp101443_c0_seq1.1.394.minus.as_1_2_1	cellular aromatic compound metabolic process; nucleic acid binding; nucleobase-containing compound metabolic process; hydrolase activity, acting on acid anhydrides; RNA helicase activity; regulation of metabolic process; nucleotide binding	GO:0006725; GO:0003676; GO:0006139; GO:0016817; GO:0003724; GO:0019222; GO:0000166
comp101464_c0_seq1.1.339.minus.as_6_2_1	phosphopantetheine binding	GO:0031177
comp101468_c0_seq1.1.317.minus.as_6_1_1	peptidyl-prolyl cis-trans isomerase activity; membrane-bounded organelle; intracellular organelle	GO:0003755; GO:0043227; GO:0043229
comp101532_c0_seq1.1.802.minus.as_6_1_1	regulation of metabolic process; chromosome separation; membrane-bounded organelle; condensin complex; meiotic chromosome separation; chromosome organization involved in meiotic cell cycle; intracellular organelle	GO:0019222; GO:0051304; GO:0043227; GO:0000796; GO:0051307; GO:0070192; GO:0043229
comp101537_c0_seq1.1.357.minus.as_3_1_1	oxidoreductase activity, acting on CH-OH group of donors	GO:0016614
comp101655_c0_seq1.1.471.minus.as_6_2_1	cation binding	GO:0043169
comp101764_c0_seq1.1.417.minus.as_6_1_1	intracellular organelle; mitochondrial nucleoid; transferase complex; oxidoreductase complex; tricarboxylic acid cycle; cation binding; thiamine pyrophosphate binding; oxidoreductase activity, acting on the aldehyde or oxo group of donors; membrane-bounded organelle; organic acid metabolic process	GO:0043229; GO:0042645; GO:1990234; GO:1990204; GO:0006099; GO:0043169; GO:0030976; GO:0016903; GO:0043227; GO:0006082
comp101765_c0_seq1.1.352.minus.as_6_2_1	intracellular transport; cellular aromatic compound metabolic process; spliceosomal complex; RNA helicase activity; nucleic acid binding; hydrolase activity, acting on acid anhydrides; nucleotide binding; nucleobase-containing compound metabolic process	GO:0046907; GO:0006725; GO:0005681; GO:0003724; GO:0003676; GO:0016817; GO:0000166; GO:0006139
comp101816_c0_seq1.1.418.minus.as_6_1_1	protein transmembrane transport; mitochondrial transmembrane transport; protein localization; establishment of protein localization; oxidoreductase activity, acting on a sulfur group of donors; intracellular transport; organelle membrane	GO:0071806; GO:1990542; GO:0008104; GO:0045184; GO:0016667; GO:0046907; GO:0031090
comp101867_c0_seq1.1.330.minus.as_6_1_1	chaperone binding; enzyme activator activity; regulation of catalytic activity; heat shock protein binding	GO:0051087; GO:0008047; GO:0050790; GO:0031072
comp101894_c0_seq1.1.397.minus.as_6_1_1	ribonucleoprotein complex binding; translational initiation; translation factor activity, RNA binding; nucleic acid binding	GO:0043021; GO:0006413; GO:0008135; GO:0003676
comp101895_c0_seq1.178.940.minus.as_6_1_1	DNA-binding transcription factor activity, RNA polymerase II-specific; intracellular organelle; regulation of metabolic process; membrane-bounded organelle; cation binding; nucleic acid binding	GO:0000981; GO:0043229; GO:0019222; GO:0043227; GO:0043169; GO:0003676
comp101916_c0_seq1.1.529.minus.as_6_1_1	oxidoreductase activity, acting on peroxide as acceptor; tetrapyrrole binding; cation binding; reactive oxygen species metabolic process; response to oxidative stress; catalase activity	GO:0016684; GO:0046906; GO:0043169; GO:0072593; GO:0006979; GO:0004096
comp101943_c0_seq1.1.418.minus.as_6_1_1	nucleobase-containing compound metabolic process; carbohydrate derivative metabolic process; cellular lipid metabolic process; nucleobase-containing small molecule metabolic process; cellular aromatic compound metabolic process; organic acid metabolic process; phosphorus metabolic process; sulfur compound metabolic process; intracellular organelle; membrane-bounded organelle; lipid metabolic proc…	GO:0006139; GO:1901135; GO:0044255; GO:0055086; GO:0006725; GO:0006082; GO:0006793; GO:0006790; GO:0043229; GO:0043227; GO:0006629; GO:0000166; GO:0005886
comp101949_c0_seq1.1.402.minus.as_6_1_1	nucleotide binding; regulation of signaling; nucleoside binding; regulation of metabolic process; cellular response to extracellular stimulus; intracellular organelle; membrane-bounded organelle; response to starvation; protein dimerization activity; response to organic substance; response to extracellular stimulus; enzyme binding; Ragulator complex; response to nitrogen compound	GO:0000166; GO:0023051; GO:0001882; GO:0019222; GO:0031668; GO:0043229; GO:0043227; GO:0042594; GO:0046983; GO:0010033; GO:0009991; GO:0019899; GO:0071986; GO:1901698
comp101969_c0_seq1.1.705.minus.as_6_1_1	membrane-bounded organelle; Noc2p-Noc3p complex; nucleobase-containing compound metabolic process; cellular aromatic compound metabolic process; intracellular organelle	GO:0043227; GO:0030691; GO:0006139; GO:0006725; GO:0043229
comp101990_c0_seq1.1.446.minus.as_6_1_1	nucleobase-containing compound metabolic process; intracellular organelle; nucleic acid binding; membrane-bounded organelle; intramolecular transferase activity; box H/ACA snoRNP complex; cellular aromatic compound metabolic process	GO:0006139; GO:0043229; GO:0003676; GO:0043227; GO:0016866; GO:0031429; GO:0006725
comp101991_c0_seq1.29.367.plus.as_6_1_1	establishment of protein localization; protein transmembrane transporter activity; amide transmembrane transporter activity; intracellular transport; protein localization; outer membrane; organelle membrane	GO:0045184; GO:0008320; GO:0042887; GO:0046907; GO:0008104; GO:0019867; GO:0031090
comp1019_c0_seq1.1.272.minus.as_4_3_1	oxidoreductase activity, acting on CH-OH group of donors; cation binding; tetrapyrrole binding	GO:0016614; GO:0043169; GO:0046906
comp101_c0_seq1.1.353.minus.as_1_2_1	exocytosis; organelle localization; vesicle-mediated transport to the plasma membrane; vesicle docking involved in exocytosis; secretion by cell; Golgi vesicle transport; exocyst	GO:0006887; GO:0051640; GO:0098876; GO:0006904; GO:0032940; GO:0048193; GO:0000145
comp102025_c0_seq1.1.853.minus.as_6_2_1	nucleic acid binding; cation binding	GO:0003676; GO:0043169
comp102037_c0_seq1.1.638.minus.as_6_2_1	racemase and epimerase activity; NADPH regeneration; carbohydrate derivative metabolic process; phosphorus metabolic process; generation of precursor metabolites and energy; carbohydrate metabolic process; cation binding	GO:0016854; GO:0006740; GO:1901135; GO:0006793; GO:0006091; GO:0005975; GO:0043169
comp102087_c0_seq1.1.530.minus.as_6_2_1	nucleobase-containing compound metabolic process; nucleotide binding; intracellular organelle; ATPase complex; membrane-bounded organelle; regulation of metabolic process; cellular aromatic compound metabolic process	GO:0006139; GO:0000166; GO:0043229; GO:1904949; GO:0043227; GO:0019222; GO:0006725
comp102092_c0_seq1.1.311.minus.as_6_1_1	organic acid transmembrane transporter activity; organic acid transmembrane transport; plasma membrane; intracellular organelle; membrane-bounded organelle	GO:0005342; GO:1903825; GO:0005886; GO:0043229; GO:0043227
comp102096_c0_seq1.1.439.minus.as_6_3_1	transferase complex; protein metabolic process; oligosaccharyltransferase complex	GO:1990234; GO:0019538; GO:0008250
comp102107_c0_seq1.1.378.minus.as_6_2_1	cellular carbohydrate metabolic process; hydrolase activity, acting on glycosyl bonds; carbohydrate metabolic process	GO:0044262; GO:0016798; GO:0005975
comp102131_c0_seq1.1.431.minus.as_6_1_1	nucleobase-containing small molecule metabolic process; nucleotide binding; ligase activity, forming carbon-nitrogen bonds; hydrolase activity, acting on carbon-nitrogen (but not peptide) bonds; cellular aromatic compound metabolic process; carbohydrate derivative metabolic process; regulation of metabolic process; cation binding; phosphorus metabolic process; organic acid metabolic process; nucl…	GO:0055086; GO:0000166; GO:0016879; GO:0016810; GO:0006725; GO:1901135; GO:0019222; GO:0043169; GO:0006793; GO:0006082; GO:0006139
comp10213_c0_seq1.1.344.minus.as_4_1_1	nucleobase-containing compound metabolic process; cellular aromatic compound metabolic process; intracellular organelle; cation binding; transferase activity, transferring phosphorus-containing groups; nucleic acid binding; membrane-bounded organelle	GO:0006139; GO:0006725; GO:0043229; GO:0043169; GO:0016772; GO:0003676; GO:0043227
comp102141_c0_seq1.1.320.minus.as_1_2_1	membrane-bounded organelle; intracellular transport; response to organic substance; response to nitrogen compound; intracellular organelle; protein localization; protein metabolic process; establishment of protein localization; TRC complex	GO:0043227; GO:0046907; GO:0010033; GO:1901698; GO:0043229; GO:0008104; GO:0019538; GO:0045184; GO:0072380
comp102150_c0_seq1.1.243.minus.as_6_2_1	protein localization; intracellular transport; cation binding; phospholipid binding; multivesicular body sorting pathway; late endosome to vacuole transport; protein targeting to vacuole; establishment of protein localization; ubiquitin-like protein binding; ESCRT-0 complex; endosomal transport; organelle membrane	GO:0008104; GO:0046907; GO:0043169; GO:0005543; GO:0071985; GO:0045324; GO:0006623; GO:0045184; GO:0032182; GO:0033565; GO:0016197; GO:0031090
comp102152_c0_seq1.1.333.minus.as_6_3_1	S-adenosylmethionine metabolic process; one-carbon metabolic process; sulfur compound metabolic process	GO:0046500; GO:0006730; GO:0006790
comp10215_c0_seq1.172.399.plus.as_6_2_1	intracellular organelle; fungal-type cell wall organization or biogenesis; hydrolase activity, acting on glycosyl bonds; membrane-bounded organelle; carbohydrate metabolic process; pseudohyphal growth; cell wall biogenesis; cell wall organization; filamentous growth of a population of unicellular organisms	GO:0043229; GO:0071852; GO:0016798; GO:0043227; GO:0005975; GO:0007124; GO:0042546; GO:0071555; GO:0044182
comp102163_c0_seq1.1.466.minus.as_6_2_1	intracellular organelle; Golgi vesicle transport; membrane-bounded organelle; membrane coat; organelle membrane; establishment of protein localization; protein localization; intracellular transport	GO:0043229; GO:0048193; GO:0043227; GO:0030117; GO:0031090; GO:0045184; GO:0008104; GO:0046907
comp102163_c0_seq1.37.356.minus.as_6_1_1	organic acid metabolic process; cation binding; reactive nitrogen species metabolic process; iron-sulfur cluster binding; tetrapyrrole binding	GO:0006082; GO:0043169; GO:2001057; GO:0051536; GO:0046906
comp102216_c0_seq1.89.320.minus.as_6_2_1	regulation of developmental process; intracellular organelle; unfolded protein binding; membrane-bounded organelle; cell development; organelle membrane; nucleotide binding; mitochondrial transmembrane transport; peptidase activity; regulation of growth; nerve development; protein metabolic process; cation binding; hydrolase activity, acting on acid anhydrides	GO:0050793; GO:0043229; GO:0051082; GO:0043227; GO:0048468; GO:0031090; GO:0000166; GO:1990542; GO:0008233; GO:0040008; GO:0021675; GO:0019538; GO:0043169; GO:0016817
comp102229_c0_seq1.1.151.minus.as_1_2_1	protein metabolic process; intracellular organelle; enzyme activator activity; peptidase activity; organelle membrane; membrane-bounded organelle	GO:0019538; GO:0043229; GO:0008047; GO:0008233; GO:0031090; GO:0043227
comp102237_c0_seq1.24.323.plus.as_6_1_1	membrane-bounded organelle; peptidase activity; protein metabolic process; intracellular organelle	GO:0043227; GO:0008233; GO:0019538; GO:0043229
comp102276_c0_seq1.1.529.minus.as_6_2_1	cellular lipid metabolic process; lipid metabolic process; nucleotide binding; transferase activity, transferring phosphorus-containing groups; phosphorus metabolic process	GO:0044255; GO:0006629; GO:0000166; GO:0016772; GO:0006793
comp102278_c0_seq1.1.1129.minus.as_6_2_1	organic acid metabolic process; membrane-bounded organelle; protein metabolic process; nucleobase-containing compound metabolic process; intracellular organelle; cellular aromatic compound metabolic process; nucleotide binding; hydrolase activity, acting on ester bonds	GO:0006082; GO:0043227; GO:0019538; GO:0006139; GO:0043229; GO:0006725; GO:0000166; GO:0016788
comp10228_c1_seq1.1.416.minus.as_6_2_1	cellular aromatic compound metabolic process; transferase complex; nucleoside binding; nucleic acid binding; transferase activity, transferring phosphorus-containing groups; cation binding; nucleobase-containing compound metabolic process	GO:0006725; GO:1990234; GO:0001882; GO:0003676; GO:0016772; GO:0043169; GO:0006139
comp1022_c0_seq1.11.325.minus.as_5_3_1	nucleotide binding	GO:0000166
comp102324_c0_seq1.1.623.minus.as_6_1_1	hydrolase activity, acting on acid anhydrides; intracellular organelle; membrane-bounded organelle; nucleotide binding; mitotic cell cycle	GO:0016817; GO:0043229; GO:0043227; GO:0000166; GO:0000278
comp102344_c0_seq1.1.460.minus.as_6_2_1	budding cell apical bud growth; cell budding; mating projection tip; intracellular organelle; membrane-bounded organelle; cell cortex; cell morphogenesis	GO:0007118; GO:0007114; GO:0043332; GO:0043229; GO:0043227; GO:0005938; GO:0000902
comp10234_c0_seq1.136.504.minus.as_6_2_1	regulation of metabolic process; translation factor activity, RNA binding; nucleic acid binding; translational initiation	GO:0019222; GO:0008135; GO:0003676; GO:0006413
comp102447_c0_seq1.1.338.minus.as_6_2_1	protein metabolic process; intracellular organelle; regulation of metabolic process; membrane-bounded organelle	GO:0019538; GO:0043229; GO:0019222; GO:0043227
comp102464_c0_seq1.44.424.plus.as_6_2_1	cellular aromatic compound metabolic process; one-carbon metabolic process; nucleotide binding; cellular modified amino acid metabolic process; organic acid metabolic process	GO:0006725; GO:0006730; GO:0000166; GO:0006575; GO:0006082
comp102480_c0_seq1.209.545.minus.as_2_3_1	hydrolase activity, acting on ester bonds; nucleic acid binding; nucleobase-containing compound metabolic process; cellular aromatic compound metabolic process; cation binding; transferase activity, transferring phosphorus-containing groups; peptidase activity	GO:0016788; GO:0003676; GO:0006139; GO:0006725; GO:0043169; GO:0016772; GO:0008233
comp102488_c0_seq1.1.316.minus.as_6_2_1	ligase activity, forming carbon-nitrogen bonds; organic acid metabolic process; nucleobase-containing compound metabolic process; cation binding; carbohydrate derivative metabolic process; phosphorus metabolic process; organelle membrane; nucleobase-containing small molecule metabolic process; cellular aromatic compound metabolic process; cellular lipid metabolic process; sulfur compound metaboli…	GO:0016879; GO:0006082; GO:0006139; GO:0043169; GO:1901135; GO:0006793; GO:0031090; GO:0055086; GO:0006725; GO:0044255; GO:0006790; GO:0006629; GO:0000166
comp10249_c0_seq1.1.413.minus.as_6_2_1	membrane-bounded organelle; intracellular organelle; lipid metabolic process; cellular lipid metabolic process; alcohol metabolic process; organelle membrane; oxidoreductase activity, acting on CH-OH group of donors; steroid dehydrogenase activity	GO:0043227; GO:0043229; GO:0006629; GO:0044255; GO:0006066; GO:0031090; GO:0016614; GO:0016229
comp102510_c0_seq1.1.948.minus.as_6_1_1	membrane-bounded organelle; intracellular organelle; protein metabolic process	GO:0043227; GO:0043229; GO:0019538
comp10252_c0_seq1.1.303.minus.as_5_2_1	sporulation resulting in formation of a cellular spore; cell wall; cell differentiation	GO:0030435; GO:0005618; GO:0030154
comp102568_c0_seq1.1.319.minus.as_6_2_1	sulfur compound metabolic process; organic acid metabolic process; sulfate reduction; transferase activity, transferring phosphorus-containing groups; nucleotide binding	GO:0006790; GO:0006082; GO:0019419; GO:0016772; GO:0000166
comp102579_c0_seq1.42.353.plus.as_3_1_1	respiratory chain complex III; generation of precursor metabolites and energy; electron transfer activity; electron transport chain; oxidoreductase complex	GO:0045275; GO:0006091; GO:0009055; GO:0022900; GO:1990204
comp102601_c0_seq1.126.494.plus.as_6_2_1	protein localization; enzyme activator activity; regulation of catalytic activity; establishment of protein localization; intracellular transport	GO:0008104; GO:0008047; GO:0050790; GO:0045184; GO:0046907
comp102602_c0_seq1.1.480.minus.as_6_2_1	lipid metabolic process; cellular lipid metabolic process; membrane-bounded organelle; alcohol metabolic process; intracellular organelle; oxidoreductase activity, acting on paired donors, with incorporation or reduction of molecular oxygen	GO:0006629; GO:0044255; GO:0043227; GO:0006066; GO:0043229; GO:0016705
comp102605_c0_seq1.41.382.plus.as_6_1_1	cation binding; organelle membrane; electron transport chain; generation of precursor metabolites and energy; nucleotide binding; oxidoreductase activity, acting on NAD(P)H; iron-sulfur cluster binding	GO:0043169; GO:0031090; GO:0022900; GO:0006091; GO:0000166; GO:0016651; GO:0051536
comp102629_c0_seq1.1.397.minus.as_6_2_1	nucleobase-containing compound metabolic process; cellular aromatic compound metabolic process; intracellular organelle; nucleic acid binding; DNA topoisomerase activity; site of double-strand break; membrane-bounded organelle	GO:0006139; GO:0006725; GO:0043229; GO:0003676; GO:0003916; GO:0035861; GO:0043227
comp102635_c0_seq1.1.526.minus.as_6_2_1	cytoskeletal protein binding; hydrolase activity, acting on acid anhydrides; nucleotide binding; plasma membrane; carbohydrate derivative metabolic process; cell wall organization	GO:0008092; GO:0016817; GO:0000166; GO:0005886; GO:1901135; GO:0071555
comp102641_c0_seq1.1.400.minus.as_5_2_1	peptidyl-prolyl cis-trans isomerase activity; cyclosporin A binding; intracellular organelle; peptide binding; protein metabolic process; membrane-bounded organelle	GO:0003755; GO:0016018; GO:0043229; GO:0042277; GO:0019538; GO:0043227
comp102667_c0_seq1.1.497.minus.as_6_2_1	amine transmembrane transporter activity; membrane-bounded organelle; intracellular organelle	GO:0005275; GO:0043227; GO:0043229
comp102709_c0_seq1.1.334.minus.as_6_2_1	phosphorus metabolic process; misfolded protein binding; cation binding; intracellular organelle; cellular aromatic compound metabolic process; carbohydrate derivative metabolic process; response to nitrogen compound; response to organic substance; nucleobase-containing small molecule metabolic process; nucleobase-containing compound metabolic process; monosaccharide binding; unfolded protein bin…	GO:0006793; GO:0051787; GO:0043169; GO:0043229; GO:0006725; GO:1901135; GO:1901698; GO:0010033; GO:0055086; GO:0006139; GO:0048029; GO:0051082; GO:0019538; GO:0043227
comp102713_c0_seq1.1.419.minus.as_6_1_1	nucleic acid binding; cellular aromatic compound metabolic process; intracellular organelle; nucleobase-containing compound metabolic process; membrane-bounded organelle	GO:0003676; GO:0006725; GO:0043229; GO:0006139; GO:0043227
comp102718_c0_seq1.1.362.minus.as_6_2_1	nucleobase-containing compound metabolic process; preribosome; nucleic acid binding; establishment of protein localization; cellular aromatic compound metabolic process; intracellular organelle; intracellular transport; protein localization; organelle localization	GO:0006139; GO:0030684; GO:0003676; GO:0045184; GO:0006725; GO:0043229; GO:0046907; GO:0008104; GO:0051640
comp102739_c0_seq1.1.188.minus.as_6_2_1	membrane-bounded organelle; cellular aromatic compound metabolic process; regulation of metabolic process; DNA-binding transcription factor activity, RNA polymerase II-specific; nucleic acid binding; nucleobase-containing compound metabolic process; intracellular organelle; cation binding	GO:0043227; GO:0006725; GO:0019222; GO:0000981; GO:0003676; GO:0006139; GO:0043229; GO:0043169
comp102885_c0_seq1.1.511.minus.as_6_3_1	response to heat; nucleic acid binding; hydrolase activity, acting on acid anhydrides; response to temperature stimulus; RNA helicase activity; nucleotide binding	GO:0009408; GO:0003676; GO:0016817; GO:0009266; GO:0003724; GO:0000166
comp10293_c0_seq1.1.403.minus.as_6_2_1	actin cortical patch localization; hyphal growth; plasma membrane; cell cortex; establishment of cell polarity	GO:0051666; GO:0030448; GO:0005886; GO:0005938; GO:0030010
comp103055_c0_seq1.1.303.minus.as_5_3_1	plasma membrane	GO:0005886
comp103056_c0_seq1.39.432.minus.as_6_1_1	intracellular organelle; mannosylation; carbohydrate derivative metabolic process; fungal-type cell wall organization or biogenesis; cell wall organization; protein metabolic process; membrane-bounded organelle	GO:0043229; GO:0097502; GO:1901135; GO:0071852; GO:0071555; GO:0019538; GO:0043227
comp103081_c0_seq1.1.404.minus.as_6_1_1	membrane-bounded organelle; intracellular organelle; protein metabolic process; organelle membrane	GO:0043227; GO:0043229; GO:0019538; GO:0031090
comp103119_c0_seq1.1.360.minus.as_6_2_1	autophagy; establishment of protein localization; protein localization	GO:0006914; GO:0045184; GO:0008104
comp103136_c0_seq1.148.509.minus.as_6_2_1	membrane-bounded organelle; regulation of developmental process; autophagy; vacuolar transporter chaperone complex; generation of precursor metabolites and energy; intracellular organelle; regulation of cell shape; intracellular signal transduction; phosphorus metabolic process; organic acid metabolic process; organelle membrane	GO:0043227; GO:0050793; GO:0006914; GO:0033254; GO:0006091; GO:0043229; GO:0008360; GO:0035556; GO:0006793; GO:0006082; GO:0031090
comp10317_c0_seq1.1.718.minus.as_6_2_1	lipid metabolic process; oxidoreductase activity, acting on paired donors, with incorporation or reduction of molecular oxygen; cellular lipid metabolic process; cation binding; tetrapyrrole binding; monooxygenase activity	GO:0006629; GO:0016705; GO:0044255; GO:0043169; GO:0046906; GO:0004497
comp1031_c0_seq1.1.353.minus.as_6_2_1	lipid metabolic process; organic acid metabolic process; oxidoreductase activity, acting on paired donors, with incorporation or reduction of molecular oxygen; membrane-bounded organelle; intracellular organelle; cellular lipid metabolic process; monooxygenase activity	GO:0006629; GO:0006082; GO:0016705; GO:0043227; GO:0043229; GO:0044255; GO:0004497
comp103200_c0_seq1.1.478.minus.as_4_1_1	protein dimerization activity; intracellular organelle; membrane-bounded organelle; DNA-binding transcription factor activity, RNA polymerase II-specific; regulation of growth; regulation of metabolic process; nucleic acid binding; filamentous growth of a population of unicellular organisms	GO:0046983; GO:0043229; GO:0043227; GO:0000981; GO:0040008; GO:0019222; GO:0003676; GO:0044182
comp103244_c0_seq1.9.314.plus.as_5_2_1	oxidoreductase activity, acting on the aldehyde or oxo group of donors	GO:0016903
comp103289_c0_seq1.1.451.minus.as_6_2_1	nucleotide binding; cytokinetic process; actin cytoskeleton organization; cation binding	GO:0000166; GO:0032506; GO:0030036; GO:0043169
comp103300_c0_seq1.27.263.plus.as_6_3_1	nucleic acid binding; protein metabolic process	GO:0003676; GO:0019538
comp103355_c0_seq1.1.302.minus.as_3_1_1	cellular aromatic compound metabolic process; ribonucleoprotein complex binding; nucleobase-containing compound metabolic process; nucleic acid binding; preribosome	GO:0006725; GO:0043021; GO:0006139; GO:0003676; GO:0030684
comp103432_c0_seq1.1.423.minus.as_6_2_1	phosphorus metabolic process; organelle membrane; cellular lipid metabolic process; transferase activity, transferring phosphorus-containing groups; membrane-bounded organelle; lipid metabolic process; intracellular organelle	GO:0006793; GO:0031090; GO:0044255; GO:0016772; GO:0043227; GO:0006629; GO:0043229
comp10344_c0_seq1.1.324.minus.as_5_2_1	lipid metabolic process; tetrapyrrole binding; organic acid metabolic process; cation binding; oxidoreductase activity, acting on paired donors, with incorporation or reduction of molecular oxygen; cellular lipid metabolic process	GO:0006629; GO:0046906; GO:0006082; GO:0043169; GO:0016705; GO:0044255
comp103491_c0_seq1.1.284.minus.as_6_3_1	oxidoreductase activity, acting on a sulfur group of donors	GO:0016667
comp103525_c0_seq1.47.336.minus.as_6_3_1	deoxyribonuclease activity; hydrolase activity, acting on ester bonds; nucleotide binding; ribonuclease activity; cation binding	GO:0004536; GO:0016788; GO:0000166; GO:0004540; GO:0043169
comp103535_c0_seq1.1.326.minus.as_3_1_1	intracellular organelle; cation binding; catalase activity; tetrapyrrole binding; oxidoreductase activity, acting on peroxide as acceptor; response to organic substance; reactive oxygen species metabolic process; response to oxidative stress; response to inorganic substance; membrane-bounded organelle	GO:0043229; GO:0043169; GO:0004096; GO:0046906; GO:0016684; GO:0010033; GO:0072593; GO:0006979; GO:0010035; GO:0043227
comp103538_c0_seq1.200.590.minus.as_4_2_1	cation binding; membrane-bounded organelle; intracellular organelle	GO:0043169; GO:0043227; GO:0043229
comp103591_c0_seq1.1.328.minus.as_6_2_1	nucleic acid binding; preribosome; cellular aromatic compound metabolic process; intracellular organelle; nucleobase-containing compound metabolic process	GO:0003676; GO:0030684; GO:0006725; GO:0043229; GO:0006139
comp103612_c0_seq1.1.665.minus.as_6_2_1	nucleobase-containing small molecule metabolic process; intracellular organelle; regulation of metabolic process; DNA-binding transcription factor activity, RNA polymerase II-specific; membrane-bounded organelle; cellular aromatic compound metabolic process; nucleobase-containing compound metabolic process; nucleic acid binding; cation binding	GO:0055086; GO:0043229; GO:0019222; GO:0000981; GO:0043227; GO:0006725; GO:0006139; GO:0003676; GO:0043169
comp103618_c0_seq1.1.380.minus.as_6_2_1	protein-macromolecule adaptor activity; actin cortical patch; mating projection tip; cellular bud tip; plasma membrane; actin filament binding; cation binding; cytoskeletal protein binding	GO:0030674; GO:0030479; GO:0043332; GO:0005934; GO:0005886; GO:0051015; GO:0043169; GO:0008092
comp103690_c0_seq1.1.345.minus.as_6_1_1	cation binding; oxidoreductase activity, acting on peroxide as acceptor	GO:0043169; GO:0016684
comp103695_c0_seq1.1.448.minus.as_6_2_1	intracellular organelle; membrane-bounded organelle; organic acid transmembrane transporter activity; plasma membrane; cell migration; organic acid transmembrane transport	GO:0043229; GO:0043227; GO:0005342; GO:0005886; GO:0016477; GO:1903825
comp103732_c0_seq1.1.479.minus.as_6_1_1	cation binding	GO:0043169
comp103758_c0_seq1.1.445.minus.as_6_1_1	membrane-bounded organelle; regulation of metabolic process; nucleobase-containing compound metabolic process; cellular aromatic compound metabolic process; intracellular organelle	GO:0043227; GO:0019222; GO:0006139; GO:0006725; GO:0043229
comp10377_c0_seq1.1.582.minus.as_6_2_1	response to oxygen levels; response to hypoxia; intracellular organelle; cellular aromatic compound metabolic process; membrane-bounded organelle; pigment biosynthetic process; heme metabolic process	GO:0070482; GO:0001666; GO:0043229; GO:0006725; GO:0043227; GO:0046148; GO:0042168
comp10379_c0_seq1.1.127.minus.as_4_2_1	regulation of metabolic process; membrane-bounded organelle; protein metabolic process; cation binding; ubiquitin-like protein transferase activity; intracellular organelle	GO:0019222; GO:0043227; GO:0019538; GO:0043169; GO:0019787; GO:0043229
comp10383_c0_seq1.11.736.plus.as_6_2_1	nucleotide binding; nucleobase-containing small molecule metabolic process; phosphorus metabolic process; organic acid metabolic process; membrane-bounded organelle; oxidoreductase activity, acting on CH-OH group of donors; nucleobase-containing compound metabolic process; cellular aromatic compound metabolic process; carbohydrate derivative metabolic process; intracellular organelle	GO:0000166; GO:0055086; GO:0006793; GO:0006082; GO:0043227; GO:0016614; GO:0006139; GO:0006725; GO:1901135; GO:0043229
comp103907_c0_seq1.1.315.minus.as_6_2_1	nucleobase-containing small molecule metabolic process; nucleobase-containing compound metabolic process; adenylate cyclase activity; carbohydrate derivative metabolic process; plasma membrane; phosphorus metabolic process; G protein-coupled receptor signaling pathway; hydrolase activity, acting on ester bonds; cellular aromatic compound metabolic process; cation binding; intracellular signal tra…	GO:0055086; GO:0006139; GO:0004016; GO:1901135; GO:0005886; GO:0006793; GO:0007186; GO:0016788; GO:0006725; GO:0043169; GO:0035556; GO:0000166
comp103974_c0_seq1.1.311.minus.as_5_3_1	membrane-bounded organelle; intracellular organelle; cellular modified amino acid metabolic process; sulfur compound metabolic process	GO:0043227; GO:0043229; GO:0006575; GO:0006790
comp10403_c0_seq1.1.990.minus.as_6_2_1	organelle membrane; lipid metabolic process; carbohydrate metabolic process; alcohol metabolic process; cellular carbohydrate metabolic process; cellular lipid metabolic process	GO:0031090; GO:0006629; GO:0005975; GO:0006066; GO:0044262; GO:0044255
comp10404_c0_seq1.1.416.minus.as_6_2_1	membrane-bounded organelle; transferase activity, transferring phosphorus-containing groups; protein metabolic process; nucleotide binding; protein kinase activity; intracellular signal transduction; organelle membrane; phosphorus metabolic process; regulation of metabolic process; intracellular organelle	GO:0043227; GO:0016772; GO:0019538; GO:0000166; GO:0004672; GO:0035556; GO:0031090; GO:0006793; GO:0019222; GO:0043229
comp104077_c0_seq1.1.440.minus.as_6_2_1	intracellular organelle; nucleobase-containing compound metabolic process; membrane-bounded organelle; nucleotide binding; organic acid metabolic process; nucleic acid binding; cellular aromatic compound metabolic process	GO:0043229; GO:0006139; GO:0043227; GO:0000166; GO:0006082; GO:0003676; GO:0006725
comp104082_c0_seq1.1.334.minus.as_6_2_1	nucleic acid binding; intracellular organelle; membrane-bounded organelle	GO:0003676; GO:0043229; GO:0043227
comp10408_c0_seq1.1.348.minus.as_5_6_1	organic acid transmembrane transport; organelle membrane; alcohol metabolic process; plasma membrane; organic acid transmembrane transporter activity	GO:1903825; GO:0031090; GO:0006066; GO:0005886; GO:0005342
comp104106_c0_seq1.1.1056.minus.as_6_2_1	organelle membrane; plasma membrane; intracellular organelle; membrane-bounded organelle	GO:0031090; GO:0005886; GO:0043229; GO:0043227
comp104200_c0_seq1.1.333.minus.as_1_2_1	plasma membrane	GO:0005886
comp10420_c0_seq1.1.613.minus.as_6_2_1	organic acid metabolic process; oxidoreductase activity, acting on CH-OH group of donors; cellular aromatic compound metabolic process	GO:0006082; GO:0016614; GO:0006725
comp104215_c0_seq1.1.401.minus.as_6_2_1	cation binding	GO:0043169
comp104231_c0_seq1.1.373.minus.as_6_2_1	regulation of metabolic process	GO:0019222
comp104307_c0_seq1.1.216.minus.as_6_2_1	electron transfer activity; electron transport chain; respiratory chain complex IV; generation of precursor metabolites and energy; cation binding	GO:0009055; GO:0022900; GO:0045277; GO:0006091; GO:0043169
comp104327_c0_seq1.1.304.minus.as_6_2_1	transferase activity, transferring phosphorus-containing groups; protein kinase activity; regulation of metabolic process; ER-nucleus signaling pathway; nucleotide binding	GO:0016772; GO:0004672; GO:0019222; GO:0006984; GO:0000166
comp10438_c0_seq1.493.884.minus.as_6_2_1	intracellular organelle; organelle membrane; membrane-bounded organelle	GO:0043229; GO:0031090; GO:0043227
comp104391_c0_seq1.89.383.minus.as_5_3_1	membrane-bounded organelle; cellular aromatic compound metabolic process; nucleobase-containing compound metabolic process; ATPase complex; intracellular organelle; nucleic acid binding; regulation of metabolic process	GO:0043227; GO:0006725; GO:0006139; GO:1904949; GO:0043229; GO:0003676; GO:0019222
comp104422_c0_seq1.1.412.minus.as_6_2_1	cation binding; nucleic acid binding	GO:0043169; GO:0003676
comp104427_c0_seq1.1.567.minus.as_6_2_1	membrane-bounded organelle; DNA-binding transcription factor activity, RNA polymerase II-specific; intracellular organelle; nucleic acid binding; cation binding	GO:0043227; GO:0000981; GO:0043229; GO:0003676; GO:0043169
comp104448_c0_seq1.1.329.minus.as_6_2_1	intracellular organelle; protein-macromolecule adaptor activity; DNA replication preinitiation complex; spindle pole body; cellular aromatic compound metabolic process; membrane-bounded organelle; nuclear replication fork; nucleobase-containing compound metabolic process; site of double-strand break	GO:0043229; GO:0030674; GO:0031261; GO:0005816; GO:0006725; GO:0043227; GO:0043596; GO:0006139; GO:0035861
comp104501_c0_seq1.196.349.minus.as_6_2_1	nucleic acid binding; regulation of translational fidelity; regulation of metabolic process	GO:0003676; GO:0006450; GO:0019222
comp104556_c0_seq1.1.491.minus.as_6_2_1	regulation of metabolic process; common myeloid progenitor cell proliferation; protein metabolic process; nucleic acid binding; membrane-bounded organelle; cell differentiation; histone binding; transferase complex; enzyme activator activity; cation binding; plasma membrane; intracellular organelle	GO:0019222; GO:0035726; GO:0019538; GO:0003676; GO:0043227; GO:0030154; GO:0042393; GO:1990234; GO:0008047; GO:0043169; GO:0005886; GO:0043229
comp104568_c0_seq1.1.335.minus.as_3_1_1	protein metabolic process	GO:0019538
comp104584_c0_seq1.187.328.minus.as_4_3_1	hydrolase activity, acting on acid anhydrides; nucleotide binding	GO:0016817; GO:0000166
comp104588_c0_seq1.221.1154.minus.as_6_1_1	establishment of protein localization; protein localization; enzyme activator activity; regulation of catalytic activity; intracellular transport	GO:0045184; GO:0008104; GO:0008047; GO:0050790; GO:0046907
comp104620_c0_seq1.35.406.plus.as_6_2_1	cellular aromatic compound metabolic process; intracellular organelle; hydrolase activity, acting on acid anhydrides; membrane-bounded organelle; phosphorus metabolic process; nucleobase-containing small molecule metabolic process; nucleobase-containing compound metabolic process	GO:0006725; GO:0043229; GO:0016817; GO:0043227; GO:0006793; GO:0055086; GO:0006139
comp10462_c0_seq2.32.1273.plus.as_5_3_1	membrane-bounded organelle; nucleic acid binding; intracellular organelle; hydrolase activity, acting on ester bonds	GO:0043227; GO:0003676; GO:0043229; GO:0016788
comp104649_c0_seq1.1.659.minus.as_6_2_1	carbohydrate metabolic process; hydrolase activity, acting on glycosyl bonds; cellular carbohydrate metabolic process	GO:0005975; GO:0016798; GO:0044262
comp104656_c0_seq1.1.331.minus.as_6_2_1	translational initiation; translation factor activity, RNA binding; nucleic acid binding	GO:0006413; GO:0008135; GO:0003676
comp104673_c0_seq1.1.698.minus.as_6_2_1	response to extracellular stimulus; protein metabolic process; cation binding; ubiquitin-like protein transferase activity; cellular response to extracellular stimulus; regulation of signaling; response to starvation	GO:0009991; GO:0019538; GO:0043169; GO:0019787; GO:0031668; GO:0023051; GO:0042594
comp10467_c0_seq1.1.218.minus.as_6_2_1	phosphorus metabolic process; regulation of metabolic process; carbohydrate derivative metabolic process; monosaccharide metabolic process; carbohydrate metabolic process; transferase activity, transferring phosphorus-containing groups; nucleotide binding; hydrolase activity, acting on ester bonds	GO:0006793; GO:0019222; GO:1901135; GO:0005996; GO:0005975; GO:0016772; GO:0000166; GO:0016788
comp104696_c0_seq1.1.818.minus.as_6_2_1	organic acid metabolic process; cellular lipid metabolic process; membrane-bounded organelle; intracellular organelle; lipid metabolic process; hydrolase activity, acting on carbon-nitrogen (but not peptide) bonds	GO:0006082; GO:0044255; GO:0043227; GO:0043229; GO:0006629; GO:0016810
comp104716_c0_seq1.1.318.minus.as_5_2_1	monooxygenase activity	GO:0004497
comp104719_c0_seq1.1.391.minus.as_6_1_1	nucleobase-containing small molecule metabolic process; intracellular organelle; phosphorus metabolic process; nucleotide binding; transferase activity, transferring phosphorus-containing groups; cellular aromatic compound metabolic process; carbohydrate derivative metabolic process; membrane-bounded organelle; nucleobase-containing compound metabolic process	GO:0055086; GO:0043229; GO:0006793; GO:0000166; GO:0016772; GO:0006725; GO:1901135; GO:0043227; GO:0006139
comp104729_c0_seq1.1.485.minus.as_6_2_1	regulation of metabolic process; transferase complex; protein metabolic process; phosphorus metabolic process; RNA polymerase II transcription regulator complex; cellular aromatic compound metabolic process; nucleobase-containing compound metabolic process	GO:0019222; GO:1990234; GO:0019538; GO:0006793; GO:0090575; GO:0006725; GO:0006139
comp10476_c0_seq1.120.612.minus.as_6_2_1	nucleobase-containing compound metabolic process; membrane-bounded organelle; hydrolase activity, acting on ester bonds; intracellular organelle; nucleic acid binding; cellular aromatic compound metabolic process	GO:0006139; GO:0043227; GO:0016788; GO:0043229; GO:0003676; GO:0006725
comp104784_c0_seq1.1.388.minus.as_6_2_1	alcohol metabolic process; carbohydrate derivative metabolic process; carbohydrate metabolic process; monosaccharide metabolic process; generation of precursor metabolites and energy	GO:0006066; GO:1901135; GO:0005975; GO:0005996; GO:0006091
comp104803_c0_seq1.1.210.minus.as_5_1_1	nucleobase-containing compound metabolic process; nucleic acid binding; cellular aromatic compound metabolic process; DNA-methyltransferase activity; defense response; defense response to other organism	GO:0006139; GO:0003676; GO:0006725; GO:0009008; GO:0006952; GO:0098542
comp104818_c0_seq1.75.413.plus.as_6_2_1	intracellular organelle; hydrolase activity, acting on carbon-nitrogen (but not peptide) bonds; membrane-bounded organelle; cation binding; organic acid metabolic process	GO:0043229; GO:0016810; GO:0043227; GO:0043169; GO:0006082
comp104831_c0_seq1.1.414.minus.as_6_2_1	nucleotide binding; nucleoside binding; organelle membrane	GO:0000166; GO:0001882; GO:0031090
comp104869_c0_seq1.1.443.minus.as_6_2_1	intracellular organelle; cellular lipid metabolic process; lipid metabolic process; organelle membrane; organic acid metabolic process; membrane-bounded organelle	GO:0043229; GO:0044255; GO:0006629; GO:0031090; GO:0006082; GO:0043227
comp104873_c0_seq1.1.367.minus.as_6_2_1	lipid metabolic process; oxidoreductase activity, acting on CH-OH group of donors; organic acid metabolic process; cellular lipid metabolic process; nucleotide binding	GO:0006629; GO:0016614; GO:0006082; GO:0044255; GO:0000166
comp104875_c0_seq1.1.528.minus.as_6_2_1	membrane-bounded organelle; protein methyltransferase activity; intracellular organelle; regulation of metabolic process	GO:0043227; GO:0008276; GO:0043229; GO:0019222
comp104927_c0_seq1.1.402.minus.as_6_2_1	oxidoreductase activity, acting on paired donors, with incorporation or reduction of molecular oxygen; tetrapyrrole binding; monooxygenase activity; cation binding	GO:0016705; GO:0046906; GO:0004497; GO:0043169
comp10492_c0_seq1.14.1020.minus.as_6_2_1	membrane-bounded organelle; nucleobase-containing compound metabolic process; cellular aromatic compound metabolic process; intracellular organelle	GO:0043227; GO:0006139; GO:0006725; GO:0043229
comp10494_c0_seq1.2.2158.plus.as_6_2_1	plasma membrane	GO:0005886
comp104988_c0_seq1.1.444.minus.as_6_2_1	organelle membrane; embryonic morphogenesis; hydrolase activity, acting on ester bonds; lipid metabolic process	GO:0031090; GO:0048598; GO:0016788; GO:0006629
comp105005_c0_seq1.1.328.minus.as_6_2_1	carbohydrate metabolic process; cellular carbohydrate metabolic process; intracellular organelle; membrane-bounded organelle; regulation of cell shape; regulation of developmental process; cell wall organization; transferase complex	GO:0005975; GO:0044262; GO:0043229; GO:0043227; GO:0008360; GO:0050793; GO:0071555; GO:1990234
comp10509_c0_seq1.265.688.minus.as_6_2_1	phosphorus metabolic process; protein kinase activity; enzyme binding; regulation of signaling; regulation of metabolic process; intracellular organelle; intracellular signal transduction; transferase activity, transferring phosphorus-containing groups; membrane-bounded organelle	GO:0006793; GO:0004672; GO:0019899; GO:0023051; GO:0019222; GO:0043229; GO:0035556; GO:0016772; GO:0043227
comp105101_c0_seq1.1.392.minus.as_1_2_1	nucleobase-containing compound metabolic process; cellular aromatic compound metabolic process; protein metabolic process; intracellular organelle; preribosome	GO:0006139; GO:0006725; GO:0019538; GO:0043229; GO:0030684
comp105103_c0_seq1.1.495.minus.as_6_2_1	chemotaxis; protein metabolic process; cell differentiation; enzyme binding; ubiquitin-like protein transferase activity; transferase complex	GO:0006935; GO:0019538; GO:0030154; GO:0019899; GO:0019787; GO:1990234
comp105109_c0_seq1.9.353.plus.as_6_1_1	ribonucleoprotein complex binding; nucleobase-containing compound metabolic process; nucleotide binding; establishment of protein localization; protein localization; organelle localization; regulation of catalytic activity; intracellular transport; membrane-bounded organelle; hydrolase activity, acting on acid anhydrides; cellular aromatic compound metabolic process; regulation of metabolic proce…	GO:0043021; GO:0006139; GO:0000166; GO:0045184; GO:0008104; GO:0051640; GO:0050790; GO:0046907; GO:0043227; GO:0016817; GO:0006725; GO:0019222; GO:0043229
comp105134_c0_seq1.1.405.minus.as_5_3_1	histone binding; membrane-bounded organelle; intracellular organelle; nucleotide binding; hydrolase activity, acting on acid anhydrides; regulation of metabolic process	GO:0042393; GO:0043227; GO:0043229; GO:0000166; GO:0016817; GO:0019222
comp105142_c0_seq1.1.312.minus.as_6_2_1	hydrolase activity, acting on acid anhydrides; organelle membrane; protein metabolic process	GO:0016817; GO:0031090; GO:0019538
comp105144_c0_seq1.1.761.minus.as_6_2_1	membrane-bounded organelle; response to electrical stimulus; response to immobilization stress; cell maturation; nuclear speck; protein metabolic process; cation binding; regulation of developmental process; intracellular organelle; transferase complex; histone binding	GO:0043227; GO:0051602; GO:0035902; GO:0048469; GO:0016607; GO:0019538; GO:0043169; GO:0050793; GO:0043229; GO:1990234; GO:0042393
comp10516_c0_seq1.1.506.minus.as_6_2_1	autophagy; organelle membrane; establishment of protein localization; protein localization	GO:0006914; GO:0031090; GO:0045184; GO:0008104
comp105176_c0_seq1.44.223.plus.as_6_2_1	spliceosomal complex; nucleic acid binding; cellular aromatic compound metabolic process; nucleobase-containing compound metabolic process; cation binding; enzyme activator activity	GO:0005681; GO:0003676; GO:0006725; GO:0006139; GO:0043169; GO:0008047
comp10519_c0_seq1.1.303.minus.as_6_2_1	ubiquitin-like protein binding; actin cytoskeleton organization; intracellular organelle; phospholipid binding; membrane-bounded organelle; membrane coat; clathrin binding; actin cortical patch; plasma membrane; endocytosis	GO:0032182; GO:0030036; GO:0043229; GO:0005543; GO:0043227; GO:0030117; GO:0030276; GO:0030479; GO:0005886; GO:0006897
comp105231_c0_seq1.1.431.minus.as_1_2_1	organelle membrane; protein metabolic process; cell wall organization; transferase complex; identical protein binding; fungal-type cell wall organization or biogenesis; intracellular organelle; regulation of signaling; membrane-bounded organelle; mannosylation	GO:0031090; GO:0019538; GO:0071555; GO:1990234; GO:0042802; GO:0071852; GO:0043229; GO:0023051; GO:0043227; GO:0097502
comp105231_c0_seq1.1.490.minus.as_6_2_1	organelle membrane; cellular carbohydrate metabolic process; membrane-bounded organelle; intracellular organelle; hydrolase activity, acting on glycosyl bonds; fungal-type cell wall organization or biogenesis; carbohydrate metabolic process; protein metabolic process; cell wall biogenesis	GO:0031090; GO:0044262; GO:0043227; GO:0043229; GO:0016798; GO:0071852; GO:0005975; GO:0019538; GO:0042546
comp105236_c0_seq1.1.726.minus.as_6_2_1	hydrolase activity, acting on carbon-nitrogen (but not peptide) bonds; cellular modified amino acid metabolic process; sulfur compound metabolic process	GO:0016810; GO:0006575; GO:0006790
comp105249_c0_seq1.1.1016.minus.as_6_2_1	enzyme binding; regulation of metabolic process; polysaccharide binding; carbohydrate metabolic process; phosphatase regulator activity; generation of precursor metabolites and energy; cellular carbohydrate metabolic process	GO:0019899; GO:0019222; GO:0030247; GO:0005975; GO:0019208; GO:0006091; GO:0044262
comp105290_c0_seq1.1.420.minus.as_6_2_1	cation binding; reactive oxygen species biosynthetic process; reactive oxygen species metabolic process; nucleotide binding; tetrapyrrole binding; oxidoreductase activity, acting on other nitrogenous compounds as donors; molybdopterin cofactor binding; reactive nitrogen species metabolic process; organic acid metabolic process	GO:0043169; GO:1903409; GO:0072593; GO:0000166; GO:0046906; GO:0016661; GO:0043546; GO:2001057; GO:0006082
comp10537_c0_seq1.1.764.minus.as_6_2_1	intracellular organelle; nucleic acid binding; cellular aromatic compound metabolic process; nucleobase-containing compound metabolic process; membrane-bounded organelle	GO:0043229; GO:0003676; GO:0006725; GO:0006139; GO:0043227
comp105440_c0_seq1.1.335.minus.as_6_2_1	dioxygenase activity; cation binding; oxidoreductase activity, acting on single donors with incorporation of molecular oxygen	GO:0051213; GO:0043169; GO:0016701
comp105505_c0_seq1.1.691.minus.as_6_2_1	nucleotide binding; monooxygenase activity	GO:0000166; GO:0004497
comp105532_c0_seq1.1.369.minus.as_6_1_1	transferase complex; organelle membrane; membrane-bounded organelle; mannosylation; protein metabolic process; intracellular organelle; cell wall organization; regulation of signaling; fungal-type cell wall organization or biogenesis; identical protein binding	GO:1990234; GO:0031090; GO:0043227; GO:0097502; GO:0019538; GO:0043229; GO:0071555; GO:0023051; GO:0071852; GO:0042802
comp105540_c0_seq1.55.430.minus.as_5_3_1	nucleotide binding; nucleic acid binding; nucleoside binding; translation factor activity, RNA binding	GO:0000166; GO:0003676; GO:0001882; GO:0008135
comp105612_c0_seq1.151.369.minus.as_6_2_1	organelle membrane; membrane-bounded organelle; intracellular organelle	GO:0031090; GO:0043227; GO:0043229
comp105667_c0_seq1.81.498.minus.as_6_2_1	hydrolase activity, acting on acid anhydrides; transferase activity, transferring phosphorus-containing groups; proton-transporting two-sector ATPase complex, catalytic domain; nucleotide binding; organelle membrane	GO:0016817; GO:0016772; GO:0033178; GO:0000166; GO:0031090
comp105706_c0_seq1.1.337.minus.as_5_3_1	identical protein binding; protein dimerization activity; oxidoreductase activity, acting on the CH-CH group of donors; cellular aromatic compound metabolic process; intracellular organelle; membrane-bounded organelle	GO:0042802; GO:0046983; GO:0016627; GO:0006725; GO:0043229; GO:0043227
comp105720_c0_seq1.1.339.minus.as_6_1_1	protein localization; intracellular organelle; organelle membrane; membrane-bounded organelle; intracellular transport; nucleotide binding; hydrolase activity, acting on acid anhydrides; establishment of protein localization	GO:0008104; GO:0043229; GO:0031090; GO:0043227; GO:0046907; GO:0000166; GO:0016817; GO:0045184
comp105723_c0_seq1.1.478.minus.as_6_1_1	intracellular organelle; promoter-specific chromatin binding; cellular aromatic compound metabolic process; transferase complex; nucleobase-containing compound metabolic process; cation binding; transferase activity, transferring phosphorus-containing groups; nucleic acid binding	GO:0043229; GO:1990841; GO:0006725; GO:1990234; GO:0006139; GO:0043169; GO:0016772; GO:0003676
comp10573_c0_seq1.1.845.minus.as_6_2_1	intracellular transport; intracellular organelle; membrane-bounded organelle	GO:0046907; GO:0043229; GO:0043227
comp105754_c0_seq1.1.517.minus.as_6_1_1	cation binding; DNA-binding transcription factor activity, RNA polymerase II-specific; intracellular organelle; membrane-bounded organelle	GO:0043169; GO:0000981; GO:0043229; GO:0043227
comp105770_c0_seq1.1.314.minus.as_4_2_1	intracellular organelle; membrane-bounded organelle; organelle membrane	GO:0043229; GO:0043227; GO:0031090
comp105777_c0_seq1.43.465.minus.as_6_1_1	protein localization; membrane-bounded organelle; intracellular organelle; multivesicular body sorting pathway; endosomal transport; Vps55/Vps68 complex; late endosome to vacuole transport; intracellular transport; establishment of protein localization	GO:0008104; GO:0043227; GO:0043229; GO:0071985; GO:0016197; GO:0034424; GO:0045324; GO:0046907; GO:0045184
comp10577_c0_seq1.1.320.minus.as_5_2_1	protein refolding; response to temperature stimulus; response to heat; chaperone binding; hydrolase activity, acting on acid anhydrides; chaperone-mediated protein folding; unfolded protein binding; nucleotide binding; 'de novo' protein folding	GO:0042026; GO:0009266; GO:0009408; GO:0051087; GO:0016817; GO:0061077; GO:0051082; GO:0000166; GO:0006458
comp105802_c0_seq1.1.506.minus.as_6_2_1	Golgi to vacuole transport; protein targeting to vacuole; intracellular transport; establishment of protein localization; organelle membrane; endocytosis; AP-type membrane coat adaptor complex; protein localization; intracellular organelle; membrane-bounded organelle; Golgi vesicle transport	GO:0006896; GO:0006623; GO:0046907; GO:0045184; GO:0031090; GO:0006897; GO:0030119; GO:0008104; GO:0043229; GO:0043227; GO:0048193
comp105873_c0_seq1.1.308.minus.as_6_1_1	ligase activity, forming carbon-nitrogen bonds; organic acid metabolic process; nucleotide binding	GO:0016879; GO:0006082; GO:0000166
comp105910_c0_seq1.1.690.minus.as_6_2_1	protein localization; organelle membrane; hydrolase activity, acting on ester bonds; establishment of protein localization	GO:0008104; GO:0031090; GO:0016788; GO:0045184
comp105947_c0_seq1.1.354.minus.as_6_2_1	nucleotide binding; transcription factor binding; hydrolase activity, acting on acid anhydrides; membrane-bounded organelle; protein metabolic process; intracellular organelle	GO:0000166; GO:0008134; GO:0016817; GO:0043227; GO:0019538; GO:0043229
comp106004_c0_seq1.1.560.minus.as_6_1_1	transferase complex; establishment of protein localization; protein localization; autophagy	GO:1990234; GO:0045184; GO:0008104; GO:0006914
comp106010_c0_seq1.1.623.minus.as_6_2_1	membrane-bounded organelle; hydrolase activity, acting on ester bonds; intracellular organelle; nucleic acid binding; nucleobase-containing compound metabolic process; cellular aromatic compound metabolic process; ribonuclease activity	GO:0043227; GO:0016788; GO:0043229; GO:0003676; GO:0006139; GO:0006725; GO:0004540
comp106030_c0_seq1.56.619.minus.as_6_1_1	membrane-bounded organelle; intracellular organelle	GO:0043227; GO:0043229
comp10605_c0_seq1.1.415.minus.as_6_2_1	nucleotide binding; nucleic acid binding; RNA helicase activity; translation factor activity, RNA binding; hydrolase activity, acting on acid anhydrides	GO:0000166; GO:0003676; GO:0003724; GO:0008135; GO:0016817
comp106178_c0_seq1.1.266.minus.as_6_1_1	export across plasma membrane; plasma membrane; nucleotide binding; cation binding	GO:0140115; GO:0005886; GO:0000166; GO:0043169
comp106294_c0_seq1.1.326.minus.as_6_2_1	intracellular organelle; cellular aromatic compound metabolic process; nucleobase-containing compound metabolic process; transferase complex; membrane-bounded organelle; transferase activity, transferring phosphorus-containing groups	GO:0043229; GO:0006725; GO:0006139; GO:1990234; GO:0043227; GO:0016772
comp10630_c0_seq1.1.614.minus.as_6_2_1	regulation of metabolic process; protein methyltransferase activity; intracellular organelle; membrane-bounded organelle	GO:0019222; GO:0008276; GO:0043229; GO:0043227
comp106333_c0_seq1.1.357.minus.as_6_2_1	kinase regulator activity; enzyme activator activity; intracellular signal transduction; regulation of developmental process; regulation of cell shape; cell cortex	GO:0019207; GO:0008047; GO:0035556; GO:0050793; GO:0008360; GO:0005938
comp106436_c0_seq1.20.341.minus.as_4_3_1	oxidoreductase activity, acting on NAD(P)H; oxidoreductase activity, acting on a sulfur group of donors; cell redox homeostasis	GO:0016651; GO:0016667; GO:0045454
comp106447_c0_seq1.1.612.minus.as_6_2_1	catalase activity; cell wall; response to oxidative stress; cation binding; oxidoreductase activity, acting on peroxide as acceptor; tetrapyrrole binding; asexual sporulation; reactive oxygen species metabolic process	GO:0004096; GO:0005618; GO:0006979; GO:0043169; GO:0016684; GO:0046906; GO:0030436; GO:0072593
comp106483_c0_seq1.1.524.minus.as_6_1_1	sulfur compound metabolic process; monooxygenase activity; oxidoreductase activity, acting on paired donors, with incorporation or reduction of molecular oxygen; nucleotide binding; secondary metabolite biosynthetic process; carbohydrate derivative metabolic process; organic acid metabolic process	GO:0006790; GO:0004497; GO:0016705; GO:0000166; GO:0044550; GO:1901135; GO:0006082
comp106485_c0_seq1.1.276.minus.as_6_3_1	organic acid metabolic process	GO:0006082
comp1064_c0_seq1.1.332.minus.as_6_2_1	nucleotide binding; protein metabolic process; protein dimerization activity; unfolded protein binding; intracellular organelle; hydrolase activity, acting on acid anhydrides; cation binding; mitochondrial nucleoid	GO:0000166; GO:0019538; GO:0046983; GO:0051082; GO:0043229; GO:0016817; GO:0043169; GO:0042645
comp106529_c0_seq1.11.283.plus.as_6_2_1	protein localization; establishment of protein localization; intracellular organelle; membrane-bounded organelle; retromer complex; intracellular transport; endosomal transport	GO:0008104; GO:0045184; GO:0043229; GO:0043227; GO:0030904; GO:0046907; GO:0016197
comp10652_c0_seq1.1.337.minus.as_5_2_1	peptidase activity	GO:0008233
comp106620_c0_seq1.1.947.minus.as_6_1_1	protein localization; organelle membrane; establishment of protein localization; peptide binding	GO:0008104; GO:0031090; GO:0045184; GO:0042277
comp106622_c0_seq1.1.756.minus.as_1_2_1	intracellular organelle; cellular aromatic compound metabolic process; cation binding; nucleobase-containing compound metabolic process; nucleotide binding; organic acid metabolic process; nucleic acid binding; membrane-bounded organelle; hydrolase activity, acting on ester bonds	GO:0043229; GO:0006725; GO:0043169; GO:0006139; GO:0000166; GO:0006082; GO:0003676; GO:0043227; GO:0016788
comp10666_c0_seq1.1.981.minus.as_6_2_1	intracellular organelle; regulation of catalytic activity; transferase complex; membrane-bounded organelle; regulation of metabolic process; enzyme binding; kinase regulator activity	GO:0043229; GO:0050790; GO:1990234; GO:0043227; GO:0019222; GO:0019899; GO:0019207
comp106675_c0_seq1.1.421.minus.as_1_2_1	cation binding; sulfur compound metabolic process; nucleotide binding; phosphorus metabolic process; carbohydrate derivative metabolic process; membrane-bounded organelle; nucleobase-containing compound metabolic process; intracellular organelle; succinate-CoA ligase complex; cellular aromatic compound metabolic process; tricarboxylic acid cycle; nucleobase-containing small molecule metabolic pro…	GO:0043169; GO:0006790; GO:0000166; GO:0006793; GO:1901135; GO:0043227; GO:0006139; GO:0043229; GO:0042709; GO:0006725; GO:0006099; GO:0055086
comp106714_c0_seq1.1.518.minus.as_6_1_1	organelle localization; myosin II complex; cytokinetic process; actomyosin contractile ring; nucleotide binding; cytoskeletal protein binding; actin cytoskeleton organization; cell cortex; intracellular organelle; actin filament binding; intracellular transport; microtubule-based movement; hydrolase activity, acting on acid anhydrides; membrane-bounded organelle	GO:0051640; GO:0016460; GO:0032506; GO:0005826; GO:0000166; GO:0008092; GO:0030036; GO:0005938; GO:0043229; GO:0051015; GO:0046907; GO:0007018; GO:0016817; GO:0043227
comp106721_c0_seq1.1.392.minus.as_6_1_1	cation binding; hydrolase activity, acting on ester bonds; iron-sulfur cluster binding; cellular aromatic compound metabolic process; nucleotide binding; nucleobase-containing compound metabolic process; nucleic acid binding; mitotic cell cycle; transferase complex; regulation of metabolic process; premeiotic DNA replication; transferase activity, transferring phosphorus-containing groups; chromo…	GO:0043169; GO:0016788; GO:0051536; GO:0006725; GO:0000166; GO:0006139; GO:0003676; GO:0000278; GO:1990234; GO:0019222; GO:0006279; GO:0016772; GO:0000781; GO:0004536
comp10680_c0_seq1.1.316.minus.as_1_2_1	protein localization; plasma membrane; regulation of metabolic process; endocytosis; clathrin binding; sperm individualization; vesicle-mediated transport in synapse; programmed cell death involved in cell development; membrane-bounded organelle; regulation of growth; intracellular organelle; oocyte microtubule cytoskeleton polarization; establishment of protein localization; exocytosis; intracel…	GO:0008104; GO:0005886; GO:0019222; GO:0006897; GO:0030276; GO:0007291; GO:0099003; GO:0010623; GO:0043227; GO:0040008; GO:0043229; GO:0008103; GO:0045184; GO:0006887; GO:0046907; GO:0030117; GO:0007349; GO:0071439; GO:0005938; GO:0006403; GO:0012501; GO:0032940
comp106816_c0_seq1.43.380.minus.as_6_1_1	membrane-bounded organelle; generation of precursor metabolites and energy; intracellular organelle	GO:0043227; GO:0006091; GO:0043229
comp10681_c0_seq1.264.708.minus.as_6_2_1	organelle membrane; membrane-bounded organelle; organic acid transmembrane transport; intracellular organelle; organic acid transmembrane transporter activity; sulfur compound transmembrane transporter activity	GO:0031090; GO:0043227; GO:1903825; GO:0043229; GO:0005342; GO:1901682
comp10683_c0_seq1.52.493.minus.as_5_3_1	intracellular organelle; membrane-bounded organelle	GO:0043229; GO:0043227
comp106949_c0_seq1.1.353.minus.as_6_2_1	organic acid metabolic process; nucleobase-containing compound metabolic process; cellular aromatic compound metabolic process; ligase activity, forming carbon-nitrogen bonds; nucleobase-containing small molecule metabolic process; nucleotide binding	GO:0006082; GO:0006139; GO:0006725; GO:0016879; GO:0055086; GO:0000166
comp106969_c0_seq1.1.336.minus.as_6_2_1	cellular aromatic compound metabolic process; DNA replication preinitiation complex; nucleobase-containing compound metabolic process	GO:0006725; GO:0031261; GO:0006139
comp106986_c0_seq1.1.252.minus.as_6_1_1	cation binding; organic acid metabolic process; tetrapyrrole binding; oxidoreductase activity, acting on paired donors, with incorporation or reduction of molecular oxygen; toxin metabolic process; monooxygenase activity; secondary metabolite biosynthetic process	GO:0043169; GO:0006082; GO:0046906; GO:0016705; GO:0009404; GO:0004497; GO:0044550
comp106_c0_seq1.1.391.minus.as_6_2_1	cation binding; oxidoreductase activity, acting on paired donors, with incorporation or reduction of molecular oxygen; monooxygenase activity; tetrapyrrole binding	GO:0043169; GO:0016705; GO:0004497; GO:0046906
comp107008_c0_seq1.1.192.minus.as_6_1_1	organelle membrane; tetrapyrrole binding; cation binding	GO:0031090; GO:0046906; GO:0043169
comp107017_c0_seq1.32.302.minus.as_6_1_1	fungal-type cell wall organization or biogenesis; nucleotide binding; membrane-bounded organelle; intracellular organelle; hyphal growth; intracellular signal transduction; cell wall organization; regulation of cell shape; plasma membrane; regulation of developmental process; cell cortex; nucleoside binding; enzyme binding	GO:0071852; GO:0000166; GO:0043227; GO:0043229; GO:0030448; GO:0035556; GO:0071555; GO:0008360; GO:0005886; GO:0050793; GO:0005938; GO:0001882; GO:0019899
comp107037_c0_seq1.43.954.plus.as_6_2_1	nucleobase-containing compound metabolic process; regulation of metabolic process; nucleic acid binding; spliceosomal complex; cation binding; cellular aromatic compound metabolic process	GO:0006139; GO:0019222; GO:0003676; GO:0005681; GO:0043169; GO:0006725
comp107046_c0_seq1.1.299.minus.as_6_2_1	cation binding; oxidoreductase complex; iron-sulfur cluster binding; generation of precursor metabolites and energy; organelle membrane; electron transport chain; tricarboxylic acid cycle; electron transfer activity; oxidoreductase activity, acting on the CH-CH group of donors	GO:0043169; GO:1990204; GO:0051536; GO:0006091; GO:0031090; GO:0022900; GO:0006099; GO:0009055; GO:0016627
comp107107_c0_seq1.1.338.minus.as_6_2_1	response to starvation; regulation of metabolic process; organelle membrane; response to extracellular stimulus; phosphatase regulator activity; protein metabolic process; cellular response to extracellular stimulus	GO:0042594; GO:0019222; GO:0031090; GO:0009991; GO:0019208; GO:0019538; GO:0031668
comp107113_c0_seq1.75.308.plus.as_6_2_1	intracellular organelle; nucleic acid binding; endoplasmic reticulum unfolded protein response; regulation of metabolic process; nucleotide binding; RNA helicase activity; hydrolase activity, acting on acid anhydrides; cellular aromatic compound metabolic process; nucleobase-containing compound metabolic process	GO:0043229; GO:0003676; GO:0030968; GO:0019222; GO:0000166; GO:0003724; GO:0016817; GO:0006725; GO:0006139
comp107137_c0_seq1.44.813.minus.as_6_2_1	intracellular organelle; organic acid metabolic process; membrane-bounded organelle; sulfur compound metabolic process	GO:0043229; GO:0006082; GO:0043227; GO:0006790
comp10714_c0_seq1.1.555.minus.as_6_2_1	response to pH	GO:0009268
comp107158_c0_seq1.1.309.minus.as_6_1_1	nucleobase-containing compound metabolic process; viral process; plasma membrane; regulation of metabolic process; translation factor activity, RNA binding; translational initiation; intracellular organelle; cellular aromatic compound metabolic process; nucleic acid binding; membrane-bounded organelle	GO:0006139; GO:0016032; GO:0005886; GO:0019222; GO:0008135; GO:0006413; GO:0043229; GO:0006725; GO:0003676; GO:0043227
comp107180_c0_seq1.1.341.minus.as_4_3_1	chaperone binding; heat shock protein binding; regulation of protein stability; unfolded protein binding; regulation of signaling; protein metabolic process; enzyme binding; regulation of metabolic process; microtubule organizing center organization; intracellular signal transduction; phosphorus metabolic process	GO:0051087; GO:0031072; GO:0031647; GO:0051082; GO:0023051; GO:0019538; GO:0019899; GO:0019222; GO:0031023; GO:0035556; GO:0006793
comp1071_c0_seq1.1.338.minus.as_6_2_1	organic acid metabolic process; urea metabolic process; carbon-nitrogen lyase activity	GO:0006082; GO:0019627; GO:0016840
comp107207_c0_seq1.1.305.minus.as_6_2_1	autophagy; protein localization; establishment of protein localization; organelle membrane	GO:0006914; GO:0008104; GO:0045184; GO:0031090
comp10721_c0_seq1.1.321.minus.as_6_2_1	intracellular organelle; membrane-bounded organelle; protein metabolic process	GO:0043229; GO:0043227; GO:0019538
comp107224_c0_seq1.58.680.minus.as_6_2_1	ribonuclease P complex; ribonuclease activity; nucleic acid binding; nucleobase-containing compound metabolic process; ribonuclease MRP complex; hydrolase activity, acting on ester bonds; cellular aromatic compound metabolic process	GO:0030677; GO:0004540; GO:0003676; GO:0006139; GO:0000172; GO:0016788; GO:0006725
comp107228_c0_seq1.1.404.minus.as_6_2_1	cellular carbohydrate metabolic process; organic acid metabolic process; cation binding; carbohydrate metabolic process	GO:0044262; GO:0006082; GO:0043169; GO:0005975
comp107237_c0_seq1.1.583.minus.as_6_1_1	efflux transmembrane transporter activity; membrane-bounded organelle; intracellular organelle; plasma membrane; export across plasma membrane; organelle membrane	GO:0015562; GO:0043227; GO:0043229; GO:0005886; GO:0140115; GO:0031090
comp107244_c0_seq1.1.313.minus.as_4_3_1	response to heat; response to temperature stimulus; misfolded protein binding; 'de novo' protein folding; chaperone-mediated protein folding; membrane-bounded organelle; chaperone binding; hydrolase activity, acting on acid anhydrides; response to organic substance; response to topologically incorrect protein; intracellular organelle; protein refolding; nucleotide binding; unfolded protein binding	GO:0009408; GO:0009266; GO:0051787; GO:0006458; GO:0061077; GO:0043227; GO:0051087; GO:0016817; GO:0010033; GO:0035966; GO:0043229; GO:0042026; GO:0000166; GO:0051082
comp107281_c0_seq1.41.193.plus.as_6_2_1	protein metabolic process	GO:0019538
comp107288_c0_seq1.1.821.minus.as_6_2_1	organic acid metabolic process; cell wall; hydrolase activity, acting on carbon-nitrogen (but not peptide) bonds	GO:0006082; GO:0005618; GO:0016810
comp1072_c0_seq1.1.407.minus.as_4_2_1	carbon-carbon lyase activity; cation binding; organic acid metabolic process	GO:0016830; GO:0043169; GO:0006082
comp107341_c0_seq1.1.390.minus.as_6_2_1	chaperonin-containing T-complex; hydrolase activity, acting on acid anhydrides; nucleotide binding; unfolded protein binding; membrane-bounded organelle; intracellular organelle	GO:0005832; GO:0016817; GO:0000166; GO:0051082; GO:0043227; GO:0043229
comp107343_c0_seq1.39.320.minus.as_6_1_1	nucleotide binding	GO:0000166
comp10735_c0_seq1.1.2284.minus.as_6_2_1	regulation of metabolic process; establishment of protein localization; response to pH; secondary metabolite biosynthetic process; organic acid metabolic process; protein localization; sulfur compound metabolic process	GO:0019222; GO:0045184; GO:0009268; GO:0044550; GO:0006082; GO:0008104; GO:0006790
comp107388_c0_seq1.1.392.minus.as_6_2_1	regulation of metabolic process; defense response to other organism; defense response to virus; cation binding; defense response; innate immune response; nucleic acid binding; response to virus	GO:0019222; GO:0098542; GO:0051607; GO:0043169; GO:0006952; GO:0045087; GO:0003676; GO:0009615
comp107423_c0_seq1.1.345.minus.as_6_2_1	membrane-bounded organelle; intracellular organelle	GO:0043227; GO:0043229
comp107434_c0_seq1.1.323.minus.as_6_2_1	intracellular organelle; nucleobase-containing compound metabolic process; preribosome; cellular aromatic compound metabolic process	GO:0043229; GO:0006139; GO:0030684; GO:0006725
comp107471_c0_seq1.1.306.minus.as_6_2_1	cation binding; nucleotide binding; plasma membrane; hydrolase activity, acting on acid anhydrides	GO:0043169; GO:0000166; GO:0005886; GO:0016817
comp107473_c0_seq1.1.396.minus.as_6_2_1	small nuclear ribonucleoprotein complex; membrane-bounded organelle; nucleic acid binding; nucleobase-containing compound metabolic process; peptidase activity; intracellular organelle; cellular aromatic compound metabolic process; catalytic step 2 spliceosome; spliceosomal complex	GO:0030532; GO:0043227; GO:0003676; GO:0006139; GO:0008233; GO:0043229; GO:0006725; GO:0071013; GO:0005681
comp107474_c0_seq1.1.741.minus.as_6_2_1	GTP-dependent protein binding; regulation of locomotion; kinesin complex; regulation of developmental process; intracellular transport; regulation of signaling; nucleotide binding; hydrolase activity, acting on acid anhydrides; organelle localization; larval locomotory behavior; microtubule-based movement; cytoskeletal protein binding; regulation of growth; synaptic vesicle maturation; protein lo…	GO:0030742; GO:0040012; GO:0005871; GO:0050793; GO:0046907; GO:0023051; GO:0000166; GO:0016817; GO:0051640; GO:0008345; GO:0007018; GO:0008092; GO:0040008; GO:0016188; GO:0008104; GO:0045184
comp10749_c0_seq1.37.369.plus.as_3_1_1	oxidoreductase activity, acting on paired donors, with incorporation or reduction of molecular oxygen; monooxygenase activity; nucleotide binding	GO:0016705; GO:0004497; GO:0000166
comp107502_c0_seq1.1.223.minus.as_6_2_1	lipid metabolic process; glycosylphosphatidylinositol-N-acetylglucosaminyltransferase (GPI-GnT) complex; cellular lipid metabolic process; protein metabolic process; transferase complex; phosphorus metabolic process; carbohydrate derivative metabolic process	GO:0006629; GO:0000506; GO:0044255; GO:0019538; GO:1990234; GO:0006793; GO:1901135
comp10751_c0_seq1.24.356.plus.as_6_2_1	tetrapyrrole binding; monooxygenase activity; oxidoreductase activity, acting on paired donors, with incorporation or reduction of molecular oxygen; cation binding; nucleotide binding; oxidoreductase activity, acting on NAD(P)H	GO:0046906; GO:0004497; GO:0016705; GO:0043169; GO:0000166; GO:0016651
comp107540_c0_seq1.1.522.minus.as_6_1_1	cellular aromatic compound metabolic process; regulation of metabolic process; membrane-bounded organelle; nucleobase-containing compound metabolic process; RNA localization; nucleic acid binding; intracellular organelle	GO:0006725; GO:0019222; GO:0043227; GO:0006139; GO:0006403; GO:0003676; GO:0043229
comp107541_c0_seq1.219.463.minus.as_6_2_1	establishment of protein localization; intracellular transport; mitochondrial transmembrane transport; protein transmembrane transport; protein localization	GO:0045184; GO:0046907; GO:1990542; GO:0071806; GO:0008104
comp107590_c0_seq1.1.385.minus.as_6_2_1	membrane-bounded organelle; hydrolase activity, acting on glycosyl bonds; monosaccharide metabolic process; intracellular organelle; organelle membrane; carbohydrate metabolic process	GO:0043227; GO:0016798; GO:0005996; GO:0043229; GO:0031090; GO:0005975
comp107592_c0_seq1.15.317.minus.as_5_2_1	regulation of metabolic process; nucleic acid binding; cation binding	GO:0019222; GO:0003676; GO:0043169
comp10760_c0_seq1.33.725.plus.as_5_3_1	proton-transporting two-sector ATPase complex, catalytic domain	GO:0033178
comp107650_c0_seq1.1.338.minus.as_6_3_1	cell wall; floral organ development; nucleic acid binding; nuclear speck; embryo development ending in seed dormancy; nucleoside binding; nucleotide binding; nucleobase-containing compound metabolic process; regulation of developmental process; catalytic step 2 spliceosome; cellular aromatic compound metabolic process; small nuclear ribonucleoprotein complex; spliceosomal complex; plant organ dev…	GO:0005618; GO:0048437; GO:0003676; GO:0016607; GO:0009793; GO:0001882; GO:0000166; GO:0006139; GO:0050793; GO:0071013; GO:0006725; GO:0030532; GO:0005681; GO:0099402; GO:0005886
comp107717_c0_seq1.1.389.minus.as_6_1_1	nucleobase-containing small molecule metabolic process; phosphorus metabolic process; organic acid metabolic process; cellular aromatic compound metabolic process; sulfur compound metabolic process; cation binding; nucleotide binding; carbohydrate derivative metabolic process; transferase activity, transferring phosphorus-containing groups; nucleobase-containing compound metabolic process	GO:0055086; GO:0006793; GO:0006082; GO:0006725; GO:0006790; GO:0043169; GO:0000166; GO:1901135; GO:0016772; GO:0006139
comp107740_c0_seq1.1.487.minus.as_6_2_1	hydrolase activity, acting on carbon-nitrogen (but not peptide) bonds	GO:0016810
comp10777_c0_seq1.1.407.minus.as_6_2_1	membrane-bounded organelle; hydrolase activity, acting on acid anhydrides; intracellular organelle	GO:0043227; GO:0016817; GO:0043229
comp107821_c0_seq1.1.370.minus.as_6_2_1	intracellular organelle; membrane-bounded organelle; iron-sulfur cluster binding; organic acid metabolic process; cation binding	GO:0043229; GO:0043227; GO:0051536; GO:0006082; GO:0043169
comp107829_c0_seq1.1.363.minus.as_5_3_1	vesicle-mediated transport to the plasma membrane; enzyme activator activity; intracellular signal transduction; SNARE binding; Golgi vesicle transport; cytoskeletal protein binding; plasma membrane; enzyme binding; establishment of cell polarity	GO:0098876; GO:0008047; GO:0035556; GO:0000149; GO:0048193; GO:0008092; GO:0005886; GO:0019899; GO:0030010
comp107848_c0_seq1.1.406.minus.as_6_2_1	hydrolase activity, acting on acid anhydrides; organelle membrane; intracellular organelle; membrane-bounded organelle; phosphorus metabolic process; organic acid metabolic process	GO:0016817; GO:0031090; GO:0043229; GO:0043227; GO:0006793; GO:0006082
comp107854_c0_seq1.1.625.minus.as_6_2_1	DNA-binding transcription factor activity, RNA polymerase II-specific; intracellular organelle; regulation of metabolic process; cellular aromatic compound metabolic process; nucleobase-containing compound metabolic process; membrane-bounded organelle; nucleic acid binding; cation binding	GO:0000981; GO:0043229; GO:0019222; GO:0006725; GO:0006139; GO:0043227; GO:0003676; GO:0043169
comp107949_c0_seq1.1.383.minus.as_6_1_1	membrane-bounded organelle; identical protein binding; intracellular organelle; organic acid transmembrane transporter activity; organelle membrane; cation binding; organic acid transmembrane transport; mitochondrial transmembrane transport	GO:0043227; GO:0042802; GO:0043229; GO:0005342; GO:0031090; GO:0043169; GO:1903825; GO:1990542
comp107990_c0_seq1.2.292.plus.as_6_2_1	nucleobase-containing small molecule metabolic process; identical protein binding; cellular aromatic compound metabolic process; nucleobase-containing compound metabolic process; intracellular organelle; membrane-bounded organelle; transferase activity, transferring phosphorus-containing groups; nucleotide binding; phosphorus metabolic process	GO:0055086; GO:0042802; GO:0006725; GO:0006139; GO:0043229; GO:0043227; GO:0016772; GO:0000166; GO:0006793
comp10800_c0_seq1.1.448.minus.as_6_2_1	peptidyl-prolyl cis-trans isomerase activity; enzyme activator activity; phosphatase regulator activity	GO:0003755; GO:0008047; GO:0019208
comp10806_c0_seq1.344.977.minus.as_5_3_1	membrane-bounded organelle; protein metabolic process; intracellular organelle; sulfur compound metabolic process	GO:0043227; GO:0019538; GO:0043229; GO:0006790
comp108081_c0_seq1.1.493.minus.as_6_2_1	cation binding; oxidoreductase activity, acting on CH-OH group of donors	GO:0043169; GO:0016614
comp10808_c0_seq1.1.310.minus.as_1_2_1	RNA helicase activity; hydrolase activity, acting on acid anhydrides; cellular aromatic compound metabolic process; nucleic acid binding; nucleotide binding; nucleobase-containing compound metabolic process; intracellular organelle	GO:0003724; GO:0016817; GO:0006725; GO:0003676; GO:0000166; GO:0006139; GO:0043229
comp108090_c0_seq1.1.360.minus.as_6_1_1	protein metabolic process; transferase complex; oligosaccharyltransferase complex	GO:0019538; GO:1990234; GO:0008250
comp108116_c0_seq1.1.518.minus.as_6_2_1	cellular aromatic compound metabolic process; nucleobase-containing compound metabolic process; nucleotide binding; RNA helicase activity; hydrolase activity, acting on acid anhydrides; nucleic acid binding; intracellular organelle	GO:0006725; GO:0006139; GO:0000166; GO:0003724; GO:0016817; GO:0003676; GO:0043229
comp108124_c0_seq1.1.363.minus.as_6_2_1	peptidase activity; plasma membrane	GO:0008233; GO:0005886
comp108136_c0_seq1.1.332.minus.as_1_2_1	membrane-bounded organelle; intracellular organelle; nucleic acid binding	GO:0043227; GO:0043229; GO:0003676
comp108180_c0_seq1.1.439.minus.as_6_2_1	secondary metabolite biosynthetic process; monooxygenase activity; oxidoreductase activity, acting on paired donors, with incorporation or reduction of molecular oxygen; cation binding; tetrapyrrole binding	GO:0044550; GO:0004497; GO:0016705; GO:0043169; GO:0046906
comp108184_c0_seq1.55.444.plus.as_6_2_1	response to nutrient; molybdopterin cofactor binding; intracellular organelle; membrane-bounded organelle; oxidoreductase activity, acting on a sulfur group of donors; tetrapyrrole binding; cation binding; response to extracellular stimulus; sulfur compound metabolic process	GO:0007584; GO:0043546; GO:0043229; GO:0043227; GO:0016667; GO:0046906; GO:0043169; GO:0009991; GO:0006790
comp108217_c0_seq1.1.372.minus.as_6_2_1	nucleotide binding; cation binding; cytokinetic process; intracellular signal transduction; spindle pole body	GO:0000166; GO:0043169; GO:0032506; GO:0035556; GO:0005816
comp10823_c0_seq1.1.1754.minus.as_6_2_1	organelle membrane; multivesicular body sorting pathway; establishment of protein localization; ESCRT-0 complex; late endosome to vacuole transport; protein localization; intracellular transport; endosomal transport	GO:0031090; GO:0071985; GO:0045184; GO:0033565; GO:0045324; GO:0008104; GO:0046907; GO:0016197
comp108245_c0_seq1.1.457.minus.as_6_2_1	enzyme activator activity; cell cortex; membrane-bounded organelle; regulation of developmental process; intracellular organelle; regulation of cell shape; actin cytoskeleton organization; division septum; cation binding	GO:0008047; GO:0005938; GO:0043227; GO:0050793; GO:0043229; GO:0008360; GO:0030036; GO:0000935; GO:0043169
comp108269_c0_seq1.1.330.minus.as_6_2_1	protein metabolic process; membrane-bounded organelle; alcohol metabolic process; intracellular organelle; cellular lipid metabolic process; transferase complex; transferase activity, transferring alkyl or aryl (other than methyl) groups; organelle membrane; lipid metabolic process	GO:0019538; GO:0043227; GO:0006066; GO:0043229; GO:0044255; GO:1990234; GO:0016765; GO:0031090; GO:0006629
comp108279_c0_seq1.1.405.minus.as_6_2_1	intracellular organelle; nucleotide binding; protein metabolic process; membrane-bounded organelle; hydrolase activity, acting on acid anhydrides	GO:0043229; GO:0000166; GO:0019538; GO:0043227; GO:0016817
comp108312_c0_seq1.1.340.minus.as_6_1_1	regulation of telomere maintenance; intracellular organelle; chaperone binding; membrane-bounded organelle; regulation of metabolic process; heat shock protein binding	GO:0032204; GO:0043229; GO:0051087; GO:0043227; GO:0019222; GO:0031072
comp108373_c0_seq1.1.701.minus.as_6_1_1	plasma membrane	GO:0005886
comp108380_c0_seq1.46.583.minus.as_6_2_1	monooxygenase activity; cation binding	GO:0004497; GO:0043169
comp108426_c0_seq1.1.528.minus.as_6_2_1	monosaccharide metabolic process; cellular aromatic compound metabolic process; nucleotide binding; monosaccharide binding; phosphorus metabolic process; nucleobase-containing compound metabolic process; nucleobase-containing small molecule metabolic process; transferase activity, transferring phosphorus-containing groups; generation of precursor metabolites and energy; carbohydrate derivative me…	GO:0005996; GO:0006725; GO:0000166; GO:0048029; GO:0006793; GO:0006139; GO:0055086; GO:0016772; GO:0006091; GO:1901135; GO:0006082; GO:0005975
comp108433_c0_seq1.1.313.minus.as_1_2_1	nucleic acid binding; protein metabolic process	GO:0003676; GO:0019538
comp108480_c0_seq1.1.329.minus.as_6_1_1	organelle membrane; cellular lipid metabolic process; lipid metabolic process; phosphorus metabolic process; protein metabolic process; cation binding; carbon-carbon lyase activity	GO:0031090; GO:0044255; GO:0006629; GO:0006793; GO:0019538; GO:0043169; GO:0016830
comp108482_c0_seq1.1.759.minus.as_6_2_1	nucleotide binding	GO:0000166
comp10852_c0_seq1.1.611.minus.as_6_2_1	organic acid transmembrane transporter activity; intracellular organelle; organic acid transmembrane transport; membrane-bounded organelle	GO:0005342; GO:0043229; GO:1903825; GO:0043227
comp108611_c0_seq1.1.446.minus.as_6_2_1	membrane-bounded organelle; intracellular organelle; hydrolase activity, acting on acid anhydrides; cellular aromatic compound metabolic process; RNA helicase activity; preribosome; nucleotide binding; nucleic acid binding; nucleobase-containing compound metabolic process	GO:0043227; GO:0043229; GO:0016817; GO:0006725; GO:0003724; GO:0030684; GO:0000166; GO:0003676; GO:0006139
comp108651_c0_seq1.1.414.minus.as_4_2_1	cation binding; monooxygenase activity	GO:0043169; GO:0004497
comp10868_c0_seq1.1.981.minus.as_6_2_1	cell wall; plasma membrane; carbohydrate metabolic process; cell wall organization; hydrolase activity, acting on glycosyl bonds	GO:0005618; GO:0005886; GO:0005975; GO:0071555; GO:0016798
comp108713_c0_seq1.1.486.minus.as_6_2_1	cellular response to extracellular stimulus; response to starvation; response to extracellular stimulus	GO:0031668; GO:0042594; GO:0009991
comp10875_c0_seq1.1.538.minus.as_6_2_1	intracellular organelle; membrane-bounded organelle	GO:0043229; GO:0043227
comp108816_c0_seq1.1.579.minus.as_6_2_1	nucleic acid binding; spliceosomal complex; catalytic step 2 spliceosome; nucleotide binding; hydrolase activity, acting on acid anhydrides; RNA helicase activity	GO:0003676; GO:0005681; GO:0071013; GO:0000166; GO:0016817; GO:0003724
comp108858_c0_seq1.1.278.minus.as_5_2_1	nucleic acid binding; enzyme binding; translation factor activity, RNA binding	GO:0003676; GO:0019899; GO:0008135
comp10889_c0_seq1.23.1015.plus.as_6_2_1	phosphorus metabolic process; nucleotide binding; cellular lipid metabolic process; intracellular organelle; membrane-bounded organelle; transferase activity, transferring phosphorus-containing groups; lipid metabolic process	GO:0006793; GO:0000166; GO:0044255; GO:0043229; GO:0043227; GO:0016772; GO:0006629
comp108912_c0_seq1.1.506.minus.as_6_2_1	cation binding; protein metabolic process	GO:0043169; GO:0019538
comp108921_c0_seq1.1.301.minus.as_4_3_1	intracellular organelle; membrane-bounded organelle	GO:0043229; GO:0043227
comp10897_c0_seq1.1.444.minus.as_6_2_1	carbohydrate metabolic process; DNA-binding transcription factor activity, RNA polymerase II-specific; intracellular organelle; nucleic acid binding; monosaccharide metabolic process; membrane-bounded organelle; cation binding	GO:0005975; GO:0000981; GO:0043229; GO:0003676; GO:0005996; GO:0043227; GO:0043169
comp109052_c0_seq1.1.450.minus.as_5_3_1	actin cortical patch; plasma membrane; organelle membrane; endocytosis; cytoskeletal protein binding; cation binding	GO:0030479; GO:0005886; GO:0031090; GO:0006897; GO:0008092; GO:0043169
comp10910_c0_seq1.1.484.minus.as_3_3_1	nucleotide binding; cation binding; organelle membrane; vacuolar transmembrane transport	GO:0000166; GO:0043169; GO:0031090; GO:0034486
comp109126_c0_seq1.1.426.minus.as_6_1_1	response to osmotic stress; nucleotide binding; response to topologically incorrect protein; organelle membrane; mitochondrial transmembrane transport; protein localization; chaperone binding; intracellular transport; establishment of protein localization; hydrolase activity, acting on acid anhydrides; protein refolding; response to organic substance; protein transmembrane transport	GO:0006970; GO:0000166; GO:0035966; GO:0031090; GO:1990542; GO:0008104; GO:0051087; GO:0046907; GO:0045184; GO:0016817; GO:0042026; GO:0010033; GO:0071806
comp109292_c0_seq1.1.569.minus.as_4_2_1	identical protein binding; intracellular organelle; preribosome; cellular aromatic compound metabolic process; nucleobase-containing compound metabolic process; nucleic acid binding	GO:0042802; GO:0043229; GO:0030684; GO:0006725; GO:0006139; GO:0003676
comp109312_c0_seq1.60.360.minus.as_6_2_1	hydrolase activity, acting on ester bonds	GO:0016788
comp109704_c0_seq1.1.452.minus.as_6_2_1	establishment or maintenance of cytoskeleton polarity; protein localization; actin cytoskeleton organization; intracellular organelle; endosomal transport; sphingolipid binding; membrane-bounded organelle; TORC2 complex; intracellular signal transduction; phospholipid binding; intracellular transport; plasma membrane; identical protein binding; regulation of growth	GO:0030952; GO:0008104; GO:0030036; GO:0043229; GO:0016197; GO:0046625; GO:0043227; GO:0031932; GO:0035556; GO:0005543; GO:0046907; GO:0005886; GO:0042802; GO:0040008
comp10975_c0_seq1.128.457.minus.as_6_2_1	protein localization; intracellular transport; establishment of protein localization	GO:0008104; GO:0046907; GO:0045184
comp109764_c0_seq1.166.712.minus.as_6_2_1	hydrolase activity, acting on ester bonds; nucleobase-containing compound metabolic process; ribonuclease activity; nucleic acid binding; cation binding; cellular aromatic compound metabolic process	GO:0016788; GO:0006139; GO:0004540; GO:0003676; GO:0043169; GO:0006725
comp109822_c0_seq1.63.644.minus.as_6_2_1	membrane-bounded organelle; intracellular organelle	GO:0043227; GO:0043229
comp109826_c0_seq1.1.358.minus.as_6_2_1	protein localization; establishment of protein localization; organelle membrane	GO:0008104; GO:0045184; GO:0031090
comp109834_c0_seq1.1.1019.minus.as_6_2_1	cytokinetic process; cation binding; intracellular signal transduction; nucleotide binding; spindle pole body	GO:0032506; GO:0043169; GO:0035556; GO:0000166; GO:0005816
comp109852_c0_seq1.22.279.plus.as_6_2_1	plasma membrane	GO:0005886
comp109874_c0_seq1.1.452.minus.as_6_2_1	protein metabolic process; ciliary basal body; phosphorus metabolic process; membrane-bounded organelle; intracellular organelle; nucleotide binding; regulation of metabolic process; transferase activity, transferring phosphorus-containing groups; regulation of signaling; protein kinase activity	GO:0019538; GO:0036064; GO:0006793; GO:0043227; GO:0043229; GO:0000166; GO:0019222; GO:0016772; GO:0023051; GO:0004672
comp109877_c0_seq1.1.476.minus.as_6_2_1	transferase complex; protein methyltransferase activity; intracellular organelle; nucleic acid binding	GO:1990234; GO:0008276; GO:0043229; GO:0003676
comp109952_c0_seq1.1.444.minus.as_6_2_1	oxidoreductase activity, acting on CH-OH group of donors; carbohydrate metabolic process; carbohydrate derivative metabolic process; monosaccharide metabolic process; cation binding; phosphorus metabolic process	GO:0016614; GO:0005975; GO:1901135; GO:0005996; GO:0043169; GO:0006793
comp10995_c0_seq1.33.911.minus.as_5_3_1	endoplasmic reticulum-plasma membrane contact site; regulation of cell shape; regulation of developmental process; organelle membrane; plasma membrane; organelle localization; intracellular organelle; protein-macromolecule adaptor activity; autophagy; membrane-bounded organelle; establishment or maintenance of cell polarity regulating cell shape; protein domain specific binding	GO:0140268; GO:0008360; GO:0050793; GO:0031090; GO:0005886; GO:0051640; GO:0043229; GO:0030674; GO:0006914; GO:0043227; GO:0071963; GO:0019904
comp109998_c0_seq1.1.591.minus.as_6_2_1	regulation of metabolic process; nucleic acid binding; defense response; response to organic substance; defense response to other organism; regulation of signaling; nucleobase-containing compound metabolic process; cellular aromatic compound metabolic process; nuclear speck; spliceosomal complex; innate immune response; membrane-bounded organelle; intracellular organelle; catalytic step 2 spliceo…	GO:0019222; GO:0003676; GO:0006952; GO:0010033; GO:0098542; GO:0023051; GO:0006139; GO:0006725; GO:0016607; GO:0005681; GO:0045087; GO:0043227; GO:0043229; GO:0071013; GO:0051090
comp110033_c0_seq1.1.443.minus.as_6_2_1	dioxygenase activity; cation binding	GO:0051213; GO:0043169
comp110035_c0_seq1.1.705.minus.as_6_2_1	membrane-bounded organelle; organic acid transmembrane transport; intracellular organelle; organic acid transmembrane transporter activity	GO:0043227; GO:1903825; GO:0043229; GO:0005342
comp110038_c0_seq1.1.848.minus.as_6_2_1	cellular aromatic compound metabolic process; hydrolase activity, acting on carbon-nitrogen (but not peptide) bonds; nucleotide binding; nucleobase-containing small molecule metabolic process; nucleobase-containing compound metabolic process; organic acid metabolic process; carbohydrate derivative metabolic process; phosphorus metabolic process; regulation of metabolic process; cation binding; li…	GO:0006725; GO:0016810; GO:0000166; GO:0055086; GO:0006139; GO:0006082; GO:1901135; GO:0006793; GO:0019222; GO:0043169; GO:0016879
comp110071_c0_seq1.1.572.minus.as_1_2_1	cellular aromatic compound metabolic process; oxidative phosphorylation; carbohydrate derivative metabolic process; intracellular transport; nucleobase-containing compound metabolic process; nucleotide binding; generation of precursor metabolites and energy; transferase activity, transferring phosphorus-containing groups; mitochondrial transmembrane transport; nucleobase-containing small molecule…	GO:0006725; GO:0006119; GO:1901135; GO:0046907; GO:0006139; GO:0000166; GO:0006091; GO:0016772; GO:1990542; GO:0055086; GO:0006793; GO:0006754
comp110083_c0_seq1.1.523.minus.as_6_2_1	peptidase activity; protein metabolic process; regulation of developmental process; ubiquitin recycling	GO:0008233; GO:0019538; GO:0050793; GO:0010992
comp11011_c0_seq1.1.352.minus.as_5_1_1	protein localization; establishment of protein localization	GO:0008104; GO:0045184
comp110134_c0_seq1.7.1188.plus.as_6_2_1	organelle membrane; peptidase activity; cation binding	GO:0031090; GO:0008233; GO:0043169
comp110149_c0_seq1.1.306.minus.as_6_2_1	clathrin binding; phospholipid binding; SNARE binding; intracellular organelle; prospore membrane; endocytosis; cellular bud neck; membrane-bounded organelle	GO:0030276; GO:0005543; GO:0000149; GO:0043229; GO:0005628; GO:0006897; GO:0005935; GO:0043227
comp110166_c0_seq1.1.411.minus.as_6_2_1	intracellular organelle; oxidoreductase activity, acting on CH-OH group of donors; membrane-bounded organelle; organelle membrane	GO:0043229; GO:0016614; GO:0043227; GO:0031090
comp11016_c0_seq1.1.451.minus.as_6_2_1	cation binding; monosaccharide metabolic process; hydrolase activity, acting on ester bonds; cellular carbohydrate metabolic process; phosphorus metabolic process; carbohydrate metabolic process; carbohydrate derivative metabolic process	GO:0043169; GO:0005996; GO:0016788; GO:0044262; GO:0006793; GO:0005975; GO:1901135
comp110194_c0_seq1.1.562.minus.as_1_2_1	ribonuclease activity; hydrolase activity, acting on ester bonds; cation binding	GO:0004540; GO:0016788; GO:0043169
comp110281_c0_seq1.1.568.minus.as_6_2_1	hydrolase activity, acting on ester bonds; lipid metabolic process	GO:0016788; GO:0006629
comp11029_c0_seq1.586.1301.minus.as_5_3_1	Golgi vesicle transport; organelle membrane; membrane-bounded organelle; intracellular transport; intracellular organelle	GO:0048193; GO:0031090; GO:0043227; GO:0046907; GO:0043229
comp110301_c0_seq1.1.467.minus.as_6_1_1	membrane-bounded organelle; intracellular organelle; nucleotide binding	GO:0043227; GO:0043229; GO:0000166
comp110304_c0_seq1.1.309.minus.as_6_1_1	intracellular organelle; membrane-bounded organelle	GO:0043229; GO:0043227
comp11030_c0_seq1.1.840.minus.as_6_2_1	protein kinase activity; nucleotide binding; intracellular signal transduction; transferase activity, transferring phosphorus-containing groups	GO:0004672; GO:0000166; GO:0035556; GO:0016772
comp11035_c0_seq1.57.530.plus.as_5_3_1	organelle membrane; cation binding	GO:0031090; GO:0043169
comp110369_c0_seq1.1.499.minus.as_6_2_1	organelle localization; intracellular organelle; nucleotide binding; protein localization; membrane-bounded organelle; nucleoside binding; enzyme binding; intracellular transport; nuclear export signal receptor activity; establishment of protein localization	GO:0051640; GO:0043229; GO:0000166; GO:0008104; GO:0043227; GO:0001882; GO:0019899; GO:0046907; GO:0005049; GO:0045184
comp110425_c0_seq1.1.428.minus.as_6_1_1	oxidoreductase activity, acting on CH-OH group of donors; nucleotide binding; cation binding; cellular carbohydrate metabolic process; carbohydrate metabolic process	GO:0016614; GO:0000166; GO:0043169; GO:0044262; GO:0005975
comp110435_c0_seq1.1.500.minus.as_6_1_1	cellular carbohydrate metabolic process; hydrolase activity, acting on glycosyl bonds; carbohydrate metabolic process	GO:0044262; GO:0016798; GO:0005975
comp110447_c0_seq1.1.375.minus.as_6_2_1	membrane-bounded organelle; nucleotide binding; RNA polymerase II transcription regulator complex; protein metabolic process; nucleic acid binding; RNA helicase activity; hydrolase activity, acting on acid anhydrides; intracellular organelle	GO:0043227; GO:0000166; GO:0090575; GO:0019538; GO:0003676; GO:0003724; GO:0016817; GO:0043229
comp110459_c0_seq1.1.378.minus.as_6_2_1	intracellular organelle; nucleobase-containing compound metabolic process; nucleotide binding; hydrolase activity, acting on acid anhydrides; cellular aromatic compound metabolic process; preribosome; cation binding	GO:0043229; GO:0006139; GO:0000166; GO:0016817; GO:0006725; GO:0030684; GO:0043169
comp11045_c0_seq1.1.320.minus.as_6_2_1	organic acid transmembrane transporter activity; organic acid transmembrane transport	GO:0005342; GO:1903825
comp110481_c0_seq1.1.272.minus.as_6_2_1	response to oxidative stress; intracellular organelle; cellular carbohydrate metabolic process; membrane-bounded organelle; oxidoreductase activity, acting on CH-OH group of donors; monosaccharide metabolic process; carbohydrate metabolic process; alcohol metabolic process; nucleic acid binding	GO:0006979; GO:0043229; GO:0044262; GO:0043227; GO:0016614; GO:0005996; GO:0005975; GO:0006066; GO:0003676
comp110495_c0_seq1.1.518.minus.as_2_3_1	peptidase activity	GO:0008233
comp110499_c0_seq1.1.715.minus.as_6_1_1	RNA polymerase II general transcription initiation factor activity; transcription factor binding; RNA polymerase II transcription regulator complex	GO:0016251; GO:0008134; GO:0090575
comp110508_c0_seq1.1.644.minus.as_6_1_1	intracellular organelle; regulation of metabolic process; protein metabolic process; membrane-bounded organelle	GO:0043229; GO:0019222; GO:0019538; GO:0043227
comp11056_c0_seq1.1.186.minus.as_5_3_1	transferase activity, transferring phosphorus-containing groups; protein kinase activity; nucleotide binding	GO:0016772; GO:0004672; GO:0000166
comp110605_c0_seq1.1.657.minus.as_6_1_1	intracellular organelle; hydrolase activity, acting on ester bonds; regulation of catalytic activity; phosphoprotein phosphatase activity; membrane-bounded organelle; regulation of metabolic process	GO:0043229; GO:0016788; GO:0050790; GO:0004721; GO:0043227; GO:0019222
comp110607_c0_seq1.1.565.minus.as_6_2_1	intracellular signal transduction; phosphorus metabolic process; intracellular organelle; lipid metabolic process; cellular lipid metabolic process; membrane-bounded organelle; transferase activity, transferring phosphorus-containing groups	GO:0035556; GO:0006793; GO:0043229; GO:0006629; GO:0044255; GO:0043227; GO:0016772
comp110619_c0_seq1.1.399.minus.as_6_1_1	autophagy; organelle membrane	GO:0006914; GO:0031090
comp110643_c0_seq1.149.382.plus.as_4_2_1	membrane-bounded organelle; response to organic substance; protein metabolic process; enzyme binding; regulation of metabolic process; intracellular organelle; protein localization	GO:0043227; GO:0010033; GO:0019538; GO:0019899; GO:0019222; GO:0043229; GO:0008104
comp110656_c0_seq1.1.308.minus.as_4_1_1	regulation of metabolic process; intracellular transport; response to virus; cellular aromatic compound metabolic process; establishment of protein localization; protein localization; viral process; membrane-bounded organelle; intracellular organelle; protein metabolic process; nucleic acid binding; translational initiation; nucleobase-containing compound metabolic process	GO:0019222; GO:0046907; GO:0009615; GO:0006725; GO:0045184; GO:0008104; GO:0016032; GO:0043227; GO:0043229; GO:0019538; GO:0003676; GO:0006413; GO:0006139
comp110670_c0_seq1.1.319.minus.as_6_2_1	membrane-bounded organelle; intracellular organelle; cellular ketone metabolic process	GO:0043227; GO:0043229; GO:0042180
comp110680_c0_seq1.1.394.minus.as_6_1_1	membrane-bounded organelle; DNA ligase activity; cellular aromatic compound metabolic process; cation binding; nucleotide binding; nuclear replication fork; nucleobase-containing compound metabolic process; intracellular organelle; nucleic acid binding	GO:0043227; GO:0003909; GO:0006725; GO:0043169; GO:0000166; GO:0043596; GO:0006139; GO:0043229; GO:0003676
comp110686_c0_seq1.1.881.minus.as_6_2_1	nucleobase-containing compound metabolic process; cellular aromatic compound metabolic process	GO:0006139; GO:0006725
comp110697_c0_seq1.1.727.minus.as_6_1_1	nucleotide binding; monosaccharide binding; cellular aromatic compound metabolic process; intracellular organelle; organic acid metabolic process; phosphorus metabolic process; monosaccharide metabolic process; nucleobase-containing small molecule metabolic process; carbohydrate metabolic process; generation of precursor metabolites and energy; nucleobase-containing compound metabolic process; tr…	GO:0000166; GO:0048029; GO:0006725; GO:0043229; GO:0006082; GO:0006793; GO:0005996; GO:0055086; GO:0005975; GO:0006091; GO:0006139; GO:0016772; GO:0043227; GO:1901135
comp110745_c0_seq1.1.309.minus.as_6_1_1	nucleobase-containing compound metabolic process; nucleobase-containing small molecule metabolic process; cellular metabolic compound salvage; cation binding; hydrolase activity, acting on ester bonds; carbohydrate derivative metabolic process; phosphorus metabolic process; cellular aromatic compound metabolic process	GO:0006139; GO:0055086; GO:0043094; GO:0043169; GO:0016788; GO:1901135; GO:0006793; GO:0006725
comp110749_c0_seq1.47.244.plus.as_6_2_1	oxidoreductase activity, acting on the CH-CH group of donors; lipid metabolic process; cell differentiation; sexual sporulation resulting in formation of a cellular spore; cell development; sporulation resulting in formation of a cellular spore; cellular lipid metabolic process; ascospore formation; organic acid metabolic process	GO:0016627; GO:0006629; GO:0030154; GO:0043935; GO:0048468; GO:0030435; GO:0044255; GO:0030437; GO:0006082
comp110755_c0_seq1.1.347.minus.as_4_2_1	membrane-bounded organelle; intracellular organelle; nucleotide binding; protein metabolic process; ubiquitin-like protein transferase activity	GO:0043227; GO:0043229; GO:0000166; GO:0019538; GO:0019787
comp110759_c0_seq1.1.351.minus.as_6_1_1	organic acid metabolic process; cellular aromatic compound metabolic process	GO:0006082; GO:0006725
comp110786_c0_seq1.1.552.minus.as_6_1_1	spindle organization; cytoskeletal protein binding; microtubule cytoskeleton organization; mitotic spindle midzone; intracellular organelle; membrane-bounded organelle	GO:0007051; GO:0008092; GO:0000226; GO:1990023; GO:0043229; GO:0043227
comp110795_c0_seq1.141.380.plus.as_1_2_1	response to oxidative stress; copper chaperone activity; cation binding	GO:0006979; GO:0016531; GO:0043169
comp110833_c0_seq1.1.421.minus.as_6_1_1	nucleoside binding; enzyme activator activity; translation initiation factor binding; translation factor activity, RNA binding; nucleotide binding; nucleic acid binding	GO:0001882; GO:0008047; GO:0031369; GO:0008135; GO:0000166; GO:0003676
comp110869_c0_seq1.1.383.minus.as_6_1_1	organelle membrane; xenobiotic transmembrane transporter activity	GO:0031090; GO:0042910
comp1108_c0_seq1.1.482.minus.as_6_2_1	intracellular organelle; membrane-bounded organelle; programmed cell death	GO:0043229; GO:0043227; GO:0012501
comp110910_c0_seq1.1.516.minus.as_6_2_1	monooxygenase activity; oxidoreductase activity, acting on paired donors, with incorporation or reduction of molecular oxygen; nucleotide binding	GO:0004497; GO:0016705; GO:0000166
comp110929_c0_seq1.1.337.minus.as_6_1_1	dioxygenase activity; oxidoreductase activity, acting on single donors with incorporation of molecular oxygen; cellular aromatic compound metabolic process; cation binding; organic acid metabolic process	GO:0051213; GO:0016701; GO:0006725; GO:0043169; GO:0006082
comp110938_c0_seq1.1.447.minus.as_6_1_1	cation binding; peptidase activity	GO:0043169; GO:0008233
comp111016_c0_seq1.72.338.minus.as_6_1_1	secretion by cell; protein localization; establishment of protein localization; Golgi vesicle transport; vesicle-mediated transport to the plasma membrane; membrane-bounded organelle; exocytosis; intracellular organelle; exocyst	GO:0032940; GO:0008104; GO:0045184; GO:0048193; GO:0098876; GO:0043227; GO:0006887; GO:0043229; GO:0000145
comp111057_c0_seq1.1.303.minus.as_6_1_1	intracellular organelle; ribonuclease activity; enzyme binding; cellular aromatic compound metabolic process; nucleobase-containing compound metabolic process; hydrolase activity, acting on ester bonds; nucleic acid binding; membrane-bounded organelle; nuclear exosome focus; regulation of metabolic process	GO:0043229; GO:0004540; GO:0019899; GO:0006725; GO:0006139; GO:0016788; GO:0003676; GO:0043227; GO:1990251; GO:0019222
comp11109_c0_seq1.1.788.minus.as_6_2_1	peptidase activity; protein metabolic process; cation binding	GO:0008233; GO:0019538; GO:0043169
comp111108_c0_seq1.1.459.minus.as_6_2_1	ribonucleoprotein complex binding; nucleotide binding; nucleoside binding	GO:0043021; GO:0000166; GO:0001882
comp111319_c0_seq1.1.495.minus.as_6_2_1	nucleotide binding; chaperone-mediated protein folding; unfolded protein binding; regulation of protein stability; response to heat; 'de novo' protein folding; intracellular organelle; response to temperature stimulus; intracellular signal transduction; G protein-coupled receptor signaling pathway; plasma membrane; hydrolase activity, acting on acid anhydrides; membrane-bounded organelle	GO:0000166; GO:0061077; GO:0051082; GO:0031647; GO:0009408; GO:0006458; GO:0043229; GO:0009266; GO:0035556; GO:0007186; GO:0005886; GO:0016817; GO:0043227
comp111335_c0_seq1.1.563.minus.as_6_1_1	membrane-bounded organelle; intracellular organelle; organic acid transmembrane transporter activity; organic acid transmembrane transport	GO:0043227; GO:0043229; GO:0005342; GO:1903825
comp111400_c0_seq1.1.338.minus.as_6_2_1	cation binding	GO:0043169
comp11141_c0_seq1.45.618.minus.as_6_2_1	membrane-bounded organelle; intracellular organelle; lipid metabolic process; cellular lipid metabolic process; phosphorus metabolic process	GO:0043227; GO:0043229; GO:0006629; GO:0044255; GO:0006793
comp111450_c0_seq1.1.430.minus.as_6_1_1	hydrolase activity, acting on ester bonds; lipid metabolic process	GO:0016788; GO:0006629
comp11145_c0_seq1.147.1001.minus.as_6_2_1	cell wall organization; carbohydrate metabolic process; cation binding	GO:0071555; GO:0005975; GO:0043169
comp111485_c0_seq1.1.322.minus.as_6_1_1	ubiquitin-like protein transferase activity; intracellular organelle; membrane-bounded organelle; protein metabolic process; nucleotide binding	GO:0019787; GO:0043229; GO:0043227; GO:0019538; GO:0000166
comp111487_c0_seq1.1.366.minus.as_6_3_1	regulation of protein stability	GO:0031647
comp111518_c0_seq1.1.340.minus.as_6_1_1	intracellular organelle; membrane-bounded organelle; nucleobase-containing compound metabolic process; nucleic acid binding; cellular aromatic compound metabolic process	GO:0043229; GO:0043227; GO:0006139; GO:0003676; GO:0006725
comp11152_c0_seq1.1.1020.minus.as_6_2_1	plasma membrane; monooxygenase activity; oxidoreductase activity, acting on paired donors, with incorporation or reduction of molecular oxygen; nucleotide binding	GO:0005886; GO:0004497; GO:0016705; GO:0000166
comp111565_c0_seq1.1.431.minus.as_6_2_1	intracellular organelle; lipid oxidation; oxidoreductase activity, acting on CH-OH group of donors; organic acid metabolic process; lipid metabolic process; steroid dehydrogenase activity; membrane-bounded organelle; cellular lipid metabolic process	GO:0043229; GO:0034440; GO:0016614; GO:0006082; GO:0006629; GO:0016229; GO:0043227; GO:0044255
comp111586_c0_seq1.1.511.minus.as_6_1_1	equatorial microtubule organizing center; organelle membrane; cytokinetic process; outer plaque of mitotic spindle pole body; inner plaque of mitotic spindle pole body; microtubule cytoskeleton organization; nucleotide binding; spindle pole body; interphase microtubule organizing center; nucleoside binding; half bridge of mitotic spindle pole body; mating projection tip	GO:0000923; GO:0031090; GO:0032506; GO:0061499; GO:0061497; GO:0000226; GO:0000166; GO:0005816; GO:0031021; GO:0001882; GO:0061496; GO:0043332
comp111609_c0_seq1.1.440.minus.as_4_3_1	organic acid metabolic process; intracellular organelle; nucleobase-containing compound metabolic process; tricarboxylic acid cycle; membrane-bounded organelle; cellular aromatic compound metabolic process	GO:0006082; GO:0043229; GO:0006139; GO:0006099; GO:0043227; GO:0006725
comp111625_c0_seq1.1.427.minus.as_6_3_1	organic acid metabolic process; nucleotide binding; cation binding; oxidoreductase activity, acting on CH-OH group of donors; cellular aromatic compound metabolic process	GO:0006082; GO:0000166; GO:0043169; GO:0016614; GO:0006725
comp11162_c0_seq1.181.1668.plus.as_6_2_1	nucleotide binding; oxidoreductase activity, acting on the CH-CH group of donors; lipid metabolic process	GO:0000166; GO:0016627; GO:0006629
comp111676_c0_seq1.1.563.minus.as_6_2_1	nucleic acid binding; intracellular organelle; hydrolase activity, acting on ester bonds; cellular aromatic compound metabolic process; nucleobase-containing compound metabolic process; ribonuclease activity; cation binding; membrane-bounded organelle; regulation of metabolic process	GO:0003676; GO:0043229; GO:0016788; GO:0006725; GO:0006139; GO:0004540; GO:0043169; GO:0043227; GO:0019222
comp111699_c0_seq1.9.518.plus.as_6_2_1	plasma membrane	GO:0005886
comp111727_c0_seq1.1.322.minus.as_1_2_1	ATPase complex; nucleosome binding; histone deacetylase complex; intracellular organelle	GO:1904949; GO:0031491; GO:0000118; GO:0043229
comp111753_c0_seq1.1.213.minus.as_6_1_1	cellular aromatic compound metabolic process; organic acid metabolic process; carbon-carbon lyase activity	GO:0006725; GO:0006082; GO:0016830
comp111753_c0_seq1.1.333.minus.as_6_2_1	response to inorganic substance; organelle membrane; nucleotide binding; export across plasma membrane	GO:0010035; GO:0031090; GO:0000166; GO:0140115
comp111784_c0_seq1.1.428.minus.as_1_2_1	intracellular organelle; membrane-bounded organelle; protein metabolic process; peptidase activity	GO:0043229; GO:0043227; GO:0019538; GO:0008233
comp111804_c0_seq1.187.666.plus.as_6_2_1	nucleotide binding; oxidoreductase activity, acting on the aldehyde or oxo group of donors; organic acid metabolic process; intracellular organelle; membrane-bounded organelle	GO:0000166; GO:0016903; GO:0006082; GO:0043229; GO:0043227
comp11185_c0_seq1.1.378.minus.as_6_2_1	membrane-bounded organelle; intracellular organelle	GO:0043227; GO:0043229
comp11186_c0_seq1.163.573.minus.as_2_1_1	protein dimerization activity; membrane-bounded organelle; nucleic acid binding; intracellular organelle; nucleobase-containing compound metabolic process; cellular aromatic compound metabolic process; nucleosome	GO:0046983; GO:0043227; GO:0003676; GO:0043229; GO:0006139; GO:0006725; GO:0000786
comp111875_c0_seq1.96.527.minus.as_6_1_1	cellular aromatic compound metabolic process; intracellular organelle; transferase activity, transferring phosphorus-containing groups; nucleic acid binding; transferase complex; nucleobase-containing compound metabolic process; membrane-bounded organelle	GO:0006725; GO:0043229; GO:0016772; GO:0003676; GO:1990234; GO:0006139; GO:0043227
comp11188_c0_seq1.50.544.plus.as_6_2_1	membrane-bounded organelle; protein metabolic process; intracellular organelle	GO:0043227; GO:0019538; GO:0043229
comp111935_c0_seq1.1.313.minus.as_6_2_1	plasma membrane	GO:0005886
comp111991_c0_seq1.1.356.minus.as_6_1_1	spliceosomal complex; response to virus; cellular aromatic compound metabolic process; nucleobase-containing compound metabolic process	GO:0005681; GO:0009615; GO:0006725; GO:0006139
comp112115_c0_seq1.1.323.minus.as_6_2_1	intracellular organelle; phosphatidylserine binding; organelle membrane; lipid metabolic process; secretion by cell; membrane-bounded organelle; lipid transfer activity; autophagy; exocytosis; sterol transporter activity; steroid binding; endocytosis; phospholipid transporter activity; phospholipid binding; maintenance of cell polarity	GO:0043229; GO:0001786; GO:0031090; GO:0006629; GO:0032940; GO:0043227; GO:0120013; GO:0006914; GO:0006887; GO:0015248; GO:0005496; GO:0006897; GO:0005548; GO:0005543; GO:0030011
comp112119_c0_seq1.1.378.minus.as_6_2_1	iron-sulfur cluster binding; oxidoreductase complex; oxidoreductase activity, acting on the aldehyde or oxo group of donors; cation binding; molybdopterin cofactor binding; organic acid metabolic process	GO:0051536; GO:1990204; GO:0016903; GO:0043169; GO:0043546; GO:0006082
comp112135_c0_seq1.1.338.minus.as_4_1_1	catalase activity; tetrapyrrole binding; response to oxidative stress; reactive oxygen species metabolic process; oxidoreductase activity, acting on peroxide as acceptor; cation binding	GO:0004096; GO:0046906; GO:0006979; GO:0072593; GO:0016684; GO:0043169
comp112153_c0_seq1.1.337.minus.as_6_1_1	organic acid metabolic process; biotin binding; nucleotide binding; cation binding; monosaccharide metabolic process; carbohydrate metabolic process	GO:0006082; GO:0009374; GO:0000166; GO:0043169; GO:0005996; GO:0005975
comp112179_c0_seq1.1.414.minus.as_6_1_1	membrane-bounded organelle; intracellular organelle	GO:0043227; GO:0043229
comp11221_c0_seq1.1.618.minus.as_6_2_1	membrane-bounded organelle; intracellular organelle; organelle membrane	GO:0043227; GO:0043229; GO:0031090
comp112230_c0_seq1.1.635.minus.as_6_2_1	organelle membrane; fungal-type cell wall organization or biogenesis; regulation of metabolic process; cellular response to extracellular stimulus; response to starvation; protein metabolic process; cell-substrate adhesion; filamentous growth of a population of unicellular organisms; response to extracellular stimulus; cell wall organization; mannosylation; transferase complex; plasma membrane	GO:0031090; GO:0071852; GO:0019222; GO:0031668; GO:0042594; GO:0019538; GO:0031589; GO:0044182; GO:0009991; GO:0071555; GO:0097502; GO:1990234; GO:0005886
comp112278_c0_seq1.1.378.minus.as_6_1_1	transferase activity, transferring phosphorus-containing groups; cellular aromatic compound metabolic process; nucleic acid binding; cation binding; intracellular organelle; membrane-bounded organelle; nucleobase-containing compound metabolic process	GO:0016772; GO:0006725; GO:0003676; GO:0043169; GO:0043229; GO:0043227; GO:0006139
comp112340_c0_seq1.179.518.minus.as_6_2_1	membrane-bounded organelle; intracellular signal transduction; intracellular organelle	GO:0043227; GO:0035556; GO:0043229
comp1123_c0_seq1.1.313.minus.as_6_1_1	cellular aromatic compound metabolic process; DNA-binding transcription factor activity, RNA polymerase II-specific; nucleobase-containing compound metabolic process; carbohydrate metabolic process; cation binding; membrane-bounded organelle; monosaccharide metabolic process; intracellular organelle; nucleic acid binding	GO:0006725; GO:0000981; GO:0006139; GO:0005975; GO:0043169; GO:0043227; GO:0005996; GO:0043229; GO:0003676
comp11240_c0_seq1.1.359.minus.as_1_2_1	cell differentiation; sporulation resulting in formation of a cellular spore; asexual sporulation	GO:0030154; GO:0030435; GO:0030436
comp112428_c0_seq1.23.457.plus.as_6_2_1	membrane-bounded organelle; intracellular organelle	GO:0043227; GO:0043229
comp11244_c0_seq1.1.272.minus.as_5_3_1	oxidoreductase activity, acting on paired donors, with incorporation or reduction of molecular oxygen; tetrapyrrole binding; monooxygenase activity; cation binding	GO:0016705; GO:0046906; GO:0004497; GO:0043169
comp112489_c0_seq1.1.315.minus.as_3_3_1	intracellular organelle; amide transmembrane transporter activity; membrane-bounded organelle; plasma membrane; protein localization; establishment of protein localization	GO:0043229; GO:0042887; GO:0043227; GO:0005886; GO:0008104; GO:0045184
comp112492_c0_seq1.1.219.minus.as_6_1_1	oxidoreductase activity, acting on CH-OH group of donors; tricarboxylic acid cycle	GO:0016614; GO:0006099
comp112517_c0_seq1.1.154.minus.as_6_3_1	organic acid metabolic process; iron-sulfur cluster binding; cation binding	GO:0006082; GO:0051536; GO:0043169
comp112528_c0_seq1.1.324.minus.as_5_3_1	division septum; cell cortex	GO:0000935; GO:0005938
comp112563_c0_seq1.1.429.minus.as_4_3_1	cation binding; membrane-bounded organelle; intracellular organelle; oxidoreductase activity, acting on CH-OH group of donors; organic acid metabolic process	GO:0043169; GO:0043227; GO:0043229; GO:0016614; GO:0006082
comp112564_c0_seq1.1.526.minus.as_6_1_1	nucleobase-containing compound metabolic process; carbohydrate derivative metabolic process; cellular aromatic compound metabolic process; RNA methyltransferase activity	GO:0006139; GO:1901135; GO:0006725; GO:0008173
comp112574_c0_seq1.1.395.minus.as_6_1_1	intracellular organelle; membrane-bounded organelle; nucleic acid binding; response to osmotic stress	GO:0043229; GO:0043227; GO:0003676; GO:0006970
comp112740_c0_seq1.1.389.minus.as_6_2_1	cell wall organization; glucanosyltransferase activity; cell wall; carbohydrate metabolic process; hydrolase activity, acting on glycosyl bonds; cellular carbohydrate metabolic process	GO:0071555; GO:0042123; GO:0005618; GO:0005975; GO:0016798; GO:0044262
comp112771_c0_seq1.1.303.minus.as_6_2_1	peptidase activity; programmed cell death	GO:0008233; GO:0012501
comp112773_c0_seq1.1.466.minus.as_6_3_1	membrane-bounded organelle; protein metabolic process; intracellular organelle; ubiquitin-like protein transferase activity; regulation of metabolic process	GO:0043227; GO:0019538; GO:0043229; GO:0019787; GO:0019222
comp112814_c0_seq1.1.317.minus.as_1_2_1	carbon-carbon lyase activity; organic acid metabolic process; identical protein binding; cation binding; carbohydrate derivative metabolic process; cellular aromatic compound metabolic process; nucleobase-containing compound metabolic process; phosphorus metabolic process; nucleobase-containing small molecule metabolic process; carbohydrate metabolic process; monosaccharide metabolic process; gen…	GO:0016830; GO:0006082; GO:0042802; GO:0043169; GO:1901135; GO:0006725; GO:0006139; GO:0006793; GO:0055086; GO:0005975; GO:0005996; GO:0006091
comp112870_c0_seq1.1.425.minus.as_1_2_1	cell wall organization; cell wall; carbohydrate metabolic process; hydrolase activity, acting on glycosyl bonds; plasma membrane	GO:0071555; GO:0005618; GO:0005975; GO:0016798; GO:0005886
comp112901_c0_seq1.113.577.minus.as_5_1_1	regulation of metabolic process; nucleic acid binding	GO:0019222; GO:0003676
comp11290_c0_seq2.31.213.plus.as_6_2_1	gamete generation; intracellular organelle; signaling receptor binding; ribonuclease activity; cell differentiation; nucleic acid binding; cation binding; spermatogenesis; membrane-bounded organelle; hydrolase activity, acting on ester bonds	GO:0007276; GO:0043229; GO:0005102; GO:0004540; GO:0030154; GO:0003676; GO:0043169; GO:0007283; GO:0043227; GO:0016788
comp112957_c0_seq1.1.339.minus.as_1_2_1	hydrolase activity, acting on ester bonds; membrane-bounded organelle; intracellular organelle; phosphorus metabolic process	GO:0016788; GO:0043227; GO:0043229; GO:0006793
comp112976_c0_seq1.104.424.plus.as_6_2_1	urea metabolic process; hydrolase activity, acting on carbon-nitrogen (but not peptide) bonds; organic acid metabolic process; cation binding	GO:0019627; GO:0016810; GO:0006082; GO:0043169
comp112_c0_seq1.1.375.minus.as_6_1_1	protein metabolic process; nucleotide binding; positive regulation of transcription involved in meiotic cell cycle; phosphorus metabolic process; membrane-bounded organelle; transferase activity, transferring phosphorus-containing groups; response to starvation; intracellular signal transduction; response to heat; cellular response to extracellular stimulus; response to temperature stimulus; resp…	GO:0019538; GO:0000166; GO:0051039; GO:0006793; GO:0043227; GO:0016772; GO:0042594; GO:0035556; GO:0009408; GO:0031668; GO:0009266; GO:0009991; GO:0019222; GO:0043229; GO:0004672
comp112_c1_seq1.1.305.minus.as_6_1_1	membrane-bounded organelle; phosphorus metabolic process; transferase activity, transferring phosphorus-containing groups; protein metabolic process; nucleotide binding; protein kinase activity; intracellular organelle; intracellular signal transduction	GO:0043227; GO:0006793; GO:0016772; GO:0019538; GO:0000166; GO:0004672; GO:0043229; GO:0035556
comp113011_c0_seq1.1.313.minus.as_4_3_1	carbohydrate metabolic process; cellular carbohydrate metabolic process; hydrolase activity, acting on glycosyl bonds	GO:0005975; GO:0044262; GO:0016798
comp113027_c0_seq1.1.392.minus.as_6_2_1	outer membrane; organelle membrane; regulation of metabolic process; membrane-bounded organelle; intracellular organelle; lipid metabolic process	GO:0019867; GO:0031090; GO:0019222; GO:0043227; GO:0043229; GO:0006629
comp113052_c0_seq1.1.481.minus.as_6_2_1	nucleotide binding; plasma membrane	GO:0000166; GO:0005886
comp113053_c0_seq1.1.351.minus.as_6_3_1	plasma membrane	GO:0005886
comp113060_c0_seq1.1.325.minus.as_6_1_1	response to organic substance; cell redox homeostasis; intracellular organelle; oxidoreductase activity, acting on NAD(P)H; membrane-bounded organelle; identical protein binding; response to ischemia; response to nutrient; response to nicotine; nucleotide binding; cellular modified amino acid metabolic process; gamete generation; response to inorganic substance; oxidoreductase activity, acting on…	GO:0010033; GO:0045454; GO:0043229; GO:0016651; GO:0043227; GO:0042802; GO:0002931; GO:0007584; GO:0035094; GO:0000166; GO:0006575; GO:0007276; GO:0010035; GO:0016667; GO:0006790; GO:0006979; GO:0009897; GO:0042277; GO:0043295; GO:0009991; GO:0007283
comp113095_c0_seq1.13.285.plus.as_5_1_1	protein methyltransferase activity	GO:0008276
comp11315_c0_seq1.25.924.plus.as_6_2_1	hydrolase activity, acting on ester bonds; nucleic acid binding; nucleobase-containing compound metabolic process; intracellular organelle; ribonuclease activity; membrane-bounded organelle; cellular aromatic compound metabolic process; regulation of metabolic process	GO:0016788; GO:0003676; GO:0006139; GO:0043229; GO:0004540; GO:0043227; GO:0006725; GO:0019222
comp113194_c0_seq1.1.314.minus.as_6_2_1	cellular lipid metabolic process; oxidoreductase activity, acting on CH-OH group of donors; lipid metabolic process; organic acid metabolic process; transferase activity, transferring phosphorus-containing groups; cation binding	GO:0044255; GO:0016614; GO:0006629; GO:0006082; GO:0016772; GO:0043169
comp1131_c0_seq1.1.349.minus.as_6_1_1	plasma membrane	GO:0005886
comp113224_c0_seq1.1.362.minus.as_6_2_1	cation binding; nucleobase-containing compound metabolic process; intracellular organelle; cellular aromatic compound metabolic process; membrane-bounded organelle; DNA-binding transcription factor activity, RNA polymerase II-specific; regulation of metabolic process; nucleic acid binding	GO:0043169; GO:0006139; GO:0043229; GO:0006725; GO:0043227; GO:0000981; GO:0019222; GO:0003676
comp113255_c0_seq1.1.475.minus.as_6_2_1	phosphopantetheine binding	GO:0031177
comp113257_c0_seq1.1.591.minus.as_6_2_1	cellular metabolic compound salvage; phosphorus metabolic process; nucleobase-containing small molecule metabolic process; hydrolase activity, acting on ester bonds; nucleobase-containing compound metabolic process; cation binding; cellular aromatic compound metabolic process; carbohydrate derivative metabolic process	GO:0043094; GO:0006793; GO:0055086; GO:0016788; GO:0006139; GO:0043169; GO:0006725; GO:1901135
comp113259_c0_seq1.1.208.minus.as_1_2_1	vitamin metabolic process; cellular aromatic compound metabolic process; sulfur compound metabolic process; cation binding; membrane-bounded organelle; intracellular organelle	GO:0006766; GO:0006725; GO:0006790; GO:0043169; GO:0043227; GO:0043229
comp113270_c0_seq1.1.164.minus.as_6_2_1	cellular aromatic compound metabolic process; organic acid metabolic process; nucleotide binding; cation binding	GO:0006725; GO:0006082; GO:0000166; GO:0043169
comp11327_c0_seq1.1.698.minus.as_6_2_1	nucleobase-containing small molecule metabolic process; sulfur compound metabolic process; cellular aromatic compound metabolic process; nucleotide binding; phosphorus metabolic process; carbohydrate derivative metabolic process; membrane-bounded organelle; nucleobase-containing compound metabolic process; intracellular organelle	GO:0055086; GO:0006790; GO:0006725; GO:0000166; GO:0006793; GO:1901135; GO:0043227; GO:0006139; GO:0043229
comp113287_c0_seq1.1.313.minus.as_6_3_1	membrane-bounded organelle; nucleoside binding; intracellular transport; organelle localization; nucleotide binding; establishment of protein localization; protein localization; intracellular organelle	GO:0043227; GO:0001882; GO:0046907; GO:0051640; GO:0000166; GO:0045184; GO:0008104; GO:0043229
comp11329_c0_seq1.225.542.minus.as_6_2_1	protein transmembrane transport; protein localization; establishment of protein localization; mitochondrial transmembrane transport; intracellular transport; enzyme activator activity	GO:0071806; GO:0008104; GO:0045184; GO:1990542; GO:0046907; GO:0008047
comp113359_c0_seq1.1.371.minus.as_6_2_1	nucleic acid binding; regulation of metabolic process; membrane-bounded organelle; DNA-binding transcription activator activity; RNA polymerase II transcription regulator complex; intracellular organelle; cytokinetic process; DNA-binding transcription factor activity, RNA polymerase II-specific	GO:0003676; GO:0019222; GO:0043227; GO:0001216; GO:0090575; GO:0043229; GO:0032506; GO:0000981
comp11337_c0_seq2.1.1509.minus.as_6_2_1	generation of precursor metabolites and energy; oxidoreductase activity, acting on CH-OH group of donors; cellular carbohydrate metabolic process; carbohydrate metabolic process; organic acid metabolic process; NADPH regeneration; phosphorus metabolic process; nucleotide binding; carbohydrate derivative metabolic process	GO:0006091; GO:0016614; GO:0044262; GO:0005975; GO:0006082; GO:0006740; GO:0006793; GO:0000166; GO:1901135
comp11345_c0_seq1.1.777.minus.as_6_2_1	nucleobase-containing small molecule metabolic process; phosphorus metabolic process; organic acid metabolic process; cellular aromatic compound metabolic process; nucleobase-containing compound metabolic process; cellular ketone metabolic process	GO:0055086; GO:0006793; GO:0006082; GO:0006725; GO:0006139; GO:0042180
comp113466_c0_seq1.1.377.minus.as_6_1_1	transferase complex; heterochromatin; protein dimerization activity; regulation of metabolic process; intracellular organelle; protein metabolic process; membrane-bounded organelle	GO:1990234; GO:0000792; GO:0046983; GO:0019222; GO:0043229; GO:0019538; GO:0043227
comp11350_c0_seq1.1.596.minus.as_5_2_1	peptidase activity	GO:0008233
comp11350_c1_seq1.1.360.minus.as_5_2_1	peptidase activity	GO:0008233
comp113512_c0_seq1.1.343.minus.as_1_2_1	monooxygenase activity; nucleotide binding	GO:0004497; GO:0000166
comp11351_c0_seq1.153.502.minus.as_6_2_1	protein metabolic process; nucleobase-containing compound metabolic process; cellular aromatic compound metabolic process; intracellular organelle	GO:0019538; GO:0006139; GO:0006725; GO:0043229
comp113528_c0_seq1.1.395.minus.as_6_2_1	organelle membrane; protein folding in endoplasmic reticulum; oxidoreductase activity, acting on a sulfur group of donors; protein disulfide isomerase activity	GO:0031090; GO:0034975; GO:0016667; GO:0003756
comp11355_c0_seq1.1.369.minus.as_6_1_1	establishment of protein localization; intracellular transport; membrane-bounded organelle; protein localization; late endosome to vacuole transport; protein targeting to vacuole; intracellular organelle; lipid transfer activity; maintenance of protein location	GO:0045184; GO:0046907; GO:0043227; GO:0008104; GO:0045324; GO:0006623; GO:0043229; GO:0120013; GO:0045185
comp113574_c0_seq1.1.389.minus.as_6_1_1	choline metabolic process; cation binding; ammonium ion metabolic process; hydrolase activity, acting on ester bonds	GO:0019695; GO:0043169; GO:0097164; GO:0016788
comp113607_c0_seq1.49.346.minus.as_6_2_1	intracellular organelle; organic acid metabolic process; cellular aromatic compound metabolic process; nucleobase-containing compound metabolic process; nucleobase-containing small molecule metabolic process; membrane-bounded organelle; phosphorus metabolic process	GO:0043229; GO:0006082; GO:0006725; GO:0006139; GO:0055086; GO:0043227; GO:0006793
comp113613_c0_seq1.1.263.minus.as_6_2_1	oxidoreductase activity, acting on a sulfur group of donors	GO:0016667
comp113616_c0_seq1.20.364.plus.as_6_2_1	mitotic spindle midzone; intracellular organelle; kinetochore; attachment of spindle microtubules to kinetochore; membrane-bounded organelle; attachment of spindle microtubules to kinetochore involved in meiotic chromosome segregation; spindle pole body	GO:1990023; GO:0043229; GO:0000776; GO:0008608; GO:0043227; GO:0051316; GO:0005816
comp113648_c0_seq1.187.481.minus.as_6_2_1	transferase activity, transferring phosphorus-containing groups; nucleotide binding; protein kinase activity	GO:0016772; GO:0000166; GO:0004672
comp113676_c0_seq1.1.521.minus.as_6_1_1	plasma membrane; organelle membrane; intracellular organelle; membrane-bounded organelle	GO:0005886; GO:0031090; GO:0043229; GO:0043227
comp113681_c0_seq1.1.249.minus.as_3_3_1	membrane-bounded organelle; peptidase activity; intracellular organelle; protein metabolic process; nuclear outer membrane-endoplasmic reticulum membrane network	GO:0043227; GO:0008233; GO:0043229; GO:0019538; GO:0042175
comp113709_c0_seq1.1.321.minus.as_6_2_1	nucleotide binding	GO:0000166
comp113711_c0_seq1.1.338.minus.as_6_2_1	vitamin metabolic process; transferase activity, transferring alkyl or aryl (other than methyl) groups	GO:0006766; GO:0016765
comp1137_c0_seq1.1.336.minus.as_1_2_1	hydrolase activity, acting on glycosyl bonds; sorocarp morphogenesis; intracellular organelle; carbohydrate metabolic process; membrane-bounded organelle; carbohydrate derivative metabolic process; protein metabolic process	GO:0016798; GO:0031288; GO:0043229; GO:0005975; GO:0043227; GO:1901135; GO:0019538
comp113845_c0_seq1.67.678.minus.as_6_2_1	response to organic substance; defense response	GO:0010033; GO:0006952
comp113914_c0_seq1.1.207.minus.as_1_2_1	small nuclear ribonucleoprotein complex; spliceosomal complex; pICln-Sm protein complex; intracellular organelle; membrane-bounded organelle; SMN-Sm protein complex; catalytic step 2 spliceosome; nucleic acid binding	GO:0030532; GO:0005681; GO:0034715; GO:0043229; GO:0043227; GO:0034719; GO:0071013; GO:0003676
comp113917_c0_seq1.79.306.plus.as_6_2_1	membrane-bounded organelle; reactive oxygen species metabolic process; response to heat; response to cold; cation binding; response to temperature stimulus; plant organ development; oxidoreductase activity, acting on the aldehyde or oxo group of donors; response to radiation; organic acid metabolic process; embryo development ending in seed dormancy; nucleotide binding; maintenance of meristem id…	GO:0043227; GO:0072593; GO:0009408; GO:0009409; GO:0043169; GO:0009266; GO:0099402; GO:0016903; GO:0009314; GO:0006082; GO:0009793; GO:0000166; GO:0010074; GO:1902074; GO:0009570; GO:0043229
comp113953_c0_seq1.1.308.minus.as_5_3_1	cation binding; monooxygenase activity; oxidoreductase activity, acting on paired donors, with incorporation or reduction of molecular oxygen; tetrapyrrole binding	GO:0043169; GO:0004497; GO:0016705; GO:0046906
comp113954_c0_seq1.1.633.minus.as_6_2_1	RNA helicase activity; membrane-bounded organelle; response to virus; intracellular organelle; defense response; protein metabolic process; defense response to other organism; hydrolase activity, acting on acid anhydrides; regulation of metabolic process; defense response to virus; nucleotide binding; nucleic acid binding	GO:0003724; GO:0043227; GO:0009615; GO:0043229; GO:0006952; GO:0019538; GO:0098542; GO:0016817; GO:0019222; GO:0051607; GO:0000166; GO:0003676
comp113974_c0_seq1.121.594.minus.as_6_2_1	intracellular organelle; phosphorus metabolic process; hydrolase activity, acting on ester bonds; nucleobase-containing small molecule metabolic process; cation binding; membrane-bounded organelle; cellular aromatic compound metabolic process; nucleobase-containing compound metabolic process	GO:0043229; GO:0006793; GO:0016788; GO:0055086; GO:0043169; GO:0043227; GO:0006725; GO:0006139
comp113994_c0_seq1.1.392.minus.as_6_2_1	hydrolase activity, acting on carbon-nitrogen (but not peptide) bonds	GO:0016810
comp113_c0_seq1.1.503.minus.as_6_1_1	carbohydrate metabolic process; cellular lipid metabolic process; cation binding; phosphorus metabolic process; establishment of protein localization; lipid metabolic process; intracellular signal transduction; alcohol metabolic process; hydrolase activity, acting on ester bonds; protein localization; cellular carbohydrate metabolic process	GO:0005975; GO:0044255; GO:0043169; GO:0006793; GO:0045184; GO:0006629; GO:0035556; GO:0006066; GO:0016788; GO:0008104; GO:0044262
comp114002_c0_seq1.1.326.minus.as_6_2_1	cellular metabolic compound salvage; organic acid metabolic process; intracellular organelle; membrane-bounded organelle; sulfur compound metabolic process	GO:0043094; GO:0006082; GO:0043229; GO:0043227; GO:0006790
comp114015_c0_seq1.1.326.minus.as_6_1_1	cell wall; intracellular organelle; glucanosyltransferase activity; cell wall organization; conjugation with cellular fusion; membrane-bounded organelle; hydrolase activity, acting on glycosyl bonds; nucleic acid binding; carbohydrate metabolic process	GO:0005618; GO:0043229; GO:0042123; GO:0071555; GO:0000747; GO:0043227; GO:0016798; GO:0003676; GO:0005975
comp114017_c0_seq1.1.358.minus.as_6_2_1	peptidase activity; protein metabolic process	GO:0008233; GO:0019538
comp114041_c0_seq1.1.684.minus.as_6_2_1	nucleobase-containing compound metabolic process; spindle pole body; nuclear replication fork; membrane-bounded organelle; intracellular organelle; protein-macromolecule adaptor activity; cellular aromatic compound metabolic process; site of double-strand break; DNA replication preinitiation complex	GO:0006139; GO:0005816; GO:0043596; GO:0043227; GO:0043229; GO:0030674; GO:0006725; GO:0035861; GO:0031261
comp114048_c0_seq1.1.427.minus.as_6_1_1	intracellular organelle; organic acid metabolic process; sulfur compound metabolic process; membrane-bounded organelle; carbon-sulfur lyase activity	GO:0043229; GO:0006082; GO:0006790; GO:0043227; GO:0016846
comp114072_c0_seq1.1.493.minus.as_6_2_1	spliceosomal complex; cellular aromatic compound metabolic process; small nuclear ribonucleoprotein complex; membrane-bounded organelle; nucleobase-containing compound metabolic process; catalytic step 2 spliceosome; intracellular organelle	GO:0005681; GO:0006725; GO:0030532; GO:0043227; GO:0006139; GO:0071013; GO:0043229
comp114136_c0_seq1.102.726.minus.as_6_2_1	cell surface receptor signaling pathway; regulation of developmental process; regulation of catalytic activity; signaling receptor binding; cation binding; enzyme activator activity; intracellular signal transduction	GO:0007166; GO:0050793; GO:0050790; GO:0005102; GO:0043169; GO:0008047; GO:0035556
comp11415_c0_seq1.1.380.minus.as_5_3_1	amide transmembrane transporter activity; organic acid transmembrane transporter activity	GO:0042887; GO:0005342
comp114185_c0_seq1.1.313.minus.as_5_3_1	response to starvation; sporulation resulting in formation of a cellular spore; response to nitrogen compound; protein-macromolecule adaptor activity; cell differentiation; regulation of metabolic process; TORC1 complex; response to organic substance; response to extracellular stimulus; regulation of catalytic activity; organelle membrane; intracellular signal transduction; regulation of growth; …	GO:0042594; GO:0030435; GO:1901698; GO:0030674; GO:0030154; GO:0019222; GO:0031931; GO:0010033; GO:0009991; GO:0050790; GO:0031090; GO:0035556; GO:0040008; GO:0031668
comp114203_c0_seq1.1.308.minus.as_6_1_1	organelle membrane; peptidase activity; cation binding	GO:0031090; GO:0008233; GO:0043169
comp114241_c0_seq1.1.498.minus.as_6_2_1	phosphorus metabolic process; hydrolase activity, acting on ester bonds; intracellular signal transduction; lipid metabolic process; actin cortical patch; cellular carbohydrate metabolic process; cellular lipid metabolic process; alcohol metabolic process; carbohydrate metabolic process	GO:0006793; GO:0016788; GO:0035556; GO:0006629; GO:0030479; GO:0044262; GO:0044255; GO:0006066; GO:0005975
comp11424_c0_seq1.291.627.minus.as_6_2_1	cellular lipid metabolic process; intracellular organelle; lipid metabolic process; phosphorus metabolic process; membrane-bounded organelle	GO:0044255; GO:0043229; GO:0006629; GO:0006793; GO:0043227
comp114318_c0_seq1.1.329.minus.as_6_2_1	regulation of catalytic activity; regulation of metabolic process; intracellular organelle; membrane-bounded organelle; protein metabolic process; proteasome regulatory particle binding; ubiquitin-like protein transferase activity	GO:0050790; GO:0019222; GO:0043229; GO:0043227; GO:0019538; GO:1904855; GO:0019787
comp114337_c0_seq1.43.501.plus.as_6_2_1	protein metabolic process; intracellular organelle	GO:0019538; GO:0043229
comp11435_c0_seq1.1.415.minus.as_5_2_1	nucleic acid binding; nucleotide binding; protein metabolic process; translation factor activity, RNA binding; hydrolase activity, acting on acid anhydrides	GO:0003676; GO:0000166; GO:0019538; GO:0008135; GO:0016817
comp114407_c0_seq1.1.607.minus.as_6_1_1	cellular bud neck; nucleotide binding; nucleoside binding	GO:0005935; GO:0000166; GO:0001882
comp114408_c0_seq1.74.675.minus.as_6_2_1	plasma membrane; protein-macromolecule adaptor activity; establishment of protein localization; protein localization; intracellular transport	GO:0005886; GO:0030674; GO:0045184; GO:0008104; GO:0046907
comp114414_c0_seq1.1.498.minus.as_6_2_1	membrane-bounded organelle; intracellular organelle; export across plasma membrane; response to osmotic stress; plasma membrane	GO:0043227; GO:0043229; GO:0140115; GO:0006970; GO:0005886
comp114432_c0_seq1.1.632.minus.as_6_2_1	nucleobase-containing compound metabolic process; hydrolase activity, acting on ester bonds; nucleotide binding; membrane-bounded organelle; cellular aromatic compound metabolic process; organic acid metabolic process; intracellular organelle	GO:0006139; GO:0016788; GO:0000166; GO:0043227; GO:0006725; GO:0006082; GO:0043229
comp114478_c0_seq1.1.400.minus.as_6_2_1	sulfur compound metabolic process; organic acid metabolic process; transferase activity, transferring alkyl or aryl (other than methyl) groups	GO:0006790; GO:0006082; GO:0016765
comp11452_c0_seq1.1.419.minus.as_6_2_1	organic acid metabolic process; oxidoreductase activity, acting on the aldehyde or oxo group of donors; oxidoreductase complex; nucleotide binding; oxidoreductase activity, acting on CH-OH group of donors	GO:0006082; GO:0016903; GO:1990204; GO:0000166; GO:0016614
comp11452_c0_seq1.112.435.minus.as_6_1_1	fatty-acyl-CoA binding; nucleotide binding; lipid storage	GO:0000062; GO:0000166; GO:0019915
comp114550_c0_seq1.49.682.minus.as_6_1_1	cytoskeletal protein binding; actin cortical patch; nucleotide binding	GO:0008092; GO:0030479; GO:0000166
comp11457_c0_seq1.1.358.minus.as_6_1_1	intracellular signal transduction; enzyme activator activity; regulation of catalytic activity; organelle membrane	GO:0035556; GO:0008047; GO:0050790; GO:0031090
comp114593_c0_seq1.1.355.minus.as_6_2_1	intracellular signal transduction; enzyme binding	GO:0035556; GO:0019899
comp1145_c0_seq1.1.574.minus.as_4_2_1	cellular carbohydrate metabolic process; polysaccharide binding; carbohydrate metabolic process; hydrolase activity, acting on glycosyl bonds	GO:0044262; GO:0030247; GO:0005975; GO:0016798
comp11467_c0_seq1.1.331.minus.as_6_1_1	cell wall; hyphal growth; plasma membrane	GO:0005618; GO:0030448; GO:0005886
comp11471_c0_seq2.11.835.minus.as_6_1_1	intracellular organelle; membrane-bounded organelle	GO:0043229; GO:0043227
comp114798_c0_seq1.1.308.minus.as_6_2_1	organic acid transmembrane transport; organic acid transmembrane transporter activity; plasma membrane	GO:1903825; GO:0005342; GO:0005886
comp1147_c0_seq1.1.631.minus.as_6_6_1	cellular aromatic compound metabolic process; nucleic acid binding; nucleobase-containing compound metabolic process; transposase activity; transposition, DNA-mediated	GO:0006725; GO:0003676; GO:0006139; GO:0004803; GO:0006313
comp114803_c0_seq1.1.168.minus.as_6_2_1	regulation of catalytic activity; telomerase holoenzyme complex; nucleic acid binding; nucleobase-containing compound metabolic process; regulation of metabolic process; cellular aromatic compound metabolic process; regulation of telomere maintenance; box H/ACA snoRNP complex; RNA localization; intramolecular transferase activity; regulation of RNA stability; intracellular organelle; transferase …	GO:0050790; GO:0005697; GO:0003676; GO:0006139; GO:0019222; GO:0006725; GO:0032204; GO:0031429; GO:0006403; GO:0016866; GO:0043487; GO:0043229; GO:0016772; GO:0015030
comp114832_c0_seq1.1.666.minus.as_6_2_1	transcription factor binding; regulation of signaling; phosphoprotein binding; system development; regulation of catalytic activity; plasma membrane; cell differentiation; enzyme binding; response to hormone; regulation of metabolic process; response to epidermal growth factor; response to organic substance; organelle membrane; signaling receptor binding; response to nitrogen compound; actin cyto…	GO:0008134; GO:0023051; GO:0051219; GO:0048731; GO:0050790; GO:0005886; GO:0030154; GO:0019899; GO:0009725; GO:0019222; GO:0070849; GO:0010033; GO:0031090; GO:0005102; GO:1901698; GO:0030036; GO:0008047
comp11483_c0_seq1.1.304.minus.as_4_3_1	intracellular organelle; protein metabolic process; nucleic acid binding	GO:0043229; GO:0019538; GO:0003676
comp11487_c0_seq1.1.1273.minus.as_6_2_1	regulation of cell shape; cell cortex; response to starvation; protein metabolic process; nucleotide binding; intracellular signal transduction; establishment of cell polarity; regulation of growth; response to extracellular stimulus; membrane-bounded organelle; intracellular organelle; calmodulin binding; transferase activity, transferring phosphorus-containing groups; cellular response to extra…	GO:0008360; GO:0005938; GO:0042594; GO:0019538; GO:0000166; GO:0035556; GO:0030010; GO:0040008; GO:0009991; GO:0043227; GO:0043229; GO:0005516; GO:0016772; GO:0031668; GO:0050793; GO:0004672; GO:0006793
comp114909_c0_seq1.1.498.minus.as_6_3_1	organic acid metabolic process; carbohydrate metabolic process; carbon-carbon lyase activity; monosaccharide metabolic process; nucleotide binding	GO:0006082; GO:0005975; GO:0016830; GO:0005996; GO:0000166
comp114930_c0_seq1.1.642.minus.as_6_2_1	reactive oxygen species metabolic process; response to inorganic substance; response to oxidative stress; catalase activity; cation binding; tetrapyrrole binding; oxidoreductase activity, acting on peroxide as acceptor	GO:0072593; GO:0010035; GO:0006979; GO:0004096; GO:0043169; GO:0046906; GO:0016684
comp114942_c0_seq1.80.325.plus.as_6_2_1	intracellular transport; cation binding; protein metabolic process; enzyme binding; protein prenyltransferase activity; transferase activity, transferring alkyl or aryl (other than methyl) groups; protein localization; establishment of protein localization; transferase complex; Golgi vesicle transport	GO:0046907; GO:0043169; GO:0019538; GO:0019899; GO:0008318; GO:0016765; GO:0008104; GO:0045184; GO:1990234; GO:0048193
comp115036_c0_seq1.43.644.minus.as_6_2_1	cation binding; organic acid metabolic process; membrane-bounded organelle; intracellular organelle; nucleotide binding	GO:0043169; GO:0006082; GO:0043227; GO:0043229; GO:0000166
comp115051_c0_seq1.1.444.minus.as_6_2_1	response to nitrogen compound; plasma membrane; neuronal cell body; phosphoprotein phosphatase activity; response to oxidative stress; cytoskeletal protein binding; regulation of metabolic process; identical protein binding; nucleic acid binding; G-protein alpha-subunit binding; regulation of signaling; nucleotide binding; intracellular organelle; response to inorganic substance; membrane-bounded…	GO:1901698; GO:0005886; GO:0043025; GO:0004721; GO:0006979; GO:0008092; GO:0019222; GO:0042802; GO:0003676; GO:0001965; GO:0023051; GO:0000166; GO:0043229; GO:0010035; GO:0043227; GO:0016788; GO:0006793; GO:0031072; GO:0019538; GO:0010033; GO:0043169
comp115076_c0_seq1.1.349.minus.as_5_3_1	polysaccharide binding; hydrolase activity, acting on glycosyl bonds	GO:0030247; GO:0016798
comp115084_c0_seq1.1.424.minus.as_4_3_1	carbohydrate metabolic process; 'de novo' protein folding; protein transmembrane transport; heat shock protein binding; establishment of protein localization; intracellular transport; hydrolase activity, acting on acid anhydrides; membrane-bounded organelle; chaperone-mediated protein folding; response to organic substance; intracellular organelle; response to nitrogen compound; cellular carbohyd…	GO:0005975; GO:0006458; GO:0071806; GO:0031072; GO:0045184; GO:0046907; GO:0016817; GO:0043227; GO:0061077; GO:0010033; GO:0043229; GO:1901698; GO:0044262; GO:0008104; GO:0051787; GO:0042026; GO:0051082; GO:0019538; GO:0030968; GO:0000166; GO:0035966
comp11510_c0_seq1.142.1286.minus.as_6_1_1	nucleobase-containing compound metabolic process; membrane-bounded organelle; transferase activity, transferring phosphorus-containing groups; transferase complex; intracellular organelle; cellular aromatic compound metabolic process	GO:0006139; GO:0043227; GO:0016772; GO:1990234; GO:0043229; GO:0006725
comp115166_c0_seq1.1.326.minus.as_4_3_1	cell wall; intracellular organelle; cation binding; organic acid metabolic process; response to temperature stimulus; response to heat; membrane-bounded organelle; sulfur compound metabolic process	GO:0005618; GO:0043229; GO:0043169; GO:0006082; GO:0009266; GO:0009408; GO:0043227; GO:0006790
comp11516_c0_seq1.249.549.minus.as_6_2_1	membrane-bounded organelle; protein refolding; hydrolase activity, acting on acid anhydrides; intracellular organelle; nucleotide binding	GO:0043227; GO:0042026; GO:0016817; GO:0043229; GO:0000166
comp11519_c0_seq1.1.307.minus.as_5_1_1	enzyme inhibitor activity	GO:0004857
comp115282_c0_seq1.1.300.minus.as_6_2_1	phosphorus metabolic process; generation of precursor metabolites and energy; cation binding; carbohydrate metabolic process; membrane-bounded organelle; phosphoprotein phosphatase activity; protein metabolic process; intracellular organelle; hydrolase activity, acting on ester bonds; cellular carbohydrate metabolic process	GO:0006793; GO:0006091; GO:0043169; GO:0005975; GO:0043227; GO:0004721; GO:0019538; GO:0043229; GO:0016788; GO:0044262
comp11532_c0_seq1.92.1330.minus.as_6_2_1	nucleotide binding	GO:0000166
comp115348_c0_seq1.1.470.minus.as_6_1_1	intracellular organelle; nucleotide binding; microtubule-based movement; membrane-bounded organelle; hydrolase activity, acting on acid anhydrides	GO:0043229; GO:0000166; GO:0007018; GO:0043227; GO:0016817
comp11535_c0_seq1.107.844.minus.as_6_2_1	intracellular organelle; peptidase activity; protein metabolic process; membrane-bounded organelle	GO:0043229; GO:0008233; GO:0019538; GO:0043227
comp115364_c0_seq1.1.417.minus.as_6_2_1	intracellular organelle; establishment of protein localization; intracellular transport; nucleotide binding; membrane-bounded organelle; hydrolase activity, acting on acid anhydrides; organelle membrane; protein localization	GO:0043229; GO:0045184; GO:0046907; GO:0000166; GO:0043227; GO:0016817; GO:0031090; GO:0008104
comp11538_c0_seq1.1.1009.minus.as_6_1_1	oxidoreductase activity, acting on the CH-CH group of donors; organelle membrane; calmodulin binding; plant-type cell wall organization or biogenesis; unidimensional cell growth; nucleotide binding; hormone biosynthetic process; cell morphogenesis; cellular aromatic compound metabolic process; lipid metabolic process; phenylpropanoid metabolic process; brassinosteroid metabolic process; plasma me…	GO:0016627; GO:0031090; GO:0005516; GO:0071669; GO:0009826; GO:0000166; GO:0042446; GO:0000902; GO:0006725; GO:0006629; GO:0009698; GO:0016131; GO:0005886; GO:0042546; GO:0043227; GO:0043229; GO:0060560
comp11541_c0_seq1.117.974.minus.as_6_1_1	intracellular organelle; histone binding; transferase complex; membrane-bounded organelle; protein metabolic process; regulation of metabolic process	GO:0043229; GO:0042393; GO:1990234; GO:0043227; GO:0019538; GO:0019222
comp115470_c0_seq1.1.324.minus.as_6_2_1	oxidoreductase activity, acting on CH-OH group of donors; carbohydrate metabolic process; nucleotide binding	GO:0016614; GO:0005975; GO:0000166
comp115551_c0_seq1.44.355.minus.as_1_2_1	nucleotide binding; hydrolase activity, acting on acid anhydrides; organelle membrane; proton-transporting two-sector ATPase complex, catalytic domain; transferase activity, transferring phosphorus-containing groups	GO:0000166; GO:0016817; GO:0031090; GO:0033178; GO:0016772
comp115594_c0_seq1.1.373.minus.as_4_2_1	cellular aromatic compound metabolic process; nucleobase-containing compound metabolic process; cation binding; nicotine catabolic process	GO:0006725; GO:0006139; GO:0043169; GO:0019608
comp115615_c0_seq1.1.449.minus.as_4_2_1	protein kinase activity; transferase activity, transferring phosphorus-containing groups; nucleotide binding; intracellular signal transduction; programmed cell death	GO:0004672; GO:0016772; GO:0000166; GO:0035556; GO:0012501
comp11561_c0_seq1.1.1129.minus.as_6_1_1	protein localization; organelle membrane; autophagy; establishment of protein localization	GO:0008104; GO:0031090; GO:0006914; GO:0045184
comp11562_c0_seq1.1.396.minus.as_5_3_1	membrane-bounded organelle; intracellular organelle; enzyme binding; transferase complex; kinase regulator activity; regulation of metabolic process; spindle pole body; regulation of catalytic activity	GO:0043227; GO:0043229; GO:0019899; GO:1990234; GO:0019207; GO:0019222; GO:0005816; GO:0050790
comp11564_c0_seq1.172.966.minus.as_6_2_1	cell wall biogenesis; carbohydrate metabolic process; cell wall organization; cell wall; cellular carbohydrate metabolic process	GO:0042546; GO:0005975; GO:0071555; GO:0005618; GO:0044262
comp115657_c0_seq1.1.368.minus.as_6_1_1	tetrapyrrole binding; generation of precursor metabolites and energy; electron transport chain; electron transfer activity; cation binding; oxidoreductase complex; respiratory chain complex III	GO:0046906; GO:0006091; GO:0022900; GO:0009055; GO:0043169; GO:1990204; GO:0045275
comp115752_c0_seq1.1.383.minus.as_6_2_1	protein dimerization activity; intracellular organelle; regulation of metabolic process; DNA-binding transcription factor activity, RNA polymerase II-specific; membrane-bounded organelle; nucleic acid binding	GO:0046983; GO:0043229; GO:0019222; GO:0000981; GO:0043227; GO:0003676
comp115756_c0_seq1.4.333.plus.as_6_1_1	nucleobase-containing compound metabolic process; nucleobase-containing small molecule metabolic process; cellular metabolic compound salvage; intramolecular transferase activity; cellular aromatic compound metabolic process; carbohydrate derivative metabolic process; phosphorus metabolic process	GO:0006139; GO:0055086; GO:0043094; GO:0016866; GO:0006725; GO:1901135; GO:0006793
comp11577_c0_seq1.1.1003.minus.as_6_2_1	nucleobase-containing compound metabolic process; protein metabolic process; cation binding; cellular aromatic compound metabolic process; carbohydrate derivative metabolic process; fungal-type cell wall organization or biogenesis; nucleobase-containing small molecule metabolic process; cell wall organization; carbohydrate metabolic process	GO:0006139; GO:0019538; GO:0043169; GO:0006725; GO:1901135; GO:0071852; GO:0055086; GO:0071555; GO:0005975
comp115798_c0_seq1.1.328.minus.as_4_3_1	carbon-carbon lyase activity; organic acid metabolic process; lipid metabolic process; cellular lipid metabolic process	GO:0016830; GO:0006082; GO:0006629; GO:0044255
comp11579_c0_seq1.1.422.minus.as_5_3_1	hydrolase activity, acting on glycosyl bonds; carbohydrate metabolic process	GO:0016798; GO:0005975
comp11588_c0_seq1.1.1648.minus.as_6_1_1	oxidoreductase activity, acting on the aldehyde or oxo group of donors; nucleotide binding; cation binding; transferase activity, transferring phosphorus-containing groups; organic acid metabolic process	GO:0016903; GO:0000166; GO:0043169; GO:0016772; GO:0006082
comp115894_c0_seq1.1.303.minus.as_4_2_1	carbohydrate metabolic process; hydrolase activity, acting on glycosyl bonds	GO:0005975; GO:0016798
comp115946_c0_seq1.21.327.minus.as_4_2_1	cation binding; protein metabolic process; intracellular organelle	GO:0043169; GO:0019538; GO:0043229
comp116038_c0_seq1.1.554.minus.as_6_2_1	response to pH	GO:0009268
comp116053_c0_seq1.1.390.minus.as_6_1_1	DNA-binding transcription factor activity, RNA polymerase II-specific; regulation of metabolic process; nucleobase-containing compound metabolic process; nucleic acid binding; organic acid metabolic process; membrane-bounded organelle; cellular aromatic compound metabolic process; intracellular organelle; cation binding	GO:0000981; GO:0019222; GO:0006139; GO:0003676; GO:0006082; GO:0043227; GO:0006725; GO:0043229; GO:0043169
comp116074_c0_seq1.1.357.minus.as_6_1_1	nucleotide binding; nucleobase-containing compound metabolic process; cellular aromatic compound metabolic process; organic acid metabolic process; nucleic acid binding; cation binding	GO:0000166; GO:0006139; GO:0006725; GO:0006082; GO:0003676; GO:0043169
comp11607_c0_seq1.1.384.minus.as_5_3_1	membrane-bounded organelle; organic acid transmembrane transporter activity; azole transmembrane transporter activity; sporulation resulting in formation of a cellular spore; cell differentiation; azole transmembrane transport; vacuolar transmembrane transport; organic acid transmembrane transport; intracellular organelle; organelle membrane	GO:0043227; GO:0005342; GO:1901474; GO:0030435; GO:0030154; GO:0045117; GO:0034486; GO:1903825; GO:0043229; GO:0031090
comp116087_c0_seq1.1.445.minus.as_6_2_1	protein localization; establishment of protein localization; organelle membrane	GO:0008104; GO:0045184; GO:0031090
comp116154_c0_seq1.1.698.minus.as_4_2_1	organelle membrane; intracellular organelle; cation binding; membrane-bounded organelle; peptidase activity; protein localization; intracellular transport; establishment of protein localization; endocytosis; protein metabolic process	GO:0031090; GO:0043229; GO:0043169; GO:0043227; GO:0008233; GO:0008104; GO:0046907; GO:0045184; GO:0006897; GO:0019538
comp116157_c0_seq1.69.431.minus.as_5_1_1	translation factor activity, RNA binding; nucleic acid binding; protein metabolic process; hydrolase activity, acting on acid anhydrides; nucleotide binding	GO:0008135; GO:0003676; GO:0019538; GO:0016817; GO:0000166
comp116224_c0_seq1.1.416.minus.as_6_1_1	nucleotide binding	GO:0000166
comp11642_c0_seq1.81.415.minus.as_6_1_1	organelle membrane	GO:0031090
comp11646_c0_seq1.163.573.plus.as_6_1_1	intracellular organelle; membrane-bounded organelle; nucleotide binding; hydrolase activity, acting on acid anhydrides; microtubule cytoskeleton organization	GO:0043229; GO:0043227; GO:0000166; GO:0016817; GO:0000226
comp11648_c0_seq1.84.888.minus.as_6_1_1	membrane-bounded organelle; intracellular organelle; intramolecular transferase activity	GO:0043227; GO:0043229; GO:0016866
comp116504_c0_seq1.1.434.minus.as_6_1_1	cation binding; organic acid metabolic process; membrane-bounded organelle; nucleotide binding; intracellular organelle	GO:0043169; GO:0006082; GO:0043227; GO:0000166; GO:0043229
comp116514_c0_seq1.1.307.minus.as_6_2_1	filamentous growth of a population of unicellular organisms in response to biotic stimulus; regulation of growth; response to temperature stimulus; response to starvation; response to extracellular stimulus; response to oxidative stress; filamentous growth of a population of unicellular organisms; cellular response to extracellular stimulus; response to heat; response to pH; cell wall organizatio…	GO:0036180; GO:0040008; GO:0009266; GO:0042594; GO:0009991; GO:0006979; GO:0044182; GO:0031668; GO:0009408; GO:0009268; GO:0071555; GO:0035556; GO:0071852
comp116537_c0_seq1.59.372.minus.as_6_1_1	protein localization; cation binding; organelle membrane; establishment of protein localization	GO:0008104; GO:0043169; GO:0031090; GO:0045184
comp116589_c0_seq1.1.398.minus.as_6_1_1	plasma membrane; actin cortical patch; mating projection tip; cellular bud tip; cytoskeletal protein binding; protein-macromolecule adaptor activity; actin filament binding; cation binding	GO:0005886; GO:0030479; GO:0043332; GO:0005934; GO:0008092; GO:0030674; GO:0051015; GO:0043169
comp116596_c0_seq1.1.478.minus.as_6_2_1	protein metabolic process	GO:0019538
comp11661_c0_seq1.150.468.minus.as_2_1_1	generation of precursor metabolites and energy; electron transport chain; organelle membrane; respiratory chain complex III; electron transfer activity; oxidoreductase complex; cation binding	GO:0006091; GO:0022900; GO:0031090; GO:0045275; GO:0009055; GO:1990204; GO:0043169
comp11662_c0_seq1.1.427.minus.as_6_1_1	nucleic acid binding; membrane-bounded organelle; nucleotide binding; cellular aromatic compound metabolic process; hydrolase activity, acting on acid anhydrides; nucleobase-containing compound metabolic process; intracellular organelle	GO:0003676; GO:0043227; GO:0000166; GO:0006725; GO:0016817; GO:0006139; GO:0043229
comp116645_c0_seq1.1.857.minus.as_6_1_1	intracellular organelle; condensin complex; chromosome separation; chromosome, centromeric region; meiotic chromosome separation; nucleobase-containing compound metabolic process; autophagy; cellular aromatic compound metabolic process; histone binding; chromosome organization involved in meiotic cell cycle; regulation of metabolic process	GO:0043229; GO:0000796; GO:0051304; GO:0000775; GO:0051307; GO:0006139; GO:0006914; GO:0006725; GO:0042393; GO:0070192; GO:0019222
comp116652_c0_seq1.1.323.minus.as_6_2_1	peptide binding; establishment of protein localization; intracellular organelle; membrane-bounded organelle; protein transmembrane transport; mitochondrial transmembrane transport; protein localization; intracellular transport	GO:0042277; GO:0045184; GO:0043229; GO:0043227; GO:0071806; GO:1990542; GO:0008104; GO:0046907
comp116652_c0_seq1.77.308.minus.as_6_1_1	nucleotide binding; membrane-bounded organelle; transcription factor binding; regulation of metabolic process; intracellular organelle; protein metabolic process; hydrolase activity, acting on acid anhydrides; enzyme binding	GO:0000166; GO:0043227; GO:0008134; GO:0019222; GO:0043229; GO:0019538; GO:0016817; GO:0019899
comp116673_c0_seq1.2.262.plus.as_6_1_1	mitochondrial transmembrane transport; establishment of protein localization; intracellular transport; protein transmembrane transport; hydrolase activity, acting on ester bonds; protein localization; phosphoprotein phosphatase activity	GO:1990542; GO:0045184; GO:0046907; GO:0071806; GO:0016788; GO:0008104; GO:0004721
comp116756_c0_seq1.76.342.plus.as_1_2_1	cellular aromatic compound metabolic process; transposase activity; nucleic acid binding; nucleobase-containing compound metabolic process; transposition, DNA-mediated	GO:0006725; GO:0004803; GO:0003676; GO:0006139; GO:0006313
comp116796_c0_seq1.1.429.minus.as_6_1_1	ubiquitin-like protein transferase activity; nucleotide binding; intracellular organelle; hydrolase activity, acting on acid anhydrides; cellular aromatic compound metabolic process; protein metabolic process; nucleobase-containing compound metabolic process; cation binding; membrane-bounded organelle	GO:0019787; GO:0000166; GO:0043229; GO:0016817; GO:0006725; GO:0019538; GO:0006139; GO:0043169; GO:0043227
comp11680_c0_seq1.1.310.minus.as_6_2_1	oxidoreductase activity, acting on CH-OH group of donors; phosphorus metabolic process; carbohydrate metabolic process; oxidoreductase complex; carbohydrate derivative metabolic process; nucleotide binding	GO:0016614; GO:0006793; GO:0005975; GO:1990204; GO:1901135; GO:0000166
comp116831_c0_seq1.1.370.minus.as_1_2_1	intracellular signal transduction; membrane-bounded organelle; intracellular organelle	GO:0035556; GO:0043227; GO:0043229
comp116838_c0_seq1.100.342.minus.as_6_1_1	plasma membrane	GO:0005886
comp116844_c0_seq1.1.431.minus.as_6_2_1	DNA-binding transcription factor activity, RNA polymerase II-specific; nucleic acid binding; cellular response to extracellular stimulus; monosaccharide metabolic process; cation binding; membrane-bounded organelle; response to starvation; carbohydrate metabolic process; intracellular organelle; response to extracellular stimulus	GO:0000981; GO:0003676; GO:0031668; GO:0005996; GO:0043169; GO:0043227; GO:0042594; GO:0005975; GO:0043229; GO:0009991
comp116864_c0_seq1.1.472.minus.as_6_1_1	organelle membrane; membrane-bounded organelle; intracellular organelle	GO:0031090; GO:0043227; GO:0043229
comp116922_c0_seq1.7.504.minus.as_1_2_1	intracellular organelle; membrane-bounded organelle; nucleic acid binding; nuclear cap binding complex; regulation of metabolic process; nucleobase-containing compound metabolic process; cellular aromatic compound metabolic process	GO:0043229; GO:0043227; GO:0003676; GO:0005846; GO:0019222; GO:0006139; GO:0006725
comp116923_c0_seq1.167.568.plus.as_6_2_1	translation factor activity, RNA binding; nucleic acid binding; eukaryotic translation initiation factor 3 complex, eIF3e	GO:0008135; GO:0003676; GO:0071540
comp116939_c0_seq1.1.460.minus.as_6_1_1	cellular carbohydrate metabolic process; carbohydrate metabolic process	GO:0044262; GO:0005975
comp11693_c0_seq1.1.794.minus.as_6_1_1	regulation of metabolic process; RNA polymerase II transcription regulator complex	GO:0019222; GO:0090575
comp116959_c0_seq1.1.407.minus.as_6_3_1	nucleic acid binding; monosaccharide metabolic process; carbohydrate metabolic process	GO:0003676; GO:0005996; GO:0005975
comp116961_c0_seq1.1.349.minus.as_6_2_1	cellular ketone metabolic process; membrane-bounded organelle; organelle membrane; sulfur compound metabolic process; NADPH-adrenodoxin reductase activity; generation of precursor metabolites and energy; electron transport chain; intracellular organelle; oxidoreductase activity, acting on iron-sulfur proteins as donors; nucleotide binding	GO:0042180; GO:0043227; GO:0031090; GO:0006790; GO:0015039; GO:0006091; GO:0022900; GO:0043229; GO:0016730; GO:0000166
comp116983_c0_seq1.1.400.minus.as_6_2_1	hydrolase activity, acting on acid anhydrides; nucleotide binding; establishment of protein localization; intracellular organelle; organelle membrane; intracellular transport; membrane-bounded organelle; protein localization	GO:0016817; GO:0000166; GO:0045184; GO:0043229; GO:0031090; GO:0046907; GO:0043227; GO:0008104
comp116991_c0_seq1.1.399.minus.as_6_2_1	intracellular organelle; vitamin metabolic process; membrane-bounded organelle; cation binding; iron-sulfur cluster binding; organic acid metabolic process; sulfur compound metabolic process	GO:0043229; GO:0006766; GO:0043227; GO:0043169; GO:0051536; GO:0006082; GO:0006790
comp116995_c0_seq1.1.389.minus.as_6_1_1	generation of precursor metabolites and energy; electron transport chain; respiratory chain complex IV; electron transfer activity	GO:0006091; GO:0022900; GO:0045277; GO:0009055
comp116998_c0_seq1.1.377.minus.as_2_2_1	hydrolase activity, acting on acid anhydrides; intracellular organelle; nucleotide binding; membrane-bounded organelle	GO:0016817; GO:0043229; GO:0000166; GO:0043227
comp117021_c0_seq1.1.319.minus.as_6_2_1	intracellular organelle; plasma membrane; nucleobase transmembrane transporter activity; membrane-bounded organelle	GO:0043229; GO:0005886; GO:0015205; GO:0043227
comp117068_c0_seq1.1.472.minus.as_5_1_1	plasma membrane	GO:0005886
comp117078_c0_seq1.1.381.minus.as_4_1_1	carbon-sulfur lyase activity; formaldehyde metabolic process; cation binding; cellular detoxification of aldehyde; cellular aldehyde metabolic process	GO:0016846; GO:0046292; GO:0043169; GO:0110095; GO:0006081
comp117081_c0_seq1.1.354.minus.as_1_2_1	membrane-bounded organelle; oviposition; identical protein binding; oxidoreductase activity, acting on CH-OH group of donors; nucleobase-containing compound metabolic process; cellular aromatic compound metabolic process; intracellular organelle; carbohydrate derivative metabolic process; nucleotide binding; nucleobase-containing small molecule metabolic process; phosphorus metabolic process; org…	GO:0043227; GO:0018991; GO:0042802; GO:0016614; GO:0006139; GO:0006725; GO:0043229; GO:1901135; GO:0000166; GO:0055086; GO:0006793; GO:0006082
comp117093_c0_seq1.135.522.minus.as_6_2_1	nucleic acid binding; membrane-bounded organelle; nucleobase-containing compound metabolic process; protein metabolic process; cellular aromatic compound metabolic process; organic acid metabolic process; intracellular organelle; nucleotide binding	GO:0003676; GO:0043227; GO:0006139; GO:0019538; GO:0006725; GO:0006082; GO:0043229; GO:0000166
comp117153_c0_seq1.87.407.plus.as_6_2_1	cellular aromatic compound metabolic process; small nuclear ribonucleoprotein complex; nucleobase-containing compound metabolic process; intracellular organelle; spliceosomal complex; membrane-bounded organelle	GO:0006725; GO:0030532; GO:0006139; GO:0043229; GO:0005681; GO:0043227
comp1171_c0_seq1.1.580.minus.as_4_3_1	cation binding; carbohydrate metabolic process; intracellular organelle; cellular aldehyde metabolic process; tricarboxylic acid cycle; organic acid metabolic process; cellular carbohydrate metabolic process; membrane-bounded organelle; carbon-carbon lyase activity	GO:0043169; GO:0005975; GO:0043229; GO:0006081; GO:0006099; GO:0006082; GO:0044262; GO:0043227; GO:0016830
comp117228_c0_seq1.1.319.minus.as_6_2_1	phosphopantetheine binding	GO:0031177
comp117237_c0_seq1.1.322.minus.as_6_1_1	nucleobase-containing small molecule metabolic process; phosphorus metabolic process; hydrolase activity, acting on acid anhydrides; nucleobase-containing compound metabolic process; cellular aromatic compound metabolic process	GO:0055086; GO:0006793; GO:0016817; GO:0006139; GO:0006725
comp117250_c0_seq1.1.548.minus.as_6_1_1	regulation of metabolic process; transferase complex; intracellular organelle; transcription coactivator activity; protein metabolic process; cation binding; membrane-bounded organelle	GO:0019222; GO:1990234; GO:0043229; GO:0003713; GO:0019538; GO:0043169; GO:0043227
comp117257_c0_seq1.1.331.minus.as_6_2_1	cytoskeletal protein binding; profilin binding; enzyme binding; cytokinetic process; mating projection tip; actin cytoskeleton organization	GO:0008092; GO:0005522; GO:0019899; GO:0032506; GO:0043332; GO:0030036
comp11725_c0_seq1.37.991.minus.as_6_1_1	protein localization; vesicle-mediated transport to the plasma membrane; exocyst; secretion by cell; Golgi vesicle transport; organelle localization; establishment of protein localization; intracellular transport; exocytosis; vesicle tethering involved in exocytosis; vesicle docking involved in exocytosis	GO:0008104; GO:0098876; GO:0000145; GO:0032940; GO:0048193; GO:0051640; GO:0045184; GO:0046907; GO:0006887; GO:0090522; GO:0006904
comp117285_c0_seq1.1.313.minus.as_1_2_1	membrane-bounded organelle; alcohol metabolic process; intracellular organelle; cellular lipid metabolic process; lipid metabolic process; oxidoreductase activity, acting on the CH-CH group of donors	GO:0043227; GO:0006066; GO:0043229; GO:0044255; GO:0006629; GO:0016627
comp117294_c0_seq1.1.313.minus.as_6_1_1	intracellular organelle; nucleic acid binding; cellular aromatic compound metabolic process; nucleotide binding; nucleobase-containing compound metabolic process; preribosome	GO:0043229; GO:0003676; GO:0006725; GO:0000166; GO:0006139; GO:0030684
comp117306_c0_seq1.1.436.minus.as_6_1_1	nucleotide binding; organic acid metabolic process; hydrolase activity, acting on acid anhydrides; cellular aromatic compound metabolic process; cation binding; oxidoreductase activity, acting on CH-OH group of donors; hydrolase activity, acting on carbon-nitrogen (but not peptide) bonds	GO:0000166; GO:0006082; GO:0016817; GO:0006725; GO:0043169; GO:0016614; GO:0016810
comp117307_c0_seq1.1.323.minus.as_1_2_1	hydrolase activity, acting on carbon-nitrogen (but not peptide) bonds; nucleotide binding; sulfur compound metabolic process; cellular modified amino acid metabolic process	GO:0016810; GO:0000166; GO:0006790; GO:0006575
comp11737_c0_seq1.79.225.plus.as_2_2_1	organelle membrane; generation of precursor metabolites and energy; oxidoreductase activity, acting on NAD(P)H	GO:0031090; GO:0006091; GO:0016651
comp117381_c0_seq1.1.544.minus.as_4_2_1	secondary metabolite biosynthetic process; cellular aromatic compound metabolic process; cation binding; toxin metabolic process; oxidoreductase activity, acting on peroxide as acceptor	GO:0044550; GO:0006725; GO:0043169; GO:0009404; GO:0016684
comp117386_c0_seq1.1.717.minus.as_6_1_1	reactive oxygen species metabolic process; oxidoreductase activity, acting on other nitrogenous compounds as donors; tetrapyrrole binding; organic acid metabolic process; reactive oxygen species biosynthetic process; molybdopterin cofactor binding; reactive nitrogen species metabolic process; cation binding; nucleotide binding	GO:0072593; GO:0016661; GO:0046906; GO:0006082; GO:1903409; GO:0043546; GO:2001057; GO:0043169; GO:0000166
comp11738_c0_seq1.1.560.minus.as_6_1_1	sulfur compound metabolic process; nucleobase-containing small molecule metabolic process; intracellular organelle; cellular modified amino acid metabolic process; cellular aromatic compound metabolic process; organic acid metabolic process; carbon-carbon lyase activity; nucleobase-containing compound metabolic process; carbohydrate derivative metabolic process; vitamin metabolic process; membran…	GO:0006790; GO:0055086; GO:0043229; GO:0006575; GO:0006725; GO:0006082; GO:0016830; GO:0006139; GO:1901135; GO:0006766; GO:0043227
comp11741_c0_seq1.1.456.minus.as_6_1_1	intracellular organelle; intracellular transport; protein-macromolecule adaptor activity; protein localization; Golgi vesicle transport; organelle membrane; SNARE complex; establishment of protein localization; membrane-bounded organelle	GO:0043229; GO:0046907; GO:0030674; GO:0008104; GO:0048193; GO:0031090; GO:0031201; GO:0045184; GO:0043227
comp117437_c0_seq1.1.370.minus.as_6_1_1	nucleic acid binding; nucleobase-containing compound metabolic process; transferase activity, transferring phosphorus-containing groups; protein metabolic process; cellular aromatic compound metabolic process	GO:0003676; GO:0006139; GO:0016772; GO:0019538; GO:0006725
comp117440_c0_seq1.61.496.minus.as_6_1_1	membrane-bounded organelle; protein metabolic process; intracellular organelle; nucleic acid binding	GO:0043227; GO:0019538; GO:0043229; GO:0003676
comp117448_c0_seq1.95.367.plus.as_4_3_1	membrane-bounded organelle; amide transmembrane transporter activity; intracellular organelle; protein localization; establishment of protein localization; plasma membrane	GO:0043227; GO:0042887; GO:0043229; GO:0008104; GO:0045184; GO:0005886
comp117449_c0_seq1.1.445.minus.as_1_2_1	plasma membrane; nucleotide binding	GO:0005886; GO:0000166
comp117455_c0_seq1.1.720.minus.as_6_2_1	intracellular transport; late endosome to vacuole transport; ESCRT-0 complex; endosomal transport; organelle membrane; phospholipid binding; protein localization; ubiquitin-like protein binding; establishment of protein localization; multivesicular body sorting pathway; cation binding; protein targeting to vacuole	GO:0046907; GO:0045324; GO:0033565; GO:0016197; GO:0031090; GO:0005543; GO:0008104; GO:0032182; GO:0045184; GO:0071985; GO:0043169; GO:0006623
comp117516_c0_seq1.1.487.minus.as_6_2_1	organelle membrane; establishment of protein localization; regulation of signaling; actin cytoskeleton organization; enzyme binding; Golgi vesicle transport; intracellular transport; membrane-bounded organelle; protein localization; intracellular organelle; vesicle-mediated transport to the plasma membrane	GO:0031090; GO:0045184; GO:0023051; GO:0030036; GO:0019899; GO:0048193; GO:0046907; GO:0043227; GO:0008104; GO:0043229; GO:0098876
comp117563_c0_seq1.1.358.minus.as_3_1_1	DNA-binding transcription factor activity, RNA polymerase II-specific; intracellular organelle; membrane-bounded organelle; nucleic acid binding; cellular aromatic compound metabolic process; cation binding; nucleobase-containing compound metabolic process	GO:0000981; GO:0043229; GO:0043227; GO:0003676; GO:0006725; GO:0043169; GO:0006139
comp117567_c0_seq1.1.574.minus.as_6_1_1	spindle pole body; intracellular transport; spindle organization; mitotic spindle midzone; membrane-bounded organelle; cytoskeletal protein binding; intracellular organelle; attachment of spindle microtubules to kinetochore; enzyme activator activity; dynein-driven meiotic oscillatory nuclear movement; organelle localization; microtubule cytoskeleton organization; protein-macromolecule adaptor ac…	GO:0005816; GO:0046907; GO:0007051; GO:1990023; GO:0043227; GO:0008092; GO:0043229; GO:0008608; GO:0008047; GO:0030989; GO:0051640; GO:0000226; GO:0030674; GO:0007018; GO:0035371; GO:0008104; GO:0005938
comp117577_c0_seq1.1.370.minus.as_4_2_1	nucleotide binding; alcohol metabolic process; cellular ketone metabolic process; oxidoreductase activity, acting on CH-OH group of donors	GO:0000166; GO:0006066; GO:0042180; GO:0016614
comp117578_c0_seq1.1.646.minus.as_6_2_1	hydrolase activity, acting on glycosyl bonds; carbohydrate metabolic process	GO:0016798; GO:0005975
comp11758_c0_seq1.1.524.minus.as_1_2_1	sulfur compound metabolic process; protein metabolic process; membrane-bounded organelle; intracellular organelle; cation binding; iron-sulfur cluster binding	GO:0006790; GO:0019538; GO:0043227; GO:0043229; GO:0043169; GO:0051536
comp11764_c0_seq1.1.437.minus.as_6_1_1	lipid metabolic process; hydrolase activity, acting on ester bonds	GO:0006629; GO:0016788
comp11765_c0_seq1.1.555.minus.as_6_2_1	nucleotide binding; cell differentiation; protein kinase activity; intracellular organelle; membrane-bounded organelle; intracellular signal transduction; sporulation resulting in formation of a cellular spore; regulation of metabolic process; TORC1 complex; transferase activity, transferring phosphorus-containing groups; TORC2 complex	GO:0000166; GO:0030154; GO:0004672; GO:0043229; GO:0043227; GO:0035556; GO:0030435; GO:0019222; GO:0031931; GO:0016772; GO:0031932
comp11776_c0_seq1.465.1391.minus.as_6_1_1	cellular aromatic compound metabolic process; spliceosomal complex; cation binding; nucleobase-containing compound metabolic process; nucleic acid binding	GO:0006725; GO:0005681; GO:0043169; GO:0006139; GO:0003676
comp117789_c0_seq1.1.589.minus.as_6_2_1	cellular carbohydrate metabolic process; hydrolase activity, acting on glycosyl bonds; carbohydrate metabolic process	GO:0044262; GO:0016798; GO:0005975
comp117824_c0_seq1.1.195.minus.as_6_1_1	cation binding; ethanol oxidation; oxidoreductase activity, acting on CH-OH group of donors; generation of precursor metabolites and energy; alcohol metabolic process	GO:0043169; GO:0006069; GO:0016614; GO:0006091; GO:0006066
comp117831_c0_seq1.1.304.minus.as_6_2_1	protein localization; organelle membrane; establishment of protein localization	GO:0008104; GO:0031090; GO:0045184
comp117889_c0_seq1.1.397.minus.as_6_2_1	nucleotide binding; nucleobase-containing compound metabolic process; cellular aromatic compound metabolic process; intracellular organelle; membrane-bounded organelle; organic acid metabolic process; nucleic acid binding	GO:0000166; GO:0006139; GO:0006725; GO:0043229; GO:0043227; GO:0006082; GO:0003676
comp11788_c0_seq1.1.618.minus.as_6_1_1	identical protein binding; protein metabolic process; hydrolase activity, acting on carbon-nitrogen (but not peptide) bonds; deacetylase activity; protein localization; regulation of metabolic process; histone deacetylase complex	GO:0042802; GO:0019538; GO:0016810; GO:0019213; GO:0008104; GO:0019222; GO:0000118
comp11790_c0_seq1.1.328.minus.as_5_1_1	oxidoreductase activity, acting on the aldehyde or oxo group of donors	GO:0016903
comp117919_c0_seq1.1.371.minus.as_6_2_1	carbohydrate metabolic process; hydrolase activity, acting on glycosyl bonds	GO:0005975; GO:0016798
comp11793_c0_seq1.1.621.minus.as_6_1_1	monosaccharide metabolic process; transferase activity, transferring phosphorus-containing groups; carbohydrate metabolic process; nucleotide binding; membrane-bounded organelle; intracellular organelle; cation binding	GO:0005996; GO:0016772; GO:0005975; GO:0000166; GO:0043227; GO:0043229; GO:0043169
comp117947_c0_seq1.1.328.minus.as_6_1_1	oxidoreductase activity, acting on NAD(P)H; tetrapyrrole binding; cation binding; oxidoreductase activity, acting on a sulfur group of donors; iron-sulfur cluster binding; organic acid metabolic process; sulfur compound metabolic process; intracellular organelle; nucleotide binding; membrane-bounded organelle	GO:0016651; GO:0046906; GO:0043169; GO:0016667; GO:0051536; GO:0006082; GO:0006790; GO:0043229; GO:0000166; GO:0043227
comp11797_c0_seq1.1.514.minus.as_6_1_1	cellular lipid metabolic process; tricarboxylic acid cycle; lipid metabolic process; iron-sulfur cluster binding; organic acid metabolic process	GO:0044255; GO:0006099; GO:0006629; GO:0051536; GO:0006082
comp117991_c0_seq1.1.624.minus.as_1_2_1	oxidoreductase activity, acting on the aldehyde or oxo group of donors	GO:0016903
comp118021_c0_seq1.1.358.minus.as_1_2_1	hydrolase activity, acting on ester bonds	GO:0016788
comp118023_c0_seq1.55.375.plus.as_1_2_1	hydrolase activity, acting on acid anhydrides; membrane-bounded organelle; intracellular organelle; swimming behavior; lipid oxidation; organic acid metabolic process; intracellular transport; amide transmembrane transporter activity; organic acid transmembrane transport; cell development; regulation of developmental process; nucleotide binding; organelle membrane; lipid metabolic process; cellul…	GO:0016817; GO:0043227; GO:0043229; GO:0036269; GO:0034440; GO:0006082; GO:0046907; GO:0042887; GO:1903825; GO:0048468; GO:0050793; GO:0000166; GO:0031090; GO:0006629; GO:0044255; GO:1901682; GO:0005324
comp11804_c0_seq1.1.444.minus.as_6_1_1	transferase activity, transferring phosphorus-containing groups; nucleobase-containing compound metabolic process; carbohydrate metabolic process; nucleobase-containing small molecule metabolic process; monosaccharide metabolic process; nucleotide binding; carbohydrate derivative metabolic process; organic acid metabolic process; cellular aromatic compound metabolic process; monosaccharide bindin…	GO:0016772; GO:0006139; GO:0005975; GO:0055086; GO:0005996; GO:0000166; GO:1901135; GO:0006082; GO:0006725; GO:0048029; GO:0006793; GO:0006091
comp11804_c0_seq2.74.828.minus.as_5_3_1	nucleic acid binding; nucleobase-containing compound metabolic process; cellular aromatic compound metabolic process	GO:0003676; GO:0006139; GO:0006725
comp118060_c0_seq1.1.364.minus.as_1_2_1	intracellular organelle; ribonucleoprotein complex binding; cellular aromatic compound metabolic process; nucleobase-containing compound metabolic process	GO:0043229; GO:0043021; GO:0006725; GO:0006139
comp118106_c0_seq1.1.246.minus.as_1_2_1	membrane-bounded organelle; nucleic acid binding; cation binding; intracellular organelle	GO:0043227; GO:0003676; GO:0043169; GO:0043229
comp11811_c0_seq1.1.411.minus.as_6_1_1	cell wall biogenesis; hydrolase activity, acting on glycosyl bonds; fungal-type cell wall organization or biogenesis; cell wall; cell wall organization; carbohydrate metabolic process	GO:0042546; GO:0016798; GO:0071852; GO:0005618; GO:0071555; GO:0005975
comp11813_c0_seq1.1.560.minus.as_6_1_1	membrane-bounded organelle; intracellular organelle; heat shock protein binding; enzyme inhibitor activity	GO:0043227; GO:0043229; GO:0031072; GO:0004857
comp118144_c0_seq1.1.442.minus.as_6_2_1	cell wall; cellular carbohydrate metabolic process; carbohydrate metabolic process; hydrolase activity, acting on glycosyl bonds; membrane-bounded organelle; intracellular organelle; cell wall organization	GO:0005618; GO:0044262; GO:0005975; GO:0016798; GO:0043227; GO:0043229; GO:0071555
comp118148_c0_seq1.5.457.plus.as_6_2_1	organic acid metabolic process; nucleotide binding; membrane-bounded organelle; intracellular organelle	GO:0006082; GO:0000166; GO:0043227; GO:0043229
comp118149_c0_seq1.1.321.minus.as_6_1_1	carbohydrate metabolic process; hydrolase activity, acting on carbon-nitrogen (but not peptide) bonds; cation binding	GO:0005975; GO:0016810; GO:0043169
comp11817_c0_seq1.1.585.minus.as_6_2_1	protein localization; organelle membrane; establishment of protein localization	GO:0008104; GO:0031090; GO:0045184
comp118201_c0_seq1.1.481.minus.as_4_2_1	polysaccharide binding; hydrolase activity, acting on glycosyl bonds; carbohydrate metabolic process	GO:0030247; GO:0016798; GO:0005975
comp118204_c0_seq1.85.330.plus.as_6_2_1	cellular aromatic compound metabolic process; regulation of metabolic process; nucleic acid binding; nuclear speck; programmed cell death; nucleobase-containing compound metabolic process	GO:0006725; GO:0019222; GO:0003676; GO:0016607; GO:0012501; GO:0006139
comp118231_c0_seq1.1.246.minus.as_6_2_1	membrane-bounded organelle; intracellular organelle; nucleic acid binding	GO:0043227; GO:0043229; GO:0003676
comp118295_c0_seq1.1.369.minus.as_4_3_1	cellular aromatic compound metabolic process; protein metabolic process; nucleobase-containing compound metabolic process; preribosome	GO:0006725; GO:0019538; GO:0006139; GO:0030684
comp11837_c0_seq1.1.829.minus.as_6_1_1	cellular aromatic compound metabolic process; nucleic acid binding; nucleotide binding; nucleobase-containing compound metabolic process; RNA helicase activity; spliceosomal complex; hydrolase activity, acting on acid anhydrides; catalytic step 2 spliceosome	GO:0006725; GO:0003676; GO:0000166; GO:0006139; GO:0003724; GO:0005681; GO:0016817; GO:0071013
comp11839_c0_seq1.138.878.minus.as_6_2_1	intracellular organelle	GO:0043229
comp118408_c0_seq1.1.544.minus.as_6_2_1	nucleobase-containing small molecule metabolic process; phosphorus metabolic process; cellular aromatic compound metabolic process; membrane-bounded organelle; intracellular organelle; nucleobase-containing compound metabolic process	GO:0055086; GO:0006793; GO:0006725; GO:0043227; GO:0043229; GO:0006139
comp11841_c0_seq1.1.314.minus.as_6_1_1	plasma membrane; organic acid metabolic process; intracellular organelle; membrane-bounded organelle	GO:0005886; GO:0006082; GO:0043229; GO:0043227
comp118432_c0_seq1.1.325.minus.as_6_2_1	nucleotide binding	GO:0000166
comp118525_c0_seq1.1.593.minus.as_6_2_1	organic acid metabolic process	GO:0006082
comp11852_c0_seq1.1.1706.minus.as_6_1_1	establishment of protein localization; organelle membrane; protein localization; autophagy	GO:0045184; GO:0031090; GO:0008104; GO:0006914
comp118681_c0_seq1.1.351.minus.as_1_2_1	response to nitrogen compound; kinetochore; cell adhesion molecule binding; response to hormone; organelle membrane; spindle organization; microtubule cytoskeleton organization; cytoplasmic periphery of the nuclear pore complex; regulation of catalytic activity; response to wounding; enzyme binding; nucleic acid binding; intracellular organelle; membrane-bounded organelle; maintenance of protein …	GO:1901698; GO:0000776; GO:0050839; GO:0009725; GO:0031090; GO:0007051; GO:0000226; GO:1990723; GO:0050790; GO:0009611; GO:0019899; GO:0003676; GO:0043229; GO:0043227; GO:0045185; GO:0016235; GO:0008047; GO:0010033; GO:0019538
comp118684_c0_seq1.1.360.minus.as_4_3_1	hydrolase activity, acting on acid anhydrides; unfolded protein binding; response to heat; chaperone-mediated protein folding; response to temperature stimulus; 'de novo' protein folding; chaperone binding; nucleotide binding; protein refolding	GO:0016817; GO:0051082; GO:0009408; GO:0061077; GO:0009266; GO:0006458; GO:0051087; GO:0000166; GO:0042026
comp118737_c0_seq1.68.304.minus.as_1_2_1	cation binding; cellular oxidant detoxification; intracellular organelle; reactive oxygen species metabolic process; membrane-bounded organelle	GO:0043169; GO:0098869; GO:0043229; GO:0072593; GO:0043227
comp118762_c0_seq1.203.675.minus.as_6_2_1	intracellular organelle; histone deacetylase complex; membrane-bounded organelle; regulation of metabolic process	GO:0043229; GO:0000118; GO:0043227; GO:0019222
comp118789_c0_seq1.1.503.minus.as_1_2_1	intracellular organelle; organic acid metabolic process; nucleotide binding; oxidoreductase activity, acting on CH-OH group of donors; chloroplast stroma; membrane-bounded organelle	GO:0043229; GO:0006082; GO:0000166; GO:0016614; GO:0009570; GO:0043227
comp11878_c0_seq1.1.331.minus.as_6_1_1	translation factor activity, RNA binding; ribonucleoprotein complex binding; membrane-bounded organelle; intracellular organelle; regulation of metabolic process; nucleic acid binding	GO:0008135; GO:0043021; GO:0043227; GO:0043229; GO:0019222; GO:0003676
comp11881_c0_seq1.14.382.plus.as_6_2_1	protein metabolic process; intracellular organelle	GO:0019538; GO:0043229
comp118849_c0_seq1.24.343.minus.as_6_1_1	nucleotide binding; nucleobase-containing small molecule metabolic process; cation binding; transferase activity, transferring phosphorus-containing groups; carbohydrate derivative metabolic process; phosphorus metabolic process; cellular aromatic compound metabolic process; nucleobase-containing compound metabolic process	GO:0000166; GO:0055086; GO:0043169; GO:0016772; GO:1901135; GO:0006793; GO:0006725; GO:0006139
comp118861_c0_seq1.93.318.minus.as_6_1_1	oxidoreductase activity, acting on CH-OH group of donors	GO:0016614
comp11886_c0_seq2.1.534.minus.as_4_3_1	generation of precursor metabolites and energy; carbohydrate derivative metabolic process; carbohydrate metabolic process; monosaccharide metabolic process; alcohol metabolic process	GO:0006091; GO:1901135; GO:0005975; GO:0005996; GO:0006066
comp118892_c0_seq1.1.325.minus.as_1_2_1	translation factor activity, RNA binding; nucleic acid binding; regulation of metabolic process; ribonucleoprotein complex binding	GO:0008135; GO:0003676; GO:0019222; GO:0043021
comp118909_c0_seq1.1.411.minus.as_6_3_1	organelle membrane	GO:0031090
comp11891_c0_seq1.1.308.minus.as_5_1_1	intracellular signal transduction	GO:0035556
comp11891_c0_seq1.33.1070.plus.as_4_2_1	intracellular organelle; mitotic cell cycle; membrane-bounded organelle; DNA-binding transcription factor activity, RNA polymerase II-specific; regulation of metabolic process; nucleic acid binding	GO:0043229; GO:0000278; GO:0043227; GO:0000981; GO:0019222; GO:0003676
comp11892_c0_seq1.1.316.minus.as_4_3_1	DNA-binding transcription factor activity, RNA polymerase II-specific; membrane-bounded organelle; cation binding; intracellular organelle; nucleobase-containing compound metabolic process; nucleic acid binding; cellular aromatic compound metabolic process	GO:0000981; GO:0043227; GO:0043169; GO:0043229; GO:0006139; GO:0003676; GO:0006725
comp118946_c0_seq1.1.433.minus.as_6_1_1	phosphoprotein phosphatase activity; cation binding; membrane-bounded organelle; hydrolase activity, acting on ester bonds; intracellular organelle	GO:0004721; GO:0043169; GO:0043227; GO:0016788; GO:0043229
comp11902_c0_seq1.1.1007.minus.as_5_2_1	ascospore wall assembly; carbohydrate metabolic process; hydrolase activity, acting on glycosyl bonds; fungal-type cell wall organization or biogenesis; prospore membrane; cell wall; cellular carbohydrate metabolic process; cell wall organization	GO:0030476; GO:0005975; GO:0016798; GO:0071852; GO:0005628; GO:0005618; GO:0044262; GO:0071555
comp119030_c0_seq1.1.343.minus.as_6_1_1	nucleobase-containing small molecule metabolic process; organic acid metabolic process; intracellular organelle; membrane-bounded organelle; nucleobase-containing compound metabolic process; oxidoreductase activity, acting on the aldehyde or oxo group of donors; cellular aromatic compound metabolic process	GO:0055086; GO:0006082; GO:0043229; GO:0043227; GO:0006139; GO:0016903; GO:0006725
comp11909_c0_seq1.1.879.minus.as_6_2_1	nucleotide binding; cytokinetic process; intracellular signal transduction; spindle pole body; cation binding	GO:0000166; GO:0032506; GO:0035556; GO:0005816; GO:0043169
comp1190_c0_seq1.1.401.minus.as_6_1_1	membrane-bounded organelle; nucleic acid binding; RNA methyltransferase activity; nucleobase-containing compound metabolic process; intracellular organelle; cellular aromatic compound metabolic process	GO:0043227; GO:0003676; GO:0008173; GO:0006139; GO:0043229; GO:0006725
comp119129_c0_seq1.1.401.minus.as_4_2_1	cellular carbohydrate metabolic process; carbohydrate metabolic process; hydrolase activity, acting on glycosyl bonds; polysaccharide binding	GO:0044262; GO:0005975; GO:0016798; GO:0030247
comp119142_c0_seq1.1.584.minus.as_6_2_1	cell differentiation; sporulation resulting in formation of a cellular spore; cation binding	GO:0030154; GO:0030435; GO:0043169
comp11923_c0_seq1.1.390.minus.as_6_1_1	tricarboxylic acid cycle; intracellular organelle; iron-sulfur cluster binding; membrane-bounded organelle; cation binding	GO:0006099; GO:0043229; GO:0051536; GO:0043227; GO:0043169
comp119269_c0_seq1.1.270.minus.as_1_2_1	cellular aldehyde metabolic process; phosphorus metabolic process; carbon-nitrogen lyase activity; cellular aromatic compound metabolic process; vitamin metabolic process	GO:0006081; GO:0006793; GO:0016840; GO:0006725; GO:0006766
comp119320_c0_seq1.1.303.minus.as_6_1_1	one-carbon metabolic process; hydrolase activity, acting on carbon-nitrogen (but not peptide) bonds; nucleobase-containing small molecule metabolic process; nucleic acid binding; sulfur compound metabolic process; nucleobase-containing compound metabolic process; nucleotide binding; ligase activity, forming carbon-nitrogen bonds; cellular modified amino acid metabolic process; vitamin metabolic p…	GO:0006730; GO:0016810; GO:0055086; GO:0003676; GO:0006790; GO:0006139; GO:0000166; GO:0016879; GO:0006575; GO:0006766; GO:0006725; GO:0046148; GO:0006082; GO:0006793
comp11933_c0_seq1.1.303.minus.as_5_1_1	carbohydrate metabolic process	GO:0005975
comp119352_c0_seq1.6.335.plus.as_6_1_1	membrane-bounded organelle; organelle membrane; organic acid transmembrane transporter activity; organic acid transmembrane transport; intracellular organelle; mitochondrial transmembrane transport	GO:0043227; GO:0031090; GO:0005342; GO:1903825; GO:0043229; GO:1990542
comp119378_c0_seq1.1.661.minus.as_6_2_1	cellular lipid metabolic process; lipid metabolic process	GO:0044255; GO:0006629
comp11938_c0_seq1.1.385.minus.as_6_2_1	intracellular organelle; hydrolase activity, acting on ester bonds; membrane-bounded organelle	GO:0043229; GO:0016788; GO:0043227
comp119411_c0_seq1.1.372.minus.as_5_1_1	nucleotide binding	GO:0000166
comp119431_c0_seq1.1.308.minus.as_3_1_1	peptidase activity	GO:0008233
comp119498_c0_seq1.1.307.minus.as_6_2_1	intracellular organelle; membrane-bounded organelle; nucleotide binding; nucleic acid binding; cellular aromatic compound metabolic process; organic acid metabolic process; nucleobase-containing compound metabolic process	GO:0043229; GO:0043227; GO:0000166; GO:0003676; GO:0006725; GO:0006082; GO:0006139
comp119556_c0_seq1.1.348.minus.as_6_1_1	carbohydrate metabolic process; carbon-carbon lyase activity	GO:0005975; GO:0016830
comp119638_c0_seq1.1.408.minus.as_1_2_1	oxidoreductase activity, acting on the aldehyde or oxo group of donors; organic acid metabolic process; cation binding; nucleotide binding; transferase activity, transferring phosphorus-containing groups	GO:0016903; GO:0006082; GO:0043169; GO:0000166; GO:0016772
comp11964_c0_seq1.1.660.minus.as_6_1_1	enzyme activator activity; actin cytoskeleton organization; regulation of developmental process; intracellular organelle; cation binding; membrane-bounded organelle; regulation of cell shape; division septum; cell cortex	GO:0008047; GO:0030036; GO:0050793; GO:0043229; GO:0043169; GO:0043227; GO:0008360; GO:0000935; GO:0005938
comp11965_c0_seq1.1.387.minus.as_2_2_1	cation binding	GO:0043169
comp11966_c0_seq1.139.2018.minus.as_6_2_1	phosphorus metabolic process; nucleobase-containing compound metabolic process; cellular aromatic compound metabolic process; ligase activity, forming carbon-nitrogen bonds; carbohydrate derivative metabolic process; cation binding; intracellular organelle; membrane-bounded organelle; nucleotide binding; nucleobase-containing small molecule metabolic process; organic acid metabolic process	GO:0006793; GO:0006139; GO:0006725; GO:0016879; GO:1901135; GO:0043169; GO:0043229; GO:0043227; GO:0000166; GO:0055086; GO:0006082
comp11971_c0_seq2.131.755.minus.as_6_1_1	oxidoreductase activity, acting on paired donors, with incorporation or reduction of molecular oxygen; cation binding; monooxygenase activity; tetrapyrrole binding	GO:0016705; GO:0043169; GO:0004497; GO:0046906
comp119737_c0_seq1.1.354.minus.as_6_1_1	nucleic acid binding; cellular aromatic compound metabolic process; nucleobase-containing compound metabolic process; intracellular organelle; membrane-bounded organelle; DNA ligase activity; nucleotide binding	GO:0003676; GO:0006725; GO:0006139; GO:0043229; GO:0043227; GO:0003909; GO:0000166
comp11982_c0_seq1.1.1347.minus.as_6_1_1	regulation of metabolic process; nucleic acid binding; cation binding; membrane-bounded organelle; DNA-binding transcription factor activity, RNA polymerase II-specific; intracellular organelle; nucleobase-containing compound metabolic process; cellular aromatic compound metabolic process	GO:0019222; GO:0003676; GO:0043169; GO:0043227; GO:0000981; GO:0043229; GO:0006139; GO:0006725
comp11982_c0_seq1.38.1648.minus.as_6_2_1	cellular lipid metabolic process; organic acid metabolic process; cation binding; lipid metabolic process; tetrapyrrole binding; monooxygenase activity; fumagillin biosynthetic process; oxidoreductase activity, acting on paired donors, with incorporation or reduction of molecular oxygen	GO:0044255; GO:0006082; GO:0043169; GO:0006629; GO:0046906; GO:0004497; GO:1902086; GO:0016705
comp119884_c0_seq1.1.244.minus.as_5_1_1	cation binding	GO:0043169
comp11998_c0_seq1.47.348.minus.as_6_1_1	phosphorus metabolic process; molybdopterin cofactor metabolic process; nucleotide binding	GO:0006793; GO:0043545; GO:0000166
comp120109_c0_seq1.1.366.minus.as_6_2_1	membrane-bounded organelle; intracellular organelle	GO:0043227; GO:0043229
comp120162_c0_seq1.1.386.minus.as_6_2_1	organic acid transmembrane transporter activity; organic acid transmembrane transport	GO:0005342; GO:1903825
comp120219_c0_seq1.35.310.plus.as_6_2_1	translation initiation factor binding; peptidase activity; nucleic acid binding; eukaryotic translation initiation factor 3 complex, eIF3m; translation factor activity, RNA binding; translational initiation	GO:0031369; GO:0008233; GO:0003676; GO:0071541; GO:0008135; GO:0006413
comp12024_c0_seq1.1.566.minus.as_6_1_1	plasma membrane; nucleotide binding	GO:0005886; GO:0000166
comp120256_c0_seq1.1.319.minus.as_6_2_1	peptidase activity; plasma membrane	GO:0008233; GO:0005886
comp120264_c0_seq1.1.311.minus.as_6_2_1	protein metabolic process; cation binding	GO:0019538; GO:0043169
comp120342_c0_seq1.1.467.minus.as_6_1_1	nucleotide binding; transferase complex; response to radiation; cellular aromatic compound metabolic process; nucleotide-excision repair complex; membrane-bounded organelle; RNA polymerase II transcription regulator complex; intracellular organelle; nucleic acid binding; hydrolase activity, acting on acid anhydrides; DNA helicase activity; RNA polymerase II general transcription initiation factor…	GO:0000166; GO:1990234; GO:0009314; GO:0006725; GO:0000109; GO:0043227; GO:0090575; GO:0043229; GO:0003676; GO:0016817; GO:0003678; GO:0016251; GO:0097550; GO:0006139; GO:0008134
comp120393_c0_seq1.1.509.minus.as_6_2_1	membrane-bounded organelle; maintenance of protein location; intracellular organelle; protein folding in endoplasmic reticulum	GO:0043227; GO:0045185; GO:0043229; GO:0034975
comp1203_c0_seq1.1.324.minus.as_6_2_1	microtubule-based movement; dynein-driven meiotic oscillatory nuclear movement; organelle localization; plasma membrane; maintenance of protein location; cell cortex; asexual sporulation; cytoskeletal protein binding; intracellular organelle; intracellular transport; microtubule cytoskeleton organization; phospholipid binding; membrane-bounded organelle	GO:0007018; GO:0030989; GO:0051640; GO:0005886; GO:0045185; GO:0005938; GO:0030436; GO:0008092; GO:0043229; GO:0046907; GO:0000226; GO:0005543; GO:0043227
comp120466_c0_seq1.194.452.minus.as_6_1_1	nucleobase-containing compound metabolic process; intracellular organelle; membrane-bounded organelle; RNA methyltransferase activity; cellular aromatic compound metabolic process	GO:0006139; GO:0043229; GO:0043227; GO:0008173; GO:0006725
comp120506_c0_seq1.1.368.minus.as_6_1_1	organic acid metabolic process	GO:0006082
comp120514_c0_seq1.1.480.minus.as_6_2_1	phosphoprotein phosphatase activity; regulation of catalytic activity; regulation of metabolic process; intracellular organelle; membrane-bounded organelle; hydrolase activity, acting on ester bonds	GO:0004721; GO:0050790; GO:0019222; GO:0043229; GO:0043227; GO:0016788
comp120515_c0_seq1.1.493.minus.as_5_1_1	nucleotide binding	GO:0000166
comp120583_c0_seq1.1.475.minus.as_6_1_1	phosphorus metabolic process; molybdopterin cofactor metabolic process; cation binding	GO:0006793; GO:0043545; GO:0043169
comp12059_c0_seq1.1.318.minus.as_2_6_1	organelle membrane; nucleic acid binding; photosystem I reaction center; intracellular organelle; photosynthesis; membrane-bounded organelle; protein domain specific binding	GO:0031090; GO:0003676; GO:0009538; GO:0043229; GO:0015979; GO:0043227; GO:0019904
comp12064_c0_seq1.455.1257.minus.as_6_1_1	intracellular organelle; membrane-bounded organelle; protein metabolic process	GO:0043229; GO:0043227; GO:0019538
comp12065_c0_seq1.176.783.minus.as_5_3_1	protein metabolic process	GO:0019538
comp120783_c0_seq1.133.471.minus.as_6_2_1	organelle membrane	GO:0031090
comp120795_c0_seq1.1.331.minus.as_6_2_1	intracellular organelle; nucleic acid binding; protein metabolic process; membrane-bounded organelle; cellular aromatic compound metabolic process; nucleobase-containing compound metabolic process	GO:0043229; GO:0003676; GO:0019538; GO:0043227; GO:0006725; GO:0006139
comp120807_c0_seq1.1.257.minus.as_6_2_1	organelle membrane; organic acid transmembrane transporter activity	GO:0031090; GO:0005342
comp120924_c0_seq1.1.378.minus.as_3_1_1	sulfur compound metabolic process; organic acid metabolic process; regulation of metabolic process; membrane-bounded organelle; carbon-sulfur lyase activity; intracellular organelle	GO:0006790; GO:0006082; GO:0019222; GO:0043227; GO:0016846; GO:0043229
comp12093_c0_seq1.7.597.plus.as_6_1_1	RNA helicase activity; nucleobase-containing compound metabolic process; hydrolase activity, acting on acid anhydrides; nucleotide binding; spliceosomal complex; cellular aromatic compound metabolic process	GO:0003724; GO:0006139; GO:0016817; GO:0000166; GO:0005681; GO:0006725
comp120986_c0_seq1.1.358.minus.as_6_2_1	ATPase complex; regulation of metabolic process; response to oxidative stress; nucleobase-containing compound metabolic process; nucleic acid binding; response to inorganic substance; cellular aromatic compound metabolic process; intracellular organelle; membrane-bounded organelle	GO:1904949; GO:0019222; GO:0006979; GO:0006139; GO:0003676; GO:0010035; GO:0006725; GO:0043229; GO:0043227
comp121012_c0_seq1.117.612.minus.as_6_2_1	export across plasma membrane; plasma membrane; nucleotide binding	GO:0140115; GO:0005886; GO:0000166
comp12104_c0_seq1.30.431.plus.as_4_2_1	organic acid metabolic process	GO:0006082
comp121091_c0_seq1.1.345.minus.as_6_2_1	plasma membrane; carbohydrate metabolic process; cellular carbohydrate metabolic process; hydrolase activity, acting on glycosyl bonds	GO:0005886; GO:0005975; GO:0044262; GO:0016798
comp121249_c0_seq1.1.562.minus.as_6_2_1	nucleoside binding; nucleotide binding	GO:0001882; GO:0000166
comp121278_c0_seq1.1.379.minus.as_6_2_1	membrane-bounded organelle; intracellular organelle	GO:0043227; GO:0043229
comp121375_c0_seq1.18.464.plus.as_1_2_1	nucleoside transmembrane transport	GO:1901642
comp121380_c0_seq1.1.366.minus.as_6_2_1	cation binding; lipid metabolic process; organic acid metabolic process; peptidase activity	GO:0043169; GO:0006629; GO:0006082; GO:0008233
comp121406_c0_seq1.1.482.minus.as_6_2_1	cell wall; cytokinetic process; cell wall organization; growing cell tip; plasma membrane; division septum; fungal-type cell wall organization or biogenesis; cell wall biogenesis; cellular carbohydrate metabolic process; carbohydrate metabolic process	GO:0005618; GO:0032506; GO:0071555; GO:0035838; GO:0005886; GO:0000935; GO:0071852; GO:0042546; GO:0044262; GO:0005975
comp121417_c0_seq1.1.391.minus.as_6_2_1	cellular aromatic compound metabolic process; intracellular organelle; nucleobase-containing compound metabolic process; nucleic acid binding; membrane-bounded organelle	GO:0006725; GO:0043229; GO:0006139; GO:0003676; GO:0043227
comp121455_c0_seq1.1.434.minus.as_6_2_1	amide transmembrane transporter activity; membrane-bounded organelle; cell cortex; protein transmembrane transporter activity; heat shock protein binding; protein transmembrane transport; intracellular transport; Sec62/Sec63 complex; organelle membrane; nucleic acid binding; protein localization; intracellular organelle; establishment of protein localization	GO:0042887; GO:0043227; GO:0005938; GO:0008320; GO:0031072; GO:0071806; GO:0046907; GO:0031207; GO:0031090; GO:0003676; GO:0008104; GO:0043229; GO:0045184
comp12145_c0_seq1.1.375.minus.as_5_3_1	organelle membrane; cation binding; nucleotide binding; vacuolar transmembrane transport	GO:0031090; GO:0043169; GO:0000166; GO:0034486
comp121463_c0_seq1.1.409.minus.as_6_1_1	cell wall organization; plasma membrane; glucanosyltransferase activity; fungal-type cell wall organization or biogenesis; cellular carbohydrate metabolic process; cell wall; carbohydrate metabolic process	GO:0071555; GO:0005886; GO:0042123; GO:0071852; GO:0044262; GO:0005618; GO:0005975
comp121465_c0_seq1.14.353.minus.as_6_2_1	nucleoside binding; nucleotide binding; hydrolase activity, acting on acid anhydrides	GO:0001882; GO:0000166; GO:0016817
comp121476_c0_seq1.1.582.minus.as_4_3_1	intracellular organelle; membrane-bounded organelle; cation binding; organic acid metabolic process	GO:0043229; GO:0043227; GO:0043169; GO:0006082
comp121505_c0_seq1.1.480.minus.as_5_3_1	hydrolase activity, acting on glycosyl bonds; carbohydrate metabolic process	GO:0016798; GO:0005975
comp121510_c0_seq1.1.413.minus.as_6_2_1	cation binding; peptidase activity	GO:0043169; GO:0008233
comp12151_c0_seq1.1.506.minus.as_6_2_1	protein metabolic process; peptide binding; plasma membrane; cation binding; organic acid metabolic process; membrane-bounded organelle; peptidase activity	GO:0019538; GO:0042277; GO:0005886; GO:0043169; GO:0006082; GO:0043227; GO:0008233
comp121523_c0_seq1.1.384.minus.as_6_2_1	plasma membrane	GO:0005886
comp12153_c0_seq1.1.653.minus.as_6_2_1	cellular aromatic compound metabolic process; intracellular organelle; membrane-bounded organelle; cation binding; organic acid metabolic process; nucleic acid binding; reactive nitrogen species metabolic process; nucleobase-containing compound metabolic process; DNA-binding transcription factor activity, RNA polymerase II-specific	GO:0006725; GO:0043229; GO:0043227; GO:0043169; GO:0006082; GO:0003676; GO:2001057; GO:0006139; GO:0000981
comp121556_c0_seq1.1.416.minus.as_6_1_1	nucleobase-containing compound metabolic process; cellular aromatic compound metabolic process; phosphorus metabolic process; nucleobase-containing small molecule metabolic process; hydrolase activity, acting on carbon-nitrogen (but not peptide) bonds; carbohydrate derivative metabolic process; plasma membrane	GO:0006139; GO:0006725; GO:0006793; GO:0055086; GO:0016810; GO:1901135; GO:0005886
comp121571_c0_seq1.1.939.minus.as_6_1_1	DNA-binding transcription factor activity, RNA polymerase II-specific; RNA polymerase II transcription regulator complex; nucleic acid binding; cytokinetic process; membrane-bounded organelle; DNA-binding transcription activator activity; intracellular organelle; regulation of metabolic process	GO:0000981; GO:0090575; GO:0003676; GO:0032506; GO:0043227; GO:0001216; GO:0043229; GO:0019222
comp121601_c0_seq1.1.384.minus.as_6_2_1	organic acid metabolic process; cation binding; dioxygenase activity; cellular aromatic compound metabolic process; oxidoreductase activity, acting on single donors with incorporation of molecular oxygen	GO:0006082; GO:0043169; GO:0051213; GO:0006725; GO:0016701
comp121613_c0_seq1.1.357.minus.as_6_2_1	plasma membrane	GO:0005886
comp12165_c0_seq1.51.254.plus.as_5_1_1	plasma membrane; cation binding; amide transmembrane transporter activity	GO:0005886; GO:0043169; GO:0042887
comp121669_c0_seq1.1.324.minus.as_4_3_1	nucleotide binding; regulation of metabolic process; nucleobase-containing compound metabolic process; nucleic acid binding; cellular aromatic compound metabolic process; intracellular organelle; translation factor activity, RNA binding; cation binding; nucleoside binding; identical protein binding; enzyme binding	GO:0000166; GO:0019222; GO:0006139; GO:0003676; GO:0006725; GO:0043229; GO:0008135; GO:0043169; GO:0001882; GO:0042802; GO:0019899
comp121683_c0_seq1.1.370.minus.as_6_2_1	protein localization; enzyme activator activity; regulation of catalytic activity; intracellular transport; establishment of protein localization; enzyme binding	GO:0008104; GO:0008047; GO:0050790; GO:0046907; GO:0045184; GO:0019899
comp121690_c0_seq1.1.322.minus.as_6_2_1	nucleic acid binding; cellular aromatic compound metabolic process; DNA-(apurinic or apyrimidinic site) endonuclease activity; response to oxidative stress; intracellular organelle; nucleobase-containing compound metabolic process; hydrolase activity, acting on glycosyl bonds; cation binding; membrane-bounded organelle; DNA N-glycosylase activity	GO:0003676; GO:0006725; GO:0003906; GO:0006979; GO:0043229; GO:0006139; GO:0016798; GO:0043169; GO:0043227; GO:0019104
comp1216_c0_seq1.72.312.minus.as_1_2_1	cation binding; peptidase activity	GO:0043169; GO:0008233
comp121771_c0_seq1.1.334.minus.as_2_2_1	intracellular organelle; purine-containing compound transmembrane transport; membrane-bounded organelle; mitochondrial transmembrane transport; organelle membrane; organic acid transmembrane transporter activity	GO:0043229; GO:0072530; GO:0043227; GO:1990542; GO:0031090; GO:0005342
comp121805_c0_seq1.1.345.minus.as_4_2_1	cellular lipid metabolic process; carbohydrate derivative metabolic process; nucleobase-containing small molecule metabolic process; nucleotide binding; phosphorus metabolic process; lipid metabolic process; cation binding; organic acid metabolic process; sulfur compound metabolic process; behavioral response to ethanol; nucleobase-containing compound metabolic process; cellular aromatic compound…	GO:0044255; GO:1901135; GO:0055086; GO:0000166; GO:0006793; GO:0006629; GO:0043169; GO:0006082; GO:0006790; GO:0048149; GO:0006139; GO:0006725
comp12182_c0_seq1.122.430.minus.as_6_2_1	oxidoreductase activity, acting on a sulfur group of donors; electron transfer activity	GO:0016667; GO:0009055
comp121836_c0_seq1.1.394.minus.as_6_2_1	membrane-bounded organelle; protein localization; plasma membrane; organelle membrane; establishment of protein localization; intracellular organelle; amide transmembrane transporter activity	GO:0043227; GO:0008104; GO:0005886; GO:0031090; GO:0045184; GO:0043229; GO:0042887
comp121838_c0_seq1.1.339.minus.as_6_2_1	peptidase activity; organelle membrane	GO:0008233; GO:0031090
comp121846_c0_seq1.1.598.minus.as_6_2_1	oxidoreductase activity, acting on CH-OH group of donors; nucleotide binding	GO:0016614; GO:0000166
comp12186_c0_seq1.1.1207.minus.as_6_1_1	organelle membrane; intracellular organelle; membrane-bounded organelle; hydrolase activity, acting on ester bonds; lipid metabolic process	GO:0031090; GO:0043229; GO:0043227; GO:0016788; GO:0006629
comp121899_c0_seq1.180.498.minus.as_6_2_1	intracellular organelle; plasma membrane; nucleobase transmembrane transporter activity; membrane-bounded organelle; organelle membrane	GO:0043229; GO:0005886; GO:0015205; GO:0043227; GO:0031090
comp121943_c0_seq1.1.561.minus.as_6_1_1	nucleotide binding; cellular aromatic compound metabolic process; organic acid metabolic process; cellular modified amino acid metabolic process; one-carbon metabolic process; ligase activity, forming carbon-nitrogen bonds	GO:0000166; GO:0006725; GO:0006082; GO:0006575; GO:0006730; GO:0016879
comp122010_c0_seq1.61.373.minus.as_1_2_1	nucleic acid binding	GO:0003676
comp122042_c0_seq1.1.470.minus.as_6_2_1	intracellular organelle; regulation of metabolic process; protein methyltransferase activity; membrane-bounded organelle	GO:0043229; GO:0019222; GO:0008276; GO:0043227
comp12206_c0_seq1.52.395.minus.as_6_1_1	nucleic acid binding; nucleotide binding; intracellular organelle; hydrolase activity, acting on acid anhydrides; cellular aromatic compound metabolic process; nucleobase-containing compound metabolic process; RNA helicase activity	GO:0003676; GO:0000166; GO:0043229; GO:0016817; GO:0006725; GO:0006139; GO:0003724
comp122080_c0_seq1.1.364.minus.as_6_2_1	plasma membrane; transferase activity, transferring phosphorus-containing groups; hydrolase activity, acting on ester bonds; phosphoprotein phosphatase activity; protein kinase activity; nucleotide binding	GO:0005886; GO:0016772; GO:0016788; GO:0004721; GO:0004672; GO:0000166
comp12208_c0_seq1.1.410.minus.as_1_2_1	generation of precursor metabolites and energy; organic acid metabolic process; electron transport chain; nucleotide binding; tricarboxylic acid cycle; oxidoreductase complex; electron transfer activity; oxidoreductase activity, acting on the CH-CH group of donors; intracellular organelle; membrane-bounded organelle	GO:0006091; GO:0006082; GO:0022900; GO:0000166; GO:0006099; GO:1990204; GO:0009055; GO:0016627; GO:0043229; GO:0043227
comp12211_c0_seq1.1.340.minus.as_6_1_1	membrane-bounded organelle; intracellular organelle	GO:0043227; GO:0043229
comp12214_c0_seq1.113.559.minus.as_4_2_1	membrane-bounded organelle; acyl carrier activity; cellular lipid metabolic process; sulfur compound metabolic process; lipid metabolic process; intracellular organelle; organic acid metabolic process	GO:0043227; GO:0000036; GO:0044255; GO:0006790; GO:0006629; GO:0043229; GO:0006082
comp12217_c0_seq1.1.691.minus.as_6_1_1	nucleotide binding; nucleobase-containing compound metabolic process; cellular aromatic compound metabolic process	GO:0000166; GO:0006139; GO:0006725
comp122267_c0_seq1.1.313.minus.as_3_3_1	cation binding; membrane-bounded organelle; intracellular organelle; alcohol metabolic process	GO:0043169; GO:0043227; GO:0043229; GO:0006066
comp122328_c0_seq1.1.317.minus.as_5_1_1	cation binding; tetrapyrrole binding; cellular aromatic compound metabolic process; oxidoreductase activity, acting on CH or CH2 groups; electron transfer activity	GO:0043169; GO:0046906; GO:0006725; GO:0016725; GO:0009055
comp12234_c0_seq1.1.428.minus.as_6_2_1	transferase activity, transferring phosphorus-containing groups; carbohydrate metabolic process; monosaccharide metabolic process	GO:0016772; GO:0005975; GO:0005996
comp122350_c0_seq1.70.303.minus.as_6_2_1	SNARE complex; protein-macromolecule adaptor activity; membrane-bounded organelle; protein localization; establishment of protein localization; organelle membrane; organelle localization; Golgi vesicle transport; intracellular transport; intracellular organelle; SNARE binding	GO:0031201; GO:0030674; GO:0043227; GO:0008104; GO:0045184; GO:0031090; GO:0051640; GO:0048193; GO:0046907; GO:0043229; GO:0000149
comp122362_c0_seq1.1.344.minus.as_4_3_1	protein kinase activity; phosphorus metabolic process; nucleotide binding; regulation of growth; nucleic acid binding; protein localization; intracellular organelle; transferase activity, transferring phosphorus-containing groups; protein metabolic process; regulation of metabolic process; intracellular signal transduction; membrane-bounded organelle	GO:0004672; GO:0006793; GO:0000166; GO:0040008; GO:0003676; GO:0008104; GO:0043229; GO:0016772; GO:0019538; GO:0019222; GO:0035556; GO:0043227
comp122376_c0_seq1.147.416.minus.as_6_2_1	lipid glycosylation; membrane-bounded organelle; lipid metabolic process; carbohydrate metabolic process; establishment of protein localization; protein localization; intracellular organelle; cellular lipid metabolic process; autophagy	GO:0030259; GO:0043227; GO:0006629; GO:0005975; GO:0045184; GO:0008104; GO:0043229; GO:0044255; GO:0006914
comp122426_c0_seq1.1.431.minus.as_6_2_1	oxidoreductase activity, acting on CH-OH group of donors	GO:0016614
comp122427_c0_seq1.112.616.minus.as_6_2_1	cation binding; protein metabolic process; peptidase activity	GO:0043169; GO:0019538; GO:0008233
comp12249_c0_seq1.1.496.minus.as_6_1_1	intracellular organelle; regulation of lipid storage; membrane-bounded organelle	GO:0043229; GO:0010883; GO:0043227
comp12251_c0_seq1.1.441.minus.as_1_2_1	carbohydrate metabolic process; monosaccharide metabolic process; oxidoreductase activity, acting on CH-OH group of donors; oxidoreductase activity, acting on NAD(P)H	GO:0005975; GO:0005996; GO:0016614; GO:0016651
comp12258_c0_seq1.129.1826.minus.as_4_4_1	viral envelope; adhesion of symbiont to host cell	GO:0019031; GO:0044650
comp12265_c0_seq1.1.483.minus.as_6_2_1	enzyme inhibitor activity; regulation of signaling; membrane-bounded organelle; regulation of metabolic process; phospholipid binding; intracellular organelle	GO:0004857; GO:0023051; GO:0043227; GO:0019222; GO:0005543; GO:0043229
comp122713_c0_seq1.1.324.minus.as_6_2_1	nucleoside binding; nucleotide binding	GO:0001882; GO:0000166
comp12277_c0_seq1.1.321.minus.as_6_2_1	alcohol metabolic process; oxidoreductase activity, acting on the CH-CH group of donors; cellular lipid metabolic process; lipid metabolic process	GO:0006066; GO:0016627; GO:0044255; GO:0006629
comp12277_c0_seq1.217.1209.minus.as_6_1_1	cation binding; transferase activity, transferring phosphorus-containing groups; carbohydrate metabolic process; monosaccharide metabolic process	GO:0043169; GO:0016772; GO:0005975; GO:0005996
comp122851_c0_seq1.1.422.minus.as_6_2_1	establishment of protein localization; membrane-bounded organelle; nuclear import signal receptor activity; intracellular organelle; intracellular transport; peptide binding; enzyme binding; protein localization	GO:0045184; GO:0043227; GO:0061608; GO:0043229; GO:0046907; GO:0042277; GO:0019899; GO:0008104
comp122873_c0_seq1.1.388.minus.as_6_1_1	spliceosomal complex; RNA helicase activity; cellular aromatic compound metabolic process; nucleic acid binding; nucleotide binding; hydrolase activity, acting on acid anhydrides; catalytic step 2 spliceosome; nucleobase-containing compound metabolic process	GO:0005681; GO:0003724; GO:0006725; GO:0003676; GO:0000166; GO:0016817; GO:0071013; GO:0006139
comp122900_c0_seq1.1.287.minus.as_6_1_1	regulation of metabolic process; intracellular organelle; germ cell development; cellular aromatic compound metabolic process; regulation of developmental process; cell development; nucleobase-containing compound metabolic process; membrane-bounded organelle; nucleic acid binding; regulation of RNA stability; RNA methyltransferase activity	GO:0019222; GO:0043229; GO:0007281; GO:0006725; GO:0050793; GO:0048468; GO:0006139; GO:0043227; GO:0003676; GO:0043487; GO:0008173
comp12307_c0_seq1.34.894.plus.as_6_1_1	membrane-bounded organelle; organelle membrane; intracellular organelle	GO:0043227; GO:0031090; GO:0043229
comp12313_c0_seq1.1.330.minus.as_2_3_1	membrane-bounded organelle; phosphorus metabolic process; cation binding; nucleotide binding; transferase activity, transferring phosphorus-containing groups; protein kinase activity; calmodulin binding; protein metabolic process; plasma membrane; intracellular organelle; intracellular signal transduction	GO:0043227; GO:0006793; GO:0043169; GO:0000166; GO:0016772; GO:0004672; GO:0005516; GO:0019538; GO:0005886; GO:0043229; GO:0035556
comp123152_c0_seq1.1.332.minus.as_6_2_1	sulfur compound transmembrane transporter activity; azole transmembrane transport; azole transmembrane transporter activity; pyrimidine-containing compound transmembrane transport	GO:1901682; GO:0045117; GO:1901474; GO:0072531
comp12317_c0_seq1.1.846.minus.as_6_1_1	oxidoreductase activity, acting on CH-OH group of donors	GO:0016614
comp123222_c0_seq1.1.510.minus.as_6_2_1	intracellular organelle; nuclear replication fork; membrane-bounded organelle; nucleic acid binding; cation binding; nucleobase-containing compound metabolic process; nucleotide binding; cellular aromatic compound metabolic process; DNA ligase activity	GO:0043229; GO:0043596; GO:0043227; GO:0003676; GO:0043169; GO:0006139; GO:0000166; GO:0006725; GO:0003909
comp12327_c0_seq1.1.234.minus.as_6_1_1	intracellular signal transduction; cation binding	GO:0035556; GO:0043169
comp123283_c0_seq1.1.373.minus.as_6_2_1	spliceosomal complex; hydrolase activity, acting on acid anhydrides; nucleotide binding; nucleobase-containing compound metabolic process; nucleic acid binding; catalytic step 2 spliceosome; RNA helicase activity; cellular aromatic compound metabolic process	GO:0005681; GO:0016817; GO:0000166; GO:0006139; GO:0003676; GO:0071013; GO:0003724; GO:0006725
comp123336_c0_seq1.1.317.minus.as_5_2_1	carbohydrate metabolic process; hydrolase activity, acting on glycosyl bonds	GO:0005975; GO:0016798
comp123348_c0_seq1.1.295.minus.as_6_1_1	respiratory chain complex III; organelle membrane; electron transfer activity; oxidoreductase complex; cation binding; electron transport chain; generation of precursor metabolites and energy	GO:0045275; GO:0031090; GO:0009055; GO:1990204; GO:0043169; GO:0022900; GO:0006091
comp123378_c0_seq1.1.329.minus.as_5_1_1	nucleobase-containing small molecule metabolic process; nucleobase-containing compound metabolic process; organic acid metabolic process; monosaccharide metabolic process; oxidoreductase activity, acting on the aldehyde or oxo group of donors; cellular aromatic compound metabolic process; generation of precursor metabolites and energy; carbohydrate metabolic process; phosphorus metabolic process;…	GO:0055086; GO:0006139; GO:0006082; GO:0005996; GO:0016903; GO:0006725; GO:0006091; GO:0005975; GO:0006793; GO:1901135; GO:0000166
comp123445_c0_seq1.1.362.minus.as_6_1_1	dioxygenase activity; membrane-bounded organelle; organic acid metabolic process; identical protein binding; cellular aromatic compound metabolic process; oxidoreductase activity, acting on single donors with incorporation of molecular oxygen; cation binding	GO:0051213; GO:0043227; GO:0006082; GO:0042802; GO:0006725; GO:0016701; GO:0043169
comp123487_c0_seq1.1.450.minus.as_6_2_1	membrane-bounded organelle; intracellular organelle; organic acid metabolic process	GO:0043227; GO:0043229; GO:0006082
comp12349_c0_seq1.1.812.minus.as_6_1_1	cellular aromatic compound metabolic process; regulation of metabolic process; nucleotide binding; nucleic acid binding; RNA helicase activity; mitochondrial nucleoid; nucleobase-containing compound metabolic process; regulation of growth; membrane-bounded organelle; DNA helicase activity; hydrolase activity, acting on acid anhydrides; mitochondrial degradosome; intracellular organelle	GO:0006725; GO:0019222; GO:0000166; GO:0003676; GO:0003724; GO:0042645; GO:0006139; GO:0040008; GO:0043227; GO:0003678; GO:0016817; GO:0045025; GO:0043229
comp123550_c0_seq1.1.376.minus.as_6_3_1	plasma membrane	GO:0005886
comp123551_c0_seq1.1.376.minus.as_5_3_1	membrane-bounded organelle; intracellular organelle	GO:0043227; GO:0043229
comp123631_c0_seq1.1.230.minus.as_6_1_1	cellular lipid metabolic process; organic acid metabolic process; nucleic acid binding; hydrolase activity, acting on ester bonds; membrane-bounded organelle; nucleobase-containing compound metabolic process; response to inorganic substance; response to temperature stimulus; response to osmotic stress; lipid metabolic process; regulation of metabolic process; response to heat; intracellular organ…	GO:0044255; GO:0006082; GO:0003676; GO:0016788; GO:0043227; GO:0006139; GO:0010035; GO:0009266; GO:0006970; GO:0006629; GO:0019222; GO:0009408; GO:0043229; GO:0006725
comp12364_c0_seq1.11.1066.plus.as_6_1_1	nucleobase-containing compound metabolic process; enzyme binding; protein metabolic process; cellular aromatic compound metabolic process; Cdc73/Paf1 complex; membrane-bounded organelle; intracellular organelle; regulation of metabolic process	GO:0006139; GO:0019899; GO:0019538; GO:0006725; GO:0016593; GO:0043227; GO:0043229; GO:0019222
comp123651_c0_seq1.140.400.minus.as_6_2_1	carbohydrate metabolic process; hydrolase activity, acting on glycosyl bonds	GO:0005975; GO:0016798
comp123661_c0_seq1.1.590.minus.as_5_1_1	cellular carbohydrate metabolic process; hydrolase activity, acting on glycosyl bonds; carbohydrate metabolic process	GO:0044262; GO:0016798; GO:0005975
comp123661_c0_seq1.8.280.plus.as_6_2_1	sexual sporulation resulting in formation of a cellular spore; cell differentiation; nucleotide binding; nucleoside binding; intracellular organelle; sporulation resulting in formation of a cellular spore; organelle localization; microtubule-based movement; mitotic cell cycle; cell development; microtubule cytoskeleton organization; intracellular transport; ascospore formation; membrane-bounded o…	GO:0043935; GO:0030154; GO:0000166; GO:0001882; GO:0043229; GO:0030435; GO:0051640; GO:0007018; GO:0000278; GO:0048468; GO:0000226; GO:0046907; GO:0030437; GO:0043227
comp12366_c0_seq1.1.570.minus.as_6_1_1	carbohydrate metabolic process; cellular carbohydrate metabolic process; hydrolase activity, acting on glycosyl bonds	GO:0005975; GO:0044262; GO:0016798
comp12366_c1_seq1.1.497.minus.as_6_1_1	carbohydrate metabolic process; cellular carbohydrate metabolic process; hydrolase activity, acting on glycosyl bonds	GO:0005975; GO:0044262; GO:0016798
comp123717_c0_seq1.1.332.minus.as_6_1_1	nucleobase transmembrane transporter activity; plasma membrane; intracellular organelle; membrane-bounded organelle	GO:0015205; GO:0005886; GO:0043229; GO:0043227
comp123769_c0_seq1.1.387.minus.as_6_2_1	cellular aromatic compound metabolic process; membrane-bounded organelle; protein metabolic process; response to nitrogen compound; intracellular organelle; unfolded protein binding; nucleobase-containing small molecule metabolic process; cation binding; monosaccharide binding; nucleobase-containing compound metabolic process; carbohydrate derivative metabolic process; misfolded protein binding; …	GO:0006725; GO:0043227; GO:0019538; GO:1901698; GO:0043229; GO:0051082; GO:0055086; GO:0043169; GO:0048029; GO:0006139; GO:1901135; GO:0051787; GO:0006793; GO:0010033
comp123792_c0_seq1.13.342.minus.as_6_1_1	organic acid metabolic process; cation binding; transferase activity, transferring alkyl or aryl (other than methyl) groups; cellular aromatic compound metabolic process; cellular modified amino acid metabolic process; carbon-carbon lyase activity; nucleotide binding; transferase activity, transferring phosphorus-containing groups; vitamin metabolic process	GO:0006082; GO:0043169; GO:0016765; GO:0006725; GO:0006575; GO:0016830; GO:0000166; GO:0016772; GO:0006766
comp1237_c0_seq1.39.322.minus.as_6_1_1	alcohol metabolic process; membrane-bounded organelle; defense response to other organism; lipid metabolic process; hydrolase activity, acting on carbon-nitrogen (but not peptide) bonds; intracellular organelle; defense response; plasma membrane; response to bacterium; organelle membrane	GO:0006066; GO:0043227; GO:0098542; GO:0006629; GO:0016810; GO:0043229; GO:0006952; GO:0005886; GO:0009617; GO:0031090
comp123809_c0_seq1.1.310.minus.as_6_1_1	establishment of protein localization; intracellular organelle; membrane-bounded organelle; nucleoside binding; plasma membrane; nucleotide binding; protein localization; organelle membrane	GO:0045184; GO:0043229; GO:0043227; GO:0001882; GO:0005886; GO:0000166; GO:0008104; GO:0031090
comp12381_c0_seq1.34.1266.minus.as_6_1_1	cellular aromatic compound metabolic process; membrane-bounded organelle; S-adenosyl-L-methionine binding; nucleobase-containing compound metabolic process; intracellular organelle	GO:0006725; GO:0043227; GO:1904047; GO:0006139; GO:0043229
comp12382_c0_seq1.1.537.minus.as_5_3_1	oxidoreductase activity, acting on paired donors, with incorporation or reduction of molecular oxygen; monooxygenase activity; nucleotide binding; cellular aromatic compound metabolic process	GO:0016705; GO:0004497; GO:0000166; GO:0006725
comp12383_c0_seq1.1.1093.minus.as_6_1_1	plasma membrane	GO:0005886
comp123872_c0_seq1.1.300.minus.as_6_2_1	plasma membrane; cytoskeletal protein binding; intracellular organelle; actin cortical patch; actin filament binding	GO:0005886; GO:0008092; GO:0043229; GO:0030479; GO:0051015
comp123881_c0_seq1.1.330.minus.as_6_2_1	oxidoreductase activity, acting on other nitrogenous compounds as donors; oxidoreductase activity, acting on NAD(P)H; nucleotide binding	GO:0016661; GO:0016651; GO:0000166
comp123918_c0_seq1.1.358.minus.as_1_2_1	nucleobase-containing compound metabolic process; carbohydrate derivative metabolic process; nucleobase-containing small molecule metabolic process; phosphorus metabolic process; transferase activity, transferring phosphorus-containing groups; cellular aromatic compound metabolic process	GO:0006139; GO:1901135; GO:0055086; GO:0006793; GO:0016772; GO:0006725
comp12391_c0_seq1.1.678.minus.as_6_1_1	carbohydrate derivative metabolic process; signaling receptor binding; nucleobase-containing compound metabolic process; deaminase activity; cation binding; heparin binding; proteoglycan binding; hydrolase activity, acting on carbon-nitrogen (but not peptide) bonds; nucleobase-containing small molecule metabolic process; cellular aromatic compound metabolic process	GO:1901135; GO:0005102; GO:0006139; GO:0019239; GO:0043169; GO:0008201; GO:0043394; GO:0016810; GO:0055086; GO:0006725
comp12391_c0_seq1.24.319.minus.as_5_1_1	oxidoreductase activity, acting on CH-OH group of donors; hydrolase activity, acting on glycosyl bonds; carbohydrate metabolic process; cation binding	GO:0016614; GO:0016798; GO:0005975; GO:0043169
comp12392_c0_seq1.1.500.minus.as_1_2_1	nucleobase-containing small molecule metabolic process; phosphorus metabolic process; cellular aromatic compound metabolic process; succinate-CoA ligase complex; membrane-bounded organelle; tricarboxylic acid cycle; cation binding; sulfur compound metabolic process; nucleotide binding; intracellular organelle; carbohydrate derivative metabolic process; nucleobase-containing compound metabolic pro…	GO:0055086; GO:0006793; GO:0006725; GO:0042709; GO:0043227; GO:0006099; GO:0043169; GO:0006790; GO:0000166; GO:0043229; GO:1901135; GO:0006139
comp123971_c0_seq1.4.340.minus.as_6_2_1	nucleotide binding; membrane-bounded organelle; intracellular organelle	GO:0000166; GO:0043227; GO:0043229
comp1239_c0_seq1.166.352.minus.as_6_1_1	cellular carbohydrate metabolic process; oxidoreductase activity, acting on CH-OH group of donors; carbohydrate metabolic process; alcohol metabolic process	GO:0044262; GO:0016614; GO:0005975; GO:0006066
comp12406_c0_seq1.194.797.minus.as_1_2_1	phosphorus metabolic process; cellular lipid metabolic process; intracellular organelle; transferase activity, transferring phosphorus-containing groups; membrane-bounded organelle; lipid metabolic process	GO:0006793; GO:0044255; GO:0043229; GO:0016772; GO:0043227; GO:0006629
comp124120_c0_seq1.25.393.plus.as_6_1_1	carbohydrate metabolic process; oxidoreductase complex; phosphorus metabolic process; nucleotide binding; oxidoreductase activity, acting on CH-OH group of donors; carbohydrate derivative metabolic process	GO:0005975; GO:1990204; GO:0006793; GO:0000166; GO:0016614; GO:1901135
comp124173_c0_seq1.1.336.minus.as_5_3_1	protein metabolic process; peptidase activity	GO:0019538; GO:0008233
comp124174_c0_seq1.1.335.minus.as_6_1_1	plasma membrane	GO:0005886
comp124183_c0_seq1.110.467.minus.as_6_1_1	translation factor activity, RNA binding; sulfur compound metabolic process; enzyme binding; membrane-bounded organelle; cellular modified amino acid metabolic process; intracellular organelle; nucleic acid binding	GO:0008135; GO:0006790; GO:0019899; GO:0043227; GO:0006575; GO:0043229; GO:0003676
comp12419_c0_seq1.1.611.minus.as_6_1_1	cytoskeletal protein binding; cellular bud tip; cation binding; plasma membrane; actin cortical patch; actin filament binding; mating projection tip; protein-macromolecule adaptor activity	GO:0008092; GO:0005934; GO:0043169; GO:0005886; GO:0030479; GO:0051015; GO:0043332; GO:0030674
comp124239_c0_seq1.1.303.minus.as_5_3_1	sulfur compound transmembrane transporter activity; intracellular organelle; membrane-bounded organelle; organelle membrane	GO:1901682; GO:0043229; GO:0043227; GO:0031090
comp124254_c0_seq1.1.423.minus.as_6_1_1	organic acid transmembrane transport; membrane-bounded organelle; organic acid transmembrane transporter activity; intracellular organelle	GO:1903825; GO:0043227; GO:0005342; GO:0043229
comp124327_c0_seq1.1.405.minus.as_1_2_1	organelle localization; SNARE binding; organelle membrane; Golgi vesicle transport	GO:0051640; GO:0000149; GO:0031090; GO:0048193
comp124329_c0_seq1.1.334.minus.as_1_2_1	nucleic acid binding; cellular aldehyde metabolic process; organic acid metabolic process; tricarboxylic acid cycle; iron-sulfur cluster binding; response to oxidative stress; carbohydrate metabolic process; cation binding; cellular carbohydrate metabolic process; generation of precursor metabolites and energy	GO:0003676; GO:0006081; GO:0006082; GO:0006099; GO:0051536; GO:0006979; GO:0005975; GO:0043169; GO:0044262; GO:0006091
comp124369_c0_seq1.1.305.minus.as_6_3_1	intracellular transport; membrane-bounded organelle; nucleotide binding; protein localization; nucleoside binding; peptide binding; mitotic spindle midzone; nuclear import signal receptor activity; intracellular organelle; establishment of protein localization	GO:0046907; GO:0043227; GO:0000166; GO:0008104; GO:0001882; GO:0042277; GO:1990023; GO:0061608; GO:0043229; GO:0045184
comp124417_c0_seq1.1.440.minus.as_6_1_1	nucleobase-containing compound metabolic process; cellular aromatic compound metabolic process; monosaccharide binding; monosaccharide metabolic process; carbohydrate derivative metabolic process; phosphorus metabolic process; organic acid metabolic process; nucleotide binding; generation of precursor metabolites and energy; nucleobase-containing small molecule metabolic process; transferase acti…	GO:0006139; GO:0006725; GO:0048029; GO:0005996; GO:1901135; GO:0006793; GO:0006082; GO:0000166; GO:0006091; GO:0055086; GO:0016772; GO:0005975
comp12441_c0_seq1.1.305.minus.as_2_1_1	S-adenosylmethionine metabolic process; one-carbon metabolic process; sulfur compound metabolic process	GO:0046500; GO:0006730; GO:0006790
comp124449_c0_seq1.1.347.minus.as_1_2_1	organelle membrane; establishment of protein localization; intracellular transport; protein localization; Golgi vesicle transport	GO:0031090; GO:0045184; GO:0046907; GO:0008104; GO:0048193
comp124473_c0_seq1.1.247.minus.as_5_3_1	oxidoreductase activity, acting on NAD(P)H; organelle membrane	GO:0016651; GO:0031090
comp124543_c0_seq1.116.391.minus.as_2_3_1	cellular aromatic compound metabolic process; nucleobase-containing compound metabolic process; intracellular transport	GO:0006725; GO:0006139; GO:0046907
comp124550_c0_seq1.1.213.minus.as_6_2_1	intracellular organelle; nucleotide binding; ligase activity, forming carbon-nitrogen bonds; organic acid metabolic process; membrane-bounded organelle	GO:0043229; GO:0000166; GO:0016879; GO:0006082; GO:0043227
comp124559_c0_seq1.1.315.minus.as_1_2_1	fungal-type cell wall organization or biogenesis; cell wall; carbohydrate metabolic process; cellular carbohydrate metabolic process; cell wall organization; hydrolase activity, acting on glycosyl bonds; ascospore wall assembly	GO:0071852; GO:0005618; GO:0005975; GO:0044262; GO:0071555; GO:0016798; GO:0030476
comp124577_c0_seq1.1.338.minus.as_1_2_1	membrane-bounded organelle; intracellular organelle	GO:0043227; GO:0043229
comp124658_c0_seq1.1.532.minus.as_6_1_1	organic acid metabolic process; sulfur compound metabolic process; transferase activity, transferring alkyl or aryl (other than methyl) groups	GO:0006082; GO:0006790; GO:0016765
comp124670_c0_seq1.1.340.minus.as_1_2_1	nucleotide binding; cellular aromatic compound metabolic process; organic acid metabolic process; nucleobase-containing compound metabolic process	GO:0000166; GO:0006725; GO:0006082; GO:0006139
comp124675_c0_seq1.1.355.minus.as_6_1_1	phosphorus metabolic process; carbohydrate derivative metabolic process; transferase activity, transferring phosphorus-containing groups; carbohydrate metabolic process; monosaccharide metabolic process; nucleotide binding	GO:0006793; GO:1901135; GO:0016772; GO:0005975; GO:0005996; GO:0000166
comp124678_c0_seq1.1.553.minus.as_5_3_1	intracellular organelle; membrane-bounded organelle; DNA-binding transcription factor activity, RNA polymerase II-specific; nucleic acid binding; cellular aromatic compound metabolic process; nucleobase-containing compound metabolic process; cation binding	GO:0043229; GO:0043227; GO:0000981; GO:0003676; GO:0006725; GO:0006139; GO:0043169
comp12467_c0_seq1.209.817.minus.as_5_2_1	oxidoreductase activity, acting on NAD(P)H; membrane-bounded organelle; intracellular organelle; response to oxidative stress	GO:0016651; GO:0043227; GO:0043229; GO:0006979
comp1246_c0_seq1.1.399.minus.as_6_1_1	carbohydrate metabolic process; transferase activity, transferring phosphorus-containing groups; hydrolase activity, acting on ester bonds; nucleotide binding; monosaccharide metabolic process; phosphorus metabolic process; carbohydrate derivative metabolic process	GO:0005975; GO:0016772; GO:0016788; GO:0000166; GO:0005996; GO:0006793; GO:1901135
comp124723_c0_seq1.1.381.minus.as_3_1_1	DNA-binding transcription activator activity; nucleic acid binding	GO:0001216; GO:0003676
comp124756_c0_seq1.1.488.minus.as_6_1_1	organelle membrane; enzyme binding; proton-transporting two-sector ATPase complex	GO:0031090; GO:0019899; GO:0016469
comp124765_c0_seq1.1.509.minus.as_6_1_1	response to organic substance; regulation of metabolic process; regulation of catalytic activity; response to nitrogen compound; protein-macromolecule adaptor activity; regulation of growth; sporulation resulting in formation of a cellular spore; TORC1 complex; response to starvation; response to extracellular stimulus; intracellular signal transduction; cellular response to extracellular stimulu…	GO:0010033; GO:0019222; GO:0050790; GO:1901698; GO:0030674; GO:0040008; GO:0030435; GO:0031931; GO:0042594; GO:0009991; GO:0035556; GO:0031668; GO:0031090; GO:0030154
comp124830_c0_seq1.1.381.minus.as_1_2_1	organelle membrane; phosphorus metabolic process; cellular lipid metabolic process; lipid metabolic process	GO:0031090; GO:0006793; GO:0044255; GO:0006629
comp12484_c0_seq1.1.597.minus.as_1_2_1	carbohydrate metabolic process; hydrolase activity, acting on glycosyl bonds; polysaccharide binding; cellular carbohydrate metabolic process	GO:0005975; GO:0016798; GO:0030247; GO:0044262
comp124937_c0_seq1.1.461.minus.as_6_2_1	membrane-bounded organelle; plasma membrane; cytoskeletal protein binding; organelle membrane; postsynaptic specialization; intracellular organelle; endocytosis; cell cortex; actin filament binding	GO:0043227; GO:0005886; GO:0008092; GO:0031090; GO:0099572; GO:0043229; GO:0006897; GO:0005938; GO:0051015
comp12495_c0_seq1.1.1481.minus.as_6_1_1	cell fate commitment; cellular aromatic compound metabolic process; reciprocal meiotic recombination; hydrolase activity, acting on ester bonds; nucleobase-containing compound metabolic process; intracellular organelle; mating type switching; deoxyribonuclease activity; sex determination; membrane-bounded organelle; nucleic acid binding; nucleotide-excision repair complex; spindle pole body	GO:0045165; GO:0006725; GO:0007131; GO:0016788; GO:0006139; GO:0043229; GO:0007533; GO:0004536; GO:0007530; GO:0043227; GO:0003676; GO:0000109; GO:0005816
comp12496_c0_seq1.17.736.plus.as_6_2_1	nucleobase-containing compound metabolic process; nucleotide binding; cellular aromatic compound metabolic process; nucleic acid binding; preribosome; intracellular organelle	GO:0006139; GO:0000166; GO:0006725; GO:0003676; GO:0030684; GO:0043229
comp124979_c0_seq1.1.714.minus.as_6_1_1	intracellular organelle; transferase activity, transferring phosphorus-containing groups; identical protein binding; phosphorus metabolic process; nucleobase-containing small molecule metabolic process; carbohydrate derivative metabolic process; sulfur compound metabolic process; nucleotide binding; cellular aromatic compound metabolic process; nucleobase-containing compound metabolic process; ca…	GO:0043229; GO:0016772; GO:0042802; GO:0006793; GO:0055086; GO:1901135; GO:0006790; GO:0000166; GO:0006725; GO:0006139; GO:0043169; GO:0043227; GO:0044255; GO:0006066; GO:0006629
comp12497_c0_seq2.61.699.minus.as_6_1_1	regulation of metabolic process; hydrolase activity, acting on carbon-nitrogen (but not peptide) bonds	GO:0019222; GO:0016810
comp12501_c0_seq1.19.1086.plus.as_6_1_1	preribosome; intracellular organelle; nucleobase-containing compound metabolic process; cellular aromatic compound metabolic process	GO:0030684; GO:0043229; GO:0006139; GO:0006725
comp125075_c0_seq1.1.310.minus.as_1_2_1	intracellular organelle; nucleic acid binding; protein metabolic process; membrane-bounded organelle	GO:0043229; GO:0003676; GO:0019538; GO:0043227
comp12508_c0_seq1.1.1671.minus.as_6_1_1	transferase activity, transferring phosphorus-containing groups; 5'-deoxyribose-5-phosphate lyase activity; regulation of metabolic process; nucleobase-containing compound metabolic process; nucleic acid binding; intracellular organelle; cellular aromatic compound metabolic process; cation binding; membrane-bounded organelle	GO:0016772; GO:0051575; GO:0019222; GO:0006139; GO:0003676; GO:0043229; GO:0006725; GO:0043169; GO:0043227
comp125110_c0_seq1.1.505.minus.as_4_3_1	xenobiotic metabolic process; monooxygenase activity; tetrapyrrole binding; secondary metabolite biosynthetic process; sulfur compound metabolic process; oxidoreductase activity, acting on paired donors, with incorporation or reduction of molecular oxygen; cation binding; cellular aromatic compound metabolic process; organic acid metabolic process	GO:0006805; GO:0004497; GO:0046906; GO:0044550; GO:0006790; GO:0016705; GO:0043169; GO:0006725; GO:0006082
comp125123_c0_seq1.1.312.minus.as_6_1_1	regulation of RNA stability; intracellular signal transduction; secretion by cell; antigen processing and presentation of peptide antigen; activation of innate immune response; immune response-regulating signaling pathway; exocytosis; regulation of developmental process; protein metabolic process; regulation of metabolic process; regulation of signaling; cell surface receptor signaling pathway; c…	GO:0043487; GO:0035556; GO:0032940; GO:0048002; GO:0002218; GO:0002764; GO:0006887; GO:0050793; GO:0019538; GO:0019222; GO:0023051; GO:0007166; GO:0002263; GO:0016817; GO:0006793
comp12513_c0_seq1.1.345.minus.as_6_2_1	RNA polymerase II transcription regulator complex; protein metabolic process; nucleic acid binding; intracellular organelle; nucleotide binding; membrane-bounded organelle; RNA helicase activity; hydrolase activity, acting on acid anhydrides	GO:0090575; GO:0019538; GO:0003676; GO:0043229; GO:0000166; GO:0043227; GO:0003724; GO:0016817
comp12514_c0_seq1.1.337.minus.as_6_2_1	plasma membrane; mating projection tip	GO:0005886; GO:0043332
comp12514_c1_seq1.8.1990.plus.as_6_2_1	mating projection tip; plasma membrane	GO:0043332; GO:0005886
comp125156_c0_seq1.1.303.minus.as_6_2_1	ribonucleoprotein complex binding; hydrolase activity, acting on acid anhydrides; cation binding; nucleotide binding; nucleoside binding	GO:0043021; GO:0016817; GO:0043169; GO:0000166; GO:0001882
comp125157_c0_seq1.1.414.minus.as_6_2_1	cation binding; peptidase activity	GO:0043169; GO:0008233
comp125207_c0_seq1.1.368.minus.as_6_3_1	peptidase activity	GO:0008233
comp12523_c0_seq1.1.273.minus.as_6_1_1	translation initiation factor binding; translational initiation; peptidase activity; translation factor activity, RNA binding; nucleic acid binding; eukaryotic translation initiation factor 3 complex, eIF3m	GO:0031369; GO:0006413; GO:0008233; GO:0008135; GO:0003676; GO:0071541
comp125264_c0_seq1.1.426.minus.as_6_2_1	membrane-bounded organelle; transferase activity, transferring phosphorus-containing groups; cellular lipid metabolic process; intracellular signal transduction; regulation of metabolic process; phosphorus metabolic process; intracellular organelle; lipid metabolic process; endocytosis; nucleotide binding	GO:0043227; GO:0016772; GO:0044255; GO:0035556; GO:0019222; GO:0006793; GO:0043229; GO:0006629; GO:0006897; GO:0000166
comp12535_c0_seq1.1.146.minus.as_6_2_1	intracellular organelle; membrane-bounded organelle; phosphoprotein phosphatase activity; hydrolase activity, acting on ester bonds	GO:0043229; GO:0043227; GO:0004721; GO:0016788
comp12535_c0_seq1.1.428.minus.as_6_3_1	cation binding; membrane-bounded organelle; organelle membrane; intracellular organelle; lipid metabolic process; tetrapyrrole binding; electron transfer activity	GO:0043169; GO:0043227; GO:0031090; GO:0043229; GO:0006629; GO:0046906; GO:0009055
comp125397_c0_seq1.88.466.minus.as_6_2_1	nucleotide binding; deacetylase activity; cation binding; hydrolase activity, acting on carbon-nitrogen (but not peptide) bonds; protein metabolic process	GO:0000166; GO:0019213; GO:0043169; GO:0016810; GO:0019538
comp125430_c0_seq1.101.323.minus.as_6_2_1	mitochondrial transmembrane transport; organelle membrane; organic acid transmembrane transport; organic acid transmembrane transporter activity	GO:1990542; GO:0031090; GO:1903825; GO:0005342
comp12543_c0_seq1.1.330.minus.as_6_1_1	cellular aromatic compound metabolic process; nucleobase-containing compound metabolic process; intracellular organelle	GO:0006725; GO:0006139; GO:0043229
comp125455_c0_seq1.20.190.plus.as_6_3_1	cellular carbohydrate metabolic process; hydrolase activity, acting on glycosyl bonds; carbohydrate metabolic process	GO:0044262; GO:0016798; GO:0005975
comp125479_c0_seq1.1.411.minus.as_1_2_1	membrane-bounded organelle; oxidoreductase activity, acting on the aldehyde or oxo group of donors; intracellular organelle	GO:0043227; GO:0016903; GO:0043229
comp12547_c0_seq1.1.750.minus.as_1_2_1	purine-containing compound transmembrane transport; membrane-bounded organelle; organelle membrane; mitochondrial transmembrane transport; organic acid transmembrane transporter activity; intracellular organelle	GO:0072530; GO:0043227; GO:0031090; GO:1990542; GO:0005342; GO:0043229
comp125520_c0_seq1.1.392.minus.as_6_2_1	membrane-bounded organelle; intracellular organelle; cation binding; nucleic acid binding; DNA-binding transcription factor activity, RNA polymerase II-specific	GO:0043227; GO:0043229; GO:0043169; GO:0003676; GO:0000981
comp125549_c0_seq1.1.366.minus.as_6_2_1	peptidase activity; cation binding	GO:0008233; GO:0043169
comp125605_c0_seq1.1.324.minus.as_1_2_1	cellular aldehyde metabolic process; pigment biosynthetic process; cellular lipid metabolic process; oxidoreductase activity, acting on the aldehyde or oxo group of donors; lipid metabolic process	GO:0006081; GO:0046148; GO:0044255; GO:0016903; GO:0006629
comp12561_c0_seq1.1.428.minus.as_6_1_1	peptidase activity; protein metabolic process; intracellular organelle; membrane-bounded organelle	GO:0008233; GO:0019538; GO:0043229; GO:0043227
comp125661_c0_seq1.1.321.minus.as_6_2_1	nucleotide binding; intracellular organelle; cation binding; membrane-bounded organelle	GO:0000166; GO:0043229; GO:0043169; GO:0043227
comp125691_c0_seq1.1.427.minus.as_2_2_1	oxidoreductase activity, acting on NAD(P)H; organelle membrane; electron transport chain; generation of precursor metabolites and energy; ubiquinone binding	GO:0016651; GO:0031090; GO:0022900; GO:0006091; GO:0048039
comp125720_c0_seq1.1.333.minus.as_6_2_1	reactive nitrogen species metabolic process; nucleic acid binding; tetrapyrrole binding; membrane-bounded organelle; reactive oxygen species biosynthetic process; plasma membrane; molybdopterin cofactor binding; organic acid metabolic process; reactive oxygen species metabolic process; cation binding; nucleotide binding; intracellular organelle; response to symbiont; response to radiation; respon…	GO:2001057; GO:0003676; GO:0046906; GO:0043227; GO:1903409; GO:0005886; GO:0043546; GO:0006082; GO:0072593; GO:0043169; GO:0000166; GO:0043229; GO:0009608; GO:0009314; GO:0009620; GO:0042802; GO:0009636; GO:0009635; GO:0016661
comp125736_c0_seq1.1.449.minus.as_6_2_1	RNA polymerase II general transcription initiation factor activity; RNA polymerase II transcription regulator complex; transcription factor binding	GO:0016251; GO:0090575; GO:0008134
comp125753_c0_seq1.1.363.minus.as_6_2_1	carbon-carbon lyase activity	GO:0016830
comp125757_c0_seq1.1.346.minus.as_1_2_1	organic acid metabolic process; ligase activity, forming carbon-nitrogen bonds; nucleotide binding	GO:0006082; GO:0016879; GO:0000166
comp125762_c0_seq1.1.376.minus.as_6_1_1	phosphoprotein phosphatase activity; intracellular organelle; membrane-bounded organelle; cation binding; hydrolase activity, acting on ester bonds	GO:0004721; GO:0043229; GO:0043227; GO:0043169; GO:0016788
comp125775_c0_seq1.1.399.minus.as_4_1_1	cation binding; dioxygenase activity; organic acid metabolic process; oxidoreductase activity, acting on single donors with incorporation of molecular oxygen; cellular aromatic compound metabolic process	GO:0043169; GO:0051213; GO:0006082; GO:0016701; GO:0006725
comp125793_c0_seq1.1.510.minus.as_6_2_1	cellular aromatic compound metabolic process; oxidoreductase activity, acting on paired donors, with incorporation or reduction of molecular oxygen; monooxygenase activity; nucleotide binding	GO:0006725; GO:0016705; GO:0004497; GO:0000166
comp12580_c0_seq2.1.408.minus.as_6_1_1	nucleobase-containing small molecule metabolic process; fungal-type cell wall organization or biogenesis; nucleobase-containing compound metabolic process; carbohydrate metabolic process; cell wall organization; carbohydrate derivative metabolic process; cation binding; cellular aromatic compound metabolic process; protein metabolic process	GO:0055086; GO:0071852; GO:0006139; GO:0005975; GO:0071555; GO:1901135; GO:0043169; GO:0006725; GO:0019538
comp125813_c0_seq1.1.505.minus.as_6_1_1	identical protein binding; organelle membrane; regulation of developmental process; steroid binding; phosphorus metabolic process; plasma membrane; nucleus-vacuole junction; intracellular organelle; lipid metabolic process; cellular lipid metabolic process; lipid transfer activity; phospholipid transporter activity	GO:0042802; GO:0031090; GO:0050793; GO:0005496; GO:0006793; GO:0005886; GO:0071561; GO:0043229; GO:0006629; GO:0044255; GO:0120013; GO:0005548
comp125858_c0_seq1.1.382.minus.as_1_2_1	Golgi vesicle transport; protein localization; GARP complex; intracellular transport; establishment of protein localization; endosomal transport; Golgi to vacuole transport; SNARE binding	GO:0048193; GO:0008104; GO:0000938; GO:0046907; GO:0045184; GO:0016197; GO:0006896; GO:0000149
comp125860_c0_seq1.1.482.minus.as_6_2_1	cellular lipid metabolic process; cation binding; alcohol metabolic process; hydrolase activity, acting on ester bonds; establishment of protein localization; lipid metabolic process; intracellular signal transduction; protein localization; carbohydrate metabolic process; cellular carbohydrate metabolic process; phosphorus metabolic process	GO:0044255; GO:0043169; GO:0006066; GO:0016788; GO:0045184; GO:0006629; GO:0035556; GO:0008104; GO:0005975; GO:0044262; GO:0006793
comp125888_c0_seq1.1.284.minus.as_6_1_1	hydrolase activity, acting on glycosyl bonds; cation binding; carbohydrate metabolic process; cellular carbohydrate metabolic process	GO:0016798; GO:0043169; GO:0005975; GO:0044262
comp125902_c0_seq1.1.372.minus.as_6_2_1	cell wall organization; carbohydrate metabolic process; hydrolase activity, acting on glycosyl bonds; intracellular organelle; cell wall biogenesis; membrane-bounded organelle; fungal-type cell wall organization or biogenesis	GO:0071555; GO:0005975; GO:0016798; GO:0043229; GO:0042546; GO:0043227; GO:0071852
comp125912_c0_seq1.1.384.minus.as_6_2_1	sporulation resulting in formation of a cellular spore; membrane-bounded organelle; transferase complex; intracellular organelle; cellular aromatic compound metabolic process; protein metabolic process; nucleobase-containing compound metabolic process; ubiquitin-like protein transferase activity; nucleotide binding; cell differentiation	GO:0030435; GO:0043227; GO:1990234; GO:0043229; GO:0006725; GO:0019538; GO:0006139; GO:0019787; GO:0000166; GO:0030154
comp125916_c0_seq1.1.301.minus.as_6_2_1	nucleobase-containing small molecule metabolic process; cation binding; cellular carbohydrate metabolic process; carbohydrate metabolic process; generation of precursor metabolites and energy; transferase activity, transferring phosphorus-containing groups; intracellular organelle; phosphorus metabolic process; cellular aromatic compound metabolic process; carbohydrate derivative metabolic proces…	GO:0055086; GO:0043169; GO:0044262; GO:0005975; GO:0006091; GO:0016772; GO:0043229; GO:0006793; GO:0006725; GO:1901135; GO:0006139; GO:0043227
comp125925_c0_seq1.144.440.minus.as_6_2_1	intracellular organelle; membrane-bounded organelle	GO:0043229; GO:0043227
comp12594_c0_seq1.45.989.plus.as_6_1_1	transferase complex; intracellular organelle; protein metabolic process; cellular lipid metabolic process; organelle membrane; alcohol metabolic process; membrane-bounded organelle; transferase activity, transferring alkyl or aryl (other than methyl) groups; lipid metabolic process	GO:1990234; GO:0043229; GO:0019538; GO:0044255; GO:0031090; GO:0006066; GO:0043227; GO:0016765; GO:0006629
comp125956_c0_seq1.1.401.minus.as_3_1_1	lipid metabolic process; steroid dehydrogenase activity; intracellular organelle; membrane-bounded organelle; cellular lipid metabolic process; oxidoreductase activity, acting on CH-OH group of donors; organic acid metabolic process; lipid oxidation	GO:0006629; GO:0016229; GO:0043229; GO:0043227; GO:0044255; GO:0016614; GO:0006082; GO:0034440
comp125976_c0_seq1.1.415.minus.as_6_2_1	membrane-bounded organelle; cellular aromatic compound metabolic process; cation binding; hydrolase activity, acting on acid anhydrides; protein metabolic process; nucleotide binding; intracellular organelle; ubiquitin-like protein transferase activity; nucleobase-containing compound metabolic process	GO:0043227; GO:0006725; GO:0043169; GO:0016817; GO:0019538; GO:0000166; GO:0043229; GO:0019787; GO:0006139
comp126079_c0_seq1.1.332.minus.as_6_2_1	nucleotide binding; nucleobase-containing compound metabolic process; intracellular organelle; membrane-bounded organelle; chromosome, telomeric region; cellular aromatic compound metabolic process	GO:0000166; GO:0006139; GO:0043229; GO:0043227; GO:0000781; GO:0006725
comp126116_c0_seq1.1.554.minus.as_6_2_1	membrane-bounded organelle; nucleoside binding; nucleotide binding; intracellular organelle; protein metabolic process	GO:0043227; GO:0001882; GO:0000166; GO:0043229; GO:0019538
comp12611_c0_seq1.114.1077.minus.as_6_1_1	DNA helicase activity; intracellular organelle; regulation of catalytic activity; hydrolase activity, acting on acid anhydrides; membrane-bounded organelle; cellular aromatic compound metabolic process; nucleic acid binding; nucleobase-containing compound metabolic process; DNA replication preinitiation complex; nucleotide binding; nuclear replication fork	GO:0003678; GO:0043229; GO:0050790; GO:0016817; GO:0043227; GO:0006725; GO:0003676; GO:0006139; GO:0031261; GO:0000166; GO:0043596
comp126144_c0_seq1.1.493.minus.as_6_2_1	carbohydrate derivative metabolic process; intracellular organelle; phosphorus metabolic process; nucleobase-containing small molecule metabolic process; cellular aromatic compound metabolic process; membrane-bounded organelle; nucleobase-containing compound metabolic process; organic acid metabolic process; methylcrotonoyl-CoA carboxylase complex; nucleotide binding	GO:1901135; GO:0043229; GO:0006793; GO:0055086; GO:0006725; GO:0043227; GO:0006139; GO:0006082; GO:1905202; GO:0000166
comp12614_c0_seq1.1.310.minus.as_4_3_1	transcription preinitiation complex; cation binding; nucleobase-containing compound metabolic process; RNA polymerase II general transcription initiation factor activity; membrane-bounded organelle; cellular aromatic compound metabolic process; intracellular organelle; transcription factor binding	GO:0097550; GO:0043169; GO:0006139; GO:0016251; GO:0043227; GO:0006725; GO:0043229; GO:0008134
comp126159_c0_seq1.1.466.minus.as_6_2_1	protein localization; hydrolase activity, acting on acid anhydrides; intracellular transport; establishment of protein localization; organelle localization; nucleotide binding	GO:0008104; GO:0016817; GO:0046907; GO:0045184; GO:0051640; GO:0000166
comp126177_c0_seq1.1.303.minus.as_6_5_1	intracellular organelle; response to oxidative stress; organic acid metabolic process; oxidoreductase activity, acting on NAD(P)H; regulation of metabolic process; lipid metabolic process; cellular lipid metabolic process; membrane-bounded organelle	GO:0043229; GO:0006979; GO:0006082; GO:0016651; GO:0019222; GO:0006629; GO:0044255; GO:0043227
comp126213_c0_seq1.20.416.minus.as_6_2_1	carbohydrate metabolic process; cell wall organization; hydrolase activity, acting on glycosyl bonds	GO:0005975; GO:0071555; GO:0016798
comp12621_c0_seq1.186.522.minus.as_6_1_1	establishment of protein localization; intracellular transport; protein localization	GO:0045184; GO:0046907; GO:0008104
comp126292_c0_seq1.9.347.plus.as_6_2_1	membrane-bounded organelle; intracellular organelle; plasma membrane	GO:0043227; GO:0043229; GO:0005886
comp1262_c0_seq1.1.270.minus.as_6_2_1	hydrolase activity, acting on acid anhydrides; cation binding; nucleotide binding; phosphorus metabolic process; hydrolase activity, acting on ester bonds; cellular aromatic compound metabolic process; nucleobase-containing small molecule metabolic process; nucleobase-containing compound metabolic process	GO:0016817; GO:0043169; GO:0000166; GO:0006793; GO:0016788; GO:0006725; GO:0055086; GO:0006139
comp126391_c0_seq1.1.327.minus.as_6_2_1	RNA helicase activity; hydrolase activity, acting on acid anhydrides; intracellular organelle; nucleotide binding; cellular aromatic compound metabolic process; regulation of metabolic process; nucleobase-containing compound metabolic process; nucleic acid binding	GO:0003724; GO:0016817; GO:0043229; GO:0000166; GO:0006725; GO:0019222; GO:0006139; GO:0003676
comp126403_c0_seq1.1.426.minus.as_6_1_1	plasma membrane; membrane-bounded organelle; intracellular organelle	GO:0005886; GO:0043227; GO:0043229
comp126416_c0_seq1.1.543.minus.as_6_2_1	cation binding; nucleotide binding; plasma membrane; response to inorganic substance; proteasome binding	GO:0043169; GO:0000166; GO:0005886; GO:0010035; GO:0070628
comp126448_c0_seq1.1.312.minus.as_6_3_1	cellular carbohydrate metabolic process; carbohydrate metabolic process	GO:0044262; GO:0005975
comp126450_c0_seq1.1.458.minus.as_6_2_1	plasma membrane	GO:0005886
comp126480_c0_seq1.1.318.minus.as_6_2_1	regulation of metabolic process; hydrolase activity, acting on acid anhydrides; histone binding; cellular aromatic compound metabolic process; nucleobase-containing compound metabolic process; nucleotide binding; ATPase complex; nucleic acid binding	GO:0019222; GO:0016817; GO:0042393; GO:0006725; GO:0006139; GO:0000166; GO:1904949; GO:0003676
comp126483_c0_seq1.1.384.minus.as_6_2_1	intracellular signal transduction; protein kinase activity; nucleotide binding; transferase activity, transferring phosphorus-containing groups	GO:0035556; GO:0004672; GO:0000166; GO:0016772
comp126494_c0_seq1.1.433.minus.as_6_2_1	nucleotide binding; electron transfer activity	GO:0000166; GO:0009055
comp126509_c0_seq1.1.307.minus.as_6_2_1	intracellular organelle; membrane-bounded organelle; carbohydrate metabolic process; tricarboxylic acid cycle; organic acid metabolic process	GO:0043229; GO:0043227; GO:0005975; GO:0006099; GO:0006082
comp126554_c0_seq1.2.397.plus.as_5_2_1	cellular carbohydrate metabolic process; intracellular organelle; transferase complex; regulation of cell shape; cell wall organization; carbohydrate metabolic process; membrane-bounded organelle; regulation of developmental process	GO:0044262; GO:0043229; GO:1990234; GO:0008360; GO:0071555; GO:0005975; GO:0043227; GO:0050793
comp126612_c0_seq1.1.453.minus.as_6_1_1	ligase activity, forming carbon-nitrogen bonds; pigment biosynthetic process; organic acid metabolic process; nucleotide binding; hydrolase activity, acting on carbon-nitrogen (but not peptide) bonds; cellular modified amino acid metabolic process; nucleobase-containing compound metabolic process; sulfur compound metabolic process; cellular aromatic compound metabolic process; phosphorus metaboli…	GO:0016879; GO:0046148; GO:0006082; GO:0000166; GO:0016810; GO:0006575; GO:0006139; GO:0006790; GO:0006725; GO:0006793; GO:0055086; GO:0006766; GO:0006730; GO:0003676
comp126837_c0_seq1.1.545.minus.as_1_2_1	reactive nitrogen species metabolic process; reactive oxygen species metabolic process; thioredoxin peroxidase activity; regulation of metabolic process; regulation of catalytic activity; signaling receptor binding; cell redox homeostasis; enzyme inhibitor activity; oxidoreductase activity, acting on peroxide as acceptor; NADPH oxidation; peroxynitrite reductase activity; response to oxidative st…	GO:2001057; GO:0072593; GO:0008379; GO:0019222; GO:0050790; GO:0005102; GO:0045454; GO:0004857; GO:0016684; GO:0070995; GO:0072541; GO:0006979; GO:0043229; GO:0003676; GO:0043227
comp126858_c0_seq1.1.305.minus.as_5_3_1	cation binding; nucleotide binding; nucleobase-containing small molecule metabolic process; adenylate cyclase activity; intracellular signal transduction; nucleobase-containing compound metabolic process; carbohydrate derivative metabolic process; phosphorus metabolic process; cellular aromatic compound metabolic process; hydrolase activity, acting on ester bonds	GO:0043169; GO:0000166; GO:0055086; GO:0004016; GO:0035556; GO:0006139; GO:1901135; GO:0006793; GO:0006725; GO:0016788
comp126865_c0_seq1.1.368.minus.as_6_2_1	transferase activity, transferring phosphorus-containing groups; organic acid metabolic process; nucleotide binding; carbohydrate derivative metabolic process; cation binding; nucleobase-containing compound metabolic process; sulfur compound metabolic process; phosphorus metabolic process; nucleobase-containing small molecule metabolic process; cellular aromatic compound metabolic process	GO:0016772; GO:0006082; GO:0000166; GO:1901135; GO:0043169; GO:0006139; GO:0006790; GO:0006793; GO:0055086; GO:0006725
comp1268_c0_seq1.1.270.minus.as_6_1_1	peptidase activity; protein metabolic process; membrane-bounded organelle; intracellular organelle	GO:0008233; GO:0019538; GO:0043227; GO:0043229
comp126930_c0_seq1.1.354.minus.as_6_2_1	nucleobase-containing compound metabolic process; UDP-L-rhamnose synthase activity; carbohydrate derivative metabolic process; phosphorus metabolic process; regulation of signaling; pigment biosynthetic process; nucleobase-containing small molecule metabolic process; cellular aromatic compound metabolic process	GO:0006139; GO:0010280; GO:1901135; GO:0006793; GO:0023051; GO:0046148; GO:0055086; GO:0006725
comp126941_c0_seq1.1.487.minus.as_6_2_1	cellular aromatic compound metabolic process; intracellular organelle; nucleobase-containing compound metabolic process; membrane-bounded organelle; hydrolase activity, acting on acid anhydrides; preribosome; nucleotide binding	GO:0006725; GO:0043229; GO:0006139; GO:0043227; GO:0016817; GO:0030684; GO:0000166
comp126947_c0_seq1.1.321.minus.as_1_2_1	hydrolase activity, acting on glycosyl bonds; carbohydrate metabolic process	GO:0016798; GO:0005975
comp126966_c0_seq1.1.321.minus.as_4_3_1	organelle membrane; mitochondrial transmembrane transport; membrane-bounded organelle; regulation of metabolic process; regulation of developmental process; identical protein binding; organic acid metabolic process; response to inorganic substance; organic acid transmembrane transport; intracellular organelle; cation binding; organic acid transmembrane transporter activity	GO:0031090; GO:1990542; GO:0043227; GO:0019222; GO:0050793; GO:0042802; GO:0006082; GO:0010035; GO:1903825; GO:0043229; GO:0043169; GO:0005342
comp126973_c0_seq1.1.314.minus.as_6_2_1	hydrolase activity, acting on glycosyl bonds	GO:0016798
comp126981_c0_seq1.2.421.plus.as_1_2_1	protein metabolic process; response to oxidative stress; cation binding; membrane-bounded organelle; oxidoreductase activity, acting on a sulfur group of donors; intracellular organelle	GO:0019538; GO:0006979; GO:0043169; GO:0043227; GO:0016667; GO:0043229
comp12701_c0_seq1.1.319.minus.as_1_2_1	peptide binding; ribonucleoprotein complex binding; protein localization; establishment of protein localization; amide transmembrane transporter activity; response to organic substance; protein transmembrane transporter activity; response to nitrogen compound; protein metabolic process; intracellular transport; protein transmembrane transport	GO:0042277; GO:0043021; GO:0008104; GO:0045184; GO:0042887; GO:0010033; GO:0008320; GO:1901698; GO:0019538; GO:0046907; GO:0071806
comp12709_c0_seq1.1.204.minus.as_5_1_1	response to topologically incorrect protein; response to heat; response to organic substance; membrane-bounded organelle; 'de novo' protein folding; intracellular organelle; misfolded protein binding; protein refolding; unfolded protein binding; chaperone binding; chaperone-mediated protein folding; hydrolase activity, acting on acid anhydrides; nucleotide binding; response to temperature stimulus	GO:0035966; GO:0009408; GO:0010033; GO:0043227; GO:0006458; GO:0043229; GO:0051787; GO:0042026; GO:0051082; GO:0051087; GO:0061077; GO:0016817; GO:0000166; GO:0009266
comp127107_c0_seq1.1.311.minus.as_4_3_1	electron transfer activity; electron transport chain; tetrapyrrole binding; generation of precursor metabolites and energy; respiratory chain complex IV; cation binding	GO:0009055; GO:0022900; GO:0046906; GO:0006091; GO:0045277; GO:0043169
comp127151_c0_seq1.1.467.minus.as_6_2_1	membrane-bounded organelle; intracellular signal transduction; regulation of metabolic process; phosphorus metabolic process; nucleotide binding; protein metabolic process; intracellular organelle; transferase activity, transferring phosphorus-containing groups; protein kinase activity	GO:0043227; GO:0035556; GO:0019222; GO:0006793; GO:0000166; GO:0019538; GO:0043229; GO:0016772; GO:0004672
comp127166_c0_seq1.1.320.minus.as_6_2_1	hydrolase activity, acting on ester bonds; lipid metabolic process	GO:0016788; GO:0006629
comp127195_c0_seq1.1.560.minus.as_6_2_1	phosphorus metabolic process; transferase activity, transferring phosphorus-containing groups; nucleotide binding; membrane-bounded organelle; protein kinase activity; intracellular signal transduction; intracellular organelle; protein metabolic process	GO:0006793; GO:0016772; GO:0000166; GO:0043227; GO:0004672; GO:0035556; GO:0043229; GO:0019538
comp127196_c0_seq1.97.454.minus.as_6_1_1	succinate-CoA ligase complex; sulfur compound metabolic process; nucleotide binding; tricarboxylic acid cycle; cation binding; nucleobase-containing small molecule metabolic process; cellular aromatic compound metabolic process; phosphorus metabolic process; intracellular organelle; carbohydrate derivative metabolic process; membrane-bounded organelle; nucleobase-containing compound metabolic pro…	GO:0042709; GO:0006790; GO:0000166; GO:0006099; GO:0043169; GO:0055086; GO:0006725; GO:0006793; GO:0043229; GO:1901135; GO:0043227; GO:0006139
comp12722_c0_seq1.39.401.minus.as_5_2_1	cell wall organization; nucleotide binding; regulation of developmental process; intracellular signal transduction; nucleoside binding; membrane-bounded organelle; intracellular organelle; enzyme binding; hyphal growth; plasma membrane; regulation of cell shape; fungal-type cell wall organization or biogenesis; cell cortex	GO:0071555; GO:0000166; GO:0050793; GO:0035556; GO:0001882; GO:0043227; GO:0043229; GO:0019899; GO:0030448; GO:0005886; GO:0008360; GO:0071852; GO:0005938
comp12727_c0_seq1.32.415.plus.as_6_2_1	intracellular organelle; membrane-bounded organelle	GO:0043229; GO:0043227
comp127307_c0_seq1.1.540.minus.as_6_2_1	organelle membrane; organic acid transmembrane transporter activity; organic acid transmembrane transport; intracellular organelle; membrane-bounded organelle	GO:0031090; GO:0005342; GO:1903825; GO:0043229; GO:0043227
comp127323_c0_seq1.1.327.minus.as_1_2_1	membrane-bounded organelle; tetrapyrrole binding; alcohol metabolic process; oxidoreductase activity, acting on paired donors, with incorporation or reduction of molecular oxygen; intracellular organelle; lipid metabolic process; cation binding; cellular lipid metabolic process	GO:0043227; GO:0046906; GO:0006066; GO:0016705; GO:0043229; GO:0006629; GO:0043169; GO:0044255
comp127325_c0_seq1.128.374.minus.as_6_2_1	ligase activity, forming carbon-nitrogen bonds; membrane-bounded organelle; protein metabolic process; cellular aromatic compound metabolic process; nucleobase-containing compound metabolic process; intracellular organelle; organic acid metabolic process; nucleotide binding	GO:0016879; GO:0043227; GO:0019538; GO:0006725; GO:0006139; GO:0043229; GO:0006082; GO:0000166
comp127335_c0_seq1.1.775.minus.as_6_2_1	monooxygenase activity; nucleotide binding	GO:0004497; GO:0000166
comp127350_c0_seq1.1.375.minus.as_6_2_1	intracellular organelle; cellular aromatic compound metabolic process; membrane-bounded organelle; regulation of metabolic process; nucleobase-containing compound metabolic process; enzyme binding	GO:0043229; GO:0006725; GO:0043227; GO:0019222; GO:0006139; GO:0019899
comp12742_c0_seq1.160.432.plus.as_4_2_1	cellular aromatic compound metabolic process; membrane-bounded organelle; phosphorus metabolic process; intracellular organelle; nucleobase-containing small molecule metabolic process; ATP biosynthetic process; carbohydrate derivative metabolic process; nucleobase-containing compound metabolic process	GO:0006725; GO:0043227; GO:0006793; GO:0043229; GO:0055086; GO:0006754; GO:1901135; GO:0006139
comp127451_c0_seq1.1.333.minus.as_6_2_1	xenobiotic transmembrane transporter activity; nucleotide binding; plasma membrane	GO:0042910; GO:0000166; GO:0005886
comp127470_c0_seq1.1.409.minus.as_6_2_1	hydrolase activity, acting on ester bonds; lipid metabolic process	GO:0016788; GO:0006629
comp127498_c0_seq1.1.622.minus.as_6_3_1	nucleobase-containing compound metabolic process; carbohydrate derivative metabolic process; transferase activity, transferring phosphorus-containing groups; cellular aromatic compound metabolic process; nucleobase-containing small molecule metabolic process; cellular carbohydrate metabolic process; carbohydrate metabolic process; lipid metabolic process; phosphorus metabolic process; cellular li…	GO:0006139; GO:1901135; GO:0016772; GO:0006725; GO:0055086; GO:0044262; GO:0005975; GO:0006629; GO:0006793; GO:0044255
comp127518_c0_seq1.5.358.plus.as_6_1_1	DNA-binding transcription activator activity; response to oxidative stress; RNA polymerase II transcription regulator complex; fungal-type cell wall organization or biogenesis; regulation of glucose mediated signaling pathway; nucleic acid binding; nucleobase-containing compound metabolic process; reciprocal meiotic recombination; intracellular organelle; regulation of signaling; heterochromatin;…	GO:0001216; GO:0006979; GO:0090575; GO:0071852; GO:1902659; GO:0003676; GO:0006139; GO:0007131; GO:0043229; GO:0023051; GO:0000792; GO:0000981; GO:0043227; GO:0019222; GO:0006725
comp127520_c0_seq1.1.350.minus.as_6_1_1	nucleotide binding; carbon-carbon lyase activity; oxidoreductase activity, acting on CH-OH group of donors; cation binding; organic acid metabolic process	GO:0000166; GO:0016830; GO:0016614; GO:0043169; GO:0006082
comp12754_c0_seq1.232.836.minus.as_6_1_1	regulation of catalytic activity; phosphoprotein phosphatase activity; membrane-bounded organelle; intracellular organelle; regulation of metabolic process; hydrolase activity, acting on ester bonds	GO:0050790; GO:0004721; GO:0043227; GO:0043229; GO:0019222; GO:0016788
comp12757_c0_seq1.1.393.minus.as_6_1_1	electron transfer activity; tetrapyrrole binding; respiratory chain complex IV; cation binding; electron transport chain; generation of precursor metabolites and energy	GO:0009055; GO:0046906; GO:0045277; GO:0043169; GO:0022900; GO:0006091
comp12758_c0_seq1.1.932.minus.as_6_1_1	response to inorganic substance; tetrapyrrole binding; oxidoreductase activity, acting on peroxide as acceptor; reactive oxygen species metabolic process; cation binding; response to oxidative stress; catalase activity	GO:0010035; GO:0046906; GO:0016684; GO:0072593; GO:0043169; GO:0006979; GO:0004096
comp1275_c0_seq1.1.341.minus.as_6_1_1	plasma membrane; peptidase activity	GO:0005886; GO:0008233
comp12769_c0_seq1.118.642.plus.as_6_1_1	nucleoside binding; nucleotide binding; plasma membrane; hydrolase activity, acting on acid anhydrides	GO:0001882; GO:0000166; GO:0005886; GO:0016817
comp127704_c0_seq1.1.380.minus.as_5_1_1	organic acid metabolic process; sulfur compound metabolic process	GO:0006082; GO:0006790
comp127704_c0_seq1.60.409.minus.as_1_2_1	oxidoreductase activity, acting on CH-OH group of donors; alcohol metabolic process; cation binding	GO:0016614; GO:0006066; GO:0043169
comp127785_c0_seq1.52.252.plus.as_6_2_1	membrane-bounded organelle; carbohydrate derivative metabolic process; tricarboxylic acid cycle; cellular aromatic compound metabolic process; cation binding; nucleobase-containing compound metabolic process; phosphorus metabolic process; nucleobase-containing small molecule metabolic process; nucleotide binding; sulfur compound metabolic process; succinate-CoA ligase complex; intracellular organ…	GO:0043227; GO:1901135; GO:0006099; GO:0006725; GO:0043169; GO:0006139; GO:0006793; GO:0055086; GO:0000166; GO:0006790; GO:0042709; GO:0043229
comp127825_c0_seq1.1.366.minus.as_6_5_1	hyphal growth; cell wall	GO:0030448; GO:0005618
comp12791_c0_seq1.18.307.minus.as_5_2_1	membrane-bounded organelle; intracellular organelle	GO:0043227; GO:0043229
comp127999_c0_seq1.1.326.minus.as_6_1_1	organelle membrane; cation binding; carbohydrate derivative metabolic process; membrane-bounded organelle; carbohydrate metabolic process; intracellular organelle; hydrolase activity, acting on glycosyl bonds; protein metabolic process	GO:0031090; GO:0043169; GO:1901135; GO:0043227; GO:0005975; GO:0043229; GO:0016798; GO:0019538
comp128007_c0_seq1.1.780.minus.as_6_2_1	regulation of metabolic process; membrane-bounded organelle; endocytosis; cell cortex; RNA localization; clathrin complex; plasma membrane; protein localization; sperm individualization; secretion by cell; oocyte microtubule cytoskeleton polarization; programmed cell death involved in cell development; regulation of growth; establishment of protein localization; exocytosis; intracellular transpor…	GO:0019222; GO:0043227; GO:0006897; GO:0005938; GO:0006403; GO:0071439; GO:0005886; GO:0008104; GO:0007291; GO:0032940; GO:0008103; GO:0010623; GO:0040008; GO:0045184; GO:0006887; GO:0046907; GO:0043229; GO:0012501; GO:0099003; GO:0030276; GO:0007349; GO:0030117
comp128064_c0_seq1.1.377.minus.as_1_2_1	monosaccharide metabolic process; generation of precursor metabolites and energy; carbohydrate derivative metabolic process; carbohydrate metabolic process; alcohol metabolic process	GO:0005996; GO:0006091; GO:1901135; GO:0005975; GO:0006066
comp12809_c0_seq1.111.436.minus.as_6_2_1	establishment of protein localization; intracellular transport; organelle membrane; multivesicular body sorting pathway; endosomal transport; intracellular organelle; protein localization; membrane-bounded organelle; late endosome to vacuole transport; Vps55/Vps68 complex	GO:0045184; GO:0046907; GO:0031090; GO:0071985; GO:0016197; GO:0043229; GO:0008104; GO:0043227; GO:0045324; GO:0034424
comp1280_c0_seq1.1.356.minus.as_1_2_1	transferase activity, transferring alkyl or aryl (other than methyl) groups; organic acid metabolic process	GO:0016765; GO:0006082
comp128116_c0_seq1.1.320.minus.as_6_2_1	intracellular organelle; cellular aromatic compound metabolic process; membrane-bounded organelle; pigment biosynthetic process; melanin metabolic process; secondary metabolite biosynthetic process	GO:0043229; GO:0006725; GO:0043227; GO:0046148; GO:0006582; GO:0044550
comp12812_c0_seq1.1.300.minus.as_5_3_1	membrane-bounded organelle; RNA methyltransferase activity; cellular aromatic compound metabolic process; nucleobase-containing compound metabolic process; intracellular organelle	GO:0043227; GO:0008173; GO:0006725; GO:0006139; GO:0043229
comp12816_c0_seq1.1.312.minus.as_5_6_1	oxidoreductase activity, acting on the aldehyde or oxo group of donors; alcohol metabolic process	GO:0016903; GO:0006066
comp128179_c0_seq1.1.364.minus.as_5_1_1	cytokinetic process; nucleotide binding; nucleoside binding	GO:0032506; GO:0000166; GO:0001882
comp12821_c0_seq1.1.548.minus.as_6_1_1	cellular aromatic compound metabolic process; phosphorus metabolic process; nucleobase-containing small molecule metabolic process; carbohydrate derivative metabolic process; membrane-bounded organelle; nucleobase-containing compound metabolic process; intracellular organelle	GO:0006725; GO:0006793; GO:0055086; GO:1901135; GO:0043227; GO:0006139; GO:0043229
comp128275_c0_seq1.132.367.minus.as_6_2_1	monosaccharide metabolic process; racemase and epimerase activity; carbohydrate metabolic process	GO:0005996; GO:0016854; GO:0005975
comp12827_c0_seq1.1.312.minus.as_6_2_1	ligase activity, forming carbon-nitrogen bonds; carbohydrate derivative metabolic process; cellular aromatic compound metabolic process; nucleoside binding; nucleotide binding; phosphorus metabolic process; nucleobase-containing compound metabolic process; cation binding; nucleobase-containing small molecule metabolic process	GO:0016879; GO:1901135; GO:0006725; GO:0001882; GO:0000166; GO:0006793; GO:0006139; GO:0043169; GO:0055086
comp12838_c0_seq1.1.305.minus.as_5_3_1	cellular carbohydrate metabolic process; hydrolase activity, acting on glycosyl bonds; carbohydrate metabolic process	GO:0044262; GO:0016798; GO:0005975
comp128397_c0_seq1.1.768.minus.as_6_2_1	membrane-bounded organelle; intracellular organelle	GO:0043227; GO:0043229
comp12839_c0_seq2.1.371.minus.as_6_1_1	membrane-bounded organelle; intracellular organelle; peptidase activity; protein metabolic process	GO:0043227; GO:0043229; GO:0008233; GO:0019538
comp1283_c0_seq1.1.382.minus.as_6_2_1	intracellular organelle; cation binding; nucleotide binding; hydrolase activity, acting on acid anhydrides; nucleic acid binding; membrane-bounded organelle	GO:0043229; GO:0043169; GO:0000166; GO:0016817; GO:0003676; GO:0043227
comp128476_c0_seq1.1.353.minus.as_1_2_1	mitochondrial pyruvate dehydrogenase complex; organic acid metabolic process; phosphorus metabolic process; cellular aromatic compound metabolic process; sulfur compound metabolic process; nucleobase-containing compound metabolic process; nucleobase-containing small molecule metabolic process; carbohydrate derivative metabolic process; generation of precursor metabolites and energy; oxidoreductas…	GO:0005967; GO:0006082; GO:0006793; GO:0006725; GO:0006790; GO:0006139; GO:0055086; GO:1901135; GO:0006091; GO:1990204; GO:0005975; GO:0004742
comp128479_c0_seq1.1.320.minus.as_6_2_1	intracellular transport; intracellular organelle; membrane-bounded organelle	GO:0046907; GO:0043229; GO:0043227
comp128486_c0_seq1.1.350.minus.as_5_1_1	cellular carbohydrate metabolic process; carbohydrate metabolic process; hydrolase activity, acting on glycosyl bonds	GO:0044262; GO:0005975; GO:0016798
comp1284_c0_seq1.1.313.minus.as_6_2_1	membrane-bounded organelle; heat shock protein binding; intracellular organelle	GO:0043227; GO:0031072; GO:0043229
comp12851_c0_seq1.1.644.minus.as_6_1_1	plasma membrane	GO:0005886
comp128546_c0_seq1.1.467.minus.as_1_2_1	nucleotide binding; carbohydrate metabolic process	GO:0000166; GO:0005975
comp128546_c0_seq1.1.514.minus.as_4_2_1	protein metabolic process	GO:0019538
comp12854_c0_seq1.1.345.minus.as_6_1_1	organelle localization; membrane-bounded organelle; intracellular organelle	GO:0051640; GO:0043227; GO:0043229
comp128630_c0_seq1.1.302.minus.as_6_2_1	protein metabolic process; regulation of metabolic process; cell cortex; ubiquitin-like protein binding	GO:0019538; GO:0019222; GO:0005938; GO:0032182
comp1286_c0_seq1.1.335.minus.as_6_1_1	nucleotide binding; oxidoreductase activity, acting on NAD(P)H; alcohol metabolic process; plasma membrane; outer membrane; cellular lipid metabolic process; organelle membrane; lipid metabolic process	GO:0000166; GO:0016651; GO:0006066; GO:0005886; GO:0019867; GO:0044255; GO:0031090; GO:0006629
comp128745_c0_seq1.1.340.minus.as_5_1_1	unfolded protein binding; response to organic substance; hydrolase activity, acting on acid anhydrides; nucleotide binding; membrane-bounded organelle; response to nitrogen compound; intracellular organelle; protein metabolic process	GO:0051082; GO:0010033; GO:0016817; GO:0000166; GO:0043227; GO:1901698; GO:0043229; GO:0019538
comp128808_c0_seq1.1.361.minus.as_6_1_1	nucleobase-containing compound metabolic process; cellular aromatic compound metabolic process; cation binding; nucleic acid binding; intracellular organelle; nucleotide binding; membrane-bounded organelle; transferase activity, transferring phosphorus-containing groups	GO:0006139; GO:0006725; GO:0043169; GO:0003676; GO:0043229; GO:0000166; GO:0043227; GO:0016772
comp12882_c0_seq1.1.332.minus.as_6_1_1	membrane-bounded organelle; organelle membrane; Golgi vesicle transport; establishment of protein localization; intracellular transport; protein localization; intracellular organelle	GO:0043227; GO:0031090; GO:0048193; GO:0045184; GO:0046907; GO:0008104; GO:0043229
comp12882_c0_seq1.1.528.minus.as_5_3_1	regulation of developmental process; spliceosomal complex; proline-rich region binding; nuclear speck; cellular aromatic compound metabolic process; intracellular organelle; nucleobase-containing compound metabolic process; nucleic acid binding; regulation of cell shape; cell migration; membrane-bounded organelle; small nuclear ribonucleoprotein complex	GO:0050793; GO:0005681; GO:0070064; GO:0016607; GO:0006725; GO:0043229; GO:0006139; GO:0003676; GO:0008360; GO:0016477; GO:0043227; GO:0030532
comp128844_c0_seq1.1.518.minus.as_6_1_1	membrane coat; enzyme activator activity; intracellular transport; cation binding; organelle membrane; protein localization; localization within membrane; establishment of protein localization	GO:0030117; GO:0008047; GO:0046907; GO:0043169; GO:0031090; GO:0008104; GO:0051668; GO:0045184
comp128851_c0_seq1.1.395.minus.as_6_2_1	hydrolase activity, acting on acid anhydrides; nucleic acid binding; membrane-bounded organelle; nucleotide binding; RNA helicase activity; intracellular organelle	GO:0016817; GO:0003676; GO:0043227; GO:0000166; GO:0003724; GO:0043229
comp128930_c0_seq1.1.370.minus.as_6_2_1	oxidoreductase activity, acting on CH-OH group of donors; transferase activity, transferring phosphorus-containing groups; lipid metabolic process; cellular lipid metabolic process; cation binding; organic acid metabolic process	GO:0016614; GO:0016772; GO:0006629; GO:0044255; GO:0043169; GO:0006082
comp128942_c0_seq1.1.532.minus.as_6_2_1	intracellular organelle; nucleobase-containing small molecule metabolic process; membrane-bounded organelle; cellular aromatic compound metabolic process; nucleobase-containing compound metabolic process; phosphorus metabolic process	GO:0043229; GO:0055086; GO:0043227; GO:0006725; GO:0006139; GO:0006793
comp128997_c0_seq1.1.511.minus.as_5_1_1	response to organic substance; carbohydrate metabolic process; cellular carbohydrate metabolic process; nucleotide binding; alcohol metabolic process; transferase activity, transferring phosphorus-containing groups	GO:0010033; GO:0005975; GO:0044262; GO:0000166; GO:0006066; GO:0016772
comp129037_c0_seq1.1.306.minus.as_6_1_1	tetrapyrrole binding; monooxygenase activity; cation binding; oxidoreductase activity, acting on paired donors, with incorporation or reduction of molecular oxygen	GO:0046906; GO:0004497; GO:0043169; GO:0016705
comp1292_c0_seq1.1.371.minus.as_6_1_1	cellular modified amino acid metabolic process; response to oxidative stress; sulfur compound metabolic process; oxidoreductase activity, acting on a sulfur group of donors; oxidoreductase activity, acting on peroxide as acceptor	GO:0006575; GO:0006979; GO:0006790; GO:0016667; GO:0016684
comp129330_c0_seq1.1.304.minus.as_6_2_1	cation binding; protein metabolic process; peptidase activity	GO:0043169; GO:0019538; GO:0008233
comp129343_c0_seq1.1.346.minus.as_5_1_1	biotin binding; organic acid metabolic process; carbohydrate metabolic process; nucleotide binding; cation binding; monosaccharide metabolic process	GO:0009374; GO:0006082; GO:0005975; GO:0000166; GO:0043169; GO:0005996
comp129350_c0_seq1.1.365.minus.as_6_2_1	regulation of metabolic process; DSIF complex; cellular aromatic compound metabolic process; nucleobase-containing compound metabolic process	GO:0019222; GO:0032044; GO:0006725; GO:0006139
comp129354_c0_seq1.23.217.plus.as_5_1_1	nucleic acid binding; nucleotide binding	GO:0003676; GO:0000166
comp12937_c0_seq1.1.338.minus.as_6_1_1	nucleobase-containing compound metabolic process; cellular aromatic compound metabolic process; intracellular organelle; nucleic acid binding; membrane-bounded organelle; transcription factor binding; enzyme binding; cation binding; RNA polymerase III general transcription initiation factor activity	GO:0006139; GO:0006725; GO:0043229; GO:0003676; GO:0043227; GO:0008134; GO:0019899; GO:0043169; GO:0000995
comp12943_c1_seq1.1.414.minus.as_6_1_1	plasma membrane	GO:0005886
comp12955_c0_seq1.59.247.plus.as_5_1_1	carbohydrate derivative metabolic process; nucleotide binding; phosphorus metabolic process; proton-transporting two-sector ATPase complex, catalytic domain; transferase activity, transferring phosphorus-containing groups; cellular aromatic compound metabolic process; nucleobase-containing compound metabolic process; nucleobase-containing small molecule metabolic process; ATP biosynthetic process…	GO:1901135; GO:0000166; GO:0006793; GO:0033178; GO:0016772; GO:0006725; GO:0006139; GO:0055086; GO:0006754; GO:0005886
comp12955_c0_seq1.759.1311.minus.as_2_2_1	establishment of protein localization; protein localization; membrane-bounded organelle; autophagy; intracellular organelle; organelle membrane	GO:0045184; GO:0008104; GO:0043227; GO:0006914; GO:0043229; GO:0031090
comp129561_c0_seq1.1.319.minus.as_6_3_1	oxidoreductase activity, acting on peroxide as acceptor; response to osmotic stress; response to oxidative stress	GO:0016684; GO:0006970; GO:0006979
comp129564_c0_seq1.1.472.minus.as_6_2_1	mitochondrial transmembrane transport; protein transmembrane transporter activity; establishment of protein localization; pore complex; protein localization; amide transmembrane transporter activity; protein transmembrane transport; intracellular transport	GO:1990542; GO:0008320; GO:0045184; GO:0046930; GO:0008104; GO:0042887; GO:0071806; GO:0046907
comp12970_c0_seq1.1.587.minus.as_1_2_1	nucleic acid binding; hydrolase activity, acting on acid anhydrides; RNA helicase activity; cellular aromatic compound metabolic process; nucleobase-containing compound metabolic process; nucleotide binding	GO:0003676; GO:0016817; GO:0003724; GO:0006725; GO:0006139; GO:0000166
comp12984_c0_seq1.1.480.minus.as_6_2_1	reactive oxygen species metabolic process; oxidoreductase activity, acting on peroxide as acceptor; cation binding; catalase activity; asexual sporulation; tetrapyrrole binding; cell wall; response to oxidative stress	GO:0072593; GO:0016684; GO:0043169; GO:0004096; GO:0030436; GO:0046906; GO:0005618; GO:0006979
comp12994_c0_seq1.1.469.minus.as_6_1_1	intracellular organelle; lipid metabolic process; secondary metabolite biosynthetic process; alcohol metabolic process; membrane-bounded organelle; cellular lipid metabolic process	GO:0043229; GO:0006629; GO:0044550; GO:0006066; GO:0043227; GO:0044255
comp13011_c0_seq1.1.786.minus.as_6_1_1	ubiquitin-like protein transferase activity; membrane-bounded organelle; cation binding; protein metabolic process; intracellular signal transduction; intracellular organelle; regulation of metabolic process	GO:0019787; GO:0043227; GO:0043169; GO:0019538; GO:0035556; GO:0043229; GO:0019222
comp130234_c0_seq1.1.561.minus.as_6_2_1	establishment of protein localization; intracellular organelle; nucleotide binding; nucleic acid binding; membrane-bounded organelle; nucleobase-containing compound metabolic process; cellular aromatic compound metabolic process; nucleoside binding; protein localization	GO:0045184; GO:0043229; GO:0000166; GO:0003676; GO:0043227; GO:0006139; GO:0006725; GO:0001882; GO:0008104
comp13028_c0_seq1.33.608.minus.as_4_2_1	response to oxidative stress	GO:0006979
comp13035_c0_seq2.20.1729.plus.as_6_2_1	protein kinase activity; response to starvation; transferase activity, transferring phosphorus-containing groups; response to organic substance; nucleotide binding; response to osmotic stress; cell wall organization; filamentous growth of a population of unicellular organisms in response to biotic stimulus; response to extracellular stimulus; osmosensory signaling pathway; filamentous growth of a…	GO:0004672; GO:0042594; GO:0016772; GO:0010033; GO:0000166; GO:0006970; GO:0071555; GO:0036180; GO:0009991; GO:0007231; GO:0044182; GO:0040008; GO:0035556
comp130373_c0_seq1.1.347.minus.as_3_1_1	monosaccharide metabolic process; cation binding; carbohydrate derivative metabolic process; cell wall organization; cellular aromatic compound metabolic process; nucleobase-containing small molecule metabolic process; protein metabolic process; nucleobase-containing compound metabolic process; fungal-type cell wall organization or biogenesis; carbohydrate metabolic process	GO:0005996; GO:0043169; GO:1901135; GO:0071555; GO:0006725; GO:0055086; GO:0019538; GO:0006139; GO:0071852; GO:0005975
comp130392_c0_seq1.1.359.minus.as_6_2_1	carbohydrate derivative metabolic process; carbon-carbon lyase activity; nucleobase-containing small molecule metabolic process; nucleobase-containing compound metabolic process; cellular aromatic compound metabolic process; phosphorus metabolic process; carbohydrate metabolic process	GO:1901135; GO:0016830; GO:0055086; GO:0006139; GO:0006725; GO:0006793; GO:0005975
comp130445_c0_seq1.1.190.minus.as_1_2_1	oxidoreductase activity, acting on CH-OH group of donors; nucleotide binding; intracellular organelle; membrane-bounded organelle; organic acid metabolic process	GO:0016614; GO:0000166; GO:0043229; GO:0043227; GO:0006082
comp13044_c0_seq1.1.429.minus.as_6_2_1	carbohydrate metabolic process; monosaccharide metabolic process; cation binding; intramolecular transferase activity	GO:0005975; GO:0005996; GO:0043169; GO:0016866
comp130469_c0_seq1.1.438.minus.as_6_2_1	organic acid metabolic process; phosphopantetheine binding; cellular lipid metabolic process; lipid metabolic process	GO:0006082; GO:0031177; GO:0044255; GO:0006629
comp130483_c0_seq1.1.369.minus.as_6_1_1	oxidoreductase activity, acting on paired donors, with incorporation or reduction of molecular oxygen; monooxygenase activity; cation binding; tetrapyrrole binding	GO:0016705; GO:0004497; GO:0043169; GO:0046906
comp13056_c0_seq1.19.1020.minus.as_6_1_1	organelle membrane; protein metabolic process; protein-cysteine S-acyltransferase activity	GO:0031090; GO:0019538; GO:0019707
comp130575_c0_seq1.1.339.minus.as_1_2_1	hydrolase activity, acting on ester bonds; cellular carbohydrate metabolic process; cation binding; carbohydrate metabolic process	GO:0016788; GO:0044262; GO:0043169; GO:0005975
comp13062_c0_seq1.184.861.minus.as_6_1_1	cation binding; monooxygenase activity; tetrapyrrole binding; oxidoreductase activity, acting on paired donors, with incorporation or reduction of molecular oxygen	GO:0043169; GO:0004497; GO:0046906; GO:0016705
comp130732_c0_seq1.1.311.minus.as_4_3_1	translational initiation; nucleic acid binding; translation factor activity, RNA binding; translation initiation factor binding	GO:0006413; GO:0003676; GO:0008135; GO:0031369
comp130806_c0_seq1.1.431.minus.as_6_1_1	nucleotide binding; ligase activity, forming carbon-nitrogen bonds; protein metabolic process	GO:0000166; GO:0016879; GO:0019538
comp13081_c0_seq1.68.385.plus.as_6_1_1	cation binding; oxidoreductase activity, acting on CH-OH group of donors	GO:0043169; GO:0016614
comp130880_c0_seq1.1.441.minus.as_6_2_1	organelle membrane; outer membrane	GO:0031090; GO:0019867
comp130904_c0_seq1.1.307.minus.as_6_1_1	organelle membrane; electron transport chain; generation of precursor metabolites and energy; oxidoreductase activity, acting on NAD(P)H	GO:0031090; GO:0022900; GO:0006091; GO:0016651
comp130979_c0_seq1.1.320.minus.as_6_2_1	cytoskeletal protein binding; intracellular organelle	GO:0008092; GO:0043229
comp131006_c0_seq1.1.319.minus.as_6_2_1	intracellular organelle; phosphorus metabolic process; NADPH regeneration; membrane-bounded organelle; cation binding; generation of precursor metabolites and energy; carbohydrate derivative metabolic process	GO:0043229; GO:0006793; GO:0006740; GO:0043227; GO:0043169; GO:0006091; GO:1901135
comp131105_c0_seq1.1.397.minus.as_6_1_1	nucleic acid binding; membrane-bounded organelle; hydrolase activity, acting on ester bonds; cellular aromatic compound metabolic process; nucleobase-containing compound metabolic process; plasma membrane; intracellular organelle	GO:0003676; GO:0043227; GO:0016788; GO:0006725; GO:0006139; GO:0005886; GO:0043229
comp131110_c0_seq1.1.328.minus.as_6_2_1	plasma membrane; endosomal transport; phospholipid transporter activity; regulation of membrane lipid distribution; phospholipid-translocating ATPase complex; endocytosis; establishment of protein localization; response to organic substance; nucleotide binding; Golgi vesicle transport; cation binding; protein localization; intracellular transport; membrane-bounded organelle; intracellular organel…	GO:0005886; GO:0016197; GO:0005548; GO:0097035; GO:1990531; GO:0006897; GO:0045184; GO:0010033; GO:0000166; GO:0048193; GO:0043169; GO:0008104; GO:0046907; GO:0043227; GO:0043229
comp131115_c0_seq1.1.358.minus.as_6_1_1	generation of precursor metabolites and energy; ubiquinone binding; electron transport chain; cation binding; tetrapyrrole binding; oxidoreductase complex; tricarboxylic acid cycle; organelle membrane	GO:0006091; GO:0048039; GO:0022900; GO:0043169; GO:0046906; GO:1990204; GO:0006099; GO:0031090
comp13113_c0_seq1.6824.7228.plus.as_1_5_1	helical viral capsid	GO:0019029
comp13113_c0_seq2.5949.7067.plus.as_1_5_1	viral process; peptidase activity	GO:0016032; GO:0008233
comp131166_c0_seq1.1.478.minus.as_6_2_1	phosphorus metabolic process; regulation of growth; intracellular signal transduction; regulation of cell shape; cell cortex; nucleotide binding; regulation of developmental process; calmodulin binding; intracellular organelle; protein metabolic process; cellular response to extracellular stimulus; membrane-bounded organelle; response to extracellular stimulus; protein kinase activity; transferas…	GO:0006793; GO:0040008; GO:0035556; GO:0008360; GO:0005938; GO:0000166; GO:0050793; GO:0005516; GO:0043229; GO:0019538; GO:0031668; GO:0043227; GO:0009991; GO:0004672; GO:0016772; GO:0030010; GO:0042594
comp131187_c0_seq1.1.406.minus.as_1_2_1	intracellular organelle; cation binding; transferase complex; ubiquitin-like protein transferase activity; membrane-bounded organelle; protein metabolic process; regulation of metabolic process	GO:0043229; GO:0043169; GO:1990234; GO:0019787; GO:0043227; GO:0019538; GO:0019222
comp131215_c0_seq1.1.328.minus.as_6_2_1	lipid metabolic process; oxidoreductase activity, acting on the CH-CH group of donors; cellular lipid metabolic process; hydrolase activity, acting on ester bonds; organic acid metabolic process	GO:0006629; GO:0016627; GO:0044255; GO:0016788; GO:0006082
comp13121_c0_seq1.1.318.minus.as_6_2_1	plasma membrane	GO:0005886
comp13123_c0_seq1.1.422.minus.as_6_2_1	hydrolase activity, acting on carbon-nitrogen (but not peptide) bonds; cation binding	GO:0016810; GO:0043169
comp131278_c0_seq1.1.339.minus.as_6_1_1	monooxygenase activity; tetrapyrrole binding; cation binding; oxidoreductase activity, acting on paired donors, with incorporation or reduction of molecular oxygen	GO:0004497; GO:0046906; GO:0043169; GO:0016705
comp131324_c0_seq1.10.336.plus.as_6_2_1	nucleotide binding; cation binding; hydrolase activity, acting on acid anhydrides; membrane-bounded organelle; intracellular organelle; plasma membrane; organelle membrane; regulation of sequestering of calcium ion	GO:0000166; GO:0043169; GO:0016817; GO:0043227; GO:0043229; GO:0005886; GO:0031090; GO:0051282
comp131370_c0_seq1.1.315.minus.as_6_1_1	cellular lipid metabolic process; transferase activity, transferring phosphorus-containing groups; outer membrane; membrane-bounded organelle; histone binding; lipid metabolic process; alcohol metabolic process; cellular carbohydrate metabolic process; regulation of metabolic process; intracellular organelle; organelle membrane; response to organic substance; carbohydrate derivative metabolic pro…	GO:0044255; GO:0016772; GO:0019867; GO:0043227; GO:0042393; GO:0006629; GO:0006066; GO:0044262; GO:0019222; GO:0043229; GO:0031090; GO:0010033; GO:1901135; GO:0005975; GO:0000166; GO:0006793
comp131387_c0_seq1.1.412.minus.as_6_2_1	intracellular organelle; protein metabolic process; ribonucleoprotein complex binding; membrane-bounded organelle	GO:0043229; GO:0019538; GO:0043021; GO:0043227
comp131471_c0_seq1.1.493.minus.as_6_1_1	lipid metabolic process; cellular lipid metabolic process	GO:0006629; GO:0044255
comp131519_c0_seq1.1.572.minus.as_6_2_1	cellular aldehyde metabolic process; membrane-bounded organelle; regulation of metabolic process; DNA-binding transcription factor activity, RNA polymerase II-specific; alcohol metabolic process; nucleic acid binding; organic acid metabolic process; cation binding; intracellular organelle	GO:0006081; GO:0043227; GO:0019222; GO:0000981; GO:0006066; GO:0003676; GO:0006082; GO:0043169; GO:0043229
comp131577_c0_seq1.167.464.minus.as_6_1_1	cation binding	GO:0043169
comp131596_c0_seq1.1.276.minus.as_6_1_1	cation binding; dioxygenase activity; oxidoreductase activity, acting on single donors with incorporation of molecular oxygen	GO:0043169; GO:0051213; GO:0016701
comp13159_c0_seq1.1.209.minus.as_6_1_1	intracellular organelle; regulation of metabolic process; ribonuclease activity; cellular aromatic compound metabolic process; nucleobase-containing compound metabolic process; membrane-bounded organelle; cation binding; hydrolase activity, acting on ester bonds; nucleic acid binding	GO:0043229; GO:0019222; GO:0004540; GO:0006725; GO:0006139; GO:0043227; GO:0043169; GO:0016788; GO:0003676
comp131605_c0_seq1.1.338.minus.as_6_2_1	intracellular organelle; membrane-bounded organelle; heat shock protein binding; organelle membrane	GO:0043229; GO:0043227; GO:0031072; GO:0031090
comp131615_c0_seq1.19.477.plus.as_6_1_1	protein metabolic process; peptidase activity; cation binding; intracellular organelle; cell wall-bounded periplasmic space; membrane-bounded organelle; peptide binding	GO:0019538; GO:0008233; GO:0043169; GO:0043229; GO:0030287; GO:0043227; GO:0042277
comp131648_c0_seq1.39.425.plus.as_6_2_1	cation binding	GO:0043169
comp13165_c0_seq1.1.325.minus.as_6_2_1	transferase activity, transferring phosphorus-containing groups; nucleotide binding; organic acid metabolic process; sulfate reduction; sulfur compound metabolic process	GO:0016772; GO:0000166; GO:0006082; GO:0019419; GO:0006790
comp131738_c0_seq1.1.303.minus.as_6_2_1	cation binding; organelle membrane; peptidase activity	GO:0043169; GO:0031090; GO:0008233
comp131740_c0_seq1.1.325.minus.as_6_2_1	organic acid metabolic process; nucleobase-containing small molecule metabolic process; nucleobase-containing compound metabolic process; protein metabolic process; response to hormone; response to nitrogen compound; cellular aromatic compound metabolic process; response to organic substance; identical protein binding; regulation of metabolic process; phosphorus metabolic process; carbohydrate de…	GO:0006082; GO:0055086; GO:0006139; GO:0019538; GO:0009725; GO:1901698; GO:0006725; GO:0010033; GO:0042802; GO:0019222; GO:0006793; GO:1901135
comp131748_c0_seq1.1.323.minus.as_2_2_1	hydrolase activity, acting on ester bonds; nucleic acid binding; cellular aromatic compound metabolic process; cation binding; nucleobase-containing compound metabolic process	GO:0016788; GO:0003676; GO:0006725; GO:0043169; GO:0006139
comp131757_c0_seq1.1.300.minus.as_5_3_1	pancreatic juice secretion; intracellular organelle; response to osmotic stress; organelle membrane; identical protein binding; membrane-bounded organelle; animal organ morphogenesis; saliva secretion; plasma membrane	GO:0030157; GO:0043229; GO:0006970; GO:0031090; GO:0042802; GO:0043227; GO:0009887; GO:0046541; GO:0005886
comp131796_c0_seq1.1.329.minus.as_1_2_1	thiamine pyrophosphate binding; oxidoreductase complex; mitochondrial nucleoid; organic acid metabolic process; cation binding; oxidoreductase activity, acting on the aldehyde or oxo group of donors; membrane-bounded organelle; tricarboxylic acid cycle; transferase complex; intracellular organelle	GO:0030976; GO:1990204; GO:0042645; GO:0006082; GO:0043169; GO:0016903; GO:0043227; GO:0006099; GO:1990234; GO:0043229
comp131803_c0_seq1.1.303.minus.as_6_2_1	protein metabolic process; response to nitrogen compound; membrane-bounded organelle; intracellular organelle; response to organic substance	GO:0019538; GO:1901698; GO:0043227; GO:0043229; GO:0010033
comp13181_c0_seq1.1.381.minus.as_6_2_1	autophagy; organelle membrane; protein localization; establishment of protein localization	GO:0006914; GO:0031090; GO:0008104; GO:0045184
comp131820_c0_seq1.8.355.minus.as_6_2_1	carbon fixation	GO:0015977
comp131832_c0_seq1.265.883.minus.as_6_2_1	intracellular organelle; organic acid transmembrane transport; membrane-bounded organelle; organic acid transmembrane transporter activity; mitochondrial transmembrane transport	GO:0043229; GO:1903825; GO:0043227; GO:0005342; GO:1990542
comp131872_c0_seq1.1.252.minus.as_1_2_1	heat shock protein binding; response to nitrogen compound; plasma membrane; membrane-bounded organelle; protein metabolic process; hydrolase activity, acting on ester bonds; phosphorus metabolic process; G-protein alpha-subunit binding; intracellular signal transduction; cation binding; response to inorganic substance; response to organic substance; regulation of metabolic process; mitotic cell c…	GO:0031072; GO:1901698; GO:0005886; GO:0043227; GO:0019538; GO:0016788; GO:0006793; GO:0001965; GO:0035556; GO:0043169; GO:0010035; GO:0010033; GO:0019222; GO:0000278; GO:0006979; GO:0006139; GO:0008092; GO:0042802; GO:0003676; GO:0000166; GO:0006725; GO:0023051; GO:0043229; GO:0004721
comp13187_c0_seq1.15.620.plus.as_6_2_1	phosphorus metabolic process; nucleobase-containing compound metabolic process; nucleotide binding; metabolite repair; nucleobase-containing small molecule metabolic process; cellular aromatic compound metabolic process	GO:0006793; GO:0006139; GO:0000166; GO:0110051; GO:0055086; GO:0006725
comp131935_c0_seq1.1.486.minus.as_6_2_1	cellular carbohydrate metabolic process; hydrolase activity, acting on glycosyl bonds; carbohydrate metabolic process	GO:0044262; GO:0016798; GO:0005975
comp131938_c0_seq1.5.325.plus.as_6_2_1	carbohydrate metabolic process; generation of precursor metabolites and energy; cellular carbohydrate metabolic process	GO:0005975; GO:0006091; GO:0044262
comp131943_c0_seq1.100.352.minus.as_4_1_1	cellular lipid metabolic process; membrane-bounded organelle; phosphorus metabolic process; intracellular organelle; lipid metabolic process	GO:0044255; GO:0043227; GO:0006793; GO:0043229; GO:0006629
comp131951_c0_seq1.13.351.minus.as_6_1_1	protein transmembrane transport; protein localization; establishment of protein localization; intracellular transport	GO:0071806; GO:0008104; GO:0045184; GO:0046907
comp131993_c0_seq1.1.447.minus.as_6_1_1	cation binding; cellular aromatic compound metabolic process; nucleobase-containing small molecule metabolic process; proteoglycan binding; carbohydrate derivative metabolic process; nucleobase-containing compound metabolic process; deaminase activity; hydrolase activity, acting on carbon-nitrogen (but not peptide) bonds; signaling receptor binding	GO:0043169; GO:0006725; GO:0055086; GO:0043394; GO:1901135; GO:0006139; GO:0019239; GO:0016810; GO:0005102
comp132048_c0_seq1.1.420.minus.as_6_1_1	membrane-bounded organelle; nucleotide binding; intracellular organelle	GO:0043227; GO:0000166; GO:0043229
comp132055_c0_seq1.1.303.minus.as_6_2_1	chloroplast stroma; oxidoreductase activity, acting on paired donors, with incorporation or reduction of molecular oxygen; ammonium ion metabolic process; iron-sulfur cluster binding; choline metabolic process; monooxygenase activity; cation binding; cellular modified amino acid metabolic process	GO:0009570; GO:0016705; GO:0097164; GO:0051536; GO:0019695; GO:0004497; GO:0043169; GO:0006575
comp13206_c0_seq1.1.411.minus.as_6_2_1	organic acid metabolic process; carbohydrate derivative metabolic process; cellular aromatic compound metabolic process; nucleobase-containing compound metabolic process; nucleobase-containing small molecule metabolic process; protein metabolic process; phosphorus metabolic process	GO:0006082; GO:1901135; GO:0006725; GO:0006139; GO:0055086; GO:0019538; GO:0006793
comp132080_c0_seq1.1.572.minus.as_6_1_1	nucleotide binding	GO:0000166
comp13212_c0_seq1.1.811.minus.as_5_3_1	cation binding; dioxygenase activity	GO:0043169; GO:0051213
comp132193_c0_seq1.1.318.minus.as_6_2_1	organelle membrane; intracellular organelle; membrane-bounded organelle; cellular lipid metabolic process; lipid metabolic process; transferase activity, transferring phosphorus-containing groups; phosphorus metabolic process	GO:0031090; GO:0043229; GO:0043227; GO:0044255; GO:0006629; GO:0016772; GO:0006793
comp13221_c0_seq1.171.408.minus.as_5_3_1	regulation of nitrogen utilization; ubiquitin-like protein transferase activity; extrinsic component of plasma membrane; cellular bud tip; transferase complex; regulation of developmental process; protein localization; protein metabolic process; late endosome to vacuole transport; endocytosis; intracellular transport; ubiquitin-like protein binding; intracellular organelle; membrane-bounded organ…	GO:0006808; GO:0019787; GO:0019897; GO:0005934; GO:1990234; GO:0050793; GO:0008104; GO:0019538; GO:0045324; GO:0006897; GO:0046907; GO:0032182; GO:0043229; GO:0043227; GO:0005543; GO:0045184; GO:0031090; GO:0016197; GO:0071985; GO:0009314; GO:0006914; GO:0019222
comp13221_c0_seq2.1.346.minus.as_5_3_1	phospholipid binding; extrinsic component of plasma membrane; protein localization; endosomal transport; transferase complex; intracellular organelle; intracellular transport; establishment of protein localization; response to radiation; cellular bud tip; regulation of metabolic process; ubiquitin-like protein transferase activity; regulation of nitrogen utilization; regulation of developmental p…	GO:0005543; GO:0019897; GO:0008104; GO:0016197; GO:1990234; GO:0043229; GO:0046907; GO:0045184; GO:0009314; GO:0005934; GO:0019222; GO:0019787; GO:0006808; GO:0050793; GO:0032182; GO:0043227; GO:0006897; GO:0031090; GO:0019538; GO:0006914; GO:0071985; GO:0045324
comp1322_c0_seq1.1.368.minus.as_6_2_1	organelle localization	GO:0051640
comp132343_c0_seq1.1.360.minus.as_6_2_1	response to osmotic stress; transferase activity, transferring phosphorus-containing groups; cell wall organization; filamentous growth of a population of unicellular organisms in response to biotic stimulus; response to extracellular stimulus; protein kinase activity; nucleotide binding; intracellular signal transduction; osmosensory signaling pathway; regulation of growth; response to organic s…	GO:0006970; GO:0016772; GO:0071555; GO:0036180; GO:0009991; GO:0004672; GO:0000166; GO:0035556; GO:0007231; GO:0040008; GO:0010033; GO:0044182; GO:0042594
comp13234_c0_seq1.1.848.minus.as_6_1_1	hydrolase activity, acting on glycosyl bonds; carbohydrate metabolic process	GO:0016798; GO:0005975
comp132354_c0_seq1.1.232.minus.as_6_2_1	electron transport chain; protein metabolic process; generation of precursor metabolites and energy	GO:0022900; GO:0019538; GO:0006091
comp132376_c0_seq1.1.315.minus.as_6_1_1	hydrolase activity, acting on ester bonds; phosphorus metabolic process; intracellular transport; cellular lipid metabolic process; Golgi vesicle transport; membrane-bounded organelle; lipid metabolic process; establishment of protein localization; protein localization; intracellular organelle; carbohydrate derivative metabolic process; organelle membrane	GO:0016788; GO:0006793; GO:0046907; GO:0044255; GO:0048193; GO:0043227; GO:0006629; GO:0045184; GO:0008104; GO:0043229; GO:1901135; GO:0031090
comp13239_c0_seq1.1.693.minus.as_6_1_1	multivesicular body sorting pathway; endosomal transport; late endosome to vacuole transport; protein targeting to vacuole; protein localization; intracellular transport; cation binding; membrane-bounded organelle; intracellular organelle; ubiquitin-like protein binding; protein metabolic process; peptidase activity; establishment of protein localization	GO:0071985; GO:0016197; GO:0045324; GO:0006623; GO:0008104; GO:0046907; GO:0043169; GO:0043227; GO:0043229; GO:0032182; GO:0019538; GO:0008233; GO:0045184
comp132478_c0_seq1.1.436.minus.as_6_2_1	protein metabolic process; cation binding; phosphorus metabolic process; nucleobase-containing compound metabolic process; transferase complex; RNA polymerase II transcription regulator complex; cellular aromatic compound metabolic process; regulation of metabolic process	GO:0019538; GO:0043169; GO:0006793; GO:0006139; GO:1990234; GO:0090575; GO:0006725; GO:0019222
comp13252_c0_seq1.1.453.minus.as_6_2_1	nucleotide binding; nucleic acid binding; cellular aromatic compound metabolic process; organic acid metabolic process; nucleobase-containing compound metabolic process	GO:0000166; GO:0003676; GO:0006725; GO:0006082; GO:0006139
comp13264_c0_seq1.1.324.minus.as_6_1_1	intracellular organelle; spliceosomal complex; regulation of metabolic process; membrane-bounded organelle; nucleic acid binding; regulation of catalytic activity; cellular aromatic compound metabolic process; nucleobase-containing compound metabolic process	GO:0043229; GO:0005681; GO:0019222; GO:0043227; GO:0003676; GO:0050790; GO:0006725; GO:0006139
comp132681_c0_seq1.1.309.minus.as_6_3_1	ligase activity, forming carbon-nitrogen bonds; nucleotide binding; hydrolase activity, acting on carbon-nitrogen (but not peptide) bonds; cation binding; urea metabolic process	GO:0016879; GO:0000166; GO:0016810; GO:0043169; GO:0019627
comp13268_c0_seq1.185.418.minus.as_5_2_1	protein metabolic process	GO:0019538
comp132701_c0_seq1.1.566.minus.as_6_2_1	intracellular organelle; transferase complex; membrane-bounded organelle; protein metabolic process	GO:0043229; GO:1990234; GO:0043227; GO:0019538
comp132704_c0_seq1.1.346.minus.as_5_1_1	histone binding; membrane-bounded organelle; nucleobase-containing compound metabolic process; nucleosome binding; regulation of metabolic process; protein methyltransferase activity; chromosome, telomeric region; cellular aromatic compound metabolic process; intracellular organelle	GO:0042393; GO:0043227; GO:0006139; GO:0031491; GO:0019222; GO:0008276; GO:0000781; GO:0006725; GO:0043229
comp13271_c0_seq1.302.1105.minus.as_6_2_1	peptidase activity	GO:0008233
comp13273_c0_seq1.39.653.minus.as_6_1_1	cellular carbohydrate metabolic process; carbohydrate metabolic process; hydrolase activity, acting on glycosyl bonds	GO:0044262; GO:0005975; GO:0016798
comp13274_c0_seq1.1.392.minus.as_6_2_1	organic acid transmembrane transport; autophagy; vacuolar transmembrane transport	GO:1903825; GO:0006914; GO:0034486
comp13275_c0_seq1.13.958.minus.as_6_1_1	organelle membrane; intracellular organelle; membrane-bounded organelle; organic acid transmembrane transport; vacuolar transmembrane transport; organic acid transmembrane transporter activity	GO:0031090; GO:0043229; GO:0043227; GO:1903825; GO:0034486; GO:0005342
comp132765_c0_seq1.1.328.minus.as_6_1_1	intracellular organelle; nucleic acid binding; transferase activity, transferring phosphorus-containing groups; nucleobase-containing compound metabolic process; membrane-bounded organelle; transferase complex; cellular aromatic compound metabolic process; cation binding	GO:0043229; GO:0003676; GO:0016772; GO:0006139; GO:0043227; GO:1990234; GO:0006725; GO:0043169
comp13277_c0_seq1.1.350.minus.as_6_1_1	protein metabolic process; regulation of metabolic process; transferase activity, transferring alkyl or aryl (other than methyl) groups	GO:0019538; GO:0019222; GO:0016765
comp1327_c0_seq1.3.365.minus.as_1_2_1	cellular carbohydrate metabolic process; carbohydrate metabolic process; hydrolase activity, acting on glycosyl bonds	GO:0044262; GO:0005975; GO:0016798
comp13280_c0_seq1.1.842.minus.as_6_1_1	protein dimerization activity; membrane-bounded organelle; intracellular organelle; nucleic acid binding; regulation of metabolic process	GO:0046983; GO:0043227; GO:0043229; GO:0003676; GO:0019222
comp13283_c0_seq1.1.714.minus.as_6_1_1	cation binding; cellular aromatic compound metabolic process; nucleobase-containing compound metabolic process; ribonuclease activity; nucleic acid binding; hydrolase activity, acting on ester bonds	GO:0043169; GO:0006725; GO:0006139; GO:0004540; GO:0003676; GO:0016788
comp132857_c0_seq1.1.224.minus.as_6_2_1	nucleic acid binding; nucleobase-containing compound metabolic process; intracellular organelle; cellular aromatic compound metabolic process	GO:0003676; GO:0006139; GO:0043229; GO:0006725
comp13289_c0_seq1.1.294.minus.as_6_1_1	protein localization; establishment of protein localization	GO:0008104; GO:0045184
comp132912_c0_seq1.1.478.minus.as_6_2_1	cation binding; organic acid metabolic process; oxidoreductase activity, acting on CH-OH group of donors; alcohol metabolic process; response to organic substance; cellular aldehyde metabolic process	GO:0043169; GO:0006082; GO:0016614; GO:0006066; GO:0010033; GO:0006081
comp132924_c0_seq1.1.326.minus.as_6_2_1	intracellular organelle; cation binding; mating type switching; cell fate commitment; hydrolase activity, acting on acid anhydrides; ubiquitin-like protein binding; kinetochore; regulation of metabolic process; nucleotide binding; sex determination; membrane-bounded organelle	GO:0043229; GO:0043169; GO:0007533; GO:0045165; GO:0016817; GO:0032182; GO:0000776; GO:0019222; GO:0000166; GO:0007530; GO:0043227
comp13292_c0_seq1.10.320.minus.as_6_2_1	cellular aldehyde metabolic process; cellular detoxification of aldehyde; oxidoreductase activity, acting on CH-OH group of donors	GO:0006081; GO:0110095; GO:0016614
comp132934_c0_seq1.1.427.minus.as_6_2_1	cell wall; plasma membrane; hydrolase activity, acting on glycosyl bonds; cell wall organization; carbohydrate metabolic process	GO:0005618; GO:0005886; GO:0016798; GO:0071555; GO:0005975
comp132941_c0_seq1.168.387.minus.as_6_3_1	nucleic acid binding; preribosome; protein metabolic process	GO:0003676; GO:0030684; GO:0019538
comp13295_c0_seq1.176.496.minus.as_4_2_1	membrane-bounded organelle; nucleobase-containing compound metabolic process; nucleic acid binding; intracellular organelle; cellular aromatic compound metabolic process	GO:0043227; GO:0006139; GO:0003676; GO:0043229; GO:0006725
comp132966_c0_seq1.1.340.minus.as_6_1_1	preribosome; nucleic acid binding; small nuclear ribonucleoprotein complex; intracellular organelle; nucleobase-containing compound metabolic process; membrane-bounded organelle; cellular aromatic compound metabolic process	GO:0030684; GO:0003676; GO:0030532; GO:0043229; GO:0006139; GO:0043227; GO:0006725
comp133019_c0_seq1.1.357.minus.as_6_1_1	intracellular organelle; cellular aromatic compound metabolic process; RNA polymerase II general transcription initiation factor activity; transcription factor binding; enzyme binding; cation binding; membrane-bounded organelle; transcription preinitiation complex; nucleobase-containing compound metabolic process	GO:0043229; GO:0006725; GO:0016251; GO:0008134; GO:0019899; GO:0043169; GO:0043227; GO:0097550; GO:0006139
comp13303_c0_seq1.1.1495.minus.as_6_1_1	nucleobase-containing compound metabolic process; nuclear replication fork; membrane-bounded organelle; cellular aromatic compound metabolic process; intracellular organelle	GO:0006139; GO:0043596; GO:0043227; GO:0006725; GO:0043229
comp133060_c0_seq1.1.427.minus.as_6_1_1	protein localization; intracellular organelle; attachment of spindle microtubules to kinetochore; kinetochore; attachment of spindle microtubules to kinetochore involved in meiotic chromosome segregation	GO:0008104; GO:0043229; GO:0008608; GO:0000776; GO:0051316
comp133119_c0_seq1.1.275.minus.as_1_2_1	membrane-bounded organelle; organic acid transmembrane transport; mitochondrial transmembrane transport; organic acid transmembrane transporter activity; intracellular organelle	GO:0043227; GO:1903825; GO:1990542; GO:0005342; GO:0043229
comp13311_c0_seq1.1.316.minus.as_6_1_1	thioredoxin peroxidase activity; oxidoreductase activity, acting on peroxide as acceptor; cell redox homeostasis; regulation of metabolic process; reactive nitrogen species metabolic process; membrane-bounded organelle; intracellular organelle; NADPH oxidation; signaling receptor binding; response to oxidative stress; peroxynitrite reductase activity; enzyme inhibitor activity; nucleic acid bindi…	GO:0008379; GO:0016684; GO:0045454; GO:0019222; GO:2001057; GO:0043227; GO:0043229; GO:0070995; GO:0005102; GO:0006979; GO:0072541; GO:0004857; GO:0003676; GO:0072593; GO:0050790
comp13314_c0_seq1.1.341.minus.as_3_1_1	organic acid metabolic process; cellular aldehyde metabolic process; cellular ketone metabolic process; oxidoreductase activity, acting on CH-OH group of donors	GO:0006082; GO:0006081; GO:0042180; GO:0016614
comp133177_c0_seq1.1.564.minus.as_6_2_1	hydrolase activity, acting on ester bonds; nucleobase-containing compound metabolic process; cellular aromatic compound metabolic process; organic acid metabolic process; nucleotide binding	GO:0016788; GO:0006139; GO:0006725; GO:0006082; GO:0000166
comp133226_c0_seq1.1.329.minus.as_6_2_1	nucleobase-containing compound metabolic process; cellular aromatic compound metabolic process	GO:0006139; GO:0006725
comp133241_c0_seq1.1.328.minus.as_6_2_1	regulation of metabolic process; ubiquitin-like protein transferase activity; intracellular organelle; cation binding; protein metabolic process; membrane-bounded organelle; transferase complex	GO:0019222; GO:0019787; GO:0043229; GO:0043169; GO:0019538; GO:0043227; GO:1990234
comp133267_c0_seq1.1.329.minus.as_6_2_1	response to organic substance; protein metabolic process; intracellular organelle; membrane-bounded organelle; carbohydrate metabolic process; response to nitrogen compound; carbohydrate derivative metabolic process; organelle membrane; cation binding; hydrolase activity, acting on glycosyl bonds	GO:0010033; GO:0019538; GO:0043229; GO:0043227; GO:0005975; GO:1901698; GO:1901135; GO:0031090; GO:0043169; GO:0016798
comp133306_c0_seq1.77.229.plus.as_6_3_1	protein metabolic process; intracellular organelle; nucleic acid binding	GO:0019538; GO:0043229; GO:0003676
comp133341_c0_seq1.1.324.minus.as_2_2_1	membrane-bounded organelle; peptidase activity; intracellular organelle	GO:0043227; GO:0008233; GO:0043229
comp1333_c0_seq1.1.330.minus.as_6_1_1	regulation of metabolic process; nucleic acid binding; protein metabolic process; nucleotide binding; ribonucleoprotein complex binding	GO:0019222; GO:0003676; GO:0019538; GO:0000166; GO:0043021
comp13341_c0_seq2.1.248.minus.as_5_3_1	organelle membrane	GO:0031090
comp133467_c0_seq1.1.322.minus.as_4_1_1	intracellular organelle; organic acid transmembrane transporter activity; membrane-bounded organelle; organic acid transmembrane transport	GO:0043229; GO:0005342; GO:0043227; GO:1903825
comp133481_c0_seq1.71.331.plus.as_6_2_1	cell wall-bounded periplasmic space; peptide binding; cation binding; intracellular organelle; peptidase activity; protein metabolic process; membrane-bounded organelle	GO:0030287; GO:0042277; GO:0043169; GO:0043229; GO:0008233; GO:0019538; GO:0043227
comp133501_c0_seq1.1.301.minus.as_6_1_1	cell wall organization; carbohydrate metabolic process	GO:0071555; GO:0005975
comp133515_c0_seq1.10.411.plus.as_6_2_1	protein metabolic process; intracellular organelle; ubiquitin-like protein transferase activity; transferase complex; membrane-bounded organelle; site of double-strand break; cation binding; nucleobase-containing compound metabolic process; nucleic acid binding; cellular aromatic compound metabolic process	GO:0019538; GO:0043229; GO:0019787; GO:1990234; GO:0043227; GO:0035861; GO:0043169; GO:0006139; GO:0003676; GO:0006725
comp133564_c0_seq1.1.310.minus.as_1_2_1	cytoskeletal protein binding; cellular bud neck; enzyme activator activity; intracellular organelle; mating projection tip; cell budding; membrane-bounded organelle; budding cell apical bud growth; establishment of cell polarity; cellular bud tip; pseudohyphal growth; filamentous growth of a population of unicellular organisms; microtubule cytoskeleton organization; spindle pole body; prospore me…	GO:0008092; GO:0005935; GO:0008047; GO:0043229; GO:0043332; GO:0007114; GO:0043227; GO:0007118; GO:0030010; GO:0005934; GO:0007124; GO:0044182; GO:0000226; GO:0005816; GO:0005628; GO:0007051
comp133583_c0_seq1.1.621.minus.as_6_2_1	cell wall organization; cation binding; carbohydrate metabolic process	GO:0071555; GO:0043169; GO:0005975
comp133584_c0_seq1.1.423.minus.as_6_1_1	organic acid metabolic process; cellular ketone metabolic process; intracellular organelle; hydrolase activity, acting on ester bonds; membrane-bounded organelle; cation binding; cellular aldehyde metabolic process	GO:0006082; GO:0042180; GO:0043229; GO:0016788; GO:0043227; GO:0043169; GO:0006081
comp133652_c0_seq1.13.369.plus.as_6_2_1	nucleotide binding; alcohol metabolic process; oxidoreductase activity, acting on NAD(P)H; cellular lipid metabolic process; organelle membrane; lipid metabolic process; plasma membrane; outer membrane	GO:0000166; GO:0006066; GO:0016651; GO:0044255; GO:0031090; GO:0006629; GO:0005886; GO:0019867
comp13366_c0_seq1.1.576.minus.as_6_1_1	monooxygenase activity; tetrapyrrole binding; cation binding; oxidoreductase activity, acting on paired donors, with incorporation or reduction of molecular oxygen	GO:0004497; GO:0046906; GO:0043169; GO:0016705
comp133679_c0_seq1.1.316.minus.as_6_1_1	intracellular organelle; membrane-bounded organelle	GO:0043229; GO:0043227
comp133707_c0_seq1.1.476.minus.as_6_1_1	cellular lipid metabolic process; lipid metabolic process	GO:0044255; GO:0006629
comp133729_c0_seq1.1.550.minus.as_6_1_1	cell wall organization; response to temperature stimulus; hydrolase activity, acting on ester bonds; cellular carbohydrate metabolic process; response to heat; transferase complex; carbohydrate metabolic process; fungal-type cell wall organization or biogenesis	GO:0071555; GO:0009266; GO:0016788; GO:0044262; GO:0009408; GO:1990234; GO:0005975; GO:0071852
comp133746_c0_seq1.5.253.plus.as_6_2_1	nucleotide binding; autophagy; protein localization; establishment of protein localization	GO:0000166; GO:0006914; GO:0008104; GO:0045184
comp133759_c0_seq1.1.446.minus.as_6_2_1	membrane-bounded organelle; cellular aromatic compound metabolic process; intracellular organelle; nucleic acid binding; nucleobase-containing compound metabolic process	GO:0043227; GO:0006725; GO:0043229; GO:0003676; GO:0006139
comp133828_c0_seq1.1.442.minus.as_6_2_1	plasma membrane	GO:0005886
comp133839_c0_seq1.1.363.minus.as_3_3_1	spliceosomal complex; nucleic acid binding; catalytic step 2 spliceosome; hydrolase activity, acting on acid anhydrides; RNA helicase activity; nucleotide binding	GO:0005681; GO:0003676; GO:0071013; GO:0016817; GO:0003724; GO:0000166
comp13386_c0_seq1.1.672.minus.as_6_1_1	hydrolase activity, acting on carbon-nitrogen (but not peptide) bonds; phosphorus metabolic process; hydrolase activity, acting on ester bonds; lipid metabolic process; cellular lipid metabolic process; organic acid metabolic process	GO:0016810; GO:0006793; GO:0016788; GO:0006629; GO:0044255; GO:0006082
comp133966_c0_seq1.1.354.minus.as_6_1_1	nucleic acid binding; translation factor activity, RNA binding	GO:0003676; GO:0008135
comp134012_c0_seq1.1.340.minus.as_6_1_1	lipid metabolic process; cation binding; phosphorus metabolic process; transferase activity, transferring alkyl or aryl (other than methyl) groups; cellular lipid metabolic process	GO:0006629; GO:0043169; GO:0006793; GO:0016765; GO:0044255
comp13402_c0_seq1.1.1506.minus.as_6_2_1	organic acid transmembrane transporter activity; intracellular organelle; membrane-bounded organelle; organic acid transmembrane transport	GO:0005342; GO:0043229; GO:0043227; GO:1903825
comp134053_c0_seq1.1.329.minus.as_5_1_1	unfolded protein binding; protein localization; establishment of protein localization; intracellular organelle; intracellular transport	GO:0051082; GO:0008104; GO:0045184; GO:0043229; GO:0046907
comp134068_c0_seq1.1.467.minus.as_5_2_1	plasma membrane; organelle membrane; cell wall organization	GO:0005886; GO:0031090; GO:0071555
comp134139_c0_seq1.28.447.plus.as_6_1_1	cellular aromatic compound metabolic process; cellular ketone metabolic process; phosphorus metabolic process; organic acid metabolic process; nucleobase-containing compound metabolic process; nucleobase-containing small molecule metabolic process	GO:0006725; GO:0042180; GO:0006793; GO:0006082; GO:0006139; GO:0055086
comp134156_c0_seq1.1.375.minus.as_6_2_1	regulation of metabolic process; DNA-binding transcription factor activity, RNA polymerase II-specific; nucleobase-containing compound metabolic process; nucleic acid binding; membrane-bounded organelle; cation binding; cellular aromatic compound metabolic process; intracellular organelle	GO:0019222; GO:0000981; GO:0006139; GO:0003676; GO:0043227; GO:0043169; GO:0006725; GO:0043229
comp134193_c0_seq1.1.300.minus.as_5_1_1	intracellular transport; protein localization; ESCRT-0 complex; endosomal transport; establishment of protein localization; multivesicular body sorting pathway; organelle membrane; late endosome to vacuole transport	GO:0046907; GO:0008104; GO:0033565; GO:0016197; GO:0045184; GO:0071985; GO:0031090; GO:0045324
comp134196_c0_seq1.108.311.plus.as_6_2_1	protein metabolic process; peptidase activity; cation binding	GO:0019538; GO:0008233; GO:0043169
comp134215_c0_seq1.1.360.minus.as_6_1_1	tetrapyrrole binding; generation of precursor metabolites and energy; lipid metabolic process; cellular lipid metabolic process; cation binding; organic acid metabolic process; intramolecular transferase activity	GO:0046906; GO:0006091; GO:0006629; GO:0044255; GO:0043169; GO:0006082; GO:0016866
comp13423_c0_seq1.109.279.plus.as_5_3_1	chaperone binding; response to heat; hydrolase activity, acting on acid anhydrides; misfolded protein binding; 'de novo' protein folding; response to temperature stimulus; response to topologically incorrect protein; unfolded protein binding; intracellular organelle; chaperone-mediated protein folding; membrane-bounded organelle; nucleotide binding; protein refolding; response to organic substance	GO:0051087; GO:0009408; GO:0016817; GO:0051787; GO:0006458; GO:0009266; GO:0035966; GO:0051082; GO:0043229; GO:0061077; GO:0043227; GO:0000166; GO:0042026; GO:0010033
comp134249_c0_seq1.1.309.minus.as_6_2_1	protein-macromolecule adaptor activity; cytoskeletal protein binding; actomyosin contractile ring; actin filament binding; cytokinetic process	GO:0030674; GO:0008092; GO:0005826; GO:0051015; GO:0032506
comp134280_c0_seq1.1.614.minus.as_6_1_1	nucleotide binding; nucleic acid binding; regulation of metabolic process; intracellular organelle; DNA helicase activity; hydrolase activity, acting on acid anhydrides; RNA helicase activity; protein domain specific binding; nucleobase-containing compound metabolic process; cell redox homeostasis; membrane-bounded organelle; cellular aromatic compound metabolic process	GO:0000166; GO:0003676; GO:0019222; GO:0043229; GO:0003678; GO:0016817; GO:0003724; GO:0019904; GO:0006139; GO:0045454; GO:0043227; GO:0006725
comp13436_c0_seq1.86.1135.plus.as_5_3_1	oxidoreductase activity, acting on CH-OH group of donors; alcohol metabolic process; generation of precursor metabolites and energy	GO:0016614; GO:0006066; GO:0006091
comp134475_c0_seq1.1.311.minus.as_6_1_1	intracellular organelle; nucleotide binding; organic acid metabolic process; response to radiation; membrane-bounded organelle	GO:0043229; GO:0000166; GO:0006082; GO:0009314; GO:0043227
comp134476_c0_seq1.1.315.minus.as_6_2_1	organelle membrane; membrane-bounded organelle; intracellular organelle; xenobiotic transmembrane transporter activity	GO:0031090; GO:0043227; GO:0043229; GO:0042910
comp134490_c0_seq1.1.345.minus.as_6_2_1	calmodulin binding; protein kinase activity; transferase activity, transferring phosphorus-containing groups; nucleotide binding	GO:0005516; GO:0004672; GO:0016772; GO:0000166
comp134511_c0_seq1.1.322.minus.as_3_1_1	establishment of protein localization; endocytosis; cation binding; enzyme binding; protein localization; protein-macromolecule adaptor activity	GO:0045184; GO:0006897; GO:0043169; GO:0019899; GO:0008104; GO:0030674
comp134556_c0_seq1.1.232.minus.as_6_3_1	organic acid metabolic process; sulfur compound metabolic process; vitamin metabolic process	GO:0006082; GO:0006790; GO:0006766
comp134569_c0_seq1.1.334.minus.as_5_1_1	cellular response to extracellular stimulus; nucleotide binding; nucleobase-containing compound metabolic process; nucleic acid binding; DNA helicase activity; cellular aromatic compound metabolic process; response to extracellular stimulus; hydrolase activity, acting on acid anhydrides	GO:0031668; GO:0000166; GO:0006139; GO:0003676; GO:0003678; GO:0006725; GO:0009991; GO:0016817
comp13458_c0_seq1.283.1170.plus.as_6_2_1	protein localization; establishment of protein localization; organelle membrane; intracellular transport; Golgi vesicle transport; enzyme binding	GO:0008104; GO:0045184; GO:0031090; GO:0046907; GO:0048193; GO:0019899
comp134597_c0_seq1.1.308.minus.as_6_2_1	nucleotide binding; hydrolase activity, acting on ester bonds; cell wall; outer membrane-bounded periplasmic space; nucleobase-containing compound metabolic process; phosphorus metabolic process; cation binding; nucleobase-containing small molecule metabolic process; cellular aromatic compound metabolic process	GO:0000166; GO:0016788; GO:0005618; GO:0030288; GO:0006139; GO:0006793; GO:0043169; GO:0055086; GO:0006725
comp134694_c0_seq1.1.329.minus.as_6_2_1	organelle membrane; intracellular organelle; membrane-bounded organelle; organic acid transmembrane transporter activity	GO:0031090; GO:0043229; GO:0043227; GO:0005342
comp134699_c0_seq1.14.376.plus.as_5_1_1	cellular modified amino acid metabolic process; organic acid metabolic process; cation binding; vitamin metabolic process	GO:0006575; GO:0006082; GO:0043169; GO:0006766
comp134705_c0_seq1.1.626.minus.as_5_1_1	nucleobase-containing compound metabolic process; ligase activity, forming carbon-nitrogen bonds; cellular aromatic compound metabolic process; nucleotide binding	GO:0006139; GO:0016879; GO:0006725; GO:0000166
comp13472_c1_seq1.1.388.minus.as_6_1_1	oxidoreductase activity, acting on NAD(P)H; response to inorganic substance; nucleotide binding	GO:0016651; GO:0010035; GO:0000166
comp134758_c0_seq1.1.341.minus.as_6_2_1	carbohydrate metabolic process; organelle membrane; hydrolase activity, acting on glycosyl bonds; intracellular organelle; monosaccharide metabolic process; membrane-bounded organelle	GO:0005975; GO:0031090; GO:0016798; GO:0043229; GO:0005996; GO:0043227
comp134927_c0_seq1.1.322.minus.as_6_1_1	translational initiation; eukaryotic translation initiation factor 3 complex, eIF3e; intracellular organelle; regulation of metabolic process; membrane-bounded organelle; nucleic acid binding; translation factor activity, RNA binding	GO:0006413; GO:0071540; GO:0043229; GO:0019222; GO:0043227; GO:0003676; GO:0008135
comp13492_c0_seq1.1.333.minus.as_5_3_1	DNA N-glycosylase activity; nucleobase-containing compound metabolic process; cellular aromatic compound metabolic process; hydrolase activity, acting on glycosyl bonds	GO:0019104; GO:0006139; GO:0006725; GO:0016798
comp13497_c0_seq1.1.457.minus.as_6_1_1	membrane-bounded organelle; intracellular organelle; intracellular signal transduction	GO:0043227; GO:0043229; GO:0035556
comp13497_c0_seq1.1.489.minus.as_4_1_1	organic acid metabolic process	GO:0006082
comp135044_c0_seq1.1.393.minus.as_6_3_1	cation binding	GO:0043169
comp135080_c0_seq1.1.439.minus.as_6_2_1	peptidase activity; cation binding; protein metabolic process	GO:0008233; GO:0043169; GO:0019538
comp135094_c0_seq1.1.344.minus.as_6_1_1	sporulation resulting in formation of a cellular spore; asexual sporulation; cell differentiation	GO:0030435; GO:0030436; GO:0030154
comp13512_c0_seq1.95.315.minus.as_6_1_1	dihydrolipoyllysine-residue acetyltransferase activity; generation of precursor metabolites and energy; nucleobase-containing compound metabolic process; carbohydrate derivative metabolic process; phosphorus metabolic process; mitochondrial pyruvate dehydrogenase complex; nucleobase-containing small molecule metabolic process; sulfur compound metabolic process; organic acid metabolic process; cel…	GO:0004742; GO:0006091; GO:0006139; GO:1901135; GO:0006793; GO:0005967; GO:0055086; GO:0006790; GO:0006082; GO:0006725; GO:1990204; GO:0005975
comp135135_c0_seq1.1.433.minus.as_5_1_1	organic acid metabolic process; carbohydrate metabolic process; carbohydrate derivative metabolic process	GO:0006082; GO:0005975; GO:1901135
comp135166_c0_seq1.1.303.minus.as_6_2_1	nucleic acid binding; peptidase activity; protein metabolic process; spliceosomal complex; small nuclear ribonucleoprotein complex; catalytic step 2 spliceosome	GO:0003676; GO:0008233; GO:0019538; GO:0005681; GO:0030532; GO:0071013
comp13518_c0_seq1.1.397.minus.as_6_1_1	peptidase activity; protein metabolic process; cation binding	GO:0008233; GO:0019538; GO:0043169
comp13518_c0_seq2.1.310.minus.as_6_1_1	peptidase activity; cation binding; protein metabolic process	GO:0008233; GO:0043169; GO:0019538
comp135266_c0_seq1.1.377.minus.as_1_2_1	intracellular organelle; translation factor activity, RNA binding; membrane-bounded organelle; nucleic acid binding	GO:0043229; GO:0008135; GO:0043227; GO:0003676
comp13534_c0_seq1.1.449.minus.as_6_1_1	response to oxidative stress; ribonucleoprotein complex binding; kinase regulator activity; polysome; translation initiation factor binding; regulation of signaling; response to nitrogen compound; intracellular organelle; enzyme binding; response to pH; cellular response to extracellular stimulus; response to extracellular stimulus; response to inorganic substance; regulation of metabolic process…	GO:0006979; GO:0043021; GO:0019207; GO:0005844; GO:0031369; GO:0023051; GO:1901698; GO:0043229; GO:0019899; GO:0009268; GO:0031668; GO:0009991; GO:0010035; GO:0019222; GO:0043227; GO:0043008; GO:0010033; GO:0042594; GO:0050790
comp135399_c0_seq1.1.311.minus.as_6_1_1	membrane coat; establishment of protein localization; protein localization; intracellular organelle; membrane-bounded organelle; organelle membrane; intracellular transport; Golgi vesicle transport; enzyme binding	GO:0030117; GO:0045184; GO:0008104; GO:0043229; GO:0043227; GO:0031090; GO:0046907; GO:0048193; GO:0019899
comp135419_c0_seq1.38.334.minus.as_4_2_1	membrane-bounded organelle; intracellular organelle	GO:0043227; GO:0043229
comp135542_c0_seq1.1.347.minus.as_6_2_1	organic acid metabolic process; nucleotide binding; alcohol metabolic process; oxidoreductase activity, acting on CH-OH group of donors	GO:0006082; GO:0000166; GO:0006066; GO:0016614
comp135646_c0_seq1.71.542.minus.as_6_1_1	intracellular organelle; organelle membrane; membrane-bounded organelle	GO:0043229; GO:0031090; GO:0043227
comp135686_c0_seq1.1.353.minus.as_5_1_1	cation binding	GO:0043169
comp135715_c0_seq1.33.281.plus.as_2_2_1	intracellular organelle; membrane-bounded organelle; transferase complex; alcohol metabolic process; protein metabolic process; transferase activity, transferring alkyl or aryl (other than methyl) groups; cellular lipid metabolic process; lipid metabolic process; organelle membrane	GO:0043229; GO:0043227; GO:1990234; GO:0006066; GO:0019538; GO:0016765; GO:0044255; GO:0006629; GO:0031090
comp135754_c0_seq1.1.333.minus.as_1_2_1	RNA helicase activity; hydrolase activity, acting on acid anhydrides; nucleotide binding; nucleic acid binding	GO:0003724; GO:0016817; GO:0000166; GO:0003676
comp135803_c0_seq1.1.402.minus.as_6_1_1	cation binding; peptidase activity	GO:0043169; GO:0008233
comp13582_c0_seq1.84.1187.plus.as_5_3_1	pore complex; protein localization; protein transmembrane transport; mitochondrial transmembrane transport; amide transmembrane transporter activity; protein transmembrane transporter activity; intracellular transport; establishment of protein localization	GO:0046930; GO:0008104; GO:0071806; GO:1990542; GO:0042887; GO:0008320; GO:0046907; GO:0045184
comp135832_c0_seq1.100.617.minus.as_6_2_1	transferase activity, transferring phosphorus-containing groups; lipid metabolic process; cellular lipid metabolic process; intracellular organelle; membrane-bounded organelle; phosphorus metabolic process	GO:0016772; GO:0006629; GO:0044255; GO:0043229; GO:0043227; GO:0006793
comp135912_c0_seq1.1.395.minus.as_6_2_1	lipid metabolic process; nucleotide binding; nucleobase-containing compound metabolic process; transferase activity, transferring phosphorus-containing groups; intracellular organelle; phosphorus metabolic process; cellular aromatic compound metabolic process; alcohol metabolic process; membrane-bounded organelle; carbohydrate derivative metabolic process; nucleobase-containing small molecule met…	GO:0006629; GO:0000166; GO:0006139; GO:0016772; GO:0043229; GO:0006793; GO:0006725; GO:0006066; GO:0043227; GO:1901135; GO:0055086; GO:0044255
comp13599_c0_seq1.1.1045.minus.as_1_2_1	nucleotide binding; protein kinase activity; transferase activity, transferring phosphorus-containing groups	GO:0000166; GO:0004672; GO:0016772
comp1359_c0_seq1.1.590.minus.as_6_3_1	nucleotide binding; nucleic acid binding; nucleoside binding; translation factor activity, RNA binding	GO:0000166; GO:0003676; GO:0001882; GO:0008135
comp136011_c0_seq1.199.421.minus.as_1_2_1	carbohydrate derivative metabolic process; nucleotide binding; nucleobase-containing compound metabolic process; cellular aromatic compound metabolic process; intracellular organelle; phosphorus metabolic process; transferase activity, transferring phosphorus-containing groups; nucleobase-containing small molecule metabolic process; membrane-bounded organelle	GO:1901135; GO:0000166; GO:0006139; GO:0006725; GO:0043229; GO:0006793; GO:0016772; GO:0055086; GO:0043227
comp13602_c0_seq1.1.652.minus.as_6_1_1	cellular aromatic compound metabolic process; nucleotide binding; nucleobase-containing compound metabolic process; transferase activity, transferring phosphorus-containing groups; intracellular organelle	GO:0006725; GO:0000166; GO:0006139; GO:0016772; GO:0043229
comp136083_c0_seq1.1.372.minus.as_6_2_1	cell wall organization; carbohydrate metabolic process; cell wall; plasma membrane; hydrolase activity, acting on glycosyl bonds	GO:0071555; GO:0005975; GO:0005618; GO:0005886; GO:0016798
comp136091_c0_seq1.1.393.minus.as_6_1_1	electron transport chain; organelle membrane; generation of precursor metabolites and energy; iron-sulfur cluster binding; nucleotide binding; cation binding; oxidoreductase activity, acting on NAD(P)H	GO:0022900; GO:0031090; GO:0006091; GO:0051536; GO:0000166; GO:0043169; GO:0016651
comp136194_c0_seq1.1.476.minus.as_6_1_1	nucleotide binding; hydrolase activity, acting on carbon-nitrogen (but not peptide) bonds; cellular aromatic compound metabolic process; hydrolase activity, acting on acid anhydrides; oxidoreductase activity, acting on CH-OH group of donors; organic acid metabolic process; cation binding	GO:0000166; GO:0016810; GO:0006725; GO:0016817; GO:0016614; GO:0006082; GO:0043169
comp136252_c0_seq1.1.176.minus.as_1_2_1	nucleotide binding; nucleoside binding; intracellular organelle; membrane-bounded organelle; organelle membrane	GO:0000166; GO:0001882; GO:0043229; GO:0043227; GO:0031090
comp136342_c0_seq1.1.312.minus.as_6_1_1	transferase complex; nucleic acid binding; nucleoside binding; transferase activity, transferring phosphorus-containing groups; cellular aromatic compound metabolic process; cation binding; nucleobase-containing compound metabolic process	GO:1990234; GO:0003676; GO:0001882; GO:0016772; GO:0006725; GO:0043169; GO:0006139
comp13639_c0_seq1.1.388.minus.as_1_2_1	proton-transporting two-sector ATPase complex, catalytic domain; nucleotide binding; transferase activity, transferring phosphorus-containing groups; plasma membrane	GO:0033178; GO:0000166; GO:0016772; GO:0005886
comp136414_c0_seq1.1.235.minus.as_6_2_1	microtubule cytoskeleton organization; muscle atrophy; spindle organization; intracellular organelle; post-chaperonin tubulin folding pathway; unfolded protein binding; adult locomotory behavior; cytoskeletal protein binding; muscle system process	GO:0000226; GO:0014889; GO:0007051; GO:0043229; GO:0007023; GO:0051082; GO:0008344; GO:0008092; GO:0003012
comp13647_c0_seq1.33.596.minus.as_4_2_1	respiratory chain complex IV; electron transport chain; generation of precursor metabolites and energy; electron transfer activity	GO:0045277; GO:0022900; GO:0006091; GO:0009055
comp136488_c0_seq1.147.422.minus.as_6_1_1	organelle membrane	GO:0031090
comp13651_c0_seq1.1.512.minus.as_4_3_1	membrane-bounded organelle; intracellular organelle; nucleosome; cellular aromatic compound metabolic process; nucleobase-containing compound metabolic process; protein dimerization activity; regulation of metabolic process; nucleic acid binding	GO:0043227; GO:0043229; GO:0000786; GO:0006725; GO:0006139; GO:0046983; GO:0019222; GO:0003676
comp13651_c0_seq2.1.422.minus.as_4_3_1	regulation of metabolic process; membrane-bounded organelle; protein dimerization activity; cellular aromatic compound metabolic process; nucleosome; nucleobase-containing compound metabolic process; nucleic acid binding; intracellular organelle	GO:0019222; GO:0043227; GO:0046983; GO:0006725; GO:0000786; GO:0006139; GO:0003676; GO:0043229
comp136573_c0_seq1.1.380.minus.as_6_2_1	intracellular organelle; nucleobase-containing compound metabolic process; cellular aromatic compound metabolic process	GO:0043229; GO:0006139; GO:0006725
comp13657_c0_seq1.84.314.plus.as_6_2_1	intracellular organelle; site of double-strand break; nucleobase-containing compound metabolic process; nucleic acid binding; membrane-bounded organelle; cellular aromatic compound metabolic process; DNA topoisomerase activity	GO:0043229; GO:0035861; GO:0006139; GO:0003676; GO:0043227; GO:0006725; GO:0003916
comp136637_c0_seq1.1.404.minus.as_6_1_1	protein metabolic process; membrane-bounded organelle; peptidase activity; intracellular organelle	GO:0019538; GO:0043227; GO:0008233; GO:0043229
comp13675_c0_seq1.1.1162.minus.as_6_2_1	hydrolase activity, acting on acid anhydrides; intracellular organelle; nucleotide binding	GO:0016817; GO:0043229; GO:0000166
comp136769_c0_seq1.1.320.minus.as_1_2_1	protein metabolic process; response to organic substance; filamentous growth of a population of unicellular organisms; transferase complex; organelle membrane; response to pH; mannosylation; plasma membrane; response to nitrogen compound	GO:0019538; GO:0010033; GO:0044182; GO:1990234; GO:0031090; GO:0009268; GO:0097502; GO:0005886; GO:1901698
comp136800_c0_seq1.1.439.minus.as_6_2_1	SUMO activating enzyme complex; intracellular organelle; membrane-bounded organelle; protein metabolic process	GO:0031510; GO:0043229; GO:0043227; GO:0019538
comp13681_c0_seq1.130.572.minus.as_5_3_1	organic acid transmembrane transporter activity; organic acid transmembrane transport	GO:0005342; GO:1903825
comp136831_c0_seq1.1.306.minus.as_1_2_1	tricarboxylic acid cycle; membrane-bounded organelle; intracellular organelle; nucleobase-containing compound metabolic process; organic acid metabolic process; cellular aromatic compound metabolic process	GO:0006099; GO:0043227; GO:0043229; GO:0006139; GO:0006082; GO:0006725
comp136863_c0_seq1.1.471.minus.as_6_2_1	carbohydrate metabolic process; identical protein binding; hydrolase activity, acting on glycosyl bonds	GO:0005975; GO:0042802; GO:0016798
comp136887_c0_seq1.2.241.plus.as_6_2_1	organelle membrane	GO:0031090
comp136902_c0_seq1.1.569.minus.as_6_2_1	organelle membrane; establishment of protein localization; protein localization	GO:0031090; GO:0045184; GO:0008104
comp136921_c0_seq1.60.304.minus.as_6_2_1	cation binding; protein metabolic process; peptidase activity	GO:0043169; GO:0019538; GO:0008233
comp136934_c0_seq1.1.323.minus.as_3_2_1	peptidase activity; cellular aromatic compound metabolic process; cation binding; hydrolase activity, acting on ester bonds; transferase activity, transferring phosphorus-containing groups; nucleic acid binding; nucleobase-containing compound metabolic process	GO:0008233; GO:0006725; GO:0043169; GO:0016788; GO:0016772; GO:0003676; GO:0006139
comp136964_c0_seq1.1.327.minus.as_4_3_1	translation factor activity, RNA binding; nucleic acid binding	GO:0008135; GO:0003676
comp13696_c0_seq1.1.716.minus.as_5_3_1	sulfur compound transmembrane transporter activity; plasma membrane; organic acid transmembrane transporter activity; organic acid transmembrane transport; intracellular organelle; membrane-bounded organelle	GO:1901682; GO:0005886; GO:0005342; GO:1903825; GO:0043229; GO:0043227
comp13697_c0_seq1.367.1110.minus.as_6_2_1	actin cytoskeleton organization; establishment or maintenance of cytoskeleton polarity; regulation of signaling; growing cell tip; regulation of metabolic process; cell cortex; intracellular organelle; nucleoside binding; regulation of cell shape; plasma membrane; membrane-bounded organelle; regulation of glucose mediated signaling pathway; nucleotide binding; enzyme binding; regulation of develo…	GO:0030036; GO:0030952; GO:0023051; GO:0035838; GO:0019222; GO:0005938; GO:0043229; GO:0001882; GO:0008360; GO:0005886; GO:0043227; GO:1902659; GO:0000166; GO:0019899; GO:0050793; GO:0035556
comp137001_c0_seq1.28.387.plus.as_4_2_1	intracellular organelle; sporulation resulting in formation of a cellular spore; cell differentiation; membrane-bounded organelle	GO:0043229; GO:0030435; GO:0030154; GO:0043227
comp137065_c0_seq1.1.314.minus.as_6_2_1	organelle membrane; intracellular organelle; phosphorus metabolic process; lipid metabolic process; membrane-bounded organelle; carbohydrate derivative metabolic process; cellular lipid metabolic process	GO:0031090; GO:0043229; GO:0006793; GO:0006629; GO:0043227; GO:1901135; GO:0044255
comp137158_c0_seq1.1.359.minus.as_6_1_1	generation of precursor metabolites and energy; intracellular organelle; organic acid metabolic process; nucleotide binding; membrane-bounded organelle; cellular aldehyde metabolic process; oxidoreductase activity, acting on CH-OH group of donors	GO:0006091; GO:0043229; GO:0006082; GO:0000166; GO:0043227; GO:0006081; GO:0016614
comp137163_c0_seq1.1.311.minus.as_6_1_1	molybdopterin molybdotransferase activity; cation binding; phosphorus metabolic process; transferase activity, transferring phosphorus-containing groups; protein localization; regulation of postsynaptic membrane neurotransmitter receptor levels; inter-male aggressive behavior; molybdopterin cofactor metabolic process; protein metabolic process; nucleotide binding; postsynaptic specialization; loc…	GO:0061599; GO:0043169; GO:0006793; GO:0016772; GO:0008104; GO:0099072; GO:0002121; GO:0043545; GO:0019538; GO:0000166; GO:0099572; GO:0051668
comp137221_c0_seq1.1.324.minus.as_6_2_1	organic acid metabolic process; nucleotide binding; membrane-bounded organelle; nucleobase-containing compound metabolic process; intracellular organelle; cellular aromatic compound metabolic process; protein metabolic process	GO:0006082; GO:0000166; GO:0043227; GO:0006139; GO:0043229; GO:0006725; GO:0019538
comp13723_c0_seq1.1.710.minus.as_6_1_1	organelle membrane	GO:0031090
comp137245_c0_seq1.1.487.minus.as_6_2_1	intracellular organelle; hydrolase activity, acting on ester bonds; organelle membrane; lipid metabolic process; membrane-bounded organelle	GO:0043229; GO:0016788; GO:0031090; GO:0006629; GO:0043227
comp13729_c0_seq1.1.1210.minus.as_6_2_1	cation binding; electron transport chain; electron transfer activity; generation of precursor metabolites and energy; ubiquinone binding; iron-sulfur cluster binding; NADH oxidation	GO:0043169; GO:0022900; GO:0009055; GO:0006091; GO:0048039; GO:0051536; GO:0006116
comp13733_c0_seq1.122.1315.plus.as_5_3_1	monooxygenase activity; oxidoreductase activity, acting on paired donors, with incorporation or reduction of molecular oxygen	GO:0004497; GO:0016705
comp137349_c0_seq1.1.408.minus.as_6_2_1	intracellular organelle; nucleotide binding; plasma membrane; export across plasma membrane; response to antibiotic; xenobiotic transmembrane transporter activity; membrane-bounded organelle	GO:0043229; GO:0000166; GO:0005886; GO:0140115; GO:0046677; GO:0042910; GO:0043227
comp137466_c0_seq1.1.512.minus.as_1_2_1	cell wall organization; hydrolase activity, acting on ester bonds; hydrolase activity, acting on carbon-nitrogen (but not peptide) bonds; cation binding; cellular carbohydrate metabolic process; carbohydrate metabolic process	GO:0071555; GO:0016788; GO:0016810; GO:0043169; GO:0044262; GO:0005975
comp137476_c0_seq1.1.300.minus.as_6_1_1	oxidoreductase complex; mitochondrial pyruvate dehydrogenase complex; protein metabolic process; regulation of metabolic process; organic acid metabolic process; carbohydrate derivative metabolic process; monosaccharide metabolic process; cellular aromatic compound metabolic process; nucleotide binding; carbohydrate metabolic process; phosphorus metabolic process; sulfur compound metabolic proces…	GO:1990204; GO:0005967; GO:0019538; GO:0019222; GO:0006082; GO:1901135; GO:0005996; GO:0006725; GO:0000166; GO:0005975; GO:0006793; GO:0006790; GO:0006139; GO:0043227; GO:0016772; GO:0043229; GO:0055086; GO:0004672; GO:0016817
comp1374_c0_seq1.1.438.minus.as_6_1_1	intracellular organelle; membrane-bounded organelle; intracellular transport	GO:0043229; GO:0043227; GO:0046907
comp13756_c0_seq1.12.347.minus.as_6_1_1	thioredoxin peroxidase activity; response to oxidative stress; cell redox homeostasis; intracellular organelle; oxidoreductase activity, acting on peroxide as acceptor; membrane-bounded organelle; response to inorganic substance	GO:0008379; GO:0006979; GO:0045454; GO:0043229; GO:0016684; GO:0043227; GO:0010035
comp137587_c0_seq1.1.321.minus.as_6_3_1	hydrolase activity, acting on ester bonds; ribonuclease activity; intracellular organelle; regulation of metabolic process; cellular aromatic compound metabolic process; nucleic acid binding; nucleobase-containing compound metabolic process	GO:0016788; GO:0004540; GO:0043229; GO:0019222; GO:0006725; GO:0003676; GO:0006139
comp137618_c0_seq1.1.317.minus.as_6_2_1	hydrolase activity, acting on acid anhydrides; nucleotide binding; regulation of metabolic process; regulation of growth; intracellular organelle; histone binding; membrane-bounded organelle	GO:0016817; GO:0000166; GO:0019222; GO:0040008; GO:0043229; GO:0042393; GO:0043227
comp137640_c0_seq1.1.506.minus.as_5_3_1	nucleotide binding; cellular aromatic compound metabolic process; nucleobase-containing compound metabolic process; membrane-bounded organelle; intracellular organelle; oxidoreductase activity, acting on the CH-CH group of donors	GO:0000166; GO:0006725; GO:0006139; GO:0043227; GO:0043229; GO:0016627
comp137684_c0_seq1.1.232.minus.as_6_1_1	organic acid metabolic process; cellular modified amino acid metabolic process; cation binding; sulfur compound metabolic process	GO:0006082; GO:0006575; GO:0043169; GO:0006790
comp137738_c0_seq1.183.510.minus.as_5_3_1	membrane-bounded organelle; hydrolase activity, acting on acid anhydrides; intracellular organelle; nucleotide binding; nucleic acid binding	GO:0043227; GO:0016817; GO:0043229; GO:0000166; GO:0003676
comp13773_c0_seq1.1.573.minus.as_4_3_1	toxin metabolic process; secondary metabolite biosynthetic process; cellular aromatic compound metabolic process; cation binding; oxidoreductase activity, acting on peroxide as acceptor	GO:0009404; GO:0044550; GO:0006725; GO:0043169; GO:0016684
comp137774_c0_seq1.1.362.minus.as_1_2_1	nucleotide binding; enzyme activator activity; carbohydrate metabolic process; identical protein binding; protein kinase activity; plasma membrane; regulation of metabolic process; kinase regulator activity; transferase complex; transferase activity, transferring phosphorus-containing groups; autophagy; cation binding	GO:0000166; GO:0008047; GO:0005975; GO:0042802; GO:0004672; GO:0005886; GO:0019222; GO:0019207; GO:1990234; GO:0016772; GO:0006914; GO:0043169
comp13779_c0_seq1.1.731.minus.as_6_1_1	multivesicular body sorting pathway; protein localization; membrane-bounded organelle; peptidase activity; intracellular organelle; endosomal transport; intracellular transport; protein targeting to vacuole; ubiquitin-like protein binding; protein metabolic process; late endosome to vacuole transport; establishment of protein localization; cation binding	GO:0071985; GO:0008104; GO:0043227; GO:0008233; GO:0043229; GO:0016197; GO:0046907; GO:0006623; GO:0032182; GO:0019538; GO:0045324; GO:0045184; GO:0043169
comp13780_c0_seq1.150.684.minus.as_6_2_1	organic acid metabolic process; protein metabolic process; oxidoreductase complex; intracellular organelle; membrane-bounded organelle	GO:0006082; GO:0019538; GO:1990204; GO:0043229; GO:0043227
comp137812_c0_seq1.177.496.minus.as_6_2_1	Golgi vesicle transport; intracellular transport; SNARE binding; protein localization; establishment of protein localization; SNARE complex; protein-macromolecule adaptor activity; organelle membrane	GO:0048193; GO:0046907; GO:0000149; GO:0008104; GO:0045184; GO:0031201; GO:0030674; GO:0031090
comp137961_c0_seq1.1.387.minus.as_6_1_1	phenylpropanoid metabolic process; cation binding; cellular aromatic compound metabolic process	GO:0009698; GO:0043169; GO:0006725
comp137965_c0_seq1.139.686.minus.as_6_2_1	cellular modified amino acid metabolic process; establishment of cell polarity; regulation of metabolic process; regulation of growth; transferase activity, transferring phosphorus-containing groups; phosphorus metabolic process; regulation of cell shape; cellular lipid metabolic process; organelle membrane; fungal-type cell wall organization or biogenesis; lipid metabolic process; regulation of …	GO:0006575; GO:0030010; GO:0019222; GO:0040008; GO:0016772; GO:0006793; GO:0008360; GO:0044255; GO:0031090; GO:0071852; GO:0006629; GO:0050793
comp137967_c0_seq1.1.345.minus.as_6_1_1	protein metabolic process; establishment of cell polarity	GO:0019538; GO:0030010
comp13796_c0_seq1.1.735.minus.as_6_1_1	cellular response to extracellular stimulus; response to starvation; response to extracellular stimulus	GO:0031668; GO:0042594; GO:0009991
comp137970_c0_seq1.23.701.minus.as_4_3_1	membrane-bounded organelle; response to heat; response to temperature stimulus; response to pH; plasma membrane; filamentous growth of a population of unicellular organisms	GO:0043227; GO:0009408; GO:0009266; GO:0009268; GO:0005886; GO:0044182
comp137985_c0_seq1.1.384.minus.as_6_2_1	hydrolase activity, acting on acid anhydrides; cell cortex; nucleotide binding; intracellular transport; dynein light intermediate chain binding; spindle localization; mitotic cell cycle; cell development; dynein intermediate chain binding; metula development; organelle localization; hyphal tip; cytoskeletal protein binding; microtubule-based movement; dynein complex; microtubule cytoskeleton org…	GO:0016817; GO:0005938; GO:0000166; GO:0046907; GO:0051959; GO:0051653; GO:0000278; GO:0048468; GO:0045505; GO:0070789; GO:0051640; GO:0001411; GO:0008092; GO:0007018; GO:0030286; GO:0000226
comp137996_c0_seq1.1.305.minus.as_6_2_1	cellular lipid metabolic process; regulation of cold-induced thermogenesis; membrane-bounded organelle; regulation of metabolic process; response to organic substance; lipid metabolic process; organelle membrane; lipid oxidation; organic acid metabolic process; intracellular organelle; cellular modified amino acid metabolic process	GO:0044255; GO:0120161; GO:0043227; GO:0019222; GO:0010033; GO:0006629; GO:0031090; GO:0034440; GO:0006082; GO:0043229; GO:0006575
comp137996_c0_seq1.1.380.minus.as_1_2_1	membrane-bounded organelle; intracellular organelle; organelle membrane; protein localization; autophagy; establishment of protein localization	GO:0043227; GO:0043229; GO:0031090; GO:0008104; GO:0006914; GO:0045184
comp138079_c0_seq1.110.486.minus.as_6_2_1	protein localization; plasma membrane; response to temperature stimulus; organelle membrane; regulation of catalytic activity; outer membrane; membrane-bounded organelle; intracellular organelle; regulation of metabolic process; response to heat; endocytosis	GO:0008104; GO:0005886; GO:0009266; GO:0031090; GO:0050790; GO:0019867; GO:0043227; GO:0043229; GO:0019222; GO:0009408; GO:0006897
comp138135_c0_seq1.1.331.minus.as_6_2_1	organelle membrane; plasma membrane	GO:0031090; GO:0005886
comp13813_c0_seq1.1.381.minus.as_6_1_1	intracellular organelle; cation binding; membrane-bounded organelle; organic acid metabolic process	GO:0043229; GO:0043169; GO:0043227; GO:0006082
comp138196_c0_seq1.1.313.minus.as_6_2_1	nucleobase-containing compound metabolic process; membrane-bounded organelle; intracellular organelle; nucleic acid binding; cellular aromatic compound metabolic process	GO:0006139; GO:0043227; GO:0043229; GO:0003676; GO:0006725
comp138213_c0_seq1.1.356.minus.as_6_2_1	nucleobase-containing compound metabolic process; cellular aromatic compound metabolic process; intracellular transport; nucleic acid binding; membrane-bounded organelle; enzyme binding; intracellular organelle	GO:0006139; GO:0006725; GO:0046907; GO:0003676; GO:0043227; GO:0019899; GO:0043229
comp138221_c0_seq1.1.448.minus.as_6_2_1	cellular aromatic compound metabolic process; nucleobase-containing compound metabolic process; transferase activity, transferring phosphorus-containing groups; intracellular organelle; transferase complex; membrane-bounded organelle	GO:0006725; GO:0006139; GO:0016772; GO:0043229; GO:1990234; GO:0043227
comp13825_c0_seq1.1.446.minus.as_6_1_1	peptidase activity; cation binding	GO:0008233; GO:0043169
comp13825_c1_seq1.1.544.minus.as_6_1_1	cation binding; peptidase activity	GO:0043169; GO:0008233
comp13828_c0_seq1.92.787.minus.as_6_1_1	hydrolase activity, acting on glycosyl bonds; cellular carbohydrate metabolic process; carbohydrate metabolic process	GO:0016798; GO:0044262; GO:0005975
comp138420_c0_seq1.296.425.minus.as_4_3_1	organelle membrane; establishment of protein localization; autophagy; protein localization	GO:0031090; GO:0045184; GO:0006914; GO:0008104
comp13845_c0_seq1.1.605.minus.as_6_1_1	intracellular organelle	GO:0043229
comp13845_c0_seq1.110.614.minus.as_6_2_1	carbohydrate metabolic process; monosaccharide metabolic process; transferase activity, transferring phosphorus-containing groups	GO:0005975; GO:0005996; GO:0016772
comp13845_c0_seq1.211.829.minus.as_3_3_1	hydrolase activity, acting on ester bonds; peptidase activity; nucleic acid binding; cellular aromatic compound metabolic process; transferase activity, transferring phosphorus-containing groups; cation binding; nucleobase-containing compound metabolic process	GO:0016788; GO:0008233; GO:0003676; GO:0006725; GO:0016772; GO:0043169; GO:0006139
comp13845_c1_seq1.1.879.minus.as_6_2_1	monosaccharide metabolic process; carbohydrate metabolic process; transferase activity, transferring phosphorus-containing groups	GO:0005996; GO:0005975; GO:0016772
comp138510_c0_seq1.1.312.minus.as_1_2_1	organic acid metabolic process; cation binding; dioxygenase activity; sulfur compound metabolic process; oxidoreductase activity, acting on paired donors, with incorporation or reduction of molecular oxygen	GO:0006082; GO:0043169; GO:0051213; GO:0006790; GO:0016705
comp13854_c0_seq1.222.1391.plus.as_2_2_1	cell wall; plasma membrane; cell wall organization	GO:0005618; GO:0005886; GO:0071555
comp138585_c0_seq1.1.476.minus.as_6_2_1	response to radiation; phosphorus metabolic process; DNA helicase activity; transcription factor binding; protein metabolic process; nucleic acid binding; nucleotide binding; RNA polymerase II transcription regulator complex; regulation of metabolic process; intracellular transport; transferase complex; cellular aromatic compound metabolic process; nucleobase-containing compound metabolic process…	GO:0009314; GO:0006793; GO:0003678; GO:0008134; GO:0019538; GO:0003676; GO:0000166; GO:0090575; GO:0019222; GO:0046907; GO:1990234; GO:0006725; GO:0006139; GO:0000109; GO:0043227; GO:0015616; GO:0097550; GO:0043229; GO:0016817
comp13861_c0_seq1.98.499.minus.as_5_2_1	protein metabolic process	GO:0019538
comp138674_c0_seq1.1.397.minus.as_5_1_1	'de novo' protein folding; protein refolding; unfolded protein binding; heat shock protein binding; nucleotide binding; intracellular organelle; membrane-bounded organelle; chaperone-mediated protein folding; response to topologically incorrect protein; endoplasmic reticulum unfolded protein response; hydrolase activity, acting on acid anhydrides; response to nitrogen compound; protein metabolic …	GO:0006458; GO:0042026; GO:0051082; GO:0031072; GO:0000166; GO:0043229; GO:0043227; GO:0061077; GO:0035966; GO:0030968; GO:0016817; GO:1901698; GO:0019538; GO:0051787; GO:0010033
comp138695_c0_seq1.61.330.minus.as_6_2_1	protein metabolic process; endoplasmic reticulum unfolded protein response; phosphorus metabolic process; protein kinase activity; nucleotide binding; organelle membrane; regulation of metabolic process; transferase activity, transferring phosphorus-containing groups; regulation of growth; response to organic substance; response to topologically incorrect protein	GO:0019538; GO:0030968; GO:0006793; GO:0004672; GO:0000166; GO:0031090; GO:0019222; GO:0016772; GO:0040008; GO:0010033; GO:0035966
comp138719_c0_seq1.1.337.minus.as_6_2_1	monooxygenase activity; nucleotide binding	GO:0004497; GO:0000166
comp138743_c0_seq1.31.352.minus.as_6_2_1	nucleobase-containing compound metabolic process; hydrolase activity, acting on acid anhydrides; nucleotide binding; cellular aromatic compound metabolic process; intracellular organelle; DNA helicase activity; membrane-bounded organelle; nucleic acid binding	GO:0006139; GO:0016817; GO:0000166; GO:0006725; GO:0043229; GO:0003678; GO:0043227; GO:0003676
comp138761_c0_seq1.1.470.minus.as_1_2_1	hydrolase activity, acting on ester bonds; ribonuclease activity; nucleic acid binding	GO:0016788; GO:0004540; GO:0003676
comp13881_c0_seq1.261.831.minus.as_5_2_1	plasma membrane	GO:0005886
comp13883_c0_seq1.107.1203.minus.as_6_2_1	oxidoreductase activity, acting on CH-OH group of donors; plasma membrane	GO:0016614; GO:0005886
comp139013_c0_seq1.1.311.minus.as_4_3_1	cellular aromatic compound metabolic process; nucleobase-containing compound metabolic process; intracellular organelle	GO:0006725; GO:0006139; GO:0043229
comp139018_c0_seq1.1.413.minus.as_6_2_1	protein disulfide isomerase activity	GO:0003756
comp13901_c0_seq1.1.439.minus.as_5_3_1	nucleobase-containing small molecule metabolic process; oxidoreductase activity, acting on single donors with incorporation of molecular oxygen; nucleobase-containing compound metabolic process; phosphorus metabolic process; organic acid metabolic process; dioxygenase activity; tetrapyrrole binding; cellular aromatic compound metabolic process; cation binding; cellular ketone metabolic process	GO:0055086; GO:0016701; GO:0006139; GO:0006793; GO:0006082; GO:0051213; GO:0046906; GO:0006725; GO:0043169; GO:0042180
comp139119_c0_seq1.1.321.minus.as_6_2_1	iron-sulfur cluster binding; sulfur compound metabolic process; cation binding	GO:0051536; GO:0006790; GO:0043169
comp13915_c0_seq1.1.769.minus.as_6_1_1	membrane-bounded organelle; intracellular organelle; cation binding; DNA-binding transcription factor activity, RNA polymerase II-specific; nucleic acid binding	GO:0043227; GO:0043229; GO:0043169; GO:0000981; GO:0003676
comp139166_c0_seq1.1.383.minus.as_6_1_1	ribonucleoprotein complex binding; response to hypoxia; response to oxygen levels; nucleic acid binding; translation factor activity, RNA binding; multi-eIF complex	GO:0043021; GO:0001666; GO:0070482; GO:0003676; GO:0008135; GO:0043614
comp139168_c0_seq1.66.448.minus.as_6_2_1	plasma membrane; cation binding	GO:0005886; GO:0043169
comp13925_c0_seq1.1.1443.minus.as_5_2_1	lipid metabolic process; phosphopantetheine binding; organic acid metabolic process; cellular lipid metabolic process	GO:0006629; GO:0031177; GO:0006082; GO:0044255
comp13931_c0_seq1.1.657.minus.as_6_2_1	plasma membrane; urea transmembrane transport; amide transmembrane transporter activity	GO:0005886; GO:0071918; GO:0042887
comp13933_c0_seq1.42.596.minus.as_1_2_1	establishment of protein localization; intracellular transport; protein localization; protein transmembrane transport; mitochondrial transmembrane transport; peptide binding	GO:0045184; GO:0046907; GO:0008104; GO:0071806; GO:1990542; GO:0042277
comp13933_c0_seq1.58.1675.minus.as_4_2_1	organic acid metabolic process; cellular aromatic compound metabolic process; tricarboxylic acid cycle; intracellular organelle; membrane-bounded organelle; nucleobase-containing compound metabolic process	GO:0006082; GO:0006725; GO:0006099; GO:0043229; GO:0043227; GO:0006139
comp13940_c0_seq1.1.351.minus.as_1_2_1	dioxygenase activity; oxidoreductase activity, acting on peroxide as acceptor; tetrapyrrole binding; response to oxidative stress; oxidoreductase activity, acting on single donors with incorporation of molecular oxygen; oxidoreductase activity, acting on paired donors, with incorporation or reduction of molecular oxygen; cation binding	GO:0051213; GO:0016684; GO:0046906; GO:0006979; GO:0016701; GO:0016705; GO:0043169
comp139422_c0_seq1.1.361.minus.as_6_2_1	intracellular organelle; cellular aromatic compound metabolic process; nucleobase-containing compound metabolic process; cation binding; membrane-bounded organelle; hydrolase activity, acting on ester bonds	GO:0043229; GO:0006725; GO:0006139; GO:0043169; GO:0043227; GO:0016788
comp139454_c0_seq1.18.385.minus.as_4_3_1	response to water deprivation; response to inorganic substance; intracellular organelle; cellular response to extracellular stimulus; membrane-bounded organelle; response to water; response to extracellular stimulus	GO:0009414; GO:0010035; GO:0043229; GO:0031668; GO:0043227; GO:0009415; GO:0009991
comp13945_c0_seq1.1.180.minus.as_3_3_1	intracellular organelle; membrane-bounded organelle	GO:0043229; GO:0043227
comp13948_c0_seq1.1.412.minus.as_5_3_1	intracellular organelle; nucleic acid binding; cellular aromatic compound metabolic process; nucleobase-containing compound metabolic process; preribosome	GO:0043229; GO:0003676; GO:0006725; GO:0006139; GO:0030684
comp139558_c0_seq1.1.403.minus.as_6_2_1	plasma membrane	GO:0005886
comp139561_c0_seq1.1.383.minus.as_6_2_1	intracellular organelle; protein metabolic process; membrane-bounded organelle; regulation of metabolic process	GO:0043229; GO:0019538; GO:0043227; GO:0019222
comp13956_c0_seq1.1.138.minus.as_6_1_1	cellular aromatic compound metabolic process; protein metabolic process; nucleobase-containing compound metabolic process; Cajal body; preribosome; nucleic acid binding; intracellular organelle; membrane-bounded organelle; protein methyltransferase activity; RNA methyltransferase activity	GO:0006725; GO:0019538; GO:0006139; GO:0015030; GO:0030684; GO:0003676; GO:0043229; GO:0043227; GO:0008276; GO:0008173
comp139581_c0_seq1.1.341.minus.as_1_2_1	intracellular transport; cell development; sexual sporulation resulting in formation of a cellular spore; intracellular organelle; mitotic cell cycle; nucleoside binding; sporulation resulting in formation of a cellular spore; membrane-bounded organelle; microtubule-based movement; organelle localization; nucleotide binding; microtubule cytoskeleton organization; ascospore formation; cell differe…	GO:0046907; GO:0048468; GO:0043935; GO:0043229; GO:0000278; GO:0001882; GO:0030435; GO:0043227; GO:0007018; GO:0051640; GO:0000166; GO:0000226; GO:0030437; GO:0030154
comp13959_c0_seq1.1.349.minus.as_6_1_1	site of double-strand break; actin filament binding; cytoskeletal protein binding; membrane-bounded organelle; intracellular organelle	GO:0035861; GO:0051015; GO:0008092; GO:0043227; GO:0043229
comp139647_c0_seq1.1.333.minus.as_6_2_1	nucleotide binding; defense response; carbohydrate derivative metabolic process; lipid metabolic process; transferase activity, transferring phosphorus-containing groups; membrane-bounded organelle; response to bacterium; defense response to other organism; response to organic substance; alcohol metabolic process; cellular lipid metabolic process; phosphorus metabolic process; response to toxic s…	GO:0000166; GO:0006952; GO:1901135; GO:0006629; GO:0016772; GO:0043227; GO:0009617; GO:0098542; GO:0010033; GO:0006066; GO:0044255; GO:0006793; GO:0009636; GO:0043229; GO:0005975; GO:0044262; GO:0080167
comp13965_c0_seq1.1.802.minus.as_1_2_1	nucleobase-containing small molecule metabolic process; intracellular organelle; nucleotide binding; organic acid metabolic process; ligase activity, forming carbon-nitrogen bonds; hydrolase activity, acting on carbon-nitrogen (but not peptide) bonds; cation binding; carbohydrate derivative metabolic process; carbamoyl-phosphate synthase complex; cellular aromatic compound metabolic process; memb…	GO:0055086; GO:0043229; GO:0000166; GO:0006082; GO:0016879; GO:0016810; GO:0043169; GO:1901135; GO:0005951; GO:0006725; GO:0043227; GO:0019627; GO:0006793; GO:0006139
comp139688_c0_seq1.1.444.minus.as_6_2_1	carbon-carbon lyase activity	GO:0016830
comp1396_c0_seq1.1.305.minus.as_6_1_1	cellular aromatic compound metabolic process; nucleobase-containing compound metabolic process; membrane-bounded organelle; intracellular organelle; nucleic acid binding; cation binding	GO:0006725; GO:0006139; GO:0043227; GO:0043229; GO:0003676; GO:0043169
comp139710_c0_seq1.1.474.minus.as_6_2_1	protein metabolic process; peptidyl-lysine modification to peptidyl-hypusine; transferase activity, transferring alkyl or aryl (other than methyl) groups	GO:0019538; GO:0008612; GO:0016765
comp139725_c0_seq1.1.646.minus.as_6_2_1	regulation of growth; cellular response to extracellular stimulus; response to starvation; response to extracellular stimulus; response to organic substance; cell differentiation; organelle membrane; intracellular signal transduction; regulation of catalytic activity; TORC1 complex; regulation of metabolic process; response to nitrogen compound; protein-macromolecule adaptor activity; sporulation…	GO:0040008; GO:0031668; GO:0042594; GO:0009991; GO:0010033; GO:0030154; GO:0031090; GO:0035556; GO:0050790; GO:0031931; GO:0019222; GO:1901698; GO:0030674; GO:0030435
comp139737_c0_seq1.1.365.minus.as_6_2_1	RNA helicase activity; cellular aromatic compound metabolic process; nucleobase-containing compound metabolic process; intracellular organelle; hydrolase activity, acting on acid anhydrides; nucleotide binding; regulation of metabolic process; nucleic acid binding	GO:0003724; GO:0006725; GO:0006139; GO:0043229; GO:0016817; GO:0000166; GO:0019222; GO:0003676
comp139876_c0_seq1.1.326.minus.as_6_2_1	fungal-type cell wall organization or biogenesis; lipid metabolic process; cellular lipid metabolic process; organelle membrane; intracellular organelle; cell wall biogenesis; cellular bud neck; membrane-bounded organelle	GO:0071852; GO:0006629; GO:0044255; GO:0031090; GO:0043229; GO:0042546; GO:0005935; GO:0043227
comp13987_c0_seq1.162.609.minus.as_5_3_1	protein metabolic process; preribosome	GO:0019538; GO:0030684
comp1398_c0_seq1.1.340.minus.as_5_3_1	carbohydrate metabolic process; hydrolase activity, acting on glycosyl bonds	GO:0005975; GO:0016798
comp139983_c0_seq1.1.561.minus.as_6_2_1	plasma membrane	GO:0005886
comp139994_c0_seq1.1.404.minus.as_6_2_1	response to radiation; nucleobase-containing compound metabolic process; intracellular organelle; membrane-bounded organelle; cellular aromatic compound metabolic process; nucleic acid binding; phototransduction; transferase complex; protein metabolic process	GO:0009314; GO:0006139; GO:0043229; GO:0043227; GO:0006725; GO:0003676; GO:0007602; GO:1990234; GO:0019538
comp14004_c0_seq1.58.354.minus.as_6_1_1	monosaccharide metabolic process; organic acid metabolic process; cation binding; carbohydrate metabolic process	GO:0005996; GO:0006082; GO:0043169; GO:0005975
comp14004_c0_seq2.58.526.minus.as_6_1_1	organic acid metabolic process; cation binding; monosaccharide metabolic process; carbohydrate metabolic process	GO:0006082; GO:0043169; GO:0005996; GO:0005975
comp14006_c0_seq1.1.682.minus.as_6_1_1	intracellular transport; protein localization; organelle membrane; establishment of protein localization	GO:0046907; GO:0008104; GO:0031090; GO:0045184
comp140135_c0_seq1.1.301.minus.as_6_3_1	organic acid transmembrane transport; intracellular organelle; organic acid transmembrane transporter activity; membrane-bounded organelle; amide transmembrane transporter activity; plasma membrane	GO:1903825; GO:0043229; GO:0005342; GO:0043227; GO:0042887; GO:0005886
comp14014_c0_seq1.1.353.minus.as_6_1_1	nucleobase-containing compound metabolic process; nucleic acid binding; nucleotide binding; intracellular organelle; cellular aromatic compound metabolic process; RNA helicase activity; hydrolase activity, acting on acid anhydrides; membrane-bounded organelle	GO:0006139; GO:0003676; GO:0000166; GO:0043229; GO:0006725; GO:0003724; GO:0016817; GO:0043227
comp140159_c0_seq1.38.538.plus.as_6_2_1	nucleobase transmembrane transporter activity; nucleobase-containing small molecule metabolic process; membrane-bounded organelle; intracellular organelle; cellular aromatic compound metabolic process; nucleobase-containing compound metabolic process; amide transmembrane transporter activity; plasma membrane	GO:0015205; GO:0055086; GO:0043227; GO:0043229; GO:0006725; GO:0006139; GO:0042887; GO:0005886
comp140163_c0_seq1.1.320.minus.as_6_2_1	oxidoreductase activity, acting on NAD(P)H; electron transport chain; iron-sulfur cluster binding; cation binding; generation of precursor metabolites and energy; organelle membrane	GO:0016651; GO:0022900; GO:0051536; GO:0043169; GO:0006091; GO:0031090
comp14016_c0_seq1.57.1246.minus.as_6_2_1	oxidoreductase activity, acting on CH-OH group of donors	GO:0016614
comp14017_c0_seq1.1.624.minus.as_6_3_1	organelle membrane	GO:0031090
comp14029_c0_seq1.19.588.plus.as_6_1_1	nucleotide binding; oxidoreductase activity, acting on CH-OH group of donors	GO:0000166; GO:0016614
comp1402_c0_seq1.1.305.minus.as_2_3_1	membrane-bounded organelle; organic acid transmembrane transport; organelle membrane; organic acid transmembrane transporter activity; intracellular organelle; plasma membrane	GO:0043227; GO:1903825; GO:0031090; GO:0005342; GO:0043229; GO:0005886
comp14031_c0_seq1.1.530.minus.as_6_1_1	cellular aromatic compound metabolic process; intracellular organelle; nucleobase-containing compound metabolic process; nucleic acid binding	GO:0006725; GO:0043229; GO:0006139; GO:0003676
comp140350_c0_seq1.1.342.minus.as_6_2_1	hydrolase activity, acting on acid anhydrides; nucleotide binding; cellular aromatic compound metabolic process; hydrolase activity, acting on ester bonds; nucleic acid binding; nucleobase-containing compound metabolic process; mismatch repair complex; intracellular organelle; somatic diversification of immunoglobulins; plasma membrane	GO:0016817; GO:0000166; GO:0006725; GO:0016788; GO:0003676; GO:0006139; GO:0032300; GO:0043229; GO:0016445; GO:0005886
comp140397_c0_seq1.1.329.minus.as_6_2_1	organic acid metabolic process; nucleic acid binding; intracellular organelle; membrane-bounded organelle	GO:0006082; GO:0003676; GO:0043229; GO:0043227
comp140461_c0_seq1.1.352.minus.as_1_2_1	amide transmembrane transporter activity; establishment of protein localization; protein localization	GO:0042887; GO:0045184; GO:0008104
comp140508_c0_seq1.12.320.plus.as_6_2_1	membrane-bounded organelle; cellular carbohydrate metabolic process; carbohydrate metabolic process; intracellular organelle; organic acid metabolic process; cellular aldehyde metabolic process; tricarboxylic acid cycle	GO:0043227; GO:0044262; GO:0005975; GO:0043229; GO:0006082; GO:0006081; GO:0006099
comp140515_c0_seq1.1.345.minus.as_6_2_1	histone binding; protein metabolic process; transferase complex; membrane-bounded organelle; intracellular organelle	GO:0042393; GO:0019538; GO:1990234; GO:0043227; GO:0043229
comp14051_c0_seq1.1.1042.minus.as_6_2_1	organic acid transmembrane transport; organic acid transmembrane transporter activity	GO:1903825; GO:0005342
comp140531_c0_seq1.1.355.minus.as_5_2_1	membrane-bounded organelle; intracellular organelle; regulation of metabolic process; enzyme inhibitor activity; phosphatase regulator activity; intracellular signal transduction	GO:0043227; GO:0043229; GO:0019222; GO:0004857; GO:0019208; GO:0035556
comp14054_c0_seq1.1.315.minus.as_6_1_1	nucleotide-excision repair complex; sex determination; hydrolase activity, acting on ester bonds; membrane-bounded organelle; cell fate commitment; site of double-strand break; intracellular organelle; response to radiation; mating type switching; nucleic acid binding; cellular aromatic compound metabolic process; nucleobase-containing compound metabolic process	GO:0000109; GO:0007530; GO:0016788; GO:0043227; GO:0045165; GO:0035861; GO:0043229; GO:0009314; GO:0007533; GO:0003676; GO:0006725; GO:0006139
comp140555_c0_seq1.1.304.minus.as_5_1_1	organic acid metabolic process	GO:0006082
comp1405_c0_seq1.1.151.minus.as_6_2_1	carbohydrate metabolic process	GO:0005975
comp140628_c0_seq1.1.567.minus.as_6_2_1	plasma membrane	GO:0005886
comp14062_c0_seq1.1.319.minus.as_6_2_1	response to organic substance; cation binding; nucleotide binding; regulation of membrane lipid distribution; intracellular organelle; plasma membrane; membrane-bounded organelle; phospholipid transporter activity	GO:0010033; GO:0043169; GO:0000166; GO:0097035; GO:0043229; GO:0005886; GO:0043227; GO:0005548
comp140658_c0_seq1.1.434.minus.as_4_3_1	organic acid metabolic process; iron-sulfur cluster binding; tetrapyrrole binding; reactive nitrogen species metabolic process; cation binding	GO:0006082; GO:0051536; GO:0046906; GO:2001057; GO:0043169
comp14072_c0_seq1.1.357.minus.as_6_2_1	plasma membrane; response to extracellular stimulus; cellular response to extracellular stimulus; response to starvation; cation binding	GO:0005886; GO:0009991; GO:0031668; GO:0042594; GO:0043169
comp14075_c0_seq1.1.1301.minus.as_6_2_1	membrane-bounded organelle; plasma membrane; intracellular organelle	GO:0043227; GO:0005886; GO:0043229
comp14082_c0_seq1.70.707.minus.as_6_1_1	cellular carbohydrate metabolic process; carbohydrate derivative metabolic process; NADPH regeneration; cellular aromatic compound metabolic process; nucleobase-containing small molecule metabolic process; phosphorus metabolic process; organic acid metabolic process; carbohydrate metabolic process; nucleotide binding; oxidoreductase activity, acting on CH-OH group of donors; nucleobase-containing…	GO:0044262; GO:1901135; GO:0006740; GO:0006725; GO:0055086; GO:0006793; GO:0006082; GO:0005975; GO:0000166; GO:0016614; GO:0006139; GO:0043229; GO:0006091; GO:0043227
comp140830_c0_seq1.1.321.minus.as_6_2_1	establishment of protein localization; protein metabolic process; transferase complex; protein targeting to vacuole; phosphorus metabolic process; autophagy; membrane-bounded organelle; organelle membrane; late endosome to vacuole transport; nucleotide binding; protein kinase activity; intracellular organelle; regulation of metabolic process; vacuole-isolation membrane contact site; transferase a…	GO:0045184; GO:0019538; GO:1990234; GO:0006623; GO:0006793; GO:0006914; GO:0043227; GO:0031090; GO:0045324; GO:0000166; GO:0004672; GO:0043229; GO:0019222; GO:0120095; GO:0016772; GO:0008104; GO:0071561; GO:0046907; GO:0032182; GO:0045185; GO:0035556
comp14089_c0_seq1.1.393.minus.as_5_3_1	hydrolase activity, acting on glycosyl bonds; carbohydrate metabolic process	GO:0016798; GO:0005975
comp140916_c0_seq1.16.291.plus.as_4_3_1	hyphal growth; cell wall; plasma membrane	GO:0030448; GO:0005618; GO:0005886
[truncated: 12,664 more rows]
[truncated: 5,000 more columns]
