# Supplementary material for: Functional dynamics reveal the response of the crabapple (Malus sp.) phyllosphere microbiome to Gymnosporangium yamadae infection
Source: mSystems. 2025 Sep 15;10(10):e00843-25. doi: 10.1128/msystems.00843-25 (PMC12542627; doi:10.1128/msystems.00843-25)
Supplement: Table S7 — Functional annotation of transcripts based on the CAZy database. [file msystems.00843-25-s0008.xlsx]

## Sheet: Table S7
Table S7 Functional annotation of transcripts based on the CAZy (Carbohydrate-Active enZYmes) database.
Gene	Family	Class	Definition	Cazy.note	Cazy.activities
comp101203_c0_seq1.1.563.minus.as_6_1_1	AA11	AA	Auxiliary Activities	-	AA11 proteins are copper-dependent lytic polysaccharide monooxygenases (LPMOs); cleavage of chitin chains with oxidation of C-1 has been demonstrated for a AA11 LPMO from Aspergillus oryzae;
comp10132_c0_seq1.97.1035.minus.as_6_2_1	GH5_49	GH	Glycoside Hydrolases	-	GH5's subfamily
comp102558_c0_seq1.1.787.minus.as_6_2_1	GT90	GT	Glycosyl Transferases	Created from Klutts, Levery and Doering (2007) J. Biol. Chem. 282:17890-17899 (PMID: 17430900)	UDP-Xyl: (mannosyl) glucuronoxylomannan/galactoxylomannan beta-1,2-xylosyltransferase (EC 2.4.2.-); UDP-Glc: protein O-beta-glucosyltransferase (EC 2.4.1.-); UDP-Xyl: protein O-beta-xylosyltransferase (EC 2.4.2.-)
comp10343_c0_seq1.1.569.minus.as_6_2_1	CE12	CE	Carbohydrate Esterases	-	pectin acetylesterase (EC 3.1.1.-); rhamnogalacturonan acetylesterase (EC 3.1.1.-); acetyl xylan esterase (EC 3.1.1.72)
comp105249_c0_seq1.1.1016.minus.as_6_2_1	CBM21	CBM	Carbohydrate-Binding Modules	-	Modules of approx. 100 residues. The granular starch-binding function has been demonstrated in one case. Sometimes designated as starch-binding domains (SBD).
comp10636_c0_seq1.229.1125.minus.as_6_2_1	GH5_31	GH	Glycoside Hydrolases	-	GH5's subfamily
comp106410_c0_seq1.1.417.minus.as_6_3_1	GH64	GH	Glycoside Hydrolases	-	beta-1,3-glucanase (EC 3.2.1.39)
comp108634_c0_seq1.11.391.plus.as_6_2_1	GT90	GT	Glycosyl Transferases	Created from Klutts, Levery and Doering (2007) J. Biol. Chem. 282:17890-17899 (PMID: 17430900)	UDP-Xyl: (mannosyl) glucuronoxylomannan/galactoxylomannan beta-1,2-xylosyltransferase (EC 2.4.2.-); UDP-Glc: protein O-beta-glucosyltransferase (EC 2.4.1.-); UDP-Xyl: protein O-beta-xylosyltransferase (EC 2.4.2.-)
comp108655_c0_seq1.1.530.minus.as_6_1_1	GH43_36	GH	Glycoside Hydrolases	-	GH43's subfamily
comp10868_c0_seq1.1.981.minus.as_6_2_1	GH17	GH	Glycoside Hydrolases	-	glucan endo-1,3-beta-glucosidase (EC 3.2.1.39); glucan 1,3-beta-glucosidase (EC 3.2.1.58); licheninase (EC 3.2.1.73); ABA-specific beta-glucosidase (EC 3.2.1.175); beta-1,3-glucanosyltransglycosylase (EC 2.4.1.-)
comp109312_c0_seq1.60.360.minus.as_6_2_1	CE5	CE	Carbohydrate Esterases	There are many cutinases in the databanks. Only an example is given here as cutinases act on cutin rather than on carbohydrate esters.	acetyl xylan esterase (EC 3.1.1.72); cutinase (EC 3.1.1.74)
comp10964_c0_seq1.1.453.minus.as_6_1_1	CE9	CE	Carbohydrate Esterases	-	N-acetylglucosamine 6-phosphate deacetylase (EC 3.5.1.25); N-acetylglucosamine 6-phosphate deacetylase (EC 3.5.1.80)
comp109766_c0_seq1.119.632.minus.as_1_2_1	CBM19	CBM	Carbohydrate-Binding Modules	-	Modules of 60-70 residues with chitin-binding function.
comp110042_c0_seq1.1.344.minus.as_6_2_1	CE5	CE	Carbohydrate Esterases	There are many cutinases in the databanks. Only an example is given here as cutinases act on cutin rather than on carbohydrate esters.	acetyl xylan esterase (EC 3.1.1.72); cutinase (EC 3.1.1.74)
comp11145_c0_seq1.147.1001.minus.as_6_2_1	PL1_9	PL	Polysaccharide Lyases	-	PL1's subfamily
comp112230_c0_seq1.1.635.minus.as_6_2_1	GT39	GT	Glycosyl Transferases	These enzymes use dolichol-P-mannose (b-linked) as the sugar donor.	Dol-P-Man: protein alpha-mannosyltransferase (EC 2.4.1.109)
comp112870_c0_seq1.1.425.minus.as_1_2_1	GH16	GH	Glycoside Hydrolases	-	xyloglucan:xyloglucosyltransferase (EC 2.4.1.207); keratan-sulfate endo-1,4-beta-galactosidase (EC 3.2.1.103); endo-1,3-beta-glucanase (EC 3.2.1.39); endo-1,3(4)-beta-glucanase (EC 3.2.1.6); licheninase (EC 3.2.1.73); beta-agarase (EC 3.2.1.81); kappa;-carrageenase (EC 3.2.1.83); xyloglucanase (EC 3.2.1.151); endo-beta-1,3-galactanase (EC 3.2.1.181); beta-porphyranase (EC 3.2.1.178); hyaluronidas…
comp113011_c0_seq1.1.313.minus.as_4_3_1	GH3	GH	Glycoside Hydrolases	-	beta-glucosidase (EC 3.2.1.21); xylan 1,4-beta-xylosidase (EC 3.2.1.37); beta-glucosylceramidase (EC 3.2.1.45); beta-N-acetylhexosaminidase (EC 3.2.1.52); alpha-L-arabinofuranosidase (EC 3.2.1.55); glucan 1,3-beta-glucosidase (EC 3.2.1.58); glucan 1,4-beta-glucosidase (EC 3.2.1.74); isoprimeverose-producing oligoxyloglucan hydrolase (EC 3.2.1.120); coniferin beta-glucosidase (EC 3.2.1.126); exo-1…
comp1145_c0_seq1.1.574.minus.as_4_2_1	AA9	AA	Auxiliary Activities	-	AA9 (formerly GH61) proteins are copper-dependent lytic polysaccharide monooxygenases (LPMOs); cleavage of cellulose chains with oxidation of various carbons (C-1, C-4 and C-6) has been reported several times in the literature;
comp115894_c0_seq1.1.303.minus.as_4_2_1	GH43_13	GH	Glycoside Hydrolases	-	GH43's subfamily
comp116348_c0_seq1.1.464.minus.as_6_1_1	GH32	GH	Glycoside Hydrolases	-	invertase (EC 3.2.1.26); endo-inulinase (EC 3.2.1.7); beta-2,6-fructan 6-levanbiohydrolase (EC 3.2.1.64); endo-levanase (EC 3.2.1.65); exo-inulinase (EC 3.2.1.80); fructan beta-(2,1)-fructosidase/1-exohydrolase (EC 3.2.1.153); fructan beta-(2,6)-fructosidase/6-exohydrolase (EC 3.2.1.154); sucrose:sucrose 1-fructosyltransferase (EC 2.4.1.99); fructan:fructan 1-fructosyltransferase (EC 2.4.1.100); …
comp117551_c0_seq1.1.577.minus.as_6_2_1	GH105	GH	Glycoside Hydrolases	Created based on a paper by Itoh, Ochiai, Mikami, Hashimoto, and Murata (J. Mol. Biol. 360 (2006) 573-585) (PMID: 16781735)	unsaturated rhamnogalacturonyl hydrolase (EC 3.2.1.172); d-4,5-unsaturated beta-glucuronyl hydrolase (EC 3.2.1.-)
comp117578_c0_seq1.1.646.minus.as_6_2_1	GH15	GH	Glycoside Hydrolases	-	glucoamylase (EC 3.2.1.3); glucodextranase (EC 3.2.1.70); alpha,alpha-trehalase (EC 3.2.1.28); dextran dextrinase (EC 2.4.1.2)
comp117789_c0_seq1.1.589.minus.as_6_2_1	GH10	GH	Glycoside Hydrolases	formerly known as cellulase family F.	endo-1,4-beta-xylanase (EC 3.2.1.8); endo-1,3-beta-xylanase (EC 3.2.1.32); tomatinase (EC 3.2.1.-); xylan endotransglycosylase (EC 2.4.2.-)
comp118149_c0_seq1.1.321.minus.as_6_1_1	CBM50	CBM	Carbohydrate-Binding Modules	Also known as LysM domains	Modules of approx. 50 residues found attached to various enzymes from families GH18, GH19, GH23, GH24, GH25 and GH73, i.e. enzymes cleaving either chitin or peptidoglycan. Binding to chitopentaose demonstrated in the case of Pteris ryukyuensis chitinase A [Ohnuma T et al. (2008) J. Biol. Chem. 283:5178-87 (PMID: 18083709)]. CBM50 modules are also found in a multitude of other enzymes targeting th…
comp119129_c0_seq1.1.401.minus.as_4_2_1	AA9	AA	Auxiliary Activities	-	AA9 (formerly GH61) proteins are copper-dependent lytic polysaccharide monooxygenases (LPMOs); cleavage of cellulose chains with oxidation of various carbons (C-1, C-4 and C-6) has been reported several times in the literature;
comp12063_c1_seq1.1.641.minus.as_6_2_1	GH128	GH	Glycoside Hydrolases	-	beta-1,3-glucanase (EC 3.2.1.39)
comp121091_c0_seq1.1.345.minus.as_6_2_1	GH43_11	GH	Glycoside Hydrolases	-	GH43's subfamily
comp121463_c0_seq1.1.409.minus.as_6_1_1	GH72	GH	Glycoside Hydrolases	-	beta-1,3-glucanosyltransglycosylase (EC 2.4.1.-)
comp121846_c0_seq1.1.598.minus.as_6_2_1	AA3_2	AA	Auxiliary Activities	-	AA3's subfamily
comp12305_c0_seq1.1.398.minus.as_4_2_1	CE2	CE	Carbohydrate Esterases	-	acetyl xylan esterase (EC 3.1.1.72).
comp123661_c0_seq1.1.590.minus.as_5_1_1	GH37	GH	Glycoside Hydrolases	-	alpha,alpha-trehalase (EC 3.2.1.28).
comp12484_c0_seq1.1.597.minus.as_1_2_1	AA9	AA	Auxiliary Activities	-	AA9 (formerly GH61) proteins are copper-dependent lytic polysaccharide monooxygenases (LPMOs); cleavage of cellulose chains with oxidation of various carbons (C-1, C-4 and C-6) has been reported several times in the literature;
comp125888_c0_seq1.1.284.minus.as_6_1_1	AA9	AA	Auxiliary Activities	-	AA9 (formerly GH61) proteins are copper-dependent lytic polysaccharide monooxygenases (LPMOs); cleavage of cellulose chains with oxidation of various carbons (C-1, C-4 and C-6) has been reported several times in the literature;
comp126213_c0_seq1.20.416.minus.as_6_2_1	GH5_9	GH	Glycoside Hydrolases	-	GH5's subfamily
comp127326_c0_seq1.1.562.minus.as_6_2_1	GH43_26	GH	Glycoside Hydrolases	-	GH43's subfamily
comp127470_c0_seq1.1.409.minus.as_6_2_1	CE10	CE	Carbohydrate Esterases	WARNING: because the vast majority (if not all) of the members of this family are esterases acting on non-carbohydrate substrates, the information on this page is no longer updated (August 2002).	arylesterase (EC 3.1.1.-); carboxyl esterase (EC 3.1.1.3); acetylcholinesterase (EC 3.1.1.7); cholinesterase (EC 3.1.1.8); sterol esterase (EC 3.1.1.13); brefeldin A esterase (EC 3.1.1.-).
comp127612_c0_seq1.1.357.minus.as_6_2_1	CE5	CE	Carbohydrate Esterases	There are many cutinases in the databanks. Only an example is given here as cutinases act on cutin rather than on carbohydrate esters.	acetyl xylan esterase (EC 3.1.1.72); cutinase (EC 3.1.1.74)
comp12839_c0_seq1.1.354.minus.as_6_2_1	GH109	GH	Glycoside Hydrolases	Created following Liu et al. (2007) Nature Biotechnol 25:454-64 (PMID: 17401360); the enzymes in this family display an unusual mechanism involving NAD+	alpha-N-acetylgalactosaminidase (EC 3.2.1.49)
comp128486_c0_seq1.1.350.minus.as_5_1_1	GH43_6	GH	Glycoside Hydrolases	-	GH43's subfamily
comp128495_c0_seq1.1.416.minus.as_6_2_1	GH43_36	GH	Glycoside Hydrolases	-	GH43's subfamily
comp128723_c0_seq1.1.502.minus.as_4_2_1	AA9	AA	Auxiliary Activities	-	AA9 (formerly GH61) proteins are copper-dependent lytic polysaccharide monooxygenases (LPMOs); cleavage of cellulose chains with oxidation of various carbons (C-1, C-4 and C-6) has been reported several times in the literature;
comp13121_c0_seq1.1.318.minus.as_6_2_1	GH72	GH	Glycoside Hydrolases	-	beta-1,3-glucanosyltransglycosylase (EC 2.4.1.-)
comp13234_c0_seq1.1.848.minus.as_6_1_1	GH20	GH	Glycoside Hydrolases	-	beta-hexosaminidase (EC 3.2.1.52); lacto-N-biosidase (EC 3.2.1.140); beta-1,6-N-acetylglucosaminidase) (EC 3.2.1.-); beta-6-SO3-N-acetylglucosaminidase (EC 3.2.1.-)
comp13273_c0_seq1.39.653.minus.as_6_1_1	GH7	GH	Glycoside Hydrolases	formerly known as cellulase family C. The cellobiohydrolases of this family act processively from the reducing ends of cellulose chains to generate cellobiose. This is markedly different from the IUBMB definition of cellobiohydrolases (EC 3.2.1.91), which act from the non-reducing ends of cellulose.	endo-beta-1,4-glucanase (EC 3.2.1.4); reducing end-acting cellobiohydrolase (EC 3.2.1.176); chitosanase (EC 3.2.1.132); endo-beta-1,3-1,4-glucanase (EC 3.2.1.73)
comp133583_c0_seq1.1.621.minus.as_6_2_1	PL1_2	PL	Polysaccharide Lyases	-	PL1's subfamily
comp134595_c0_seq1.1.749.minus.as_6_1_1	GH43_24	GH	Glycoside Hydrolases	-	GH43's subfamily
comp136083_c0_seq1.1.372.minus.as_6_2_1	GH16	GH	Glycoside Hydrolases	-	xyloglucan:xyloglucosyltransferase (EC 2.4.1.207); keratan-sulfate endo-1,4-beta-galactosidase (EC 3.2.1.103); endo-1,3-beta-glucanase (EC 3.2.1.39); endo-1,3(4)-beta-glucanase (EC 3.2.1.6); licheninase (EC 3.2.1.73); beta-agarase (EC 3.2.1.81); kappa;-carrageenase (EC 3.2.1.83); xyloglucanase (EC 3.2.1.151); endo-beta-1,3-galactanase (EC 3.2.1.181); beta-porphyranase (EC 3.2.1.178); hyaluronidas…
comp136863_c0_seq1.1.471.minus.as_6_2_1	GH31	GH	Glycoside Hydrolases	-	alpha-glucosidase (EC 3.2.1.20); alpha-galactosidase (EC 3.2.1.22); alpha-mannosidase (EC 3.2.1.24); alpha-1,3-glucosidase (EC 3.2.1.84); sucrase-isomaltase (EC 3.2.1.48) (EC 3.2.1.10); alpha-xylosidase (EC 3.2.1.177); alpha-glucan lyase (EC 4.2.2.13); isomaltosyltransferase (EC 2.4.1.-); oligosaccharide alpha-1,4-glucosyltransferase (EC 2.4.1.161); sulfoquinovosidase (EC 3.2.1.-)
comp137065_c0_seq1.1.314.minus.as_6_2_1	GT32	GT	Glycosyl Transferases	-	alpha-1,6-mannosyltransferase (EC 2.4.1.-); alpha-1,4-N-acetylglucosaminyltransferase (EC 2.4.1.-); alpha-1,4-N-acetylgalactosaminyltransferase (EC 2.4.1.-);
comp137466_c0_seq1.1.512.minus.as_1_2_1	CE4	CE	Carbohydrate Esterases	-	acetyl xylan esterase (EC 3.1.1.72); chitin deacetylase (EC 3.5.1.41); chitooligosaccharide deacetylase (EC 3.5.1.-); peptidoglycan GlcNAc deacetylase (EC 3.5.1.-); peptidoglycan N-acetylmuramic acid deacetylase (EC 3.5.1.-).
comp13828_c0_seq1.92.787.minus.as_6_1_1	GH11	GH	Glycoside Hydrolases	formerly known as cellulase family G	endo-beta-1,4-xylanase (EC 3.2.1.8); endo-beta-1,3-xylanase (EC 3.2.1.32)
comp140628_c0_seq1.1.567.minus.as_6_2_1	GH72	GH	Glycoside Hydrolases	-	beta-1,3-glucanosyltransglycosylase (EC 2.4.1.-)
comp141746_c0_seq1.1.419.minus.as_6_2_1	GH31	GH	Glycoside Hydrolases	-	alpha-glucosidase (EC 3.2.1.20); alpha-galactosidase (EC 3.2.1.22); alpha-mannosidase (EC 3.2.1.24); alpha-1,3-glucosidase (EC 3.2.1.84); sucrase-isomaltase (EC 3.2.1.48) (EC 3.2.1.10); alpha-xylosidase (EC 3.2.1.177); alpha-glucan lyase (EC 4.2.2.13); isomaltosyltransferase (EC 2.4.1.-); oligosaccharide alpha-1,4-glucosyltransferase (EC 2.4.1.161); sulfoquinovosidase (EC 3.2.1.-)
comp14508_c0_seq1.1.503.minus.as_5_3_1	CE16	CE	Carbohydrate Esterases	Formerly known as X125 modules; created from Li et al. Appl. Environ. Microbiol., 74:7482-7489 (PMID: 18978092)	acetylesterase (EC 3.1.1.6) active on various carbohydrate acetyl esters
comp14557_c0_seq1.268.1180.minus.as_5_3_1	GH12	GH	Glycoside Hydrolases	formerly known as cellulase family H.	endoglucanase (EC 3.2.1.4); xyloglucan hydrolase (EC 3.2.1.151); beta-1,3-1,4-glucanase (EC 3.2.1.73); xyloglucan endotransglycosylase (EC 2.4.1.207)
comp14592_c0_seq1.1.517.minus.as_1_2_1	GH128	GH	Glycoside Hydrolases	-	beta-1,3-glucanase (EC 3.2.1.39)
comp14658_c0_seq1.87.1271.minus.as_6_1_1	CBM50	CBM	Carbohydrate-Binding Modules	Also known as LysM domains	Modules of approx. 50 residues found attached to various enzymes from families GH18, GH19, GH23, GH24, GH25 and GH73, i.e. enzymes cleaving either chitin or peptidoglycan. Binding to chitopentaose demonstrated in the case of Pteris ryukyuensis chitinase A [Ohnuma T et al. (2008) J. Biol. Chem. 283:5178-87 (PMID: 18083709)]. CBM50 modules are also found in a multitude of other enzymes targeting th…
comp14775_c0_seq1.41.1384.plus.as_6_1_1	GH71	GH	Glycoside Hydrolases	-	alpha-1,3-glucanase (EC 3.2.1.59).
comp148749_c0_seq1.1.545.minus.as_6_2_1	GT39	GT	Glycosyl Transferases	These enzymes use dolichol-P-mannose (b-linked) as the sugar donor.	Dol-P-Man: protein alpha-mannosyltransferase (EC 2.4.1.109)
comp14929_c0_seq1.1.551.minus.as_6_2_1	CBM50	CBM	Carbohydrate-Binding Modules	Also known as LysM domains	Modules of approx. 50 residues found attached to various enzymes from families GH18, GH19, GH23, GH24, GH25 and GH73, i.e. enzymes cleaving either chitin or peptidoglycan. Binding to chitopentaose demonstrated in the case of Pteris ryukyuensis chitinase A [Ohnuma T et al. (2008) J. Biol. Chem. 283:5178-87 (PMID: 18083709)]. CBM50 modules are also found in a multitude of other enzymes targeting th…
comp14942_c0_seq1.1.1369.minus.as_6_1_1	GH125	GH	Glycoside Hydrolases	Created after Gregg, Zandberg, Hehemann, Whitworth, Deng, Vocadlo Boraston (2011) J. Biol. Chem., in press	exo-alpha-1,6-mannosidase (EC 3.2.1.-)
comp14979_c0_seq1.218.1354.minus.as_6_1_1	GH105	GH	Glycoside Hydrolases	Created based on a paper by Itoh, Ochiai, Mikami, Hashimoto, and Murata (J. Mol. Biol. 360 (2006) 573-585) (PMID: 16781735)	unsaturated rhamnogalacturonyl hydrolase (EC 3.2.1.172); d-4,5-unsaturated beta-glucuronyl hydrolase (EC 3.2.1.-)
comp14995_c0_seq1.1.501.minus.as_6_1_1	GH72	GH	Glycoside Hydrolases	-	beta-1,3-glucanosyltransglycosylase (EC 2.4.1.-)
comp150393_c0_seq1.1.367.minus.as_4_2_1	GH7	GH	Glycoside Hydrolases	formerly known as cellulase family C. The cellobiohydrolases of this family act processively from the reducing ends of cellulose chains to generate cellobiose. This is markedly different from the IUBMB definition of cellobiohydrolases (EC 3.2.1.91), which act from the non-reducing ends of cellulose.	endo-beta-1,4-glucanase (EC 3.2.1.4); reducing end-acting cellobiohydrolase (EC 3.2.1.176); chitosanase (EC 3.2.1.132); endo-beta-1,3-1,4-glucanase (EC 3.2.1.73)
comp15190_c0_seq1.1.719.minus.as_6_2_1	GH125	GH	Glycoside Hydrolases	Created after Gregg, Zandberg, Hehemann, Whitworth, Deng, Vocadlo Boraston (2011) J. Biol. Chem., in press	exo-alpha-1,6-mannosidase (EC 3.2.1.-)
comp15191_c0_seq1.1.425.minus.as_1_2_1	GT32	GT	Glycosyl Transferases	-	alpha-1,6-mannosyltransferase (EC 2.4.1.-); alpha-1,4-N-acetylglucosaminyltransferase (EC 2.4.1.-); alpha-1,4-N-acetylgalactosaminyltransferase (EC 2.4.1.-);
comp15722_c0_seq1.1.419.minus.as_4_2_1	GH7	GH	Glycoside Hydrolases	formerly known as cellulase family C. The cellobiohydrolases of this family act processively from the reducing ends of cellulose chains to generate cellobiose. This is markedly different from the IUBMB definition of cellobiohydrolases (EC 3.2.1.91), which act from the non-reducing ends of cellulose.	endo-beta-1,4-glucanase (EC 3.2.1.4); reducing end-acting cellobiohydrolase (EC 3.2.1.176); chitosanase (EC 3.2.1.132); endo-beta-1,3-1,4-glucanase (EC 3.2.1.73)
comp158024_c0_seq1.1.606.minus.as_6_2_1	GH71	GH	Glycoside Hydrolases	-	alpha-1,3-glucanase (EC 3.2.1.59).
comp15862_c0_seq1.212.1315.minus.as_5_3_1	GT62	GT	Glycosyl Transferases	-	alpha-1,2-mannosyltransferase (EC 2.4.1.-); alpha-1,6-mannosyltransferase (EC 2.4.1.-)
comp161122_c0_seq1.1.308.minus.as_6_1_1	CE4	CE	Carbohydrate Esterases	-	acetyl xylan esterase (EC 3.1.1.72); chitin deacetylase (EC 3.5.1.41); chitooligosaccharide deacetylase (EC 3.5.1.-); peptidoglycan GlcNAc deacetylase (EC 3.5.1.-); peptidoglycan N-acetylmuramic acid deacetylase (EC 3.5.1.-).
comp161502_c0_seq1.1.316.minus.as_5_1_1	PL1_10	PL	Polysaccharide Lyases	-	PL1's subfamily
comp16438_c0_seq1.71.1168.plus.as_5_3_1	GH28	GH	Glycoside Hydrolases	-	polygalacturonase (EC 3.2.1.15); alpha-L-rhamnosidase (EC 3.2.1.40); exo-polygalacturonase (EC 3.2.1.67); exo-polygalacturonosidase (EC 3.2.1.82); rhamnogalacturonase (EC 3.2.1.171); rhamnogalacturonan alpha-1,2-galacturonohydrolase (EC 3.2.1.173); endo-xylogalacturonan hydrolase (EC 3.2.1.-)
comp16459_c0_seq1.1.838.minus.as_6_1_1	GH13_40	GH	Glycoside Hydrolases	-	GH13's subfamily
comp16634_c0_seq1.129.428.minus.as_4_2_1	GH43_6	GH	Glycoside Hydrolases	-	GH43's subfamily
comp166455_c0_seq1.1.415.minus.as_6_2_1	GT25	GT	Glycosyl Transferases	-	lipopolysaccharide beta-1,4-galactosyltransferase (EC 2.4.1.-); beta-1,3-glucosyltransferase (EC 2.4.1.-); beta-1,2-glucosyltransferase (EC 2.4.1.-); beta-1,2-galactosyltransferase (EC 2.4.1.-); LPS beta-1,4-galactosyltransferase (EC 2.4.1.-); occidiofungin beta-xylosyltransferase (EC 2.4.2.-); UDP-Gal:procollagen beta-galactosyltransferase (EC 2.4.1.50)
comp16655_c1_seq1.71.302.minus.as_1_2_1	GH75	GH	Glycoside Hydrolases	-	chitosanase (EC 3.2.1.132)
comp16699_c0_seq1.1.888.minus.as_6_1_1	GH47	GH	Glycoside Hydrolases	-	alpha-mannosidase (EC 3.2.1.113)
comp16730_c0_seq1.1.655.minus.as_2_2_1	GH13_1	GH	Glycoside Hydrolases	-	GH13's subfamily
comp169040_c0_seq1.1.319.minus.as_6_1_1	CE12	CE	Carbohydrate Esterases	-	pectin acetylesterase (EC 3.1.1.-); rhamnogalacturonan acetylesterase (EC 3.1.1.-); acetyl xylan esterase (EC 3.1.1.72)
comp170181_c0_seq1.1.386.minus.as_4_2_1	CE4	CE	Carbohydrate Esterases	-	acetyl xylan esterase (EC 3.1.1.72); chitin deacetylase (EC 3.5.1.41); chitooligosaccharide deacetylase (EC 3.5.1.-); peptidoglycan GlcNAc deacetylase (EC 3.5.1.-); peptidoglycan N-acetylmuramic acid deacetylase (EC 3.5.1.-).
comp17055_c0_seq1.1.741.minus.as_4_6_1	AA3_3	AA	Auxiliary Activities	-	AA3's subfamily
comp171194_c0_seq1.1.435.minus.as_6_2_1	CE1	CE	Carbohydrate Esterases	Family CE1 also contains lots of other esterases such as PHB depolymerases.	acetyl xylan esterase (EC 3.1.1.72); cinnamoyl esterase (EC 3.1.1.-); feruloyl esterase (EC 3.1.1.73); carboxylesterase (EC 3.1.1.1); S-formylglutathione hydrolase (EC 3.1.2.12); diacylglycerol O-acyltransferase (EC 2.3.1.20); trehalose 6-O-mycolyltransferase (EC 2.3.1.122)
comp17155_c0_seq1.1.662.minus.as_4_2_1	GH45	GH	Glycoside Hydrolases	formerly known as cellulase family K; distantly related to plant expansins	endoglucanase (EC 3.2.1.4)
comp177219_c0_seq1.1.368.minus.as_6_1_1	GH71	GH	Glycoside Hydrolases	-	alpha-1,3-glucanase (EC 3.2.1.59).
comp17806_c0_seq1.1.929.minus.as_6_2_1	GH76	GH	Glycoside Hydrolases	-	alpha-1,6-mannanase (EC 3.2.1.101)
comp178680_c0_seq1.1.386.minus.as_2_1_1	GT32	GT	Glycosyl Transferases	-	alpha-1,6-mannosyltransferase (EC 2.4.1.-); alpha-1,4-N-acetylglucosaminyltransferase (EC 2.4.1.-); alpha-1,4-N-acetylgalactosaminyltransferase (EC 2.4.1.-);
comp17966_c0_seq1.1.344.minus.as_6_2_1	CE4	CE	Carbohydrate Esterases	-	acetyl xylan esterase (EC 3.1.1.72); chitin deacetylase (EC 3.5.1.41); chitooligosaccharide deacetylase (EC 3.5.1.-); peptidoglycan GlcNAc deacetylase (EC 3.5.1.-); peptidoglycan N-acetylmuramic acid deacetylase (EC 3.5.1.-).
comp1808_c0_seq1.1.363.minus.as_5_1_1	GT51	GT	Glycosyl Transferases	There are two categories of enzymes in this family : monofunctional (just the GT51 module) or bifunctional (GT51 module attached to a penicillin-binding transpeptidase module). These enzymes utilise Und-PP-MurAc-(GlcNAc)-pentapeptide as the sugar donor.	murein polymerase (EC 2.4.1.129).
comp18222_c0_seq1.1.732.minus.as_6_2_1	GH31	GH	Glycoside Hydrolases	-	alpha-glucosidase (EC 3.2.1.20); alpha-galactosidase (EC 3.2.1.22); alpha-mannosidase (EC 3.2.1.24); alpha-1,3-glucosidase (EC 3.2.1.84); sucrase-isomaltase (EC 3.2.1.48) (EC 3.2.1.10); alpha-xylosidase (EC 3.2.1.177); alpha-glucan lyase (EC 4.2.2.13); isomaltosyltransferase (EC 2.4.1.-); oligosaccharide alpha-1,4-glucosyltransferase (EC 2.4.1.161); sulfoquinovosidase (EC 3.2.1.-)
comp18232_c0_seq1.1.315.minus.as_6_1_1	GT15	GT	Glycosyl Transferases	-	glycolipid 2-alpha-mannosyltransferase (EC 2.4.1.131); GDP-Man: alpha-1,2-mannosyltransferase (EC 2.4.1.-).
comp18386_c0_seq1.373.1650.minus.as_6_1_1	GT15	GT	Glycosyl Transferases	-	glycolipid 2-alpha-mannosyltransferase (EC 2.4.1.131); GDP-Man: alpha-1,2-mannosyltransferase (EC 2.4.1.-).
comp185184_c0_seq1.1.548.minus.as_6_2_1	GH31	GH	Glycoside Hydrolases	-	alpha-glucosidase (EC 3.2.1.20); alpha-galactosidase (EC 3.2.1.22); alpha-mannosidase (EC 3.2.1.24); alpha-1,3-glucosidase (EC 3.2.1.84); sucrase-isomaltase (EC 3.2.1.48) (EC 3.2.1.10); alpha-xylosidase (EC 3.2.1.177); alpha-glucan lyase (EC 4.2.2.13); isomaltosyltransferase (EC 2.4.1.-); oligosaccharide alpha-1,4-glucosyltransferase (EC 2.4.1.161); sulfoquinovosidase (EC 3.2.1.-)
comp18524_c0_seq1.1.306.minus.as_5_2_1	AA9	AA	Auxiliary Activities	-	AA9 (formerly GH61) proteins are copper-dependent lytic polysaccharide monooxygenases (LPMOs); cleavage of cellulose chains with oxidation of various carbons (C-1, C-4 and C-6) has been reported several times in the literature;
comp18533_c0_seq1.1.437.minus.as_1_2_1	CBM48	CBM	Carbohydrate-Binding Modules	-	Modules of approx. 100 residues with glycogen-binding function, appended to GH13 modules. Also found in the beta subunit (glycogen-binding) of AMP-activated protein kinases (AMPK)
comp18879_c0_seq1.1.646.minus.as_6_2_1	CE1	CE	Carbohydrate Esterases	Family CE1 also contains lots of other esterases such as PHB depolymerases.	acetyl xylan esterase (EC 3.1.1.72); cinnamoyl esterase (EC 3.1.1.-); feruloyl esterase (EC 3.1.1.73); carboxylesterase (EC 3.1.1.1); S-formylglutathione hydrolase (EC 3.1.2.12); diacylglycerol O-acyltransferase (EC 2.3.1.20); trehalose 6-O-mycolyltransferase (EC 2.3.1.122)
comp18937_c1_seq1.1.2613.minus.as_6_1_1	GT90	GT	Glycosyl Transferases	Created from Klutts, Levery and Doering (2007) J. Biol. Chem. 282:17890-17899 (PMID: 17430900)	UDP-Xyl: (mannosyl) glucuronoxylomannan/galactoxylomannan beta-1,2-xylosyltransferase (EC 2.4.2.-); UDP-Glc: protein O-beta-glucosyltransferase (EC 2.4.1.-); UDP-Xyl: protein O-beta-xylosyltransferase (EC 2.4.2.-)
comp19130_c0_seq1.1.735.minus.as_6_2_1	AA3_2	AA	Auxiliary Activities	-	AA3's subfamily
comp19223_c0_seq1.1.554.minus.as_6_2_1	GH13_40	GH	Glycoside Hydrolases	-	GH13's subfamily
comp192618_c0_seq1.1.359.minus.as_6_1_1	GT4	GT	Glycosyl Transferases	-	sucrose synthase (EC 2.4.1.13); sucrose-phosphate synthase (EC 2.4.1.14); alpha-glucosyltransferase (EC 2.4.1.52); lipopolysaccharide N-acetylglucosaminyltransferase (EC 2.4.1.56); phosphatidylinositol alpha-mannosyltransferase (EC 2.4.1.57); GDP-Man: Man1GlcNAc2-PP-dolichol alpha-1,3-mannosyltransferase (EC 2.4.1.132); GDP-Man: Man3GlcNAc2-PP-dolichol/Man4GlcNAc2-PP-dolichol alpha-1,2-mannosyltr…
comp192826_c0_seq1.1.346.minus.as_5_1_1	GH135	GH	Glycoside Hydrolases	-	alpha-1,4-galactosaminogalactan hydrolase (EC 3.2.1.-)
comp19841_c0_seq1.1.647.minus.as_5_3_1	GH1	GH	Glycoside Hydrolases	-	beta-glucosidase (EC 3.2.1.21); beta-galactosidase (EC 3.2.1.23); beta-mannosidase (EC 3.2.1.25); beta-glucuronidase (EC 3.2.1.31); beta-xylosidase (EC 3.2.1.37); beta-D-fucosidase (EC 3.2.1.38); phlorizin hydrolase (EC 3.2.1.62); exo-beta-1,4-glucanase (EC 3.2.1.74); 6-phospho-beta-galactosidase (EC 3.2.1.85); 6-phospho-beta-glucosidase (EC 3.2.1.86); strictosidine beta-glucosidase (EC 3.2.1.105…
comp19850_c0_seq1.1.749.minus.as_6_1_1	GT3	GT	Glycosyl Transferases	-	glycogen synthase (EC 2.4.1.11).
comp19852_c0_seq1.1.428.minus.as_6_1_1	PL1_4	PL	Polysaccharide Lyases	-	PL1's subfamily
comp20012_c0_seq1.1.689.minus.as_6_1_1	GH128	GH	Glycoside Hydrolases	-	beta-1,3-glucanase (EC 3.2.1.39)
comp20064_c0_seq1.312.1511.minus.as_6_1_1	GT34	GT	Glycosyl Transferases	-	UDP-Gal: galactomannan alpha-1,6-galactosyltransferase (EC 2.4.1.-); UDP-Xyl: xyloglucan alpha-1,6-xylosyltransferase (EC 2.4.2.39); alpha-1,2-galactosyltransferase (EC 2.4.1.-)
comp20339_c0_seq1.1.651.minus.as_4_2_1	CE8	CE	Carbohydrate Esterases	-	pectin methylesterase (EC 3.1.1.11).
comp20356_c0_seq1.1.527.minus.as_1_2_1	GH109	GH	Glycoside Hydrolases	Created following Liu et al. (2007) Nature Biotechnol 25:454-64 (PMID: 17401360); the enzymes in this family display an unusual mechanism involving NAD+	alpha-N-acetylgalactosaminidase (EC 3.2.1.49)
comp20634_c0_seq1.19.1152.plus.as_6_2_1	CE10	CE	Carbohydrate Esterases	WARNING: because the vast majority (if not all) of the members of this family are esterases acting on non-carbohydrate substrates, the information on this page is no longer updated (August 2002).	arylesterase (EC 3.1.1.-); carboxyl esterase (EC 3.1.1.3); acetylcholinesterase (EC 3.1.1.7); cholinesterase (EC 3.1.1.8); sterol esterase (EC 3.1.1.13); brefeldin A esterase (EC 3.1.1.-).
comp20766_c0_seq1.55.744.plus.as_5_2_1	CE8	CE	Carbohydrate Esterases	-	pectin methylesterase (EC 3.1.1.11).
comp20793_c0_seq1.276.1001.minus.as_4_2_1	AA9	AA	Auxiliary Activities	-	AA9 (formerly GH61) proteins are copper-dependent lytic polysaccharide monooxygenases (LPMOs); cleavage of cellulose chains with oxidation of various carbons (C-1, C-4 and C-6) has been reported several times in the literature;
comp20859_c0_seq1.55.1296.minus.as_6_1_1	GH109	GH	Glycoside Hydrolases	Created following Liu et al. (2007) Nature Biotechnol 25:454-64 (PMID: 17401360); the enzymes in this family display an unusual mechanism involving NAD+	alpha-N-acetylgalactosaminidase (EC 3.2.1.49)
comp20936_c0_seq1.127.1348.minus.as_4_2_1	GH6	GH	Glycoside Hydrolases	formerly known as cellulase family B. The cellobiohydrolases of this family are widely believed to act processively from the non-reducing ends of cellulose chains to generate cellobiose.	endoglucanase (EC 3.2.1.4); cellobiohydrolase (EC 3.2.1.91)
comp21152_c0_seq1.1.1021.minus.as_6_2_1	GH128	GH	Glycoside Hydrolases	-	beta-1,3-glucanase (EC 3.2.1.39)
comp21489_c1_seq1.1.456.minus.as_6_2_1	GT59	GT	Glycosyl Transferases	These enzymes use dolichol-P-glucose as the sugar donor.	Dol-P-Glc: Glc2Man9GlcNAc2-PP-Dol alpha-1,2-glucosyltransferase (EC 2.4.1.256)
comp21773_c1_seq1.1.304.minus.as_6_1_1	GT2	GT	Glycosyl Transferases	Distant similarity to families GT12, GT21, GT27, GT55, GT81 etc.	cellulose synthase (EC 2.4.1.12); chitin synthase (EC 2.4.1.16); dolichyl-phosphate beta-D-mannosyltransferase (EC 2.4.1.83); dolichyl-phosphate beta-glucosyltransferase (EC 2.4.1.117); N-acetylglucosaminyltransferase (EC 2.4.1.-); N-acetylgalactosaminyltransferase (EC 2.4.1.-); hyaluronan synthase (EC 2.4.1.212); chitin oligosaccharide synthase (EC 2.4.1.-); beta-1,3-glucan synthase (EC 2.4.1.34…
comp22066_c0_seq2.1.417.minus.as_6_2_1	CE10	CE	Carbohydrate Esterases	WARNING: because the vast majority (if not all) of the members of this family are esterases acting on non-carbohydrate substrates, the information on this page is no longer updated (August 2002).	arylesterase (EC 3.1.1.-); carboxyl esterase (EC 3.1.1.3); acetylcholinesterase (EC 3.1.1.7); cholinesterase (EC 3.1.1.8); sterol esterase (EC 3.1.1.13); brefeldin A esterase (EC 3.1.1.-).
comp22120_c0_seq1.1.341.minus.as_6_2_1	GT39	GT	Glycosyl Transferases	These enzymes use dolichol-P-mannose (b-linked) as the sugar donor.	Dol-P-Man: protein alpha-mannosyltransferase (EC 2.4.1.109)
comp223699_c0_seq1.1.326.minus.as_6_3_1	GH16	GH	Glycoside Hydrolases	-	xyloglucan:xyloglucosyltransferase (EC 2.4.1.207); keratan-sulfate endo-1,4-beta-galactosidase (EC 3.2.1.103); endo-1,3-beta-glucanase (EC 3.2.1.39); endo-1,3(4)-beta-glucanase (EC 3.2.1.6); licheninase (EC 3.2.1.73); beta-agarase (EC 3.2.1.81); kappa;-carrageenase (EC 3.2.1.83); xyloglucanase (EC 3.2.1.151); endo-beta-1,3-galactanase (EC 3.2.1.181); beta-porphyranase (EC 3.2.1.178); hyaluronidas…
comp22373_c0_seq1.1.481.minus.as_6_3_1	AA9	AA	Auxiliary Activities	-	AA9 (formerly GH61) proteins are copper-dependent lytic polysaccharide monooxygenases (LPMOs); cleavage of cellulose chains with oxidation of various carbons (C-1, C-4 and C-6) has been reported several times in the literature;
comp22596_c0_seq1.1.977.minus.as_2_2_1	CE1	CE	Carbohydrate Esterases	Family CE1 also contains lots of other esterases such as PHB depolymerases.	acetyl xylan esterase (EC 3.1.1.72); cinnamoyl esterase (EC 3.1.1.-); feruloyl esterase (EC 3.1.1.73); carboxylesterase (EC 3.1.1.1); S-formylglutathione hydrolase (EC 3.1.2.12); diacylglycerol O-acyltransferase (EC 2.3.1.20); trehalose 6-O-mycolyltransferase (EC 2.3.1.122)
comp22989_c0_seq1.4.306.plus.as_6_1_1	PL3_2	PL	Polysaccharide Lyases	-	PL3's subfamily
comp23031_c0_seq1.1.686.minus.as_5_3_1	GH31	GH	Glycoside Hydrolases	-	alpha-glucosidase (EC 3.2.1.20); alpha-galactosidase (EC 3.2.1.22); alpha-mannosidase (EC 3.2.1.24); alpha-1,3-glucosidase (EC 3.2.1.84); sucrase-isomaltase (EC 3.2.1.48) (EC 3.2.1.10); alpha-xylosidase (EC 3.2.1.177); alpha-glucan lyase (EC 4.2.2.13); isomaltosyltransferase (EC 2.4.1.-); oligosaccharide alpha-1,4-glucosyltransferase (EC 2.4.1.161); sulfoquinovosidase (EC 3.2.1.-)
comp23114_c0_seq1.1.573.minus.as_5_3_1	AA9	AA	Auxiliary Activities	-	AA9 (formerly GH61) proteins are copper-dependent lytic polysaccharide monooxygenases (LPMOs); cleavage of cellulose chains with oxidation of various carbons (C-1, C-4 and C-6) has been reported several times in the literature;
comp23334_c0_seq1.1.518.minus.as_1_2_1	GH31	GH	Glycoside Hydrolases	-	alpha-glucosidase (EC 3.2.1.20); alpha-galactosidase (EC 3.2.1.22); alpha-mannosidase (EC 3.2.1.24); alpha-1,3-glucosidase (EC 3.2.1.84); sucrase-isomaltase (EC 3.2.1.48) (EC 3.2.1.10); alpha-xylosidase (EC 3.2.1.177); alpha-glucan lyase (EC 4.2.2.13); isomaltosyltransferase (EC 2.4.1.-); oligosaccharide alpha-1,4-glucosyltransferase (EC 2.4.1.161); sulfoquinovosidase (EC 3.2.1.-)
comp233587_c0_seq1.1.412.minus.as_5_1_1	GT27	GT	Glycosyl Transferases	Distant similarity to families GT2, GT12 and GT21	polypeptide alpha-N-acetylgalactosaminyltransferase (EC 2.4.1.41)
comp23363_c0_seq1.88.723.minus.as_5_3_1	CBM18	CBM	Carbohydrate-Binding Modules	-	Modules of approx. 40 residues. The chitin-binding function has been demonstrated in many cases. These modules are found attached to a number of chitinase catalytic domains, but also in non-catalytic proteins either in isolation or as multiple repeats.
comp23536_c0_seq1.49.585.minus.as_6_2_1	GH3	GH	Glycoside Hydrolases	-	beta-glucosidase (EC 3.2.1.21); xylan 1,4-beta-xylosidase (EC 3.2.1.37); beta-glucosylceramidase (EC 3.2.1.45); beta-N-acetylhexosaminidase (EC 3.2.1.52); alpha-L-arabinofuranosidase (EC 3.2.1.55); glucan 1,3-beta-glucosidase (EC 3.2.1.58); glucan 1,4-beta-glucosidase (EC 3.2.1.74); isoprimeverose-producing oligoxyloglucan hydrolase (EC 3.2.1.120); coniferin beta-glucosidase (EC 3.2.1.126); exo-1…
comp23620_c0_seq1.1.689.minus.as_4_2_1	PL1_4	PL	Polysaccharide Lyases	-	PL1's subfamily
comp2385_c0_seq1.1.574.minus.as_5_2_1	GH132	GH	Glycoside Hydrolases	-	Activity on beta-1,3-glucan (curdlan) shown for the Aspergillus fumigatus Sun4 protein; activity on laminarioligosaccharides shown for Aspergillus fumigatus Sun4 protein and Candida albicans Sun41 protein; transglycosylation activity reported in PMID 23508952.
comp23948_c0_seq1.121.885.minus.as_5_2_1	CBM20	CBM	Carbohydrate-Binding Modules	PDB:1b90	The granular starch-binding function has been demonstrated in several cases. Interact strongly with cyclodextrins. Often designated as starch-binding domains (SBD).
comp2399_c0_seq1.1.388.minus.as_2_2_1	GH43_6	GH	Glycoside Hydrolases	-	GH43's subfamily
comp241421_c0_seq1.1.524.minus.as_6_2_1	CBM20	CBM	Carbohydrate-Binding Modules	PDB:1b90	The granular starch-binding function has been demonstrated in several cases. Interact strongly with cyclodextrins. Often designated as starch-binding domains (SBD).
comp241617_c0_seq1.1.337.minus.as_6_2_1	GT39	GT	Glycosyl Transferases	These enzymes use dolichol-P-mannose (b-linked) as the sugar donor.	Dol-P-Man: protein alpha-mannosyltransferase (EC 2.4.1.109)
comp24189_c0_seq1.1.546.minus.as_6_1_1	GH128	GH	Glycoside Hydrolases	-	beta-1,3-glucanase (EC 3.2.1.39)
comp24200_c0_seq1.1.925.minus.as_4_2_1	GH7	GH	Glycoside Hydrolases	formerly known as cellulase family C. The cellobiohydrolases of this family act processively from the reducing ends of cellulose chains to generate cellobiose. This is markedly different from the IUBMB definition of cellobiohydrolases (EC 3.2.1.91), which act from the non-reducing ends of cellulose.	endo-beta-1,4-glucanase (EC 3.2.1.4); reducing end-acting cellobiohydrolase (EC 3.2.1.176); chitosanase (EC 3.2.1.132); endo-beta-1,3-1,4-glucanase (EC 3.2.1.73)
comp24295_c0_seq1.39.1215.minus.as_5_3_1	GH93	GH	Glycoside Hydrolases	-	exo-alpha-L-1,5-arabinanase (EC 3.2.1.-)
comp24312_c0_seq1.73.1068.plus.as_6_1_1	GH109	GH	Glycoside Hydrolases	Created following Liu et al. (2007) Nature Biotechnol 25:454-64 (PMID: 17401360); the enzymes in this family display an unusual mechanism involving NAD+	alpha-N-acetylgalactosaminidase (EC 3.2.1.49)
comp24405_c0_seq1.1.433.minus.as_5_3_1	AA1_2	AA	Auxiliary Activities	-	AA1's subfamily
comp24627_c0_seq1.1.1129.minus.as_6_2_1	AA7	AA	Auxiliary Activities	-	glucooligosaccharide oxidase (EC 1.1.3.-); chitooligosaccharide oxidase (EC 1.1.3.-)
comp24798_c0_seq1.131.3016.minus.as_6_1_1	GT20	GT	Glycosyl Transferases	-	alpha,alpha-trehalose-phosphate synthase [UDP-forming] (EC 2.4.1.15); Glucosylglycerol-phosphate synthase (EC 2.4.1.213); trehalose-6-P phosphatase (EC 3.1.3.12); [retaining] GDP-valeniol: validamine 7-phosphate valeniolyltransferase (EC 2.-.-.-)
comp24838_c0_seq1.220.2484.minus.as_6_2_1	AA2	AA	Auxiliary Activities	-	manganese peroxidase (EC 1.11.1.13); versatile peroxidase (EC 1.11.1.16); lignin peroxidase (EC 1.11.1.14); peroxidase (EC 1.11.1.-)
comp24845_c1_seq1.1.533.minus.as_6_2_1	GH109	GH	Glycoside Hydrolases	Created following Liu et al. (2007) Nature Biotechnol 25:454-64 (PMID: 17401360); the enzymes in this family display an unusual mechanism involving NAD+	alpha-N-acetylgalactosaminidase (EC 3.2.1.49)
comp24926_c0_seq1.114.1205.minus.as_6_1_1	CBM1	CBM	Carbohydrate-Binding Modules	Previously known as cellulose-binding domain family I (CBD I).	Modules of approx. 40 residues found almost exclusively in fungi. The cellulose-binding function has been demonstrated in many cases, and appears to be mediated by three aromatic residues separated by about 10.4 angstrom and which form a flat surface. The only non-fungal occurence of CBM1 is in an algal non-hydrolytic polysaccharide-binding protein which is composed of four repeated CBM1 modules.…
comp24926_c0_seq1.114.1205.minus.as_6_1_1	AA9	AA	Auxiliary Activities	-	AA9 (formerly GH61) proteins are copper-dependent lytic polysaccharide monooxygenases (LPMOs); cleavage of cellulose chains with oxidation of various carbons (C-1, C-4 and C-6) has been reported several times in the literature;
comp24958_c0_seq1.1.1853.minus.as_6_2_1	CE1	CE	Carbohydrate Esterases	Family CE1 also contains lots of other esterases such as PHB depolymerases.	acetyl xylan esterase (EC 3.1.1.72); cinnamoyl esterase (EC 3.1.1.-); feruloyl esterase (EC 3.1.1.73); carboxylesterase (EC 3.1.1.1); S-formylglutathione hydrolase (EC 3.1.2.12); diacylglycerol O-acyltransferase (EC 2.3.1.20); trehalose 6-O-mycolyltransferase (EC 2.3.1.122)
comp25304_c1_seq1.1.586.minus.as_6_2_1	GH3	GH	Glycoside Hydrolases	-	beta-glucosidase (EC 3.2.1.21); xylan 1,4-beta-xylosidase (EC 3.2.1.37); beta-glucosylceramidase (EC 3.2.1.45); beta-N-acetylhexosaminidase (EC 3.2.1.52); alpha-L-arabinofuranosidase (EC 3.2.1.55); glucan 1,3-beta-glucosidase (EC 3.2.1.58); glucan 1,4-beta-glucosidase (EC 3.2.1.74); isoprimeverose-producing oligoxyloglucan hydrolase (EC 3.2.1.120); coniferin beta-glucosidase (EC 3.2.1.126); exo-1…
comp25343_c0_seq1.318.2084.minus.as_6_1_1	CE4	CE	Carbohydrate Esterases	-	acetyl xylan esterase (EC 3.1.1.72); chitin deacetylase (EC 3.5.1.41); chitooligosaccharide deacetylase (EC 3.5.1.-); peptidoglycan GlcNAc deacetylase (EC 3.5.1.-); peptidoglycan N-acetylmuramic acid deacetylase (EC 3.5.1.-).
comp25343_c0_seq1.318.2084.minus.as_6_1_1	CBM18	CBM	Carbohydrate-Binding Modules	-	Modules of approx. 40 residues. The chitin-binding function has been demonstrated in many cases. These modules are found attached to a number of chitinase catalytic domains, but also in non-catalytic proteins either in isolation or as multiple repeats.
comp25418_c0_seq1.1.894.minus.as_6_2_1	GH3	GH	Glycoside Hydrolases	-	beta-glucosidase (EC 3.2.1.21); xylan 1,4-beta-xylosidase (EC 3.2.1.37); beta-glucosylceramidase (EC 3.2.1.45); beta-N-acetylhexosaminidase (EC 3.2.1.52); alpha-L-arabinofuranosidase (EC 3.2.1.55); glucan 1,3-beta-glucosidase (EC 3.2.1.58); glucan 1,4-beta-glucosidase (EC 3.2.1.74); isoprimeverose-producing oligoxyloglucan hydrolase (EC 3.2.1.120); coniferin beta-glucosidase (EC 3.2.1.126); exo-1…
comp25872_c0_seq1.99.1235.plus.as_6_1_1	PL1_4	PL	Polysaccharide Lyases	-	PL1's subfamily
comp26119_c0_seq1.138.1859.plus.as_6_1_1	GT21	GT	Glycosyl Transferases	Distant similarity to families GT2, GT12 and GT27	UDP-Glc: ceramide beta-glucosyltransferase (EC 2.4.1.80).
comp26263_c0_seq1.1.436.minus.as_6_2_1	GH72	GH	Glycoside Hydrolases	-	beta-1,3-glucanosyltransglycosylase (EC 2.4.1.-)
comp26342_c0_seq1.1.204.minus.as_4_3_1	CBM20	CBM	Carbohydrate-Binding Modules	PDB:1b90	The granular starch-binding function has been demonstrated in several cases. Interact strongly with cyclodextrins. Often designated as starch-binding domains (SBD).
comp26594_c0_seq1.1.307.minus.as_3_1_1	CE5	CE	Carbohydrate Esterases	There are many cutinases in the databanks. Only an example is given here as cutinases act on cutin rather than on carbohydrate esters.	acetyl xylan esterase (EC 3.1.1.72); cutinase (EC 3.1.1.74)
comp26595_c0_seq1.219.1745.plus.as_6_1_1	GT2	GT	Glycosyl Transferases	Distant similarity to families GT12, GT21, GT27, GT55, GT81 etc.	cellulose synthase (EC 2.4.1.12); chitin synthase (EC 2.4.1.16); dolichyl-phosphate beta-D-mannosyltransferase (EC 2.4.1.83); dolichyl-phosphate beta-glucosyltransferase (EC 2.4.1.117); N-acetylglucosaminyltransferase (EC 2.4.1.-); N-acetylgalactosaminyltransferase (EC 2.4.1.-); hyaluronan synthase (EC 2.4.1.212); chitin oligosaccharide synthase (EC 2.4.1.-); beta-1,3-glucan synthase (EC 2.4.1.34…
comp26961_c0_seq1.1.449.minus.as_6_1_1	AA6	AA	Auxiliary Activities	-	1,4-benzoquinone reductase (EC. 1.6.5.6)
comp27_c1_seq1.1.325.minus.as_5_2_1	GT34	GT	Glycosyl Transferases	-	UDP-Gal: galactomannan alpha-1,6-galactosyltransferase (EC 2.4.1.-); UDP-Xyl: xyloglucan alpha-1,6-xylosyltransferase (EC 2.4.2.39); alpha-1,2-galactosyltransferase (EC 2.4.1.-)
comp27078_c0_seq1.1.403.minus.as_6_2_1	CE3	CE	Carbohydrate Esterases	-	acetyl xylan esterase (EC 3.1.1.72).
comp27211_c0_seq1.192.1109.plus.as_1_2_1	GH17	GH	Glycoside Hydrolases	-	glucan endo-1,3-beta-glucosidase (EC 3.2.1.39); glucan 1,3-beta-glucosidase (EC 3.2.1.58); licheninase (EC 3.2.1.73); ABA-specific beta-glucosidase (EC 3.2.1.175); beta-1,3-glucanosyltransglycosylase (EC 2.4.1.-)
comp27229_c0_seq1.1.1118.minus.as_4_3_1	AA11	AA	Auxiliary Activities	-	AA11 proteins are copper-dependent lytic polysaccharide monooxygenases (LPMOs); cleavage of chitin chains with oxidation of C-1 has been demonstrated for a AA11 LPMO from Aspergillus oryzae;
comp27398_c1_seq1.71.1141.plus.as_6_2_1	GH13_8	GH	Glycoside Hydrolases	-	GH13's subfamily
comp27406_c0_seq1.24.1048.minus.as_6_1_1	CE1	CE	Carbohydrate Esterases	Family CE1 also contains lots of other esterases such as PHB depolymerases.	acetyl xylan esterase (EC 3.1.1.72); cinnamoyl esterase (EC 3.1.1.-); feruloyl esterase (EC 3.1.1.73); carboxylesterase (EC 3.1.1.1); S-formylglutathione hydrolase (EC 3.1.2.12); diacylglycerol O-acyltransferase (EC 2.3.1.20); trehalose 6-O-mycolyltransferase (EC 2.3.1.122)
comp27675_c0_seq1.74.1261.minus.as_6_1_1	GH28	GH	Glycoside Hydrolases	-	polygalacturonase (EC 3.2.1.15); alpha-L-rhamnosidase (EC 3.2.1.40); exo-polygalacturonase (EC 3.2.1.67); exo-polygalacturonosidase (EC 3.2.1.82); rhamnogalacturonase (EC 3.2.1.171); rhamnogalacturonan alpha-1,2-galacturonohydrolase (EC 3.2.1.173); endo-xylogalacturonan hydrolase (EC 3.2.1.-)
comp27687_c1_seq1.1.388.minus.as_1_2_1	GT2	GT	Glycosyl Transferases	Distant similarity to families GT12, GT21, GT27, GT55, GT81 etc.	cellulose synthase (EC 2.4.1.12); chitin synthase (EC 2.4.1.16); dolichyl-phosphate beta-D-mannosyltransferase (EC 2.4.1.83); dolichyl-phosphate beta-glucosyltransferase (EC 2.4.1.117); N-acetylglucosaminyltransferase (EC 2.4.1.-); N-acetylgalactosaminyltransferase (EC 2.4.1.-); hyaluronan synthase (EC 2.4.1.212); chitin oligosaccharide synthase (EC 2.4.1.-); beta-1,3-glucan synthase (EC 2.4.1.34…
comp27866_c1_seq1.1.803.minus.as_6_2_1	GT20	GT	Glycosyl Transferases	-	alpha,alpha-trehalose-phosphate synthase [UDP-forming] (EC 2.4.1.15); Glucosylglycerol-phosphate synthase (EC 2.4.1.213); trehalose-6-P phosphatase (EC 3.1.3.12); [retaining] GDP-valeniol: validamine 7-phosphate valeniolyltransferase (EC 2.-.-.-)
comp27906_c2_seq1.157.789.minus.as_1_2_1	GH93	GH	Glycoside Hydrolases	-	exo-alpha-L-1,5-arabinanase (EC 3.2.1.-)
comp28002_c0_seq1.42.1028.minus.as_6_1_1	CE4	CE	Carbohydrate Esterases	-	acetyl xylan esterase (EC 3.1.1.72); chitin deacetylase (EC 3.5.1.41); chitooligosaccharide deacetylase (EC 3.5.1.-); peptidoglycan GlcNAc deacetylase (EC 3.5.1.-); peptidoglycan N-acetylmuramic acid deacetylase (EC 3.5.1.-).
comp28175_c0_seq6.302.1135.plus.as_5_2_1	GH16	GH	Glycoside Hydrolases	-	xyloglucan:xyloglucosyltransferase (EC 2.4.1.207); keratan-sulfate endo-1,4-beta-galactosidase (EC 3.2.1.103); endo-1,3-beta-glucanase (EC 3.2.1.39); endo-1,3(4)-beta-glucanase (EC 3.2.1.6); licheninase (EC 3.2.1.73); beta-agarase (EC 3.2.1.81); kappa;-carrageenase (EC 3.2.1.83); xyloglucanase (EC 3.2.1.151); endo-beta-1,3-galactanase (EC 3.2.1.181); beta-porphyranase (EC 3.2.1.178); hyaluronidas…
comp28355_c0_seq1.1.541.minus.as_6_2_1	CE10	CE	Carbohydrate Esterases	WARNING: because the vast majority (if not all) of the members of this family are esterases acting on non-carbohydrate substrates, the information on this page is no longer updated (August 2002).	arylesterase (EC 3.1.1.-); carboxyl esterase (EC 3.1.1.3); acetylcholinesterase (EC 3.1.1.7); cholinesterase (EC 3.1.1.8); sterol esterase (EC 3.1.1.13); brefeldin A esterase (EC 3.1.1.-).
comp28388_c0_seq1.1.486.minus.as_5_3_1	AA13	AA	Auxiliary Activities	-	AA13 proteins are copper-dependent lytic polysaccharide monooxygenases (LPMOs); cleavage of starch with oxidation of C-1 at the site of cleavage has been demonstrated for the LPMO encoded by gene NCU08746 from Neurospora crassa;
comp28734_c0_seq1.1.492.minus.as_4_2_1	GH5_5	GH	Glycoside Hydrolases	-	GH5's subfamily
comp28899_c0_seq1.80.590.minus.as_6_1_1	CE10	CE	Carbohydrate Esterases	WARNING: because the vast majority (if not all) of the members of this family are esterases acting on non-carbohydrate substrates, the information on this page is no longer updated (August 2002).	arylesterase (EC 3.1.1.-); carboxyl esterase (EC 3.1.1.3); acetylcholinesterase (EC 3.1.1.7); cholinesterase (EC 3.1.1.8); sterol esterase (EC 3.1.1.13); brefeldin A esterase (EC 3.1.1.-).
comp28899_c0_seq2.75.538.minus.as_4_2_1	CE1	CE	Carbohydrate Esterases	Family CE1 also contains lots of other esterases such as PHB depolymerases.	acetyl xylan esterase (EC 3.1.1.72); cinnamoyl esterase (EC 3.1.1.-); feruloyl esterase (EC 3.1.1.73); carboxylesterase (EC 3.1.1.1); S-formylglutathione hydrolase (EC 3.1.2.12); diacylglycerol O-acyltransferase (EC 2.3.1.20); trehalose 6-O-mycolyltransferase (EC 2.3.1.122)
comp28961_c0_seq1.1.423.minus.as_4_3_1	AA1_2	AA	Auxiliary Activities	-	AA1's subfamily
comp29112_c0_seq1.1.453.minus.as_6_1_1	GH72	GH	Glycoside Hydrolases	-	beta-1,3-glucanosyltransglycosylase (EC 2.4.1.-)
comp291204_c0_seq1.1.344.minus.as_6_1_1	GH43_21	GH	Glycoside Hydrolases	-	GH43's subfamily
comp29156_c0_seq1.26.500.minus.as_6_1_1	AA9	AA	Auxiliary Activities	-	AA9 (formerly GH61) proteins are copper-dependent lytic polysaccharide monooxygenases (LPMOs); cleavage of cellulose chains with oxidation of various carbons (C-1, C-4 and C-6) has been reported several times in the literature;
comp29256_c0_seq1.1.315.minus.as_6_1_1	GT34	GT	Glycosyl Transferases	-	UDP-Gal: galactomannan alpha-1,6-galactosyltransferase (EC 2.4.1.-); UDP-Xyl: xyloglucan alpha-1,6-xylosyltransferase (EC 2.4.2.39); alpha-1,2-galactosyltransferase (EC 2.4.1.-)
comp29490_c0_seq1.1.446.minus.as_4_2_1	PL1_4	PL	Polysaccharide Lyases	-	PL1's subfamily
comp29732_c0_seq1.1.1396.minus.as_6_2_1	AA3_2	AA	Auxiliary Activities	-	AA3's subfamily
comp29760_c0_seq1.1.315.minus.as_6_2_1	GH16	GH	Glycoside Hydrolases	-	xyloglucan:xyloglucosyltransferase (EC 2.4.1.207); keratan-sulfate endo-1,4-beta-galactosidase (EC 3.2.1.103); endo-1,3-beta-glucanase (EC 3.2.1.39); endo-1,3(4)-beta-glucanase (EC 3.2.1.6); licheninase (EC 3.2.1.73); beta-agarase (EC 3.2.1.81); kappa;-carrageenase (EC 3.2.1.83); xyloglucanase (EC 3.2.1.151); endo-beta-1,3-galactanase (EC 3.2.1.181); beta-porphyranase (EC 3.2.1.178); hyaluronidas…
comp29844_c0_seq1.1.1006.minus.as_6_1_1	CE10	CE	Carbohydrate Esterases	WARNING: because the vast majority (if not all) of the members of this family are esterases acting on non-carbohydrate substrates, the information on this page is no longer updated (August 2002).	arylesterase (EC 3.1.1.-); carboxyl esterase (EC 3.1.1.3); acetylcholinesterase (EC 3.1.1.7); cholinesterase (EC 3.1.1.8); sterol esterase (EC 3.1.1.13); brefeldin A esterase (EC 3.1.1.-).
comp29979_c0_seq1.474.1562.plus.as_1_1_1	CE8	CE	Carbohydrate Esterases	-	pectin methylesterase (EC 3.1.1.11).
comp30116_c0_seq1.1.765.minus.as_6_2_1	AA9	AA	Auxiliary Activities	-	AA9 (formerly GH61) proteins are copper-dependent lytic polysaccharide monooxygenases (LPMOs); cleavage of cellulose chains with oxidation of various carbons (C-1, C-4 and C-6) has been reported several times in the literature;
comp30117_c0_seq1.747.1679.plus.as_1_1_1	PL3_2	PL	Polysaccharide Lyases	-	PL3's subfamily
comp30117_c0_seq1.96.540.minus.as_6_2_1	CBM1	CBM	Carbohydrate-Binding Modules	Previously known as cellulose-binding domain family I (CBD I).	Modules of approx. 40 residues found almost exclusively in fungi. The cellulose-binding function has been demonstrated in many cases, and appears to be mediated by three aromatic residues separated by about 10.4 angstrom and which form a flat surface. The only non-fungal occurence of CBM1 is in an algal non-hydrolytic polysaccharide-binding protein which is composed of four repeated CBM1 modules.…
comp30117_c0_seq2.315.1244.plus.as_1_1_1	PL3	PL	Polysaccharide Lyases	-	pectate lyase (EC 4.2.2.2).
comp30203_c0_seq1.669.1583.minus.as_5_2_1	CBM20	CBM	Carbohydrate-Binding Modules	PDB:1b90	The granular starch-binding function has been demonstrated in several cases. Interact strongly with cyclodextrins. Often designated as starch-binding domains (SBD).
comp30263_c1_seq1.1.324.minus.as_4_2_1	GT34	GT	Glycosyl Transferases	-	UDP-Gal: galactomannan alpha-1,6-galactosyltransferase (EC 2.4.1.-); UDP-Xyl: xyloglucan alpha-1,6-xylosyltransferase (EC 2.4.2.39); alpha-1,2-galactosyltransferase (EC 2.4.1.-)
comp30277_c1_seq1.37.1189.minus.as_6_2_1	CE10	CE	Carbohydrate Esterases	WARNING: because the vast majority (if not all) of the members of this family are esterases acting on non-carbohydrate substrates, the information on this page is no longer updated (August 2002).	arylesterase (EC 3.1.1.-); carboxyl esterase (EC 3.1.1.3); acetylcholinesterase (EC 3.1.1.7); cholinesterase (EC 3.1.1.8); sterol esterase (EC 3.1.1.13); brefeldin A esterase (EC 3.1.1.-).
comp30282_c0_seq1.1.660.minus.as_6_2_1	GT25	GT	Glycosyl Transferases	-	lipopolysaccharide beta-1,4-galactosyltransferase (EC 2.4.1.-); beta-1,3-glucosyltransferase (EC 2.4.1.-); beta-1,2-glucosyltransferase (EC 2.4.1.-); beta-1,2-galactosyltransferase (EC 2.4.1.-); LPS beta-1,4-galactosyltransferase (EC 2.4.1.-); occidiofungin beta-xylosyltransferase (EC 2.4.2.-); UDP-Gal:procollagen beta-galactosyltransferase (EC 2.4.1.50)
comp30638_c0_seq1.49.975.plus.as_4_2_1	AA8	AA	Auxiliary Activities	-	Iron reductase domain
comp30741_c0_seq1.9.1193.plus.as_6_2_1	CE9	CE	Carbohydrate Esterases	-	N-acetylglucosamine 6-phosphate deacetylase (EC 3.5.1.25); N-acetylglucosamine 6-phosphate deacetylase (EC 3.5.1.80)
comp30756_c0_seq1.1.343.minus.as_6_1_1	CBM43	CBM	Carbohydrate-Binding Modules	Created after Barral, Suarez, Batanero, Alfonso, Alche, Rodr閾唃uez-Garc閾哸, Villalba, Rivas and Rodr閾唃uez (2005) Biochem. J. 390, 77-84 (PMID: 15882149). Formerly known as X8 modules.	Modules of approx. 90-100 residues found at the C-terminus of GH17 or GH72 enzymatic modules and also sometimes isolated. CBM43 modules sometimes carry a C-terminal membrane anchor. The beta-1,3-glucan binding function has been demonstrated with the olive pollen protein Ole e 10.
comp30913_c0_seq1.1.668.minus.as_6_2_1	GH109	GH	Glycoside Hydrolases	Created following Liu et al. (2007) Nature Biotechnol 25:454-64 (PMID: 17401360); the enzymes in this family display an unusual mechanism involving NAD+	alpha-N-acetylgalactosaminidase (EC 3.2.1.49)
comp31507_c0_seq1.1.801.minus.as_5_3_1	GH3	GH	Glycoside Hydrolases	-	beta-glucosidase (EC 3.2.1.21); xylan 1,4-beta-xylosidase (EC 3.2.1.37); beta-glucosylceramidase (EC 3.2.1.45); beta-N-acetylhexosaminidase (EC 3.2.1.52); alpha-L-arabinofuranosidase (EC 3.2.1.55); glucan 1,3-beta-glucosidase (EC 3.2.1.58); glucan 1,4-beta-glucosidase (EC 3.2.1.74); isoprimeverose-producing oligoxyloglucan hydrolase (EC 3.2.1.120); coniferin beta-glucosidase (EC 3.2.1.126); exo-1…
comp31526_c0_seq1.111.1235.plus.as_3_1_1	AA2	AA	Auxiliary Activities	-	manganese peroxidase (EC 1.11.1.13); versatile peroxidase (EC 1.11.1.16); lignin peroxidase (EC 1.11.1.14); peroxidase (EC 1.11.1.-)
comp31581_c1_seq1.1.536.minus.as_6_2_1	GH142	GH	Glycoside Hydrolases	-	beta-L-arabinofuranosidase (EC 3.2.1.185)
comp31805_c0_seq1.1.649.minus.as_6_2_1	GH35	GH	Glycoside Hydrolases	-	beta-galactosidase (EC 3.2.1.23); exo-beta-glucosaminidase (EC 3.2.1.165); exo-beta-1,4-galactanase (EC 3.2.1.-); beta-1,3-galactosidase (EC 3.2.1.-)
comp31816_c0_seq1.1.379.minus.as_6_2_1	GH128	GH	Glycoside Hydrolases	-	beta-1,3-glucanase (EC 3.2.1.39)
comp32140_c0_seq2.1.864.minus.as_5_3_1	AA11	AA	Auxiliary Activities	-	AA11 proteins are copper-dependent lytic polysaccharide monooxygenases (LPMOs); cleavage of chitin chains with oxidation of C-1 has been demonstrated for a AA11 LPMO from Aspergillus oryzae;
comp32140_c0_seq3.1.780.minus.as_5_3_1	AA11	AA	Auxiliary Activities	-	AA11 proteins are copper-dependent lytic polysaccharide monooxygenases (LPMOs); cleavage of chitin chains with oxidation of C-1 has been demonstrated for a AA11 LPMO from Aspergillus oryzae;
comp32388_c1_seq1.1.474.minus.as_6_1_1	GH13_1	GH	Glycoside Hydrolases	-	GH13's subfamily
comp32464_c0_seq1.70.1224.plus.as_6_2_1	GH105	GH	Glycoside Hydrolases	Created based on a paper by Itoh, Ochiai, Mikami, Hashimoto, and Murata (J. Mol. Biol. 360 (2006) 573-585) (PMID: 16781735)	unsaturated rhamnogalacturonyl hydrolase (EC 3.2.1.172); d-4,5-unsaturated beta-glucuronyl hydrolase (EC 3.2.1.-)
comp32474_c1_seq1.1.1129.minus.as_6_1_1	GH37	GH	Glycoside Hydrolases	-	alpha,alpha-trehalase (EC 3.2.1.28).
comp32480_c1_seq1.301.1245.plus.as_1_1_1	GH16	GH	Glycoside Hydrolases	-	xyloglucan:xyloglucosyltransferase (EC 2.4.1.207); keratan-sulfate endo-1,4-beta-galactosidase (EC 3.2.1.103); endo-1,3-beta-glucanase (EC 3.2.1.39); endo-1,3(4)-beta-glucanase (EC 3.2.1.6); licheninase (EC 3.2.1.73); beta-agarase (EC 3.2.1.81); kappa;-carrageenase (EC 3.2.1.83); xyloglucanase (EC 3.2.1.151); endo-beta-1,3-galactanase (EC 3.2.1.181); beta-porphyranase (EC 3.2.1.178); hyaluronidas…
comp32662_c0_seq1.211.1320.plus.as_1_1_1	CE8	CE	Carbohydrate Esterases	-	pectin methylesterase (EC 3.1.1.11).
comp32839_c0_seq1.1.799.minus.as_6_2_1	GH76	GH	Glycoside Hydrolases	-	alpha-1,6-mannanase (EC 3.2.1.101)
comp32887_c0_seq1.46.362.minus.as_2_2_1	CE5	CE	Carbohydrate Esterases	There are many cutinases in the databanks. Only an example is given here as cutinases act on cutin rather than on carbohydrate esters.	acetyl xylan esterase (EC 3.1.1.72); cutinase (EC 3.1.1.74)
comp32934_c0_seq1.229.996.plus.as_5_3_1	PL3_2	PL	Polysaccharide Lyases	-	PL3's subfamily
comp32994_c0_seq1.914.1798.plus.as_3_3_1	GT37	GT	Glycosyl Transferases	-	galactoside 2-L-fucosyltransferase (EC 2.4.1.69)
comp32994_c0_seq7.133.1998.plus.as_3_3_1	GT23	GT	Glycosyl Transferases	Distantly related to families GT65, GT68, GT11	N-acetyl-beta-D-glucosaminide alpha-1,6-L-fucosyltransferase (EC 2.4.1.68); chitin-oligosaccharide alpha-1,6-L-fucosyltransferase (EC 2.4.1.-)
comp33103_c0_seq1.1.992.minus.as_3_1_1	GH72	GH	Glycoside Hydrolases	-	beta-1,3-glucanosyltransglycosylase (EC 2.4.1.-)
comp33127_c0_seq1.1.543.minus.as_6_1_1	AA9	AA	Auxiliary Activities	-	AA9 (formerly GH61) proteins are copper-dependent lytic polysaccharide monooxygenases (LPMOs); cleavage of cellulose chains with oxidation of various carbons (C-1, C-4 and C-6) has been reported several times in the literature;
comp33364_c1_seq1.1.503.minus.as_6_1_1	GH72	GH	Glycoside Hydrolases	-	beta-1,3-glucanosyltransglycosylase (EC 2.4.1.-)
comp33374_c0_seq1.1.1261.minus.as_6_1_1	GH47	GH	Glycoside Hydrolases	-	alpha-mannosidase (EC 3.2.1.113)
comp33391_c0_seq1.3.1004.minus.as_4_2_1	GH28	GH	Glycoside Hydrolases	-	polygalacturonase (EC 3.2.1.15); alpha-L-rhamnosidase (EC 3.2.1.40); exo-polygalacturonase (EC 3.2.1.67); exo-polygalacturonosidase (EC 3.2.1.82); rhamnogalacturonase (EC 3.2.1.171); rhamnogalacturonan alpha-1,2-galacturonohydrolase (EC 3.2.1.173); endo-xylogalacturonan hydrolase (EC 3.2.1.-)
comp33641_c0_seq1.344.2185.plus.as_6_2_1	GT37	GT	Glycosyl Transferases	-	galactoside 2-L-fucosyltransferase (EC 2.4.1.69)
comp33881_c0_seq1.1.952.minus.as_6_1_1	GT22	GT	Glycosyl Transferases	These enzymes use dolichol-P-mannose as the sugar donor.	Dol-P-Man: Man6GlcNAc2-PP-Dol alpha-1,2-mannosyltransferase (EC 2.4.1.259); Dol-P-Man: Man8GlcNAc2-PP-Dol alpha-1,2-mannosyltransferase (EC 2.4.1.261); Dol-P-Man: Man2-GlcNAc-phosphatidylinositol alpha-1,2-mannosyltransferase (EC 2.4.1.-); Dol-P-Man: Man3-GlcNAc-phosphatidylinositol alpha-1,2-mannosyltransferase (EC 2.4.1.-)
comp33924_c0_seq1.1.477.minus.as_6_2_1	GH131	GH	Glycoside Hydrolases	-	broad specificity exo-beta-1,3/1,6-glucanase with endo-beta-1,4-glucanase activity (EC 3.2.1.-);
comp33983_c0_seq1.1.259.minus.as_6_2_1	CBM1	CBM	Carbohydrate-Binding Modules	Previously known as cellulose-binding domain family I (CBD I).	Modules of approx. 40 residues found almost exclusively in fungi. The cellulose-binding function has been demonstrated in many cases, and appears to be mediated by three aromatic residues separated by about 10.4 angstrom and which form a flat surface. The only non-fungal occurence of CBM1 is in an algal non-hydrolytic polysaccharide-binding protein which is composed of four repeated CBM1 modules.…
comp34078_c1_seq1.175.1857.plus.as_4_2_1	CBM21	CBM	Carbohydrate-Binding Modules	-	Modules of approx. 100 residues. The granular starch-binding function has been demonstrated in one case. Sometimes designated as starch-binding domains (SBD).
comp34170_c0_seq1.67.814.minus.as_2_1_1	CE5	CE	Carbohydrate Esterases	There are many cutinases in the databanks. Only an example is given here as cutinases act on cutin rather than on carbohydrate esters.	acetyl xylan esterase (EC 3.1.1.72); cutinase (EC 3.1.1.74)
comp34219_c0_seq1.1.695.minus.as_5_3_1	GH51	GH	Glycoside Hydrolases	-	endoglucanase (EC 3.2.1.4); endo-beta-1,4-xylanase (EC 3.2.1.8); beta-xylosidase (EC 3.2.1.37); alpha-L-arabinofuranosidase (EC 3.2.1.55)
comp34398_c0_seq1.1.681.minus.as_6_2_1	GH17	GH	Glycoside Hydrolases	-	glucan endo-1,3-beta-glucosidase (EC 3.2.1.39); glucan 1,3-beta-glucosidase (EC 3.2.1.58); licheninase (EC 3.2.1.73); ABA-specific beta-glucosidase (EC 3.2.1.175); beta-1,3-glucanosyltransglycosylase (EC 2.4.1.-)
comp34577_c0_seq1.1.1447.minus.as_6_2_1	AA3_2	AA	Auxiliary Activities	-	AA3's subfamily
comp34688_c0_seq1.169.1324.minus.as_6_2_1	AA7	AA	Auxiliary Activities	-	glucooligosaccharide oxidase (EC 1.1.3.-); chitooligosaccharide oxidase (EC 1.1.3.-)
comp34747_c0_seq1.1.2873.minus.as_6_1_1	GH47	GH	Glycoside Hydrolases	-	alpha-mannosidase (EC 3.2.1.113)
comp34771_c0_seq1.1.616.minus.as_6_1_1	GT22	GT	Glycosyl Transferases	These enzymes use dolichol-P-mannose as the sugar donor.	Dol-P-Man: Man6GlcNAc2-PP-Dol alpha-1,2-mannosyltransferase (EC 2.4.1.259); Dol-P-Man: Man8GlcNAc2-PP-Dol alpha-1,2-mannosyltransferase (EC 2.4.1.261); Dol-P-Man: Man2-GlcNAc-phosphatidylinositol alpha-1,2-mannosyltransferase (EC 2.4.1.-); Dol-P-Man: Man3-GlcNAc-phosphatidylinositol alpha-1,2-mannosyltransferase (EC 2.4.1.-)
comp34771_c1_seq1.1.399.minus.as_6_1_1	GT22	GT	Glycosyl Transferases	These enzymes use dolichol-P-mannose as the sugar donor.	Dol-P-Man: Man6GlcNAc2-PP-Dol alpha-1,2-mannosyltransferase (EC 2.4.1.259); Dol-P-Man: Man8GlcNAc2-PP-Dol alpha-1,2-mannosyltransferase (EC 2.4.1.261); Dol-P-Man: Man2-GlcNAc-phosphatidylinositol alpha-1,2-mannosyltransferase (EC 2.4.1.-); Dol-P-Man: Man3-GlcNAc-phosphatidylinositol alpha-1,2-mannosyltransferase (EC 2.4.1.-)
comp34794_c0_seq1.7.1701.minus.as_6_1_1	AA7	AA	Auxiliary Activities	-	glucooligosaccharide oxidase (EC 1.1.3.-); chitooligosaccharide oxidase (EC 1.1.3.-)
comp34891_c0_seq19.206.1402.minus.as_1_1_1	GH43_24	GH	Glycoside Hydrolases	-	GH43's subfamily
comp34891_c0_seq8.105.1499.minus.as_1_1_1	GH43_24	GH	Glycoside Hydrolases	-	GH43's subfamily
comp34895_c0_seq1.1.772.minus.as_6_1_1	GH36	GH	Glycoside Hydrolases	Mechanistic commonality with family GH27 demonstrated by Comfort et al. (2007) Biochemistry, 46: 3319-3330 (PMID: 17323919)	alpha-galactosidase (EC 3.2.1.22); alpha-N-acetylgalactosaminidase (EC 3.2.1.49); stachyose synthase (EC 2.4.1.67); raffinose synthase (EC 2.4.1.82)
comp35124_c0_seq1.68.865.minus.as_6_1_1	CE12	CE	Carbohydrate Esterases	-	pectin acetylesterase (EC 3.1.1.-); rhamnogalacturonan acetylesterase (EC 3.1.1.-); acetyl xylan esterase (EC 3.1.1.72)
comp35235_c1_seq1.1.841.minus.as_6_2_1	CE10	CE	Carbohydrate Esterases	WARNING: because the vast majority (if not all) of the members of this family are esterases acting on non-carbohydrate substrates, the information on this page is no longer updated (August 2002).	arylesterase (EC 3.1.1.-); carboxyl esterase (EC 3.1.1.3); acetylcholinesterase (EC 3.1.1.7); cholinesterase (EC 3.1.1.8); sterol esterase (EC 3.1.1.13); brefeldin A esterase (EC 3.1.1.-).
comp35481_c0_seq1.195.2807.minus.as_6_2_1	GT2	GT	Glycosyl Transferases	Distant similarity to families GT12, GT21, GT27, GT55, GT81 etc.	cellulose synthase (EC 2.4.1.12); chitin synthase (EC 2.4.1.16); dolichyl-phosphate beta-D-mannosyltransferase (EC 2.4.1.83); dolichyl-phosphate beta-glucosyltransferase (EC 2.4.1.117); N-acetylglucosaminyltransferase (EC 2.4.1.-); N-acetylgalactosaminyltransferase (EC 2.4.1.-); hyaluronan synthase (EC 2.4.1.212); chitin oligosaccharide synthase (EC 2.4.1.-); beta-1,3-glucan synthase (EC 2.4.1.34…
comp35514_c0_seq1.1.321.minus.as_1_2_1	GT39	GT	Glycosyl Transferases	These enzymes use dolichol-P-mannose (b-linked) as the sugar donor.	Dol-P-Man: protein alpha-mannosyltransferase (EC 2.4.1.109)
comp35514_c0_seq2.1.428.minus.as_1_2_1	GT39	GT	Glycosyl Transferases	These enzymes use dolichol-P-mannose (b-linked) as the sugar donor.	Dol-P-Man: protein alpha-mannosyltransferase (EC 2.4.1.109)
comp35526_c1_seq1.1.407.minus.as_5_1_1	GT4	GT	Glycosyl Transferases	-	sucrose synthase (EC 2.4.1.13); sucrose-phosphate synthase (EC 2.4.1.14); alpha-glucosyltransferase (EC 2.4.1.52); lipopolysaccharide N-acetylglucosaminyltransferase (EC 2.4.1.56); phosphatidylinositol alpha-mannosyltransferase (EC 2.4.1.57); GDP-Man: Man1GlcNAc2-PP-dolichol alpha-1,3-mannosyltransferase (EC 2.4.1.132); GDP-Man: Man3GlcNAc2-PP-dolichol/Man4GlcNAc2-PP-dolichol alpha-1,2-mannosyltr…
comp35620_c0_seq2.1.1098.minus.as_6_2_1	GT20	GT	Glycosyl Transferases	-	alpha,alpha-trehalose-phosphate synthase [UDP-forming] (EC 2.4.1.15); Glucosylglycerol-phosphate synthase (EC 2.4.1.213); trehalose-6-P phosphatase (EC 3.1.3.12); [retaining] GDP-valeniol: validamine 7-phosphate valeniolyltransferase (EC 2.-.-.-)
comp35869_c0_seq1.1.1685.minus.as_6_2_1	GH38	GH	Glycoside Hydrolases	-	alpha-mannosidase (EC 3.2.1.24); mannosyl-oligosaccharide alpha-1,2-mannosidase (EC 3.2.1.113); mannosyl-oligosaccharide alpha-1,3-1,6-mannosidase (EC 3.2.1.114); alpha-2-O-mannosylglycerate hydrolase (EC 3.2.1.170); mannosyl-oligosaccharide alpha-1,3-mannosidase (EC 3.2.1.-)
comp36401_c0_seq1.1.1440.minus.as_6_1_1	CE10	CE	Carbohydrate Esterases	WARNING: because the vast majority (if not all) of the members of this family are esterases acting on non-carbohydrate substrates, the information on this page is no longer updated (August 2002).	arylesterase (EC 3.1.1.-); carboxyl esterase (EC 3.1.1.3); acetylcholinesterase (EC 3.1.1.7); cholinesterase (EC 3.1.1.8); sterol esterase (EC 3.1.1.13); brefeldin A esterase (EC 3.1.1.-).
comp36542_c0_seq1.209.1813.minus.as_6_1_1	GT69	GT	Glycosyl Transferases	Created after reading Sommer et al. (2003) J. Biol. Chem. 278:47724-47730.	GDP-Man: alpha-1,3-mannosyltransferase (EC 2.4.1.-)
comp36920_c0_seq1.1.308.minus.as_6_2_1	GH72	GH	Glycoside Hydrolases	-	beta-1,3-glucanosyltransglycosylase (EC 2.4.1.-)
comp37018_c0_seq1.1.399.minus.as_6_1_1	CBM1	CBM	Carbohydrate-Binding Modules	Previously known as cellulose-binding domain family I (CBD I).	Modules of approx. 40 residues found almost exclusively in fungi. The cellulose-binding function has been demonstrated in many cases, and appears to be mediated by three aromatic residues separated by about 10.4 angstrom and which form a flat surface. The only non-fungal occurence of CBM1 is in an algal non-hydrolytic polysaccharide-binding protein which is composed of four repeated CBM1 modules.…
comp37021_c0_seq1.1.636.minus.as_6_1_1	GH43_1	GH	Glycoside Hydrolases	-	GH43's subfamily
comp37170_c0_seq1.220.1614.plus.as_6_1_1	GT2	GT	Glycosyl Transferases	Distant similarity to families GT12, GT21, GT27, GT55, GT81 etc.	cellulose synthase (EC 2.4.1.12); chitin synthase (EC 2.4.1.16); dolichyl-phosphate beta-D-mannosyltransferase (EC 2.4.1.83); dolichyl-phosphate beta-glucosyltransferase (EC 2.4.1.117); N-acetylglucosaminyltransferase (EC 2.4.1.-); N-acetylgalactosaminyltransferase (EC 2.4.1.-); hyaluronan synthase (EC 2.4.1.212); chitin oligosaccharide synthase (EC 2.4.1.-); beta-1,3-glucan synthase (EC 2.4.1.34…
comp37292_c0_seq1.1.763.minus.as_4_2_1	GH10	GH	Glycoside Hydrolases	formerly known as cellulase family F.	endo-1,4-beta-xylanase (EC 3.2.1.8); endo-1,3-beta-xylanase (EC 3.2.1.32); tomatinase (EC 3.2.1.-); xylan endotransglycosylase (EC 2.4.2.-)
comp37822_c0_seq1.1.914.minus.as_1_2_1	CBM20	CBM	Carbohydrate-Binding Modules	PDB:1b90	The granular starch-binding function has been demonstrated in several cases. Interact strongly with cyclodextrins. Often designated as starch-binding domains (SBD).
comp37822_c0_seq1.1.914.minus.as_1_2_1	AA1_3	AA	Auxiliary Activities	-	AA1's subfamily
comp37864_c0_seq1.1.940.minus.as_1_2_1	GH5_31	GH	Glycoside Hydrolases	-	GH5's subfamily
comp37889_c0_seq1.1.740.minus.as_6_1_1	CBM48	CBM	Carbohydrate-Binding Modules	-	Modules of approx. 100 residues with glycogen-binding function, appended to GH13 modules. Also found in the beta subunit (glycogen-binding) of AMP-activated protein kinases (AMPK)
comp38367_c0_seq1.1.614.minus.as_6_1_1	GH15	GH	Glycoside Hydrolases	-	glucoamylase (EC 3.2.1.3); glucodextranase (EC 3.2.1.70); alpha,alpha-trehalase (EC 3.2.1.28); dextran dextrinase (EC 2.4.1.2)
comp38409_c0_seq1.1.572.minus.as_4_3_1	GH72	GH	Glycoside Hydrolases	-	beta-1,3-glucanosyltransglycosylase (EC 2.4.1.-)
comp38471_c0_seq1.1.673.minus.as_6_1_1	GH47	GH	Glycoside Hydrolases	-	alpha-mannosidase (EC 3.2.1.113)
comp38559_c0_seq1.1.819.minus.as_6_2_1	AA11	AA	Auxiliary Activities	-	AA11 proteins are copper-dependent lytic polysaccharide monooxygenases (LPMOs); cleavage of chitin chains with oxidation of C-1 has been demonstrated for a AA11 LPMO from Aspergillus oryzae;
comp38753_c0_seq1.347.1564.minus.as_5_3_1	GH5_9	GH	Glycoside Hydrolases	-	GH5's subfamily
comp39162_c0_seq1.237.1379.minus.as_3_1_1	CBM18	CBM	Carbohydrate-Binding Modules	-	Modules of approx. 40 residues. The chitin-binding function has been demonstrated in many cases. These modules are found attached to a number of chitinase catalytic domains, but also in non-catalytic proteins either in isolation or as multiple repeats.
comp39162_c0_seq1.237.1379.minus.as_3_1_1	GH17	GH	Glycoside Hydrolases	-	glucan endo-1,3-beta-glucosidase (EC 3.2.1.39); glucan 1,3-beta-glucosidase (EC 3.2.1.58); licheninase (EC 3.2.1.73); ABA-specific beta-glucosidase (EC 3.2.1.175); beta-1,3-glucanosyltransglycosylase (EC 2.4.1.-)
comp39163_c0_seq1.1.469.minus.as_6_1_1	AA6	AA	Auxiliary Activities	-	1,4-benzoquinone reductase (EC. 1.6.5.6)
comp39226_c0_seq1.116.1163.minus.as_4_2_1	CE8	CE	Carbohydrate Esterases	-	pectin methylesterase (EC 3.1.1.11).
comp39341_c0_seq1.128.1660.minus.as_6_1_1	GH13_5	GH	Glycoside Hydrolases	-	GH13's subfamily
comp39441_c0_seq1.323.1579.plus.as_6_1_1	GT62	GT	Glycosyl Transferases	-	alpha-1,2-mannosyltransferase (EC 2.4.1.-); alpha-1,6-mannosyltransferase (EC 2.4.1.-)
comp39544_c0_seq2.78.1004.minus.as_6_1_1	PL3_2	PL	Polysaccharide Lyases	-	PL3's subfamily
comp39626_c0_seq1.1.373.minus.as_6_2_1	GH71	GH	Glycoside Hydrolases	-	alpha-1,3-glucanase (EC 3.2.1.59).
comp39626_c1_seq1.1.495.minus.as_6_2_1	GH71	GH	Glycoside Hydrolases	-	alpha-1,3-glucanase (EC 3.2.1.59).
comp39713_c0_seq1.90.827.minus.as_4_2_1	GH12	GH	Glycoside Hydrolases	formerly known as cellulase family H.	endoglucanase (EC 3.2.1.4); xyloglucan hydrolase (EC 3.2.1.151); beta-1,3-1,4-glucanase (EC 3.2.1.73); xyloglucan endotransglycosylase (EC 2.4.1.207)
comp39778_c0_seq2.240.825.minus.as_5_3_1	PL1_7	PL	Polysaccharide Lyases	-	PL1's subfamily
comp39778_c0_seq3.1.314.minus.as_5_3_1	PL1_7	PL	Polysaccharide Lyases	-	PL1's subfamily
comp39794_c0_seq1.1.364.minus.as_2_2_1	CE5	CE	Carbohydrate Esterases	There are many cutinases in the databanks. Only an example is given here as cutinases act on cutin rather than on carbohydrate esters.	acetyl xylan esterase (EC 3.1.1.72); cutinase (EC 3.1.1.74)
comp39832_c0_seq2.200.1567.plus.as_4_2_1	GH72	GH	Glycoside Hydrolases	-	beta-1,3-glucanosyltransglycosylase (EC 2.4.1.-)
comp39876_c0_seq1.261.2723.plus.as_4_3_1	GT2	GT	Glycosyl Transferases	Distant similarity to families GT12, GT21, GT27, GT55, GT81 etc.	cellulose synthase (EC 2.4.1.12); chitin synthase (EC 2.4.1.16); dolichyl-phosphate beta-D-mannosyltransferase (EC 2.4.1.83); dolichyl-phosphate beta-glucosyltransferase (EC 2.4.1.117); N-acetylglucosaminyltransferase (EC 2.4.1.-); N-acetylgalactosaminyltransferase (EC 2.4.1.-); hyaluronan synthase (EC 2.4.1.212); chitin oligosaccharide synthase (EC 2.4.1.-); beta-1,3-glucan synthase (EC 2.4.1.34…
comp39988_c0_seq1.1.1455.minus.as_6_1_1	GH43_14	GH	Glycoside Hydrolases	-	GH43's subfamily
comp40061_c0_seq1.1.506.minus.as_6_1_1	GT22	GT	Glycosyl Transferases	These enzymes use dolichol-P-mannose as the sugar donor.	Dol-P-Man: Man6GlcNAc2-PP-Dol alpha-1,2-mannosyltransferase (EC 2.4.1.259); Dol-P-Man: Man8GlcNAc2-PP-Dol alpha-1,2-mannosyltransferase (EC 2.4.1.261); Dol-P-Man: Man2-GlcNAc-phosphatidylinositol alpha-1,2-mannosyltransferase (EC 2.4.1.-); Dol-P-Man: Man3-GlcNAc-phosphatidylinositol alpha-1,2-mannosyltransferase (EC 2.4.1.-)
comp40119_c0_seq1.1.418.minus.as_1_2_1	CE1	CE	Carbohydrate Esterases	Family CE1 also contains lots of other esterases such as PHB depolymerases.	acetyl xylan esterase (EC 3.1.1.72); cinnamoyl esterase (EC 3.1.1.-); feruloyl esterase (EC 3.1.1.73); carboxylesterase (EC 3.1.1.1); S-formylglutathione hydrolase (EC 3.1.2.12); diacylglycerol O-acyltransferase (EC 2.3.1.20); trehalose 6-O-mycolyltransferase (EC 2.3.1.122)
comp40137_c1_seq2.1.546.minus.as_6_1_1	GH28	GH	Glycoside Hydrolases	-	polygalacturonase (EC 3.2.1.15); alpha-L-rhamnosidase (EC 3.2.1.40); exo-polygalacturonase (EC 3.2.1.67); exo-polygalacturonosidase (EC 3.2.1.82); rhamnogalacturonase (EC 3.2.1.171); rhamnogalacturonan alpha-1,2-galacturonohydrolase (EC 3.2.1.173); endo-xylogalacturonan hydrolase (EC 3.2.1.-)
comp40138_c0_seq1.1.657.minus.as_6_1_1	AA9	AA	Auxiliary Activities	-	AA9 (formerly GH61) proteins are copper-dependent lytic polysaccharide monooxygenases (LPMOs); cleavage of cellulose chains with oxidation of various carbons (C-1, C-4 and C-6) has been reported several times in the literature;
comp40208_c0_seq1.1.372.minus.as_6_3_1	GT15	GT	Glycosyl Transferases	-	glycolipid 2-alpha-mannosyltransferase (EC 2.4.1.131); GDP-Man: alpha-1,2-mannosyltransferase (EC 2.4.1.-).
comp40276_c0_seq1.1.1015.minus.as_6_1_1	GH128	GH	Glycoside Hydrolases	-	beta-1,3-glucanase (EC 3.2.1.39)
comp40297_c1_seq1.1.2516.minus.as_6_1_1	GH65	GH	Glycoside Hydrolases	-	alpha,alpha-trehalase (EC 3.2.1.28); maltose phosphorylase (EC 2.4.1.8); trehalose phosphorylase (EC 2.4.1.64); kojibiose phosphorylase (EC 2.4.1.230); trehalose-6-phosphate phosphorylase (EC 2.4.1.216); nigerose phosphorylase (EC 2.4.1.279); 3-O-alpha-glucopyranosyl-L-rhamnose phosphorylase (EC 2.4.1.282); 2-O-alpha-glucopyranosylglycerol: phosphate beta-glucosyltransferase (EC 2.4.1.-); alpha-g…
comp40314_c0_seq1.1.2010.minus.as_5_3_1	GH78	GH	Glycoside Hydrolases	-	alpha-L-rhamnosidase (EC 3.2.1.40); rhamnogalacturonan alpha-L-rhamnohydrolase (EC 3.2.1.174)
comp40477_c0_seq1.215.1528.plus.as_6_1_1	GT34	GT	Glycosyl Transferases	-	UDP-Gal: galactomannan alpha-1,6-galactosyltransferase (EC 2.4.1.-); UDP-Xyl: xyloglucan alpha-1,6-xylosyltransferase (EC 2.4.2.39); alpha-1,2-galactosyltransferase (EC 2.4.1.-)
comp40508_c0_seq1.125.1750.plus.as_6_1_1	AA9	AA	Auxiliary Activities	-	AA9 (formerly GH61) proteins are copper-dependent lytic polysaccharide monooxygenases (LPMOs); cleavage of cellulose chains with oxidation of various carbons (C-1, C-4 and C-6) has been reported several times in the literature;
comp40508_c0_seq1.125.1750.plus.as_6_1_1	CBM1	CBM	Carbohydrate-Binding Modules	Previously known as cellulose-binding domain family I (CBD I).	Modules of approx. 40 residues found almost exclusively in fungi. The cellulose-binding function has been demonstrated in many cases, and appears to be mediated by three aromatic residues separated by about 10.4 angstrom and which form a flat surface. The only non-fungal occurence of CBM1 is in an algal non-hydrolytic polysaccharide-binding protein which is composed of four repeated CBM1 modules.…
comp40652_c0_seq13.21.545.minus.as_3_1_1	GH27	GH	Glycoside Hydrolases	Mechanistic commonality with family GH36 demonstrated by Comfort et al. (2007) Biochemistry 46:3319-3330 (PMID: 17323919).	alpha-galactosidase (EC 3.2.1.22); alpha-N-acetylgalactosaminidase (EC 3.2.1.49); isomalto-dextranase (EC 3.2.1.94); beta-L-arabinopyranosidase (EC 3.2.1.88); galactan:galactan galactosyltransferase (EC 2.4.1.-)
comp40751_c0_seq1.148.918.plus.as_4_2_1	PL3_2	PL	Polysaccharide Lyases	-	PL3's subfamily
comp40835_c0_seq1.1.505.minus.as_4_3_1	CE5	CE	Carbohydrate Esterases	There are many cutinases in the databanks. Only an example is given here as cutinases act on cutin rather than on carbohydrate esters.	acetyl xylan esterase (EC 3.1.1.72); cutinase (EC 3.1.1.74)
comp40849_c1_seq5.259.2944.minus.as_3_3_1	CBM43	CBM	Carbohydrate-Binding Modules	Created after Barral, Suarez, Batanero, Alfonso, Alche, Rodr閾唃uez-Garc閾哸, Villalba, Rivas and Rodr閾唃uez (2005) Biochem. J. 390, 77-84 (PMID: 15882149). Formerly known as X8 modules.	Modules of approx. 90-100 residues found at the C-terminus of GH17 or GH72 enzymatic modules and also sometimes isolated. CBM43 modules sometimes carry a C-terminal membrane anchor. The beta-1,3-glucan binding function has been demonstrated with the olive pollen protein Ole e 10.
comp40947_c0_seq1.1.1170.minus.as_6_1_1	GH17	GH	Glycoside Hydrolases	-	glucan endo-1,3-beta-glucosidase (EC 3.2.1.39); glucan 1,3-beta-glucosidase (EC 3.2.1.58); licheninase (EC 3.2.1.73); ABA-specific beta-glucosidase (EC 3.2.1.175); beta-1,3-glucanosyltransglycosylase (EC 2.4.1.-)
comp41041_c0_seq2.1.628.minus.as_6_1_1	PL1_4	PL	Polysaccharide Lyases	-	PL1's subfamily
comp41065_c1_seq3.25.1176.plus.as_5_3_1	CBM37	CBM	Carbohydrate-Binding Modules	Formerly known as X94 modules.	Modules of approx. 100 residues, conserved in numerous R. albus polysaccharide-degrading enzymes and other proteins from this bacterium. Several members of CBM37 have been shown to exhibit rather broad binding specificity to xylan, chitin, microcrystalline and phosphoric-acid swollen cellulose, as well as more heterogeneous substrates, such as alfalfa cell walls, banana stem and wheat straw.
comp41119_c0_seq1.269.1684.minus.as_4_2_1	GH128	GH	Glycoside Hydrolases	-	beta-1,3-glucanase (EC 3.2.1.39)
comp41142_c1_seq1.151.1454.minus.as_6_1_1	GT34	GT	Glycosyl Transferases	-	UDP-Gal: galactomannan alpha-1,6-galactosyltransferase (EC 2.4.1.-); UDP-Xyl: xyloglucan alpha-1,6-xylosyltransferase (EC 2.4.2.39); alpha-1,2-galactosyltransferase (EC 2.4.1.-)
comp41275_c0_seq1.75.2546.minus.as_5_3_1	AA5_1	AA	Auxiliary Activities	-	AA5's subfamily
comp41298_c0_seq1.1.281.minus.as_6_2_1	AA9	AA	Auxiliary Activities	-	AA9 (formerly GH61) proteins are copper-dependent lytic polysaccharide monooxygenases (LPMOs); cleavage of cellulose chains with oxidation of various carbons (C-1, C-4 and C-6) has been reported several times in the literature;
comp41346_c0_seq29.106.960.plus.as_5_3_1	GH31	GH	Glycoside Hydrolases	-	alpha-glucosidase (EC 3.2.1.20); alpha-galactosidase (EC 3.2.1.22); alpha-mannosidase (EC 3.2.1.24); alpha-1,3-glucosidase (EC 3.2.1.84); sucrase-isomaltase (EC 3.2.1.48) (EC 3.2.1.10); alpha-xylosidase (EC 3.2.1.177); alpha-glucan lyase (EC 4.2.2.13); isomaltosyltransferase (EC 2.4.1.-); oligosaccharide alpha-1,4-glucosyltransferase (EC 2.4.1.161); sulfoquinovosidase (EC 3.2.1.-)
comp41547_c0_seq1.209.1324.plus.as_6_1_1	GH16	GH	Glycoside Hydrolases	-	xyloglucan:xyloglucosyltransferase (EC 2.4.1.207); keratan-sulfate endo-1,4-beta-galactosidase (EC 3.2.1.103); endo-1,3-beta-glucanase (EC 3.2.1.39); endo-1,3(4)-beta-glucanase (EC 3.2.1.6); licheninase (EC 3.2.1.73); beta-agarase (EC 3.2.1.81); kappa;-carrageenase (EC 3.2.1.83); xyloglucanase (EC 3.2.1.151); endo-beta-1,3-galactanase (EC 3.2.1.181); beta-porphyranase (EC 3.2.1.178); hyaluronidas…
comp41553_c0_seq1.24.1028.minus.as_6_1_1	CBM19	CBM	Carbohydrate-Binding Modules	-	Modules of 60-70 residues with chitin-binding function.
comp41553_c0_seq1.24.1028.minus.as_6_1_1	AA11	AA	Auxiliary Activities	-	AA11 proteins are copper-dependent lytic polysaccharide monooxygenases (LPMOs); cleavage of chitin chains with oxidation of C-1 has been demonstrated for a AA11 LPMO from Aspergillus oryzae;
comp41571_c1_seq1.56.871.minus.as_6_1_1	GH18	GH	Glycoside Hydrolases	Contains chitinases of classes III and V. Contains non-catalytic proteins such as xylanase inhibitor; concanavalin B; narbonin	chitinase (EC 3.2.1.14); lysozyme (EC 3.2.1.17); endo-beta-N-acetylglucosaminidase (EC 3.2.1.96); peptidoglycan hydrolase with endo-beta-N-acetylglucosaminidase specificity (EC 3.2.1.-); Nod factor hydrolase (EC 3.2.1.-); xylanase inhibitor; concanavalin B; narbonin
comp41734_c0_seq2.379.1818.minus.as_6_1_1	GT62	GT	Glycosyl Transferases	-	alpha-1,2-mannosyltransferase (EC 2.4.1.-); alpha-1,6-mannosyltransferase (EC 2.4.1.-)
comp41809_c0_seq1.1.310.minus.as_5_1_1	GH72	GH	Glycoside Hydrolases	-	beta-1,3-glucanosyltransglycosylase (EC 2.4.1.-)
comp41838_c0_seq1.1.282.minus.as_6_2_1	GH109	GH	Glycoside Hydrolases	Created following Liu et al. (2007) Nature Biotechnol 25:454-64 (PMID: 17401360); the enzymes in this family display an unusual mechanism involving NAD+	alpha-N-acetylgalactosaminidase (EC 3.2.1.49)
comp41847_c0_seq1.1.737.minus.as_1_2_1	CE5	CE	Carbohydrate Esterases	There are many cutinases in the databanks. Only an example is given here as cutinases act on cutin rather than on carbohydrate esters.	acetyl xylan esterase (EC 3.1.1.72); cutinase (EC 3.1.1.74)
comp41857_c0_seq1.1.356.minus.as_6_2_1	GT32	GT	Glycosyl Transferases	-	alpha-1,6-mannosyltransferase (EC 2.4.1.-); alpha-1,4-N-acetylglucosaminyltransferase (EC 2.4.1.-); alpha-1,4-N-acetylgalactosaminyltransferase (EC 2.4.1.-);
comp41870_c1_seq1.181.996.minus.as_6_1_1	GH12	GH	Glycoside Hydrolases	formerly known as cellulase family H.	endoglucanase (EC 3.2.1.4); xyloglucan hydrolase (EC 3.2.1.151); beta-1,3-1,4-glucanase (EC 3.2.1.73); xyloglucan endotransglycosylase (EC 2.4.1.207)
comp41951_c0_seq1.88.457.minus.as_6_1_1	GT4	GT	Glycosyl Transferases	-	sucrose synthase (EC 2.4.1.13); sucrose-phosphate synthase (EC 2.4.1.14); alpha-glucosyltransferase (EC 2.4.1.52); lipopolysaccharide N-acetylglucosaminyltransferase (EC 2.4.1.56); phosphatidylinositol alpha-mannosyltransferase (EC 2.4.1.57); GDP-Man: Man1GlcNAc2-PP-dolichol alpha-1,3-mannosyltransferase (EC 2.4.1.132); GDP-Man: Man3GlcNAc2-PP-dolichol/Man4GlcNAc2-PP-dolichol alpha-1,2-mannosyltr…
comp41951_c0_seq2.88.514.minus.as_6_1_1	GT4	GT	Glycosyl Transferases	-	sucrose synthase (EC 2.4.1.13); sucrose-phosphate synthase (EC 2.4.1.14); alpha-glucosyltransferase (EC 2.4.1.52); lipopolysaccharide N-acetylglucosaminyltransferase (EC 2.4.1.56); phosphatidylinositol alpha-mannosyltransferase (EC 2.4.1.57); GDP-Man: Man1GlcNAc2-PP-dolichol alpha-1,3-mannosyltransferase (EC 2.4.1.132); GDP-Man: Man3GlcNAc2-PP-dolichol/Man4GlcNAc2-PP-dolichol alpha-1,2-mannosyltr…
comp42015_c0_seq1.1.1845.minus.as_6_2_1	GT39	GT	Glycosyl Transferases	These enzymes use dolichol-P-mannose (b-linked) as the sugar donor.	Dol-P-Man: protein alpha-mannosyltransferase (EC 2.4.1.109)
comp42106_c0_seq1.302.916.minus.as_4_2_1	AA6	AA	Auxiliary Activities	-	1,4-benzoquinone reductase (EC. 1.6.5.6)
comp42180_c0_seq2.98.1148.minus.as_6_1_1	GH1	GH	Glycoside Hydrolases	-	beta-glucosidase (EC 3.2.1.21); beta-galactosidase (EC 3.2.1.23); beta-mannosidase (EC 3.2.1.25); beta-glucuronidase (EC 3.2.1.31); beta-xylosidase (EC 3.2.1.37); beta-D-fucosidase (EC 3.2.1.38); phlorizin hydrolase (EC 3.2.1.62); exo-beta-1,4-glucanase (EC 3.2.1.74); 6-phospho-beta-galactosidase (EC 3.2.1.85); 6-phospho-beta-glucosidase (EC 3.2.1.86); strictosidine beta-glucosidase (EC 3.2.1.105…
comp42191_c0_seq1.310.1734.plus.as_6_2_1	GT31	GT	Glycosyl Transferases	-	N-acetyllactosaminide beta-1,3-N-acetylglucosaminyltransferase (EC 2.4.1.149); Glycoprotein-N-acetylgalactosamine 3-beta-galactosyltransferase (EC 2.4.1.122); fucose-specific beta-1,3-N-acetylglucosaminyltransferase (EC 2.4.1.-); globotriosylceramide beta-1,3-GalNAc transferase (EC 2.4.1.79); chondroitin synthase (beta-1,3-GlcUA and beta-1,4-GalNAc transferase (EC 2.4.1.175); chondroitin beta-1,3…
comp42221_c0_seq1.1.1607.minus.as_1_2_1	CE4	CE	Carbohydrate Esterases	-	acetyl xylan esterase (EC 3.1.1.72); chitin deacetylase (EC 3.5.1.41); chitooligosaccharide deacetylase (EC 3.5.1.-); peptidoglycan GlcNAc deacetylase (EC 3.5.1.-); peptidoglycan N-acetylmuramic acid deacetylase (EC 3.5.1.-).
comp42260_c0_seq1.109.1188.minus.as_4_2_1	CE5	CE	Carbohydrate Esterases	There are many cutinases in the databanks. Only an example is given here as cutinases act on cutin rather than on carbohydrate esters.	acetyl xylan esterase (EC 3.1.1.72); cutinase (EC 3.1.1.74)
comp42376_c0_seq1.12.629.minus.as_1_2_1	CE10	CE	Carbohydrate Esterases	WARNING: because the vast majority (if not all) of the members of this family are esterases acting on non-carbohydrate substrates, the information on this page is no longer updated (August 2002).	arylesterase (EC 3.1.1.-); carboxyl esterase (EC 3.1.1.3); acetylcholinesterase (EC 3.1.1.7); cholinesterase (EC 3.1.1.8); sterol esterase (EC 3.1.1.13); brefeldin A esterase (EC 3.1.1.-).
comp42381_c1_seq1.1.1088.minus.as_6_2_1	AA1_3	AA	Auxiliary Activities	-	AA1's subfamily
comp42506_c0_seq1.114.4799.minus.as_6_1_1	GH13_25	GH	Glycoside Hydrolases	-	GH13's subfamily
comp42548_c0_seq1.54.3047.plus.as_6_1_1	GH31	GH	Glycoside Hydrolases	-	alpha-glucosidase (EC 3.2.1.20); alpha-galactosidase (EC 3.2.1.22); alpha-mannosidase (EC 3.2.1.24); alpha-1,3-glucosidase (EC 3.2.1.84); sucrase-isomaltase (EC 3.2.1.48) (EC 3.2.1.10); alpha-xylosidase (EC 3.2.1.177); alpha-glucan lyase (EC 4.2.2.13); isomaltosyltransferase (EC 2.4.1.-); oligosaccharide alpha-1,4-glucosyltransferase (EC 2.4.1.161); sulfoquinovosidase (EC 3.2.1.-)
comp42611_c0_seq2.613.1317.plus.as_4_2_1	GH16	GH	Glycoside Hydrolases	-	xyloglucan:xyloglucosyltransferase (EC 2.4.1.207); keratan-sulfate endo-1,4-beta-galactosidase (EC 3.2.1.103); endo-1,3-beta-glucanase (EC 3.2.1.39); endo-1,3(4)-beta-glucanase (EC 3.2.1.6); licheninase (EC 3.2.1.73); beta-agarase (EC 3.2.1.81); kappa;-carrageenase (EC 3.2.1.83); xyloglucanase (EC 3.2.1.151); endo-beta-1,3-galactanase (EC 3.2.1.181); beta-porphyranase (EC 3.2.1.178); hyaluronidas…
comp42642_c0_seq1.74.793.plus.as_6_1_1	GT58	GT	Glycosyl Transferases	These enzymes use dolichol-P-mannose as the sugar donor.	Dol-P-Man: Man5GlcNAc2-PP-Dol alpha-1,3-mannosyltransferase (EC 2.4.1.258)
comp42752_c0_seq1.1.892.minus.as_6_2_1	GT39	GT	Glycosyl Transferases	These enzymes use dolichol-P-mannose (b-linked) as the sugar donor.	Dol-P-Man: protein alpha-mannosyltransferase (EC 2.4.1.109)
comp42793_c0_seq2.1.1060.minus.as_1_2_1	GH17	GH	Glycoside Hydrolases	-	glucan endo-1,3-beta-glucosidase (EC 3.2.1.39); glucan 1,3-beta-glucosidase (EC 3.2.1.58); licheninase (EC 3.2.1.73); ABA-specific beta-glucosidase (EC 3.2.1.175); beta-1,3-glucanosyltransglycosylase (EC 2.4.1.-)
comp42832_c1_seq1.1.970.minus.as_6_2_1	GH72	GH	Glycoside Hydrolases	-	beta-1,3-glucanosyltransglycosylase (EC 2.4.1.-)
comp42832_c1_seq2.1.577.minus.as_6_2_1	GH72	GH	Glycoside Hydrolases	-	beta-1,3-glucanosyltransglycosylase (EC 2.4.1.-)
comp43016_c0_seq1.11.862.minus.as_1_2_1	PL3_2	PL	Polysaccharide Lyases	-	PL3's subfamily
comp43031_c0_seq2.155.1189.minus.as_6_1_1	AA9	AA	Auxiliary Activities	-	AA9 (formerly GH61) proteins are copper-dependent lytic polysaccharide monooxygenases (LPMOs); cleavage of cellulose chains with oxidation of various carbons (C-1, C-4 and C-6) has been reported several times in the literature;
comp43087_c0_seq1.129.2431.minus.as_6_2_1	AA1_3	AA	Auxiliary Activities	-	AA1's subfamily
comp43155_c1_seq1.1.480.minus.as_6_2_1	CE1	CE	Carbohydrate Esterases	Family CE1 also contains lots of other esterases such as PHB depolymerases.	acetyl xylan esterase (EC 3.1.1.72); cinnamoyl esterase (EC 3.1.1.-); feruloyl esterase (EC 3.1.1.73); carboxylesterase (EC 3.1.1.1); S-formylglutathione hydrolase (EC 3.1.2.12); diacylglycerol O-acyltransferase (EC 2.3.1.20); trehalose 6-O-mycolyltransferase (EC 2.3.1.122)
comp43239_c0_seq1.61.696.plus.as_6_2_1	CBM50	CBM	Carbohydrate-Binding Modules	Also known as LysM domains	Modules of approx. 50 residues found attached to various enzymes from families GH18, GH19, GH23, GH24, GH25 and GH73, i.e. enzymes cleaving either chitin or peptidoglycan. Binding to chitopentaose demonstrated in the case of Pteris ryukyuensis chitinase A [Ohnuma T et al. (2008) J. Biol. Chem. 283:5178-87 (PMID: 18083709)]. CBM50 modules are also found in a multitude of other enzymes targeting th…
comp43340_c0_seq1.109.1470.plus.as_6_2_1	GT2	GT	Glycosyl Transferases	Distant similarity to families GT12, GT21, GT27, GT55, GT81 etc.	cellulose synthase (EC 2.4.1.12); chitin synthase (EC 2.4.1.16); dolichyl-phosphate beta-D-mannosyltransferase (EC 2.4.1.83); dolichyl-phosphate beta-glucosyltransferase (EC 2.4.1.117); N-acetylglucosaminyltransferase (EC 2.4.1.-); N-acetylgalactosaminyltransferase (EC 2.4.1.-); hyaluronan synthase (EC 2.4.1.212); chitin oligosaccharide synthase (EC 2.4.1.-); beta-1,3-glucan synthase (EC 2.4.1.34…
comp43448_c1_seq1.12.518.plus.as_1_2_1	GT34	GT	Glycosyl Transferases	-	UDP-Gal: galactomannan alpha-1,6-galactosyltransferase (EC 2.4.1.-); UDP-Xyl: xyloglucan alpha-1,6-xylosyltransferase (EC 2.4.2.39); alpha-1,2-galactosyltransferase (EC 2.4.1.-)
comp43828_c0_seq1.1.884.minus.as_6_1_1	GH63	GH	Glycoside Hydrolases	-	processing alpha-glucosidase (EC 3.2.1.106); alpha-1,3-glucosidase (EC 3.2.1.84); alpha-glucosidase (EC 3.2.1.20); mannosylglycerate alpha-mannosidase / mannosylglycerate hydrolase (EC 3.2.1.170)
comp43893_c0_seq2.1.657.minus.as_2_2_1	AA3_3	AA	Auxiliary Activities	-	AA3's subfamily
comp43893_c0_seq4.1.1114.minus.as_2_2_1	AA3_3	AA	Auxiliary Activities	-	AA3's subfamily
comp43968_c0_seq2.136.2037.minus.as_6_1_1	GH17	GH	Glycoside Hydrolases	-	glucan endo-1,3-beta-glucosidase (EC 3.2.1.39); glucan 1,3-beta-glucosidase (EC 3.2.1.58); licheninase (EC 3.2.1.73); ABA-specific beta-glucosidase (EC 3.2.1.175); beta-1,3-glucanosyltransglycosylase (EC 2.4.1.-)
comp44029_c0_seq1.1.1040.minus.as_6_1_1	AA8	AA	Auxiliary Activities	-	Iron reductase domain
comp44096_c0_seq1.79.419.minus.as_6_1_1	PL3_2	PL	Polysaccharide Lyases	-	PL3's subfamily
comp44096_c0_seq2.4.325.minus.as_6_1_1	PL3_2	PL	Polysaccharide Lyases	-	PL3's subfamily
comp44214_c0_seq2.797.2740.minus.as_2_2_1	AA3_3	AA	Auxiliary Activities	-	AA3's subfamily
comp44276_c0_seq1.173.1504.minus.as_4_2_1	GH16	GH	Glycoside Hydrolases	-	xyloglucan:xyloglucosyltransferase (EC 2.4.1.207); keratan-sulfate endo-1,4-beta-galactosidase (EC 3.2.1.103); endo-1,3-beta-glucanase (EC 3.2.1.39); endo-1,3(4)-beta-glucanase (EC 3.2.1.6); licheninase (EC 3.2.1.73); beta-agarase (EC 3.2.1.81); kappa;-carrageenase (EC 3.2.1.83); xyloglucanase (EC 3.2.1.151); endo-beta-1,3-galactanase (EC 3.2.1.181); beta-porphyranase (EC 3.2.1.178); hyaluronidas…
comp44296_c0_seq1.154.1149.plus.as_4_2_1	CBM1	CBM	Carbohydrate-Binding Modules	Previously known as cellulose-binding domain family I (CBD I).	Modules of approx. 40 residues found almost exclusively in fungi. The cellulose-binding function has been demonstrated in many cases, and appears to be mediated by three aromatic residues separated by about 10.4 angstrom and which form a flat surface. The only non-fungal occurence of CBM1 is in an algal non-hydrolytic polysaccharide-binding protein which is composed of four repeated CBM1 modules.…
comp44296_c0_seq1.154.1149.plus.as_4_2_1	PL3_2	PL	Polysaccharide Lyases	-	PL3's subfamily
comp44439_c0_seq1.282.1475.plus.as_6_1_1	GH76	GH	Glycoside Hydrolases	-	alpha-1,6-mannanase (EC 3.2.1.101)
comp44483_c1_seq1.1.805.minus.as_6_2_1	CE10	CE	Carbohydrate Esterases	WARNING: because the vast majority (if not all) of the members of this family are esterases acting on non-carbohydrate substrates, the information on this page is no longer updated (August 2002).	arylesterase (EC 3.1.1.-); carboxyl esterase (EC 3.1.1.3); acetylcholinesterase (EC 3.1.1.7); cholinesterase (EC 3.1.1.8); sterol esterase (EC 3.1.1.13); brefeldin A esterase (EC 3.1.1.-).
comp44659_c0_seq2.1.293.minus.as_6_1_1	GT8	GT	Glycosyl Transferases	Distant similarity to family GT24	lipopolysaccharide alpha-1,3-galactosyltransferase (EC 2.4.1.44); UDP-Glc: (glucosyl)lipopolysaccharide alpha-1,2-glucosyltransferase (EC 2.4.1.-); lipopolysaccharide glucosyltransferase 1 (EC 2.4.1.58); glycogenin glucosyltransferase (EC 2.4.1.186); inositol 1-alpha-galactosyltransferase (galactinol synthase) (EC 2.4.1.123); homogalacturonan alpha-1,4-galacturonosyltransferase (EC 2.4.1.43); UDP…
comp44684_c0_seq1.191.1486.plus.as_6_2_1	CE10	CE	Carbohydrate Esterases	WARNING: because the vast majority (if not all) of the members of this family are esterases acting on non-carbohydrate substrates, the information on this page is no longer updated (August 2002).	arylesterase (EC 3.1.1.-); carboxyl esterase (EC 3.1.1.3); acetylcholinesterase (EC 3.1.1.7); cholinesterase (EC 3.1.1.8); sterol esterase (EC 3.1.1.13); brefeldin A esterase (EC 3.1.1.-).
comp44719_c1_seq1.1.1740.minus.as_6_2_1	GH31	GH	Glycoside Hydrolases	-	alpha-glucosidase (EC 3.2.1.20); alpha-galactosidase (EC 3.2.1.22); alpha-mannosidase (EC 3.2.1.24); alpha-1,3-glucosidase (EC 3.2.1.84); sucrase-isomaltase (EC 3.2.1.48) (EC 3.2.1.10); alpha-xylosidase (EC 3.2.1.177); alpha-glucan lyase (EC 4.2.2.13); isomaltosyltransferase (EC 2.4.1.-); oligosaccharide alpha-1,4-glucosyltransferase (EC 2.4.1.161); sulfoquinovosidase (EC 3.2.1.-)
comp44778_c0_seq2.122.572.minus.as_6_1_1	GH28	GH	Glycoside Hydrolases	-	polygalacturonase (EC 3.2.1.15); alpha-L-rhamnosidase (EC 3.2.1.40); exo-polygalacturonase (EC 3.2.1.67); exo-polygalacturonosidase (EC 3.2.1.82); rhamnogalacturonase (EC 3.2.1.171); rhamnogalacturonan alpha-1,2-galacturonohydrolase (EC 3.2.1.173); endo-xylogalacturonan hydrolase (EC 3.2.1.-)
comp44805_c0_seq2.1.794.minus.as_6_2_1	AA3_2	AA	Auxiliary Activities	-	AA3's subfamily
comp45067_c0_seq1.48.1001.minus.as_4_2_1	PL1_9	PL	Polysaccharide Lyases	-	PL1's subfamily
comp45368_c1_seq1.1.558.minus.as_6_2_1	GH13_40	GH	Glycoside Hydrolases	-	GH13's subfamily
comp45501_c0_seq1.23.326.minus.as_6_2_1	GH128	GH	Glycoside Hydrolases	-	beta-1,3-glucanase (EC 3.2.1.39)
comp45511_c0_seq1.1.604.minus.as_6_2_1	CE1	CE	Carbohydrate Esterases	Family CE1 also contains lots of other esterases such as PHB depolymerases.	acetyl xylan esterase (EC 3.1.1.72); cinnamoyl esterase (EC 3.1.1.-); feruloyl esterase (EC 3.1.1.73); carboxylesterase (EC 3.1.1.1); S-formylglutathione hydrolase (EC 3.1.2.12); diacylglycerol O-acyltransferase (EC 2.3.1.20); trehalose 6-O-mycolyltransferase (EC 2.3.1.122)
comp45654_c0_seq1.17.1093.plus.as_6_2_1	GT34	GT	Glycosyl Transferases	-	UDP-Gal: galactomannan alpha-1,6-galactosyltransferase (EC 2.4.1.-); UDP-Xyl: xyloglucan alpha-1,6-xylosyltransferase (EC 2.4.2.39); alpha-1,2-galactosyltransferase (EC 2.4.1.-)
comp45873_c1_seq1.255.1436.plus.as_6_2_1	AA3_2	AA	Auxiliary Activities	-	AA3's subfamily
comp45979_c0_seq1.119.823.minus.as_6_2_1	CE5	CE	Carbohydrate Esterases	There are many cutinases in the databanks. Only an example is given here as cutinases act on cutin rather than on carbohydrate esters.	acetyl xylan esterase (EC 3.1.1.72); cutinase (EC 3.1.1.74)
comp46125_c0_seq1.1.735.minus.as_6_2_1	GH13_1	GH	Glycoside Hydrolases	-	GH13's subfamily
comp46171_c0_seq1.1.712.minus.as_6_2_1	GT90	GT	Glycosyl Transferases	Created from Klutts, Levery and Doering (2007) J. Biol. Chem. 282:17890-17899 (PMID: 17430900)	UDP-Xyl: (mannosyl) glucuronoxylomannan/galactoxylomannan beta-1,2-xylosyltransferase (EC 2.4.2.-); UDP-Glc: protein O-beta-glucosyltransferase (EC 2.4.1.-); UDP-Xyl: protein O-beta-xylosyltransferase (EC 2.4.2.-)
comp46249_c0_seq1.1.720.minus.as_6_2_1	GH37	GH	Glycoside Hydrolases	-	alpha,alpha-trehalase (EC 3.2.1.28).
comp46361_c0_seq5.666.1415.plus.as_2_2_1	PL3	PL	Polysaccharide Lyases	-	pectate lyase (EC 4.2.2.2).
comp46368_c0_seq1.1.1146.minus.as_6_2_1	AA1_3	AA	Auxiliary Activities	-	AA1's subfamily
comp46428_c0_seq1.1.1151.minus.as_6_2_1	GH72	GH	Glycoside Hydrolases	-	beta-1,3-glucanosyltransglycosylase (EC 2.4.1.-)
comp46443_c0_seq1.1.504.minus.as_6_2_1	GT1	GT	Glycosyl Transferases	Distantly related to family GT28; several members of this family are made of two subunits (for instance Alg13 and Alg14 in Saccharomyces); the complete enzyme has been reconstituted whenever possible, and appears with the two subunit names separated by a + sign and with the N-terminal subunit followed by the C-terminal one	UDP-glucuronosyltransferase (EC 2.4.1.17); zeatin O-beta-xylosyltransferase (EC 2.4.2.40); 2-hydroxyacylsphingosine 1-beta-galactosyltransferase (EC 2.4.1.45); N-acylsphingosine galactosyltransferase (EC 2.4.1.47); flavonol 3-O-glucosyltransferase (EC 2.4.1.91); anthocyanidin 3-O-glucosyltransferase (EC 2.4.1.115); sinapate 1-glucosyltransferase (EC 2.4.1.120); indole-3-acetate beta-glucosyltrans…
comp46483_c0_seq1.130.1125.plus.as_6_1_1	CE1	CE	Carbohydrate Esterases	Family CE1 also contains lots of other esterases such as PHB depolymerases.	acetyl xylan esterase (EC 3.1.1.72); cinnamoyl esterase (EC 3.1.1.-); feruloyl esterase (EC 3.1.1.73); carboxylesterase (EC 3.1.1.1); S-formylglutathione hydrolase (EC 3.1.2.12); diacylglycerol O-acyltransferase (EC 2.3.1.20); trehalose 6-O-mycolyltransferase (EC 2.3.1.122)
comp46487_c0_seq1.1.511.minus.as_6_2_1	GH13_40	GH	Glycoside Hydrolases	-	GH13's subfamily
comp46493_c0_seq1.1.1207.minus.as_6_1_1	GT2	GT	Glycosyl Transferases	Distant similarity to families GT12, GT21, GT27, GT55, GT81 etc.	cellulose synthase (EC 2.4.1.12); chitin synthase (EC 2.4.1.16); dolichyl-phosphate beta-D-mannosyltransferase (EC 2.4.1.83); dolichyl-phosphate beta-glucosyltransferase (EC 2.4.1.117); N-acetylglucosaminyltransferase (EC 2.4.1.-); N-acetylgalactosaminyltransferase (EC 2.4.1.-); hyaluronan synthase (EC 2.4.1.212); chitin oligosaccharide synthase (EC 2.4.1.-); beta-1,3-glucan synthase (EC 2.4.1.34…
comp46684_c0_seq1.1.814.minus.as_6_2_1	GT90	GT	Glycosyl Transferases	Created from Klutts, Levery and Doering (2007) J. Biol. Chem. 282:17890-17899 (PMID: 17430900)	UDP-Xyl: (mannosyl) glucuronoxylomannan/galactoxylomannan beta-1,2-xylosyltransferase (EC 2.4.2.-); UDP-Glc: protein O-beta-glucosyltransferase (EC 2.4.1.-); UDP-Xyl: protein O-beta-xylosyltransferase (EC 2.4.2.-)
comp46756_c0_seq2.70.2152.minus.as_4_3_1	AA3_3	AA	Auxiliary Activities	-	AA3's subfamily
comp46756_c0_seq4.70.2155.minus.as_4_3_1	AA3_3	AA	Auxiliary Activities	-	AA3's subfamily
comp46772_c0_seq1.1.791.minus.as_1_2_1	CE10	CE	Carbohydrate Esterases	WARNING: because the vast majority (if not all) of the members of this family are esterases acting on non-carbohydrate substrates, the information on this page is no longer updated (August 2002).	arylesterase (EC 3.1.1.-); carboxyl esterase (EC 3.1.1.3); acetylcholinesterase (EC 3.1.1.7); cholinesterase (EC 3.1.1.8); sterol esterase (EC 3.1.1.13); brefeldin A esterase (EC 3.1.1.-).
comp46817_c0_seq1.1.566.minus.as_6_2_1	GT69	GT	Glycosyl Transferases	Created after reading Sommer et al. (2003) J. Biol. Chem. 278:47724-47730.	GDP-Man: alpha-1,3-mannosyltransferase (EC 2.4.1.-)
comp47050_c2_seq1.35.364.plus.as_6_1_1	CE5	CE	Carbohydrate Esterases	There are many cutinases in the databanks. Only an example is given here as cutinases act on cutin rather than on carbohydrate esters.	acetyl xylan esterase (EC 3.1.1.72); cutinase (EC 3.1.1.74)
comp47235_c0_seq1.1.541.minus.as_6_1_1	GH131	GH	Glycoside Hydrolases	-	broad specificity exo-beta-1,3/1,6-glucanase with endo-beta-1,4-glucanase activity (EC 3.2.1.-);
comp47766_c0_seq1.1.923.minus.as_4_3_1	AA2	AA	Auxiliary Activities	-	manganese peroxidase (EC 1.11.1.13); versatile peroxidase (EC 1.11.1.16); lignin peroxidase (EC 1.11.1.14); peroxidase (EC 1.11.1.-)
comp47824_c0_seq1.1.910.minus.as_6_1_1	GH51	GH	Glycoside Hydrolases	-	endoglucanase (EC 3.2.1.4); endo-beta-1,4-xylanase (EC 3.2.1.8); beta-xylosidase (EC 3.2.1.37); alpha-L-arabinofuranosidase (EC 3.2.1.55)
comp47851_c0_seq1.1.1400.minus.as_6_1_1	GT90	GT	Glycosyl Transferases	Created from Klutts, Levery and Doering (2007) J. Biol. Chem. 282:17890-17899 (PMID: 17430900)	UDP-Xyl: (mannosyl) glucuronoxylomannan/galactoxylomannan beta-1,2-xylosyltransferase (EC 2.4.2.-); UDP-Glc: protein O-beta-glucosyltransferase (EC 2.4.1.-); UDP-Xyl: protein O-beta-xylosyltransferase (EC 2.4.2.-)
comp47939_c0_seq1.1.1024.minus.as_6_1_1	CE1	CE	Carbohydrate Esterases	Family CE1 also contains lots of other esterases such as PHB depolymerases.	acetyl xylan esterase (EC 3.1.1.72); cinnamoyl esterase (EC 3.1.1.-); feruloyl esterase (EC 3.1.1.73); carboxylesterase (EC 3.1.1.1); S-formylglutathione hydrolase (EC 3.1.2.12); diacylglycerol O-acyltransferase (EC 2.3.1.20); trehalose 6-O-mycolyltransferase (EC 2.3.1.122)
comp47946_c0_seq1.1.792.minus.as_6_1_1	GH72	GH	Glycoside Hydrolases	-	beta-1,3-glucanosyltransglycosylase (EC 2.4.1.-)
comp47946_c0_seq1.1.792.minus.as_6_1_1	CBM43	CBM	Carbohydrate-Binding Modules	Created after Barral, Suarez, Batanero, Alfonso, Alche, Rodr閾唃uez-Garc閾哸, Villalba, Rivas and Rodr閾唃uez (2005) Biochem. J. 390, 77-84 (PMID: 15882149). Formerly known as X8 modules.	Modules of approx. 90-100 residues found at the C-terminus of GH17 or GH72 enzymatic modules and also sometimes isolated. CBM43 modules sometimes carry a C-terminal membrane anchor. The beta-1,3-glucan binding function has been demonstrated with the olive pollen protein Ole e 10.
comp47946_c2_seq1.1.624.minus.as_6_1_1	GH72	GH	Glycoside Hydrolases	-	beta-1,3-glucanosyltransglycosylase (EC 2.4.1.-)
comp47968_c0_seq1.1.588.minus.as_6_2_1	GH5_5	GH	Glycoside Hydrolases	-	GH5's subfamily
comp48101_c0_seq1.63.680.plus.as_6_2_1	AA6	AA	Auxiliary Activities	-	1,4-benzoquinone reductase (EC. 1.6.5.6)
comp48154_c0_seq1.1.876.minus.as_6_2_1	CE10	CE	Carbohydrate Esterases	WARNING: because the vast majority (if not all) of the members of this family are esterases acting on non-carbohydrate substrates, the information on this page is no longer updated (August 2002).	arylesterase (EC 3.1.1.-); carboxyl esterase (EC 3.1.1.3); acetylcholinesterase (EC 3.1.1.7); cholinesterase (EC 3.1.1.8); sterol esterase (EC 3.1.1.13); brefeldin A esterase (EC 3.1.1.-).
comp48189_c0_seq1.44.1297.minus.as_6_2_1	GH43_26	GH	Glycoside Hydrolases	-	GH43's subfamily
comp48212_c0_seq3.88.1551.minus.as_2_2_1	AA7	AA	Auxiliary Activities	-	glucooligosaccharide oxidase (EC 1.1.3.-); chitooligosaccharide oxidase (EC 1.1.3.-)
comp48220_c0_seq1.173.1300.plus.as_6_1_1	GH16	GH	Glycoside Hydrolases	-	xyloglucan:xyloglucosyltransferase (EC 2.4.1.207); keratan-sulfate endo-1,4-beta-galactosidase (EC 3.2.1.103); endo-1,3-beta-glucanase (EC 3.2.1.39); endo-1,3(4)-beta-glucanase (EC 3.2.1.6); licheninase (EC 3.2.1.73); beta-agarase (EC 3.2.1.81); kappa;-carrageenase (EC 3.2.1.83); xyloglucanase (EC 3.2.1.151); endo-beta-1,3-galactanase (EC 3.2.1.181); beta-porphyranase (EC 3.2.1.178); hyaluronidas…
comp48270_c0_seq1.119.2728.minus.as_4_2_1	GH55	GH	Glycoside Hydrolases	-	exo-beta-1,3-glucanase (EC 3.2.1.58); endo-beta-1,3-glucanase (EC 3.2.1.39)
comp48275_c0_seq1.110.488.minus.as_1_2_1	GH10	GH	Glycoside Hydrolases	formerly known as cellulase family F.	endo-1,4-beta-xylanase (EC 3.2.1.8); endo-1,3-beta-xylanase (EC 3.2.1.32); tomatinase (EC 3.2.1.-); xylan endotransglycosylase (EC 2.4.2.-)
comp48505_c0_seq1.287.1165.minus.as_4_2_1	AA9	AA	Auxiliary Activities	-	AA9 (formerly GH61) proteins are copper-dependent lytic polysaccharide monooxygenases (LPMOs); cleavage of cellulose chains with oxidation of various carbons (C-1, C-4 and C-6) has been reported several times in the literature;
comp48604_c0_seq1.213.1262.minus.as_6_2_1	CE10	CE	Carbohydrate Esterases	WARNING: because the vast majority (if not all) of the members of this family are esterases acting on non-carbohydrate substrates, the information on this page is no longer updated (August 2002).	arylesterase (EC 3.1.1.-); carboxyl esterase (EC 3.1.1.3); acetylcholinesterase (EC 3.1.1.7); cholinesterase (EC 3.1.1.8); sterol esterase (EC 3.1.1.13); brefeldin A esterase (EC 3.1.1.-).
comp48649_c0_seq1.1.1743.minus.as_6_2_1	AA1	AA	Auxiliary Activities	-	Laccase / p-diphenol:oxygen oxidoreductase / ferroxidase (EC 1.10.3.2); ; ferroxidase (EC 1.10.3.-); Laccase-like multicopper oxidase (EC 1.10.3.-)
comp48731_c0_seq25.1082.4033.plus.as_2_2_1	GH31	GH	Glycoside Hydrolases	-	alpha-glucosidase (EC 3.2.1.20); alpha-galactosidase (EC 3.2.1.22); alpha-mannosidase (EC 3.2.1.24); alpha-1,3-glucosidase (EC 3.2.1.84); sucrase-isomaltase (EC 3.2.1.48) (EC 3.2.1.10); alpha-xylosidase (EC 3.2.1.177); alpha-glucan lyase (EC 4.2.2.13); isomaltosyltransferase (EC 2.4.1.-); oligosaccharide alpha-1,4-glucosyltransferase (EC 2.4.1.161); sulfoquinovosidase (EC 3.2.1.-)
comp48731_c0_seq55.1082.3943.plus.as_2_2_1	GH31	GH	Glycoside Hydrolases	-	alpha-glucosidase (EC 3.2.1.20); alpha-galactosidase (EC 3.2.1.22); alpha-mannosidase (EC 3.2.1.24); alpha-1,3-glucosidase (EC 3.2.1.84); sucrase-isomaltase (EC 3.2.1.48) (EC 3.2.1.10); alpha-xylosidase (EC 3.2.1.177); alpha-glucan lyase (EC 4.2.2.13); isomaltosyltransferase (EC 2.4.1.-); oligosaccharide alpha-1,4-glucosyltransferase (EC 2.4.1.161); sulfoquinovosidase (EC 3.2.1.-)
comp48803_c0_seq1.11.1681.plus.as_6_1_1	AA4	AA	Auxiliary Activities	-	vanillyl-alcohol oxidase (EC 1.1.3.38)
comp48954_c0_seq1.240.1157.plus.as_6_1_1	GH17	GH	Glycoside Hydrolases	-	glucan endo-1,3-beta-glucosidase (EC 3.2.1.39); glucan 1,3-beta-glucosidase (EC 3.2.1.58); licheninase (EC 3.2.1.73); ABA-specific beta-glucosidase (EC 3.2.1.175); beta-1,3-glucanosyltransglycosylase (EC 2.4.1.-)
comp48963_c0_seq1.1.1281.minus.as_1_2_1	GH35	GH	Glycoside Hydrolases	-	beta-galactosidase (EC 3.2.1.23); exo-beta-glucosaminidase (EC 3.2.1.165); exo-beta-1,4-galactanase (EC 3.2.1.-); beta-1,3-galactosidase (EC 3.2.1.-)
comp48963_c1_seq1.1.632.minus.as_1_2_1	CBM37	CBM	Carbohydrate-Binding Modules	Formerly known as X94 modules.	Modules of approx. 100 residues, conserved in numerous R. albus polysaccharide-degrading enzymes and other proteins from this bacterium. Several members of CBM37 have been shown to exhibit rather broad binding specificity to xylan, chitin, microcrystalline and phosphoric-acid swollen cellulose, as well as more heterogeneous substrates, such as alfalfa cell walls, banana stem and wheat straw.
comp49013_c0_seq1.1.427.minus.as_6_2_1	AA1_3	AA	Auxiliary Activities	-	AA1's subfamily
comp49645_c0_seq1.16.585.plus.as_6_2_1	GH25	GH	Glycoside Hydrolases	-	lysozyme (EC 3.2.1.17)
comp49655_c2_seq1.1.804.minus.as_6_1_1	GH3	GH	Glycoside Hydrolases	-	beta-glucosidase (EC 3.2.1.21); xylan 1,4-beta-xylosidase (EC 3.2.1.37); beta-glucosylceramidase (EC 3.2.1.45); beta-N-acetylhexosaminidase (EC 3.2.1.52); alpha-L-arabinofuranosidase (EC 3.2.1.55); glucan 1,3-beta-glucosidase (EC 3.2.1.58); glucan 1,4-beta-glucosidase (EC 3.2.1.74); isoprimeverose-producing oligoxyloglucan hydrolase (EC 3.2.1.120); coniferin beta-glucosidase (EC 3.2.1.126); exo-1…
comp49702_c0_seq1.395.1363.plus.as_1_2_1	CE10	CE	Carbohydrate Esterases	WARNING: because the vast majority (if not all) of the members of this family are esterases acting on non-carbohydrate substrates, the information on this page is no longer updated (August 2002).	arylesterase (EC 3.1.1.-); carboxyl esterase (EC 3.1.1.3); acetylcholinesterase (EC 3.1.1.7); cholinesterase (EC 3.1.1.8); sterol esterase (EC 3.1.1.13); brefeldin A esterase (EC 3.1.1.-).
comp50037_c0_seq1.1.1408.minus.as_6_2_1	GT62	GT	Glycosyl Transferases	-	alpha-1,2-mannosyltransferase (EC 2.4.1.-); alpha-1,6-mannosyltransferase (EC 2.4.1.-)
comp50124_c0_seq1.83.1321.minus.as_6_1_1	GH16	GH	Glycoside Hydrolases	-	xyloglucan:xyloglucosyltransferase (EC 2.4.1.207); keratan-sulfate endo-1,4-beta-galactosidase (EC 3.2.1.103); endo-1,3-beta-glucanase (EC 3.2.1.39); endo-1,3(4)-beta-glucanase (EC 3.2.1.6); licheninase (EC 3.2.1.73); beta-agarase (EC 3.2.1.81); kappa;-carrageenase (EC 3.2.1.83); xyloglucanase (EC 3.2.1.151); endo-beta-1,3-galactanase (EC 3.2.1.181); beta-porphyranase (EC 3.2.1.178); hyaluronidas…
comp50417_c0_seq1.1.498.minus.as_6_1_1	CE16	CE	Carbohydrate Esterases	Formerly known as X125 modules; created from Li et al. Appl. Environ. Microbiol., 74:7482-7489 (PMID: 18978092)	acetylesterase (EC 3.1.1.6) active on various carbohydrate acetyl esters
comp50504_c0_seq1.1.463.minus.as_6_1_1	AA9	AA	Auxiliary Activities	-	AA9 (formerly GH61) proteins are copper-dependent lytic polysaccharide monooxygenases (LPMOs); cleavage of cellulose chains with oxidation of various carbons (C-1, C-4 and C-6) has been reported several times in the literature;
comp50730_c0_seq1.9.1200.minus.as_6_2_1	CBM1	CBM	Carbohydrate-Binding Modules	Previously known as cellulose-binding domain family I (CBD I).	Modules of approx. 40 residues found almost exclusively in fungi. The cellulose-binding function has been demonstrated in many cases, and appears to be mediated by three aromatic residues separated by about 10.4 angstrom and which form a flat surface. The only non-fungal occurence of CBM1 is in an algal non-hydrolytic polysaccharide-binding protein which is composed of four repeated CBM1 modules.…
comp50730_c1_seq1.1.606.minus.as_6_2_1	AA9	AA	Auxiliary Activities	-	AA9 (formerly GH61) proteins are copper-dependent lytic polysaccharide monooxygenases (LPMOs); cleavage of cellulose chains with oxidation of various carbons (C-1, C-4 and C-6) has been reported several times in the literature;
comp50876_c0_seq1.75.1358.plus.as_1_2_1	GH18	GH	Glycoside Hydrolases	Contains chitinases of classes III and V. Contains non-catalytic proteins such as xylanase inhibitor; concanavalin B; narbonin	chitinase (EC 3.2.1.14); lysozyme (EC 3.2.1.17); endo-beta-N-acetylglucosaminidase (EC 3.2.1.96); peptidoglycan hydrolase with endo-beta-N-acetylglucosaminidase specificity (EC 3.2.1.-); Nod factor hydrolase (EC 3.2.1.-); xylanase inhibitor; concanavalin B; narbonin
comp50906_c0_seq1.1.597.minus.as_6_2_1	GH31	GH	Glycoside Hydrolases	-	alpha-glucosidase (EC 3.2.1.20); alpha-galactosidase (EC 3.2.1.22); alpha-mannosidase (EC 3.2.1.24); alpha-1,3-glucosidase (EC 3.2.1.84); sucrase-isomaltase (EC 3.2.1.48) (EC 3.2.1.10); alpha-xylosidase (EC 3.2.1.177); alpha-glucan lyase (EC 4.2.2.13); isomaltosyltransferase (EC 2.4.1.-); oligosaccharide alpha-1,4-glucosyltransferase (EC 2.4.1.161); sulfoquinovosidase (EC 3.2.1.-)
comp50981_c0_seq15.651.1610.minus.as_1_2_1	CE8	CE	Carbohydrate Esterases	-	pectin methylesterase (EC 3.1.1.11).
comp51100_c0_seq1.219.1502.minus.as_6_1_1	GT15	GT	Glycosyl Transferases	-	glycolipid 2-alpha-mannosyltransferase (EC 2.4.1.131); GDP-Man: alpha-1,2-mannosyltransferase (EC 2.4.1.-).
comp51108_c0_seq1.1.892.minus.as_6_1_1	GH18	GH	Glycoside Hydrolases	Contains chitinases of classes III and V. Contains non-catalytic proteins such as xylanase inhibitor; concanavalin B; narbonin	chitinase (EC 3.2.1.14); lysozyme (EC 3.2.1.17); endo-beta-N-acetylglucosaminidase (EC 3.2.1.96); peptidoglycan hydrolase with endo-beta-N-acetylglucosaminidase specificity (EC 3.2.1.-); Nod factor hydrolase (EC 3.2.1.-); xylanase inhibitor; concanavalin B; narbonin
comp51163_c0_seq1.83.2347.minus.as_6_2_1	GH5_12	GH	Glycoside Hydrolases	-	GH5's subfamily
comp51190_c0_seq1.131.1942.plus.as_6_1_1	GH79	GH	Glycoside Hydrolases	-	beta-glucuronidase (EC 3.2.1.31); hyaluronoglucuronidase (EC 3.2.1.36); heparanase (EC 3.2.1.166); baicalin beta-glucuronidase (EC 3.2.1.167); beta-4-O-methyl-glucuronidase (EC 3.2.1.-)
comp51202_c0_seq2.1.2052.minus.as_4_1_1	AA3_3	AA	Auxiliary Activities	-	AA3's subfamily
comp51300_c0_seq1.11.1030.minus.as_6_2_1	GH28	GH	Glycoside Hydrolases	-	polygalacturonase (EC 3.2.1.15); alpha-L-rhamnosidase (EC 3.2.1.40); exo-polygalacturonase (EC 3.2.1.67); exo-polygalacturonosidase (EC 3.2.1.82); rhamnogalacturonase (EC 3.2.1.171); rhamnogalacturonan alpha-1,2-galacturonohydrolase (EC 3.2.1.173); endo-xylogalacturonan hydrolase (EC 3.2.1.-)
comp51425_c0_seq1.1.345.minus.as_6_2_1	CE5	CE	Carbohydrate Esterases	There are many cutinases in the databanks. Only an example is given here as cutinases act on cutin rather than on carbohydrate esters.	acetyl xylan esterase (EC 3.1.1.72); cutinase (EC 3.1.1.74)
comp51425_c0_seq2.1.320.minus.as_6_2_1	CE5	CE	Carbohydrate Esterases	There are many cutinases in the databanks. Only an example is given here as cutinases act on cutin rather than on carbohydrate esters.	acetyl xylan esterase (EC 3.1.1.72); cutinase (EC 3.1.1.74)
comp51530_c3_seq1.1.783.minus.as_6_1_1	GT20	GT	Glycosyl Transferases	-	alpha,alpha-trehalose-phosphate synthase [UDP-forming] (EC 2.4.1.15); Glucosylglycerol-phosphate synthase (EC 2.4.1.213); trehalose-6-P phosphatase (EC 3.1.3.12); [retaining] GDP-valeniol: validamine 7-phosphate valeniolyltransferase (EC 2.-.-.-)
comp51557_c0_seq1.141.962.minus.as_6_1_1	GH128	GH	Glycoside Hydrolases	-	beta-1,3-glucanase (EC 3.2.1.39)
comp51607_c0_seq1.1.874.minus.as_6_1_1	GH18	GH	Glycoside Hydrolases	Contains chitinases of classes III and V. Contains non-catalytic proteins such as xylanase inhibitor; concanavalin B; narbonin	chitinase (EC 3.2.1.14); lysozyme (EC 3.2.1.17); endo-beta-N-acetylglucosaminidase (EC 3.2.1.96); peptidoglycan hydrolase with endo-beta-N-acetylglucosaminidase specificity (EC 3.2.1.-); Nod factor hydrolase (EC 3.2.1.-); xylanase inhibitor; concanavalin B; narbonin
comp51626_c0_seq2.87.3304.minus.as_6_1_1	GT24	GT	Glycosyl Transferases	Distant similarity to family GT8	UDP-Glc: glycoprotein alpha-glucosyltransferase (EC 2.4.1.-).
comp51763_c0_seq1.1.970.minus.as_6_2_1	CBM48	CBM	Carbohydrate-Binding Modules	-	Modules of approx. 100 residues with glycogen-binding function, appended to GH13 modules. Also found in the beta subunit (glycogen-binding) of AMP-activated protein kinases (AMPK)
comp51784_c0_seq1.1.308.minus.as_6_2_1	GH72	GH	Glycoside Hydrolases	-	beta-1,3-glucanosyltransglycosylase (EC 2.4.1.-)
comp51865_c0_seq1.1.1027.minus.as_6_1_1	GT31	GT	Glycosyl Transferases	-	N-acetyllactosaminide beta-1,3-N-acetylglucosaminyltransferase (EC 2.4.1.149); Glycoprotein-N-acetylgalactosamine 3-beta-galactosyltransferase (EC 2.4.1.122); fucose-specific beta-1,3-N-acetylglucosaminyltransferase (EC 2.4.1.-); globotriosylceramide beta-1,3-GalNAc transferase (EC 2.4.1.79); chondroitin synthase (beta-1,3-GlcUA and beta-1,4-GalNAc transferase (EC 2.4.1.175); chondroitin beta-1,3…
comp51959_c0_seq3.147.914.minus.as_6_2_1	PL3_2	PL	Polysaccharide Lyases	-	PL3's subfamily
comp51989_c1_seq1.1.763.minus.as_6_1_1	GH47	GH	Glycoside Hydrolases	-	alpha-mannosidase (EC 3.2.1.113)
comp52044_c0_seq2.392.1345.minus.as_6_1_1	CE5	CE	Carbohydrate Esterases	There are many cutinases in the databanks. Only an example is given here as cutinases act on cutin rather than on carbohydrate esters.	acetyl xylan esterase (EC 3.1.1.72); cutinase (EC 3.1.1.74)
comp52078_c0_seq1.364.2367.plus.as_6_1_1	GH17	GH	Glycoside Hydrolases	-	glucan endo-1,3-beta-glucosidase (EC 3.2.1.39); glucan 1,3-beta-glucosidase (EC 3.2.1.58); licheninase (EC 3.2.1.73); ABA-specific beta-glucosidase (EC 3.2.1.175); beta-1,3-glucanosyltransglycosylase (EC 2.4.1.-)
comp52122_c0_seq1.29.1123.plus.as_6_1_1	CE10	CE	Carbohydrate Esterases	WARNING: because the vast majority (if not all) of the members of this family are esterases acting on non-carbohydrate substrates, the information on this page is no longer updated (August 2002).	arylesterase (EC 3.1.1.-); carboxyl esterase (EC 3.1.1.3); acetylcholinesterase (EC 3.1.1.7); cholinesterase (EC 3.1.1.8); sterol esterase (EC 3.1.1.13); brefeldin A esterase (EC 3.1.1.-).
comp52234_c0_seq1.1.424.minus.as_6_2_1	GH28	GH	Glycoside Hydrolases	-	polygalacturonase (EC 3.2.1.15); alpha-L-rhamnosidase (EC 3.2.1.40); exo-polygalacturonase (EC 3.2.1.67); exo-polygalacturonosidase (EC 3.2.1.82); rhamnogalacturonase (EC 3.2.1.171); rhamnogalacturonan alpha-1,2-galacturonohydrolase (EC 3.2.1.173); endo-xylogalacturonan hydrolase (EC 3.2.1.-)
comp52300_c1_seq1.1.1857.minus.as_1_2_1	AA3_3	AA	Auxiliary Activities	-	AA3's subfamily
comp52307_c0_seq2.2.412.plus.as_6_1_1	CBM18	CBM	Carbohydrate-Binding Modules	-	Modules of approx. 40 residues. The chitin-binding function has been demonstrated in many cases. These modules are found attached to a number of chitinase catalytic domains, but also in non-catalytic proteins either in isolation or as multiple repeats.
comp52335_c0_seq1.248.1249.plus.as_6_1_1	GT34	GT	Glycosyl Transferases	-	UDP-Gal: galactomannan alpha-1,6-galactosyltransferase (EC 2.4.1.-); UDP-Xyl: xyloglucan alpha-1,6-xylosyltransferase (EC 2.4.2.39); alpha-1,2-galactosyltransferase (EC 2.4.1.-)
comp52435_c1_seq1.1.362.minus.as_6_1_1	CBM20	CBM	Carbohydrate-Binding Modules	PDB:1b90	The granular starch-binding function has been demonstrated in several cases. Interact strongly with cyclodextrins. Often designated as starch-binding domains (SBD).
comp52466_c0_seq1.67.1167.plus.as_6_2_1	GH28	GH	Glycoside Hydrolases	-	polygalacturonase (EC 3.2.1.15); alpha-L-rhamnosidase (EC 3.2.1.40); exo-polygalacturonase (EC 3.2.1.67); exo-polygalacturonosidase (EC 3.2.1.82); rhamnogalacturonase (EC 3.2.1.171); rhamnogalacturonan alpha-1,2-galacturonohydrolase (EC 3.2.1.173); endo-xylogalacturonan hydrolase (EC 3.2.1.-)
comp52605_c0_seq1.113.1033.plus.as_6_1_1	GH28	GH	Glycoside Hydrolases	-	polygalacturonase (EC 3.2.1.15); alpha-L-rhamnosidase (EC 3.2.1.40); exo-polygalacturonase (EC 3.2.1.67); exo-polygalacturonosidase (EC 3.2.1.82); rhamnogalacturonase (EC 3.2.1.171); rhamnogalacturonan alpha-1,2-galacturonohydrolase (EC 3.2.1.173); endo-xylogalacturonan hydrolase (EC 3.2.1.-)
comp52673_c0_seq1.75.1246.minus.as_6_1_1	GH109	GH	Glycoside Hydrolases	Created following Liu et al. (2007) Nature Biotechnol 25:454-64 (PMID: 17401360); the enzymes in this family display an unusual mechanism involving NAD+	alpha-N-acetylgalactosaminidase (EC 3.2.1.49)
comp52701_c0_seq3.1171.4239.plus.as_4_3_1	GH31	GH	Glycoside Hydrolases	-	alpha-glucosidase (EC 3.2.1.20); alpha-galactosidase (EC 3.2.1.22); alpha-mannosidase (EC 3.2.1.24); alpha-1,3-glucosidase (EC 3.2.1.84); sucrase-isomaltase (EC 3.2.1.48) (EC 3.2.1.10); alpha-xylosidase (EC 3.2.1.177); alpha-glucan lyase (EC 4.2.2.13); isomaltosyltransferase (EC 2.4.1.-); oligosaccharide alpha-1,4-glucosyltransferase (EC 2.4.1.161); sulfoquinovosidase (EC 3.2.1.-)
comp52769_c0_seq1.152.1434.minus.as_6_1_1	GH43_26	GH	Glycoside Hydrolases	-	GH43's subfamily
comp52781_c0_seq1.1.695.minus.as_6_1_1	GH28	GH	Glycoside Hydrolases	-	polygalacturonase (EC 3.2.1.15); alpha-L-rhamnosidase (EC 3.2.1.40); exo-polygalacturonase (EC 3.2.1.67); exo-polygalacturonosidase (EC 3.2.1.82); rhamnogalacturonase (EC 3.2.1.171); rhamnogalacturonan alpha-1,2-galacturonohydrolase (EC 3.2.1.173); endo-xylogalacturonan hydrolase (EC 3.2.1.-)
comp52883_c0_seq1.228.1826.minus.as_6_1_1	GT20	GT	Glycosyl Transferases	-	alpha,alpha-trehalose-phosphate synthase [UDP-forming] (EC 2.4.1.15); Glucosylglycerol-phosphate synthase (EC 2.4.1.213); trehalose-6-P phosphatase (EC 3.1.3.12); [retaining] GDP-valeniol: validamine 7-phosphate valeniolyltransferase (EC 2.-.-.-)
comp52902_c0_seq1.1.433.minus.as_5_3_1	CE12	CE	Carbohydrate Esterases	-	pectin acetylesterase (EC 3.1.1.-); rhamnogalacturonan acetylesterase (EC 3.1.1.-); acetyl xylan esterase (EC 3.1.1.72)
comp52906_c0_seq1.1.731.minus.as_6_1_1	GH131	GH	Glycoside Hydrolases	-	broad specificity exo-beta-1,3/1,6-glucanase with endo-beta-1,4-glucanase activity (EC 3.2.1.-);
comp52910_c0_seq2.14.1354.plus.as_6_1_1	GH17	GH	Glycoside Hydrolases	-	glucan endo-1,3-beta-glucosidase (EC 3.2.1.39); glucan 1,3-beta-glucosidase (EC 3.2.1.58); licheninase (EC 3.2.1.73); ABA-specific beta-glucosidase (EC 3.2.1.175); beta-1,3-glucanosyltransglycosylase (EC 2.4.1.-)
comp52961_c0_seq1.126.953.minus.as_6_1_1	GH128	GH	Glycoside Hydrolases	-	beta-1,3-glucanase (EC 3.2.1.39)
comp52989_c0_seq1.271.1314.minus.as_6_2_1	GH47	GH	Glycoside Hydrolases	-	alpha-mannosidase (EC 3.2.1.113)
comp52999_c0_seq2.368.1609.minus.as_6_1_1	AA11	AA	Auxiliary Activities	-	AA11 proteins are copper-dependent lytic polysaccharide monooxygenases (LPMOs); cleavage of chitin chains with oxidation of C-1 has been demonstrated for a AA11 LPMO from Aspergillus oryzae;
comp53017_c0_seq2.24.1124.plus.as_1_2_1	GT34	GT	Glycosyl Transferases	-	UDP-Gal: galactomannan alpha-1,6-galactosyltransferase (EC 2.4.1.-); UDP-Xyl: xyloglucan alpha-1,6-xylosyltransferase (EC 2.4.2.39); alpha-1,2-galactosyltransferase (EC 2.4.1.-)
comp53025_c0_seq1.83.1969.plus.as_6_1_1	GT39	GT	Glycosyl Transferases	These enzymes use dolichol-P-mannose (b-linked) as the sugar donor.	Dol-P-Man: protein alpha-mannosyltransferase (EC 2.4.1.109)
comp53037_c0_seq1.237.2561.minus.as_6_1_1	GT39	GT	Glycosyl Transferases	These enzymes use dolichol-P-mannose (b-linked) as the sugar donor.	Dol-P-Man: protein alpha-mannosyltransferase (EC 2.4.1.109)
comp53058_c0_seq1.1.1044.minus.as_6_2_1	GH16	GH	Glycoside Hydrolases	-	xyloglucan:xyloglucosyltransferase (EC 2.4.1.207); keratan-sulfate endo-1,4-beta-galactosidase (EC 3.2.1.103); endo-1,3-beta-glucanase (EC 3.2.1.39); endo-1,3(4)-beta-glucanase (EC 3.2.1.6); licheninase (EC 3.2.1.73); beta-agarase (EC 3.2.1.81); kappa;-carrageenase (EC 3.2.1.83); xyloglucanase (EC 3.2.1.151); endo-beta-1,3-galactanase (EC 3.2.1.181); beta-porphyranase (EC 3.2.1.178); hyaluronidas…
comp53111_c0_seq1.1.1230.minus.as_6_2_1	GH47	GH	Glycoside Hydrolases	-	alpha-mannosidase (EC 3.2.1.113)
comp53269_c0_seq1.8.1765.plus.as_6_1_1	GT57	GT	Glycosyl Transferases	These enzymes use dolichol-P-glucose as the sugar donor.	Dol-P-Glc: alpha-1,3-glucosyltransferase (EC 2.4.1.-)
comp53361_c0_seq1.56.946.plus.as_1_2_1	CE1	CE	Carbohydrate Esterases	Family CE1 also contains lots of other esterases such as PHB depolymerases.	acetyl xylan esterase (EC 3.1.1.72); cinnamoyl esterase (EC 3.1.1.-); feruloyl esterase (EC 3.1.1.73); carboxylesterase (EC 3.1.1.1); S-formylglutathione hydrolase (EC 3.1.2.12); diacylglycerol O-acyltransferase (EC 2.3.1.20); trehalose 6-O-mycolyltransferase (EC 2.3.1.122)
comp53489_c0_seq1.66.1862.plus.as_6_1_1	GH72	GH	Glycoside Hydrolases	-	beta-1,3-glucanosyltransglycosylase (EC 2.4.1.-)
comp53489_c0_seq1.66.1862.plus.as_6_1_1	CBM43	CBM	Carbohydrate-Binding Modules	Created after Barral, Suarez, Batanero, Alfonso, Alche, Rodr閾唃uez-Garc閾哸, Villalba, Rivas and Rodr閾唃uez (2005) Biochem. J. 390, 77-84 (PMID: 15882149). Formerly known as X8 modules.	Modules of approx. 90-100 residues found at the C-terminus of GH17 or GH72 enzymatic modules and also sometimes isolated. CBM43 modules sometimes carry a C-terminal membrane anchor. The beta-1,3-glucan binding function has been demonstrated with the olive pollen protein Ole e 10.
comp53496_c0_seq1.1.1310.minus.as_1_2_1	GH72	GH	Glycoside Hydrolases	-	beta-1,3-glucanosyltransglycosylase (EC 2.4.1.-)
comp53646_c0_seq1.1.747.minus.as_6_2_1	CE10	CE	Carbohydrate Esterases	WARNING: because the vast majority (if not all) of the members of this family are esterases acting on non-carbohydrate substrates, the information on this page is no longer updated (August 2002).	arylesterase (EC 3.1.1.-); carboxyl esterase (EC 3.1.1.3); acetylcholinesterase (EC 3.1.1.7); cholinesterase (EC 3.1.1.8); sterol esterase (EC 3.1.1.13); brefeldin A esterase (EC 3.1.1.-).
comp53651_c0_seq1.1.847.minus.as_6_2_1	AA7	AA	Auxiliary Activities	-	glucooligosaccharide oxidase (EC 1.1.3.-); chitooligosaccharide oxidase (EC 1.1.3.-)
comp53697_c0_seq1.109.1351.minus.as_6_2_1	GT15	GT	Glycosyl Transferases	-	glycolipid 2-alpha-mannosyltransferase (EC 2.4.1.131); GDP-Man: alpha-1,2-mannosyltransferase (EC 2.4.1.-).
comp53707_c0_seq1.27.635.plus.as_6_2_1	GH15	GH	Glycoside Hydrolases	-	glucoamylase (EC 3.2.1.3); glucodextranase (EC 3.2.1.70); alpha,alpha-trehalase (EC 3.2.1.28); dextran dextrinase (EC 2.4.1.2)
comp53732_c0_seq1.24.947.plus.as_6_2_1	GH13_40	GH	Glycoside Hydrolases	-	GH13's subfamily
comp53773_c0_seq1.1.491.minus.as_6_1_1	AA9	AA	Auxiliary Activities	-	AA9 (formerly GH61) proteins are copper-dependent lytic polysaccharide monooxygenases (LPMOs); cleavage of cellulose chains with oxidation of various carbons (C-1, C-4 and C-6) has been reported several times in the literature;
comp53793_c1_seq1.1.911.minus.as_6_2_1	CE10	CE	Carbohydrate Esterases	WARNING: because the vast majority (if not all) of the members of this family are esterases acting on non-carbohydrate substrates, the information on this page is no longer updated (August 2002).	arylesterase (EC 3.1.1.-); carboxyl esterase (EC 3.1.1.3); acetylcholinesterase (EC 3.1.1.7); cholinesterase (EC 3.1.1.8); sterol esterase (EC 3.1.1.13); brefeldin A esterase (EC 3.1.1.-).
comp53806_c0_seq1.1.351.minus.as_6_2_1	AA9	AA	Auxiliary Activities	-	AA9 (formerly GH61) proteins are copper-dependent lytic polysaccharide monooxygenases (LPMOs); cleavage of cellulose chains with oxidation of various carbons (C-1, C-4 and C-6) has been reported several times in the literature;
comp53814_c0_seq1.44.1252.minus.as_6_1_1	CBM63	CBM	Carbohydrate-Binding Modules	-	The CBM63 module of Bacillus subtilis expansin EXLX1 has been shown to bind cellulose.
comp53823_c0_seq1.132.1121.plus.as_6_1_1	CE4	CE	Carbohydrate Esterases	-	acetyl xylan esterase (EC 3.1.1.72); chitin deacetylase (EC 3.5.1.41); chitooligosaccharide deacetylase (EC 3.5.1.-); peptidoglycan GlcNAc deacetylase (EC 3.5.1.-); peptidoglycan N-acetylmuramic acid deacetylase (EC 3.5.1.-).
comp53878_c0_seq1.1.503.minus.as_5_1_1	GH5_31	GH	Glycoside Hydrolases	-	GH5's subfamily
comp53883_c0_seq2.22.949.minus.as_6_1_1	CE4	CE	Carbohydrate Esterases	-	acetyl xylan esterase (EC 3.1.1.72); chitin deacetylase (EC 3.5.1.41); chitooligosaccharide deacetylase (EC 3.5.1.-); peptidoglycan GlcNAc deacetylase (EC 3.5.1.-); peptidoglycan N-acetylmuramic acid deacetylase (EC 3.5.1.-).
comp53885_c0_seq1.96.1155.minus.as_6_1_1	GH10	GH	Glycoside Hydrolases	formerly known as cellulase family F.	endo-1,4-beta-xylanase (EC 3.2.1.8); endo-1,3-beta-xylanase (EC 3.2.1.32); tomatinase (EC 3.2.1.-); xylan endotransglycosylase (EC 2.4.2.-)
comp5392_c0_seq1.1.392.minus.as_5_3_1	GH43_22	GH	Glycoside Hydrolases	-	GH43's subfamily
comp53932_c0_seq1.100.1086.minus.as_6_1_1	GT31	GT	Glycosyl Transferases	-	N-acetyllactosaminide beta-1,3-N-acetylglucosaminyltransferase (EC 2.4.1.149); Glycoprotein-N-acetylgalactosamine 3-beta-galactosyltransferase (EC 2.4.1.122); fucose-specific beta-1,3-N-acetylglucosaminyltransferase (EC 2.4.1.-); globotriosylceramide beta-1,3-GalNAc transferase (EC 2.4.1.79); chondroitin synthase (beta-1,3-GlcUA and beta-1,4-GalNAc transferase (EC 2.4.1.175); chondroitin beta-1,3…
comp53961_c0_seq18.572.1285.minus.as_6_1_1	CE1	CE	Carbohydrate Esterases	Family CE1 also contains lots of other esterases such as PHB depolymerases.	acetyl xylan esterase (EC 3.1.1.72); cinnamoyl esterase (EC 3.1.1.-); feruloyl esterase (EC 3.1.1.73); carboxylesterase (EC 3.1.1.1); S-formylglutathione hydrolase (EC 3.1.2.12); diacylglycerol O-acyltransferase (EC 2.3.1.20); trehalose 6-O-mycolyltransferase (EC 2.3.1.122)
comp54019_c0_seq1.36.2105.plus.as_6_1_1	GH2	GH	Glycoside Hydrolases	-	beta-galactosidase (EC 3.2.1.23) ; beta-mannosidase (EC 3.2.1.25); beta-glucuronidase (EC 3.2.1.31); alpha-L-arabinofuranosidase (EC 3.2.1.55); mannosylglycoprotein endo-beta-mannosidase (EC 3.2.1.152); exo-beta-glucosaminidase (EC 3.2.1.165)
comp54039_c0_seq1.233.1219.plus.as_6_1_1	AA9	AA	Auxiliary Activities	-	AA9 (formerly GH61) proteins are copper-dependent lytic polysaccharide monooxygenases (LPMOs); cleavage of cellulose chains with oxidation of various carbons (C-1, C-4 and C-6) has been reported several times in the literature;
comp54052_c0_seq3.187.1293.minus.as_6_2_1	GT62	GT	Glycosyl Transferases	-	alpha-1,2-mannosyltransferase (EC 2.4.1.-); alpha-1,6-mannosyltransferase (EC 2.4.1.-)
comp54108_c0_seq1.382.2955.plus.as_6_1_1	GT2	GT	Glycosyl Transferases	Distant similarity to families GT12, GT21, GT27, GT55, GT81 etc.	cellulose synthase (EC 2.4.1.12); chitin synthase (EC 2.4.1.16); dolichyl-phosphate beta-D-mannosyltransferase (EC 2.4.1.83); dolichyl-phosphate beta-glucosyltransferase (EC 2.4.1.117); N-acetylglucosaminyltransferase (EC 2.4.1.-); N-acetylgalactosaminyltransferase (EC 2.4.1.-); hyaluronan synthase (EC 2.4.1.212); chitin oligosaccharide synthase (EC 2.4.1.-); beta-1,3-glucan synthase (EC 2.4.1.34…
comp54190_c0_seq1.60.1372.minus.as_6_1_1	AA9	AA	Auxiliary Activities	-	AA9 (formerly GH61) proteins are copper-dependent lytic polysaccharide monooxygenases (LPMOs); cleavage of cellulose chains with oxidation of various carbons (C-1, C-4 and C-6) has been reported several times in the literature;
comp54200_c0_seq2.105.1349.plus.as_6_1_1	AA11	AA	Auxiliary Activities	-	AA11 proteins are copper-dependent lytic polysaccharide monooxygenases (LPMOs); cleavage of chitin chains with oxidation of C-1 has been demonstrated for a AA11 LPMO from Aspergillus oryzae;
comp54200_c0_seq2.105.1349.plus.as_6_1_1	CBM19	CBM	Carbohydrate-Binding Modules	-	Modules of 60-70 residues with chitin-binding function.
comp54209_c0_seq1.90.1355.plus.as_6_1_1	CBM1	CBM	Carbohydrate-Binding Modules	Previously known as cellulose-binding domain family I (CBD I).	Modules of approx. 40 residues found almost exclusively in fungi. The cellulose-binding function has been demonstrated in many cases, and appears to be mediated by three aromatic residues separated by about 10.4 angstrom and which form a flat surface. The only non-fungal occurence of CBM1 is in an algal non-hydrolytic polysaccharide-binding protein which is composed of four repeated CBM1 modules.…
comp54209_c0_seq1.90.1355.plus.as_6_1_1	GH5_5	GH	Glycoside Hydrolases	-	GH5's subfamily
comp54216_c0_seq1.99.1976.plus.as_6_1_1	GH76	GH	Glycoside Hydrolases	-	alpha-1,6-mannanase (EC 3.2.1.101)
comp54249_c0_seq21.442.2610.minus.as_3_2_1	GT37	GT	Glycosyl Transferases	-	galactoside 2-L-fucosyltransferase (EC 2.4.1.69)
comp54249_c0_seq21.442.2610.minus.as_3_2_1	GT23	GT	Glycosyl Transferases	Distantly related to families GT65, GT68, GT11	N-acetyl-beta-D-glucosaminide alpha-1,6-L-fucosyltransferase (EC 2.4.1.68); chitin-oligosaccharide alpha-1,6-L-fucosyltransferase (EC 2.4.1.-)
comp54265_c0_seq1.139.1671.plus.as_6_2_1	GH13_5	GH	Glycoside Hydrolases	-	GH13's subfamily
comp54356_c1_seq2.1.1953.minus.as_6_2_1	CBM21	CBM	Carbohydrate-Binding Modules	-	Modules of approx. 100 residues. The granular starch-binding function has been demonstrated in one case. Sometimes designated as starch-binding domains (SBD).
comp54359_c0_seq1.142.1173.minus.as_6_1_1	CE5	CE	Carbohydrate Esterases	There are many cutinases in the databanks. Only an example is given here as cutinases act on cutin rather than on carbohydrate esters.	acetyl xylan esterase (EC 3.1.1.72); cutinase (EC 3.1.1.74)
comp54359_c0_seq2.142.576.minus.as_6_1_1	CE5	CE	Carbohydrate Esterases	There are many cutinases in the databanks. Only an example is given here as cutinases act on cutin rather than on carbohydrate esters.	acetyl xylan esterase (EC 3.1.1.72); cutinase (EC 3.1.1.74)
comp54384_c0_seq1.56.1014.minus.as_6_1_1	CE1	CE	Carbohydrate Esterases	Family CE1 also contains lots of other esterases such as PHB depolymerases.	acetyl xylan esterase (EC 3.1.1.72); cinnamoyl esterase (EC 3.1.1.-); feruloyl esterase (EC 3.1.1.73); carboxylesterase (EC 3.1.1.1); S-formylglutathione hydrolase (EC 3.1.2.12); diacylglycerol O-acyltransferase (EC 2.3.1.20); trehalose 6-O-mycolyltransferase (EC 2.3.1.122)
comp54471_c0_seq1.206.877.plus.as_6_2_1	CBM18	CBM	Carbohydrate-Binding Modules	-	Modules of approx. 40 residues. The chitin-binding function has been demonstrated in many cases. These modules are found attached to a number of chitinase catalytic domains, but also in non-catalytic proteins either in isolation or as multiple repeats.
comp54651_c0_seq1.5.1894.minus.as_6_1_1	AA3_2	AA	Auxiliary Activities	-	AA3's subfamily
comp54693_c0_seq1.202.1305.minus.as_6_1_1	CE10	CE	Carbohydrate Esterases	WARNING: because the vast majority (if not all) of the members of this family are esterases acting on non-carbohydrate substrates, the information on this page is no longer updated (August 2002).	arylesterase (EC 3.1.1.-); carboxyl esterase (EC 3.1.1.3); acetylcholinesterase (EC 3.1.1.7); cholinesterase (EC 3.1.1.8); sterol esterase (EC 3.1.1.13); brefeldin A esterase (EC 3.1.1.-).
comp54714_c0_seq1.88.1791.minus.as_1_2_1	AA7	AA	Auxiliary Activities	-	glucooligosaccharide oxidase (EC 1.1.3.-); chitooligosaccharide oxidase (EC 1.1.3.-)
comp54790_c0_seq1.1.962.minus.as_6_1_1	GH16	GH	Glycoside Hydrolases	-	xyloglucan:xyloglucosyltransferase (EC 2.4.1.207); keratan-sulfate endo-1,4-beta-galactosidase (EC 3.2.1.103); endo-1,3-beta-glucanase (EC 3.2.1.39); endo-1,3(4)-beta-glucanase (EC 3.2.1.6); licheninase (EC 3.2.1.73); beta-agarase (EC 3.2.1.81); kappa;-carrageenase (EC 3.2.1.83); xyloglucanase (EC 3.2.1.151); endo-beta-1,3-galactanase (EC 3.2.1.181); beta-porphyranase (EC 3.2.1.178); hyaluronidas…
comp54838_c1_seq1.7.1605.minus.as_6_2_1	GT31	GT	Glycosyl Transferases	-	N-acetyllactosaminide beta-1,3-N-acetylglucosaminyltransferase (EC 2.4.1.149); Glycoprotein-N-acetylgalactosamine 3-beta-galactosyltransferase (EC 2.4.1.122); fucose-specific beta-1,3-N-acetylglucosaminyltransferase (EC 2.4.1.-); globotriosylceramide beta-1,3-GalNAc transferase (EC 2.4.1.79); chondroitin synthase (beta-1,3-GlcUA and beta-1,4-GalNAc transferase (EC 2.4.1.175); chondroitin beta-1,3…
comp54932_c0_seq1.1.748.minus.as_6_1_1	GT32	GT	Glycosyl Transferases	-	alpha-1,6-mannosyltransferase (EC 2.4.1.-); alpha-1,4-N-acetylglucosaminyltransferase (EC 2.4.1.-); alpha-1,4-N-acetylgalactosaminyltransferase (EC 2.4.1.-);
comp55022_c0_seq1.94.2712.plus.as_6_1_1	GH3	GH	Glycoside Hydrolases	-	beta-glucosidase (EC 3.2.1.21); xylan 1,4-beta-xylosidase (EC 3.2.1.37); beta-glucosylceramidase (EC 3.2.1.45); beta-N-acetylhexosaminidase (EC 3.2.1.52); alpha-L-arabinofuranosidase (EC 3.2.1.55); glucan 1,3-beta-glucosidase (EC 3.2.1.58); glucan 1,4-beta-glucosidase (EC 3.2.1.74); isoprimeverose-producing oligoxyloglucan hydrolase (EC 3.2.1.120); coniferin beta-glucosidase (EC 3.2.1.126); exo-1…
comp55027_c0_seq3.297.2462.minus.as_6_1_1	GT8	GT	Glycosyl Transferases	Distant similarity to family GT24	lipopolysaccharide alpha-1,3-galactosyltransferase (EC 2.4.1.44); UDP-Glc: (glucosyl)lipopolysaccharide alpha-1,2-glucosyltransferase (EC 2.4.1.-); lipopolysaccharide glucosyltransferase 1 (EC 2.4.1.58); glycogenin glucosyltransferase (EC 2.4.1.186); inositol 1-alpha-galactosyltransferase (galactinol synthase) (EC 2.4.1.123); homogalacturonan alpha-1,4-galacturonosyltransferase (EC 2.4.1.43); UDP…
comp55142_c0_seq1.286.1527.minus.as_6_1_1	AA11	AA	Auxiliary Activities	-	AA11 proteins are copper-dependent lytic polysaccharide monooxygenases (LPMOs); cleavage of chitin chains with oxidation of C-1 has been demonstrated for a AA11 LPMO from Aspergillus oryzae;
comp55202_c0_seq1.308.1646.minus.as_6_2_1	GH16	GH	Glycoside Hydrolases	-	xyloglucan:xyloglucosyltransferase (EC 2.4.1.207); keratan-sulfate endo-1,4-beta-galactosidase (EC 3.2.1.103); endo-1,3-beta-glucanase (EC 3.2.1.39); endo-1,3(4)-beta-glucanase (EC 3.2.1.6); licheninase (EC 3.2.1.73); beta-agarase (EC 3.2.1.81); kappa;-carrageenase (EC 3.2.1.83); xyloglucanase (EC 3.2.1.151); endo-beta-1,3-galactanase (EC 3.2.1.181); beta-porphyranase (EC 3.2.1.178); hyaluronidas…
comp55240_c0_seq1.7.952.minus.as_6_1_1	CE10	CE	Carbohydrate Esterases	WARNING: because the vast majority (if not all) of the members of this family are esterases acting on non-carbohydrate substrates, the information on this page is no longer updated (August 2002).	arylesterase (EC 3.1.1.-); carboxyl esterase (EC 3.1.1.3); acetylcholinesterase (EC 3.1.1.7); cholinesterase (EC 3.1.1.8); sterol esterase (EC 3.1.1.13); brefeldin A esterase (EC 3.1.1.-).
comp55259_c0_seq1.271.1683.minus.as_6_1_1	GT31	GT	Glycosyl Transferases	-	N-acetyllactosaminide beta-1,3-N-acetylglucosaminyltransferase (EC 2.4.1.149); Glycoprotein-N-acetylgalactosamine 3-beta-galactosyltransferase (EC 2.4.1.122); fucose-specific beta-1,3-N-acetylglucosaminyltransferase (EC 2.4.1.-); globotriosylceramide beta-1,3-GalNAc transferase (EC 2.4.1.79); chondroitin synthase (beta-1,3-GlcUA and beta-1,4-GalNAc transferase (EC 2.4.1.175); chondroitin beta-1,3…
comp55330_c0_seq1.75.2393.minus.as_6_1_1	CE4	CE	Carbohydrate Esterases	-	acetyl xylan esterase (EC 3.1.1.72); chitin deacetylase (EC 3.5.1.41); chitooligosaccharide deacetylase (EC 3.5.1.-); peptidoglycan GlcNAc deacetylase (EC 3.5.1.-); peptidoglycan N-acetylmuramic acid deacetylase (EC 3.5.1.-).
comp55363_c0_seq1.296.2624.minus.as_6_1_1	AA2	AA	Auxiliary Activities	-	manganese peroxidase (EC 1.11.1.13); versatile peroxidase (EC 1.11.1.16); lignin peroxidase (EC 1.11.1.14); peroxidase (EC 1.11.1.-)
comp55496_c0_seq1.51.1253.minus.as_6_1_1	GH109	GH	Glycoside Hydrolases	Created following Liu et al. (2007) Nature Biotechnol 25:454-64 (PMID: 17401360); the enzymes in this family display an unusual mechanism involving NAD+	alpha-N-acetylgalactosaminidase (EC 3.2.1.49)
comp55496_c0_seq2.51.1205.minus.as_6_1_1	GH109	GH	Glycoside Hydrolases	Created following Liu et al. (2007) Nature Biotechnol 25:454-64 (PMID: 17401360); the enzymes in this family display an unusual mechanism involving NAD+	alpha-N-acetylgalactosaminidase (EC 3.2.1.49)
comp55509_c0_seq1.1.4032.minus.as_6_1_1	GH74	GH	Glycoside Hydrolases	-	endoglucanase (EC 3.2.1.4); oligoxyloglucan reducing end-specific cellobiohydrolase (EC 3.2.1.150); xyloglucanase (EC 3.2.1.151)
comp55535_c1_seq1.133.3303.minus.as_6_1_1	GH63	GH	Glycoside Hydrolases	-	processing alpha-glucosidase (EC 3.2.1.106); alpha-1,3-glucosidase (EC 3.2.1.84); alpha-glucosidase (EC 3.2.1.20); mannosylglycerate alpha-mannosidase / mannosylglycerate hydrolase (EC 3.2.1.170)
comp55598_c0_seq2.178.2067.plus.as_6_1_1	CE10	CE	Carbohydrate Esterases	WARNING: because the vast majority (if not all) of the members of this family are esterases acting on non-carbohydrate substrates, the information on this page is no longer updated (August 2002).	arylesterase (EC 3.1.1.-); carboxyl esterase (EC 3.1.1.3); acetylcholinesterase (EC 3.1.1.7); cholinesterase (EC 3.1.1.8); sterol esterase (EC 3.1.1.13); brefeldin A esterase (EC 3.1.1.-).
comp55622_c0_seq2.1.1904.minus.as_6_2_1	AA3_2	AA	Auxiliary Activities	-	AA3's subfamily
comp55651_c0_seq1.92.1183.minus.as_6_2_1	CBM50	CBM	Carbohydrate-Binding Modules	Also known as LysM domains	Modules of approx. 50 residues found attached to various enzymes from families GH18, GH19, GH23, GH24, GH25 and GH73, i.e. enzymes cleaving either chitin or peptidoglycan. Binding to chitopentaose demonstrated in the case of Pteris ryukyuensis chitinase A [Ohnuma T et al. (2008) J. Biol. Chem. 283:5178-87 (PMID: 18083709)]. CBM50 modules are also found in a multitude of other enzymes targeting th…
comp55661_c0_seq3.1.1410.minus.as_6_1_1	GH128	GH	Glycoside Hydrolases	-	beta-1,3-glucanase (EC 3.2.1.39)
comp55741_c0_seq1.97.2009.minus.as_6_1_1	GH16	GH	Glycoside Hydrolases	-	xyloglucan:xyloglucosyltransferase (EC 2.4.1.207); keratan-sulfate endo-1,4-beta-galactosidase (EC 3.2.1.103); endo-1,3-beta-glucanase (EC 3.2.1.39); endo-1,3(4)-beta-glucanase (EC 3.2.1.6); licheninase (EC 3.2.1.73); beta-agarase (EC 3.2.1.81); kappa;-carrageenase (EC 3.2.1.83); xyloglucanase (EC 3.2.1.151); endo-beta-1,3-galactanase (EC 3.2.1.181); beta-porphyranase (EC 3.2.1.178); hyaluronidas…
comp55769_c0_seq1.303.1805.plus.as_6_1_1	GH16	GH	Glycoside Hydrolases	-	xyloglucan:xyloglucosyltransferase (EC 2.4.1.207); keratan-sulfate endo-1,4-beta-galactosidase (EC 3.2.1.103); endo-1,3-beta-glucanase (EC 3.2.1.39); endo-1,3(4)-beta-glucanase (EC 3.2.1.6); licheninase (EC 3.2.1.73); beta-agarase (EC 3.2.1.81); kappa;-carrageenase (EC 3.2.1.83); xyloglucanase (EC 3.2.1.151); endo-beta-1,3-galactanase (EC 3.2.1.181); beta-porphyranase (EC 3.2.1.178); hyaluronidas…
comp55801_c0_seq2.1.1112.minus.as_6_1_1	CBM18	CBM	Carbohydrate-Binding Modules	-	Modules of approx. 40 residues. The chitin-binding function has been demonstrated in many cases. These modules are found attached to a number of chitinase catalytic domains, but also in non-catalytic proteins either in isolation or as multiple repeats.
comp55801_c0_seq2.1.1112.minus.as_6_1_1	CE4	CE	Carbohydrate Esterases	-	acetyl xylan esterase (EC 3.1.1.72); chitin deacetylase (EC 3.5.1.41); chitooligosaccharide deacetylase (EC 3.5.1.-); peptidoglycan GlcNAc deacetylase (EC 3.5.1.-); peptidoglycan N-acetylmuramic acid deacetylase (EC 3.5.1.-).
comp55862_c0_seq1.325.2418.minus.as_6_1_1	CBM48	CBM	Carbohydrate-Binding Modules	-	Modules of approx. 100 residues with glycogen-binding function, appended to GH13 modules. Also found in the beta subunit (glycogen-binding) of AMP-activated protein kinases (AMPK)
comp55862_c0_seq1.325.2418.minus.as_6_1_1	GH13_8	GH	Glycoside Hydrolases	-	GH13's subfamily
comp55927_c0_seq1.731.2797.minus.as_6_1_1	GH16	GH	Glycoside Hydrolases	-	xyloglucan:xyloglucosyltransferase (EC 2.4.1.207); keratan-sulfate endo-1,4-beta-galactosidase (EC 3.2.1.103); endo-1,3-beta-glucanase (EC 3.2.1.39); endo-1,3(4)-beta-glucanase (EC 3.2.1.6); licheninase (EC 3.2.1.73); beta-agarase (EC 3.2.1.81); kappa;-carrageenase (EC 3.2.1.83); xyloglucanase (EC 3.2.1.151); endo-beta-1,3-galactanase (EC 3.2.1.181); beta-porphyranase (EC 3.2.1.178); hyaluronidas…
comp55930_c0_seq1.211.1746.minus.as_6_1_1	GT15	GT	Glycosyl Transferases	-	glycolipid 2-alpha-mannosyltransferase (EC 2.4.1.131); GDP-Man: alpha-1,2-mannosyltransferase (EC 2.4.1.-).
comp55932_c0_seq1.503.2404.minus.as_6_1_1	GT32	GT	Glycosyl Transferases	-	alpha-1,6-mannosyltransferase (EC 2.4.1.-); alpha-1,4-N-acetylglucosaminyltransferase (EC 2.4.1.-); alpha-1,4-N-acetylgalactosaminyltransferase (EC 2.4.1.-);
comp55944_c0_seq1.1.751.minus.as_6_2_1	PL1_4	PL	Polysaccharide Lyases	-	PL1's subfamily
comp55970_c0_seq1.1.972.minus.as_6_1_1	PL1_4	PL	Polysaccharide Lyases	-	PL1's subfamily
comp56056_c0_seq1.163.1146.minus.as_6_1_1	PL1_7	PL	Polysaccharide Lyases	-	PL1's subfamily
comp56074_c0_seq1.136.1485.minus.as_6_1_1	GH76	GH	Glycoside Hydrolases	-	alpha-1,6-mannanase (EC 3.2.1.101)
comp56102_c0_seq3.102.1127.minus.as_1_2_1	GH16	GH	Glycoside Hydrolases	-	xyloglucan:xyloglucosyltransferase (EC 2.4.1.207); keratan-sulfate endo-1,4-beta-galactosidase (EC 3.2.1.103); endo-1,3-beta-glucanase (EC 3.2.1.39); endo-1,3(4)-beta-glucanase (EC 3.2.1.6); licheninase (EC 3.2.1.73); beta-agarase (EC 3.2.1.81); kappa;-carrageenase (EC 3.2.1.83); xyloglucanase (EC 3.2.1.151); endo-beta-1,3-galactanase (EC 3.2.1.181); beta-porphyranase (EC 3.2.1.178); hyaluronidas…
comp56114_c0_seq1.62.1243.plus.as_6_1_1	GH16	GH	Glycoside Hydrolases	-	xyloglucan:xyloglucosyltransferase (EC 2.4.1.207); keratan-sulfate endo-1,4-beta-galactosidase (EC 3.2.1.103); endo-1,3-beta-glucanase (EC 3.2.1.39); endo-1,3(4)-beta-glucanase (EC 3.2.1.6); licheninase (EC 3.2.1.73); beta-agarase (EC 3.2.1.81); kappa;-carrageenase (EC 3.2.1.83); xyloglucanase (EC 3.2.1.151); endo-beta-1,3-galactanase (EC 3.2.1.181); beta-porphyranase (EC 3.2.1.178); hyaluronidas…
comp56224_c0_seq1.262.2451.minus.as_6_1_1	GH37	GH	Glycoside Hydrolases	-	alpha,alpha-trehalase (EC 3.2.1.28).
comp56250_c0_seq2.1.775.minus.as_6_1_1	AA9	AA	Auxiliary Activities	-	AA9 (formerly GH61) proteins are copper-dependent lytic polysaccharide monooxygenases (LPMOs); cleavage of cellulose chains with oxidation of various carbons (C-1, C-4 and C-6) has been reported several times in the literature;
comp56252_c0_seq2.481.1668.minus.as_6_1_1	GT32	GT	Glycosyl Transferases	-	alpha-1,6-mannosyltransferase (EC 2.4.1.-); alpha-1,4-N-acetylglucosaminyltransferase (EC 2.4.1.-); alpha-1,4-N-acetylgalactosaminyltransferase (EC 2.4.1.-);
comp56256_c0_seq1.1.916.minus.as_6_2_1	GH31	GH	Glycoside Hydrolases	-	alpha-glucosidase (EC 3.2.1.20); alpha-galactosidase (EC 3.2.1.22); alpha-mannosidase (EC 3.2.1.24); alpha-1,3-glucosidase (EC 3.2.1.84); sucrase-isomaltase (EC 3.2.1.48) (EC 3.2.1.10); alpha-xylosidase (EC 3.2.1.177); alpha-glucan lyase (EC 4.2.2.13); isomaltosyltransferase (EC 2.4.1.-); oligosaccharide alpha-1,4-glucosyltransferase (EC 2.4.1.161); sulfoquinovosidase (EC 3.2.1.-)
comp56261_c0_seq1.133.1766.minus.as_6_2_1	GT31	GT	Glycosyl Transferases	-	N-acetyllactosaminide beta-1,3-N-acetylglucosaminyltransferase (EC 2.4.1.149); Glycoprotein-N-acetylgalactosamine 3-beta-galactosyltransferase (EC 2.4.1.122); fucose-specific beta-1,3-N-acetylglucosaminyltransferase (EC 2.4.1.-); globotriosylceramide beta-1,3-GalNAc transferase (EC 2.4.1.79); chondroitin synthase (beta-1,3-GlcUA and beta-1,4-GalNAc transferase (EC 2.4.1.175); chondroitin beta-1,3…
comp56271_c0_seq1.44.1073.minus.as_6_2_1	CE1	CE	Carbohydrate Esterases	Family CE1 also contains lots of other esterases such as PHB depolymerases.	acetyl xylan esterase (EC 3.1.1.72); cinnamoyl esterase (EC 3.1.1.-); feruloyl esterase (EC 3.1.1.73); carboxylesterase (EC 3.1.1.1); S-formylglutathione hydrolase (EC 3.1.2.12); diacylglycerol O-acyltransferase (EC 2.3.1.20); trehalose 6-O-mycolyltransferase (EC 2.3.1.122)
comp56277_c0_seq1.195.2126.plus.as_6_1_1	AA3	AA	Auxiliary Activities	-	cellobiose dehydrogenase (EC 1.1.99.18); glucose 1-oxidase (EC 1.1.3.4); aryl alcohol oxidase (EC 1.1.3.7); alcohol oxidase (EC 1.1.3.13); pyranose oxidase (EC 1.1.3.10)
comp56296_c0_seq1.132.1385.minus.as_6_1_1	CBM19	CBM	Carbohydrate-Binding Modules	-	Modules of 60-70 residues with chitin-binding function.
comp56296_c0_seq1.132.1385.minus.as_6_1_1	AA11	AA	Auxiliary Activities	-	AA11 proteins are copper-dependent lytic polysaccharide monooxygenases (LPMOs); cleavage of chitin chains with oxidation of C-1 has been demonstrated for a AA11 LPMO from Aspergillus oryzae;
comp56299_c0_seq1.1.2039.minus.as_6_1_1	CBM48	CBM	Carbohydrate-Binding Modules	-	Modules of approx. 100 residues with glycogen-binding function, appended to GH13 modules. Also found in the beta subunit (glycogen-binding) of AMP-activated protein kinases (AMPK)
comp56327_c1_seq1.1.1637.minus.as_6_1_1	GH47	GH	Glycoside Hydrolases	-	alpha-mannosidase (EC 3.2.1.113)
comp56448_c0_seq1.1.1804.minus.as_6_2_1	CE1	CE	Carbohydrate Esterases	Family CE1 also contains lots of other esterases such as PHB depolymerases.	acetyl xylan esterase (EC 3.1.1.72); cinnamoyl esterase (EC 3.1.1.-); feruloyl esterase (EC 3.1.1.73); carboxylesterase (EC 3.1.1.1); S-formylglutathione hydrolase (EC 3.1.2.12); diacylglycerol O-acyltransferase (EC 2.3.1.20); trehalose 6-O-mycolyltransferase (EC 2.3.1.122)
comp56490_c0_seq1.306.5621.plus.as_6_1_1	GT2	GT	Glycosyl Transferases	Distant similarity to families GT12, GT21, GT27, GT55, GT81 etc.	cellulose synthase (EC 2.4.1.12); chitin synthase (EC 2.4.1.16); dolichyl-phosphate beta-D-mannosyltransferase (EC 2.4.1.83); dolichyl-phosphate beta-glucosyltransferase (EC 2.4.1.117); N-acetylglucosaminyltransferase (EC 2.4.1.-); N-acetylgalactosaminyltransferase (EC 2.4.1.-); hyaluronan synthase (EC 2.4.1.212); chitin oligosaccharide synthase (EC 2.4.1.-); beta-1,3-glucan synthase (EC 2.4.1.34…
comp56496_c0_seq1.177.1601.minus.as_6_1_1	GH76	GH	Glycoside Hydrolases	-	alpha-1,6-mannanase (EC 3.2.1.101)
comp56529_c0_seq1.141.2189.plus.as_6_1_1	AA3	AA	Auxiliary Activities	-	cellobiose dehydrogenase (EC 1.1.99.18); glucose 1-oxidase (EC 1.1.3.4); aryl alcohol oxidase (EC 1.1.3.7); alcohol oxidase (EC 1.1.3.13); pyranose oxidase (EC 1.1.3.10)
comp56539_c0_seq1.248.3235.plus.as_6_1_1	GT39	GT	Glycosyl Transferases	These enzymes use dolichol-P-mannose (b-linked) as the sugar donor.	Dol-P-Man: protein alpha-mannosyltransferase (EC 2.4.1.109)
comp56572_c0_seq1.114.2771.minus.as_6_1_1	GT35	GT	Glycosyl Transferases	nan	glycogen or starch phosphorylase (EC 2.4.1.1).
comp56572_c0_seq2.114.1401.minus.as_6_1_1	GT35	GT	Glycosyl Transferases	nan	glycogen or starch phosphorylase (EC 2.4.1.1).
comp56718_c0_seq1.1.716.minus.as_6_2_1	PL1_7	PL	Polysaccharide Lyases	-	PL1's subfamily
comp56725_c0_seq1.31.765.plus.as_6_2_1	GH47	GH	Glycoside Hydrolases	-	alpha-mannosidase (EC 3.2.1.113)
comp56743_c0_seq2.102.1889.plus.as_6_1_1	GH63	GH	Glycoside Hydrolases	-	processing alpha-glucosidase (EC 3.2.1.106); alpha-1,3-glucosidase (EC 3.2.1.84); alpha-glucosidase (EC 3.2.1.20); mannosylglycerate alpha-mannosidase / mannosylglycerate hydrolase (EC 3.2.1.170)
comp56744_c0_seq1.65.1507.minus.as_6_1_1	PL1_4	PL	Polysaccharide Lyases	-	PL1's subfamily
comp56744_c0_seq1.65.1507.minus.as_6_1_1	CBM1	CBM	Carbohydrate-Binding Modules	Previously known as cellulose-binding domain family I (CBD I).	Modules of approx. 40 residues found almost exclusively in fungi. The cellulose-binding function has been demonstrated in many cases, and appears to be mediated by three aromatic residues separated by about 10.4 angstrom and which form a flat surface. The only non-fungal occurence of CBM1 is in an algal non-hydrolytic polysaccharide-binding protein which is composed of four repeated CBM1 modules.…
comp56775_c0_seq1.152.1783.minus.as_6_1_1	AA3	AA	Auxiliary Activities	-	cellobiose dehydrogenase (EC 1.1.99.18); glucose 1-oxidase (EC 1.1.3.4); aryl alcohol oxidase (EC 1.1.3.7); alcohol oxidase (EC 1.1.3.13); pyranose oxidase (EC 1.1.3.10)
comp56796_c0_seq1.202.1464.minus.as_6_1_1	AA1_3	AA	Auxiliary Activities	-	AA1's subfamily
comp56796_c0_seq3.1.566.minus.as_6_1_1	AA1_3	AA	Auxiliary Activities	-	AA1's subfamily
comp56829_c0_seq2.300.6152.minus.as_6_1_1	GT48	GT	Glycosyl Transferases	-	1,3-beta-glucan synthase (EC 2.4.1.34)
comp56841_c1_seq2.554.1483.minus.as_1_2_1	PL3	PL	Polysaccharide Lyases	-	pectate lyase (EC 4.2.2.2).
comp56930_c0_seq1.69.2438.plus.as_6_2_1	GH63	GH	Glycoside Hydrolases	-	processing alpha-glucosidase (EC 3.2.1.106); alpha-1,3-glucosidase (EC 3.2.1.84); alpha-glucosidase (EC 3.2.1.20); mannosylglycerate alpha-mannosidase / mannosylglycerate hydrolase (EC 3.2.1.170)
comp56997_c0_seq1.380.1387.minus.as_6_1_1	AA9	AA	Auxiliary Activities	-	AA9 (formerly GH61) proteins are copper-dependent lytic polysaccharide monooxygenases (LPMOs); cleavage of cellulose chains with oxidation of various carbons (C-1, C-4 and C-6) has been reported several times in the literature;
comp57119_c0_seq1.1.940.minus.as_6_2_1	GH12	GH	Glycoside Hydrolases	formerly known as cellulase family H.	endoglucanase (EC 3.2.1.4); xyloglucan hydrolase (EC 3.2.1.151); beta-1,3-1,4-glucanase (EC 3.2.1.73); xyloglucan endotransglycosylase (EC 2.4.1.207)
comp57170_c0_seq1.202.1074.minus.as_1_2_1	AA9	AA	Auxiliary Activities	-	AA9 (formerly GH61) proteins are copper-dependent lytic polysaccharide monooxygenases (LPMOs); cleavage of cellulose chains with oxidation of various carbons (C-1, C-4 and C-6) has been reported several times in the literature;
comp57375_c0_seq2.388.1596.minus.as_6_2_1	GT34	GT	Glycosyl Transferases	-	UDP-Gal: galactomannan alpha-1,6-galactosyltransferase (EC 2.4.1.-); UDP-Xyl: xyloglucan alpha-1,6-xylosyltransferase (EC 2.4.2.39); alpha-1,2-galactosyltransferase (EC 2.4.1.-)
comp57450_c0_seq1.1.919.minus.as_6_2_1	AA7	AA	Auxiliary Activities	-	glucooligosaccharide oxidase (EC 1.1.3.-); chitooligosaccharide oxidase (EC 1.1.3.-)
comp57506_c0_seq2.209.1858.minus.as_6_2_1	GT20	GT	Glycosyl Transferases	-	alpha,alpha-trehalose-phosphate synthase [UDP-forming] (EC 2.4.1.15); Glucosylglycerol-phosphate synthase (EC 2.4.1.213); trehalose-6-P phosphatase (EC 3.1.3.12); [retaining] GDP-valeniol: validamine 7-phosphate valeniolyltransferase (EC 2.-.-.-)
comp57610_c0_seq1.1.1098.minus.as_6_2_1	GH55	GH	Glycoside Hydrolases	-	exo-beta-1,3-glucanase (EC 3.2.1.58); endo-beta-1,3-glucanase (EC 3.2.1.39)
comp57990_c0_seq1.242.1301.minus.as_6_2_1	GT62	GT	Glycosyl Transferases	-	alpha-1,2-mannosyltransferase (EC 2.4.1.-); alpha-1,6-mannosyltransferase (EC 2.4.1.-)
comp58077_c0_seq1.77.1297.minus.as_6_2_1	GH64	GH	Glycoside Hydrolases	-	beta-1,3-glucanase (EC 3.2.1.39)
comp5814_c0_seq1.1.426.minus.as_4_1_1	GH76	GH	Glycoside Hydrolases	-	alpha-1,6-mannanase (EC 3.2.1.101)
comp58146_c0_seq1.23.1828.plus.as_6_2_1	GH13_40	GH	Glycoside Hydrolases	-	GH13's subfamily
comp58180_c0_seq1.443.1399.plus.as_6_2_1	GH31	GH	Glycoside Hydrolases	-	alpha-glucosidase (EC 3.2.1.20); alpha-galactosidase (EC 3.2.1.22); alpha-mannosidase (EC 3.2.1.24); alpha-1,3-glucosidase (EC 3.2.1.84); sucrase-isomaltase (EC 3.2.1.48) (EC 3.2.1.10); alpha-xylosidase (EC 3.2.1.177); alpha-glucan lyase (EC 4.2.2.13); isomaltosyltransferase (EC 2.4.1.-); oligosaccharide alpha-1,4-glucosyltransferase (EC 2.4.1.161); sulfoquinovosidase (EC 3.2.1.-)
comp58184_c0_seq2.1.1087.minus.as_1_2_1	GH31	GH	Glycoside Hydrolases	-	alpha-glucosidase (EC 3.2.1.20); alpha-galactosidase (EC 3.2.1.22); alpha-mannosidase (EC 3.2.1.24); alpha-1,3-glucosidase (EC 3.2.1.84); sucrase-isomaltase (EC 3.2.1.48) (EC 3.2.1.10); alpha-xylosidase (EC 3.2.1.177); alpha-glucan lyase (EC 4.2.2.13); isomaltosyltransferase (EC 2.4.1.-); oligosaccharide alpha-1,4-glucosyltransferase (EC 2.4.1.161); sulfoquinovosidase (EC 3.2.1.-)
comp58235_c0_seq1.1.448.minus.as_6_2_1	CE1	CE	Carbohydrate Esterases	Family CE1 also contains lots of other esterases such as PHB depolymerases.	acetyl xylan esterase (EC 3.1.1.72); cinnamoyl esterase (EC 3.1.1.-); feruloyl esterase (EC 3.1.1.73); carboxylesterase (EC 3.1.1.1); S-formylglutathione hydrolase (EC 3.1.2.12); diacylglycerol O-acyltransferase (EC 2.3.1.20); trehalose 6-O-mycolyltransferase (EC 2.3.1.122)
comp58260_c0_seq1.51.1070.plus.as_6_2_1	GH47	GH	Glycoside Hydrolases	-	alpha-mannosidase (EC 3.2.1.113)
comp58319_c1_seq1.1.470.minus.as_6_2_1	AA9	AA	Auxiliary Activities	-	AA9 (formerly GH61) proteins are copper-dependent lytic polysaccharide monooxygenases (LPMOs); cleavage of cellulose chains with oxidation of various carbons (C-1, C-4 and C-6) has been reported several times in the literature;
comp58512_c0_seq1.1.316.minus.as_6_2_1	CBM43	CBM	Carbohydrate-Binding Modules	Created after Barral, Suarez, Batanero, Alfonso, Alche, Rodr閾唃uez-Garc閾哸, Villalba, Rivas and Rodr閾唃uez (2005) Biochem. J. 390, 77-84 (PMID: 15882149). Formerly known as X8 modules.	Modules of approx. 90-100 residues found at the C-terminus of GH17 or GH72 enzymatic modules and also sometimes isolated. CBM43 modules sometimes carry a C-terminal membrane anchor. The beta-1,3-glucan binding function has been demonstrated with the olive pollen protein Ole e 10.
comp58625_c0_seq2.288.1412.minus.as_1_2_1	GH31	GH	Glycoside Hydrolases	-	alpha-glucosidase (EC 3.2.1.20); alpha-galactosidase (EC 3.2.1.22); alpha-mannosidase (EC 3.2.1.24); alpha-1,3-glucosidase (EC 3.2.1.84); sucrase-isomaltase (EC 3.2.1.48) (EC 3.2.1.10); alpha-xylosidase (EC 3.2.1.177); alpha-glucan lyase (EC 4.2.2.13); isomaltosyltransferase (EC 2.4.1.-); oligosaccharide alpha-1,4-glucosyltransferase (EC 2.4.1.161); sulfoquinovosidase (EC 3.2.1.-)
comp59030_c0_seq1.1.1083.minus.as_6_2_1	GH18	GH	Glycoside Hydrolases	Contains chitinases of classes III and V. Contains non-catalytic proteins such as xylanase inhibitor; concanavalin B; narbonin	chitinase (EC 3.2.1.14); lysozyme (EC 3.2.1.17); endo-beta-N-acetylglucosaminidase (EC 3.2.1.96); peptidoglycan hydrolase with endo-beta-N-acetylglucosaminidase specificity (EC 3.2.1.-); Nod factor hydrolase (EC 3.2.1.-); xylanase inhibitor; concanavalin B; narbonin
comp59045_c0_seq1.47.1456.minus.as_6_2_1	GH55	GH	Glycoside Hydrolases	-	exo-beta-1,3-glucanase (EC 3.2.1.58); endo-beta-1,3-glucanase (EC 3.2.1.39)
comp59103_c0_seq1.1.469.minus.as_5_1_1	GH1	GH	Glycoside Hydrolases	-	beta-glucosidase (EC 3.2.1.21); beta-galactosidase (EC 3.2.1.23); beta-mannosidase (EC 3.2.1.25); beta-glucuronidase (EC 3.2.1.31); beta-xylosidase (EC 3.2.1.37); beta-D-fucosidase (EC 3.2.1.38); phlorizin hydrolase (EC 3.2.1.62); exo-beta-1,4-glucanase (EC 3.2.1.74); 6-phospho-beta-galactosidase (EC 3.2.1.85); 6-phospho-beta-glucosidase (EC 3.2.1.86); strictosidine beta-glucosidase (EC 3.2.1.105…
comp59115_c0_seq47.819.2072.minus.as_1_2_1	GT37	GT	Glycosyl Transferases	-	galactoside 2-L-fucosyltransferase (EC 2.4.1.69)
comp59291_c0_seq2.71.842.minus.as_6_2_1	GT2	GT	Glycosyl Transferases	Distant similarity to families GT12, GT21, GT27, GT55, GT81 etc.	cellulose synthase (EC 2.4.1.12); chitin synthase (EC 2.4.1.16); dolichyl-phosphate beta-D-mannosyltransferase (EC 2.4.1.83); dolichyl-phosphate beta-glucosyltransferase (EC 2.4.1.117); N-acetylglucosaminyltransferase (EC 2.4.1.-); N-acetylgalactosaminyltransferase (EC 2.4.1.-); hyaluronan synthase (EC 2.4.1.212); chitin oligosaccharide synthase (EC 2.4.1.-); beta-1,3-glucan synthase (EC 2.4.1.34…
comp59350_c0_seq1.120.2297.minus.as_1_2_1	CE10	CE	Carbohydrate Esterases	WARNING: because the vast majority (if not all) of the members of this family are esterases acting on non-carbohydrate substrates, the information on this page is no longer updated (August 2002).	arylesterase (EC 3.1.1.-); carboxyl esterase (EC 3.1.1.3); acetylcholinesterase (EC 3.1.1.7); cholinesterase (EC 3.1.1.8); sterol esterase (EC 3.1.1.13); brefeldin A esterase (EC 3.1.1.-).
comp59427_c0_seq1.54.1240.minus.as_6_2_1	GT34	GT	Glycosyl Transferases	-	UDP-Gal: galactomannan alpha-1,6-galactosyltransferase (EC 2.4.1.-); UDP-Xyl: xyloglucan alpha-1,6-xylosyltransferase (EC 2.4.2.39); alpha-1,2-galactosyltransferase (EC 2.4.1.-)
comp59440_c0_seq1.199.880.minus.as_6_2_1	GH72	GH	Glycoside Hydrolases	-	beta-1,3-glucanosyltransglycosylase (EC 2.4.1.-)
comp59440_c0_seq2.1.522.minus.as_6_2_1	GH72	GH	Glycoside Hydrolases	-	beta-1,3-glucanosyltransglycosylase (EC 2.4.1.-)
comp59440_c0_seq3.1.367.minus.as_6_2_1	GH72	GH	Glycoside Hydrolases	-	beta-1,3-glucanosyltransglycosylase (EC 2.4.1.-)
comp59440_c0_seq5.1.681.minus.as_6_2_1	GH72	GH	Glycoside Hydrolases	-	beta-1,3-glucanosyltransglycosylase (EC 2.4.1.-)
comp59450_c0_seq1.115.2556.minus.as_1_2_1	AA5_1	AA	Auxiliary Activities	-	AA5's subfamily
comp59489_c0_seq1.349.1096.minus.as_6_1_1	CE1	CE	Carbohydrate Esterases	Family CE1 also contains lots of other esterases such as PHB depolymerases.	acetyl xylan esterase (EC 3.1.1.72); cinnamoyl esterase (EC 3.1.1.-); feruloyl esterase (EC 3.1.1.73); carboxylesterase (EC 3.1.1.1); S-formylglutathione hydrolase (EC 3.1.2.12); diacylglycerol O-acyltransferase (EC 2.3.1.20); trehalose 6-O-mycolyltransferase (EC 2.3.1.122)
comp59630_c1_seq1.1.3989.minus.as_1_2_1	GT2	GT	Glycosyl Transferases	Distant similarity to families GT12, GT21, GT27, GT55, GT81 etc.	cellulose synthase (EC 2.4.1.12); chitin synthase (EC 2.4.1.16); dolichyl-phosphate beta-D-mannosyltransferase (EC 2.4.1.83); dolichyl-phosphate beta-glucosyltransferase (EC 2.4.1.117); N-acetylglucosaminyltransferase (EC 2.4.1.-); N-acetylgalactosaminyltransferase (EC 2.4.1.-); hyaluronan synthase (EC 2.4.1.212); chitin oligosaccharide synthase (EC 2.4.1.-); beta-1,3-glucan synthase (EC 2.4.1.34…
comp59753_c0_seq2.1.567.minus.as_6_2_1	PL1_7	PL	Polysaccharide Lyases	-	PL1's subfamily
comp59812_c0_seq1.1.961.minus.as_6_2_1	AA7	AA	Auxiliary Activities	-	glucooligosaccharide oxidase (EC 1.1.3.-); chitooligosaccharide oxidase (EC 1.1.3.-)
comp60172_c1_seq2.1.990.minus.as_6_2_1	AA9	AA	Auxiliary Activities	-	AA9 (formerly GH61) proteins are copper-dependent lytic polysaccharide monooxygenases (LPMOs); cleavage of cellulose chains with oxidation of various carbons (C-1, C-4 and C-6) has been reported several times in the literature;
comp60242_c0_seq1.1.1258.minus.as_5_1_1	GH35	GH	Glycoside Hydrolases	-	beta-galactosidase (EC 3.2.1.23); exo-beta-glucosaminidase (EC 3.2.1.165); exo-beta-1,4-galactanase (EC 3.2.1.-); beta-1,3-galactosidase (EC 3.2.1.-)
comp60466_c0_seq1.106.1284.minus.as_6_2_1	GH17	GH	Glycoside Hydrolases	-	glucan endo-1,3-beta-glucosidase (EC 3.2.1.39); glucan 1,3-beta-glucosidase (EC 3.2.1.58); licheninase (EC 3.2.1.73); ABA-specific beta-glucosidase (EC 3.2.1.175); beta-1,3-glucanosyltransglycosylase (EC 2.4.1.-)
comp60486_c1_seq1.55.1145.minus.as_6_2_1	CBM32	CBM	Carbohydrate-Binding Modules	Formerly known as X56 modules. Distantly related to CBM6 modules and to Anguilla anguilla agglutinin.	Binding to galactose and lactose has been demonstrated for the module of Micromonospora viridifaciens sialidase (PMID: 16239725). Binding to polygalacturonic acid has been shown for a Yersinia member (PMID: 17292916). Binding to LacNAc (beta-D-galactosyl-1,4-beta-D-N-acetylglucosamine) has been shown for an N-acetylglucosaminidase from Clostridium perfingens (PMID: 16990278).
comp60523_c0_seq1.1.1229.minus.as_6_2_1	GT1	GT	Glycosyl Transferases	Distantly related to family GT28; several members of this family are made of two subunits (for instance Alg13 and Alg14 in Saccharomyces); the complete enzyme has been reconstituted whenever possible, and appears with the two subunit names separated by a + sign and with the N-terminal subunit followed by the C-terminal one	UDP-glucuronosyltransferase (EC 2.4.1.17); zeatin O-beta-xylosyltransferase (EC 2.4.2.40); 2-hydroxyacylsphingosine 1-beta-galactosyltransferase (EC 2.4.1.45); N-acylsphingosine galactosyltransferase (EC 2.4.1.47); flavonol 3-O-glucosyltransferase (EC 2.4.1.91); anthocyanidin 3-O-glucosyltransferase (EC 2.4.1.115); sinapate 1-glucosyltransferase (EC 2.4.1.120); indole-3-acetate beta-glucosyltrans…
comp60673_c0_seq1.1.1114.minus.as_6_2_1	GH74	GH	Glycoside Hydrolases	-	endoglucanase (EC 3.2.1.4); oligoxyloglucan reducing end-specific cellobiohydrolase (EC 3.2.1.150); xyloglucanase (EC 3.2.1.151)
comp60927_c0_seq1.1.2190.minus.as_6_2_1	GH5_12	GH	Glycoside Hydrolases	-	GH5's subfamily
comp61112_c0_seq2.191.2476.minus.as_6_2_1	GT66	GT	Glycosyl Transferases	These enzymes utilise an oligosaccharide-PP-dolichol as the donor	dolichyl-diphosphooligosaccharide鑺掗埀顑解偓婕皉otein glycotransferase (EC 2.4.99.18); undecaprenyl-diphosphooligosaccharide鑺掗埀顑解偓婕皉otein glycotransferase (EC 2.4.99.19)
comp61128_c0_seq1.387.1709.minus.as_6_2_1	GT54	GT	Glycosyl Transferases	-	UDP-GlcNAc: alpha-1,3-D-mannoside beta-1,4-N-acetylglucosaminyltransferase (EC 2.4.1.145)
comp61193_c0_seq1.1.857.minus.as_6_2_1	AA2	AA	Auxiliary Activities	-	manganese peroxidase (EC 1.11.1.13); versatile peroxidase (EC 1.11.1.16); lignin peroxidase (EC 1.11.1.14); peroxidase (EC 1.11.1.-)
comp61593_c0_seq1.193.1545.plus.as_6_2_1	CE10	CE	Carbohydrate Esterases	WARNING: because the vast majority (if not all) of the members of this family are esterases acting on non-carbohydrate substrates, the information on this page is no longer updated (August 2002).	arylesterase (EC 3.1.1.-); carboxyl esterase (EC 3.1.1.3); acetylcholinesterase (EC 3.1.1.7); cholinesterase (EC 3.1.1.8); sterol esterase (EC 3.1.1.13); brefeldin A esterase (EC 3.1.1.-).
comp61635_c0_seq6.238.1212.minus.as_6_2_1	CE1	CE	Carbohydrate Esterases	Family CE1 also contains lots of other esterases such as PHB depolymerases.	acetyl xylan esterase (EC 3.1.1.72); cinnamoyl esterase (EC 3.1.1.-); feruloyl esterase (EC 3.1.1.73); carboxylesterase (EC 3.1.1.1); S-formylglutathione hydrolase (EC 3.1.2.12); diacylglycerol O-acyltransferase (EC 2.3.1.20); trehalose 6-O-mycolyltransferase (EC 2.3.1.122)
comp61635_c0_seq9.238.1183.minus.as_6_2_1	CE1	CE	Carbohydrate Esterases	Family CE1 also contains lots of other esterases such as PHB depolymerases.	acetyl xylan esterase (EC 3.1.1.72); cinnamoyl esterase (EC 3.1.1.-); feruloyl esterase (EC 3.1.1.73); carboxylesterase (EC 3.1.1.1); S-formylglutathione hydrolase (EC 3.1.2.12); diacylglycerol O-acyltransferase (EC 2.3.1.20); trehalose 6-O-mycolyltransferase (EC 2.3.1.122)
comp61641_c0_seq1.206.1585.minus.as_4_3_1	GH16	GH	Glycoside Hydrolases	-	xyloglucan:xyloglucosyltransferase (EC 2.4.1.207); keratan-sulfate endo-1,4-beta-galactosidase (EC 3.2.1.103); endo-1,3-beta-glucanase (EC 3.2.1.39); endo-1,3(4)-beta-glucanase (EC 3.2.1.6); licheninase (EC 3.2.1.73); beta-agarase (EC 3.2.1.81); kappa;-carrageenase (EC 3.2.1.83); xyloglucanase (EC 3.2.1.151); endo-beta-1,3-galactanase (EC 3.2.1.181); beta-porphyranase (EC 3.2.1.178); hyaluronidas…
comp61659_c0_seq1.1.405.minus.as_6_2_1	GH72	GH	Glycoside Hydrolases	-	beta-1,3-glucanosyltransglycosylase (EC 2.4.1.-)
comp61888_c0_seq2.238.4890.plus.as_6_2_1	GH13_25	GH	Glycoside Hydrolases	-	GH13's subfamily
comp61992_c0_seq2.1.1281.minus.as_6_2_1	GH16	GH	Glycoside Hydrolases	-	xyloglucan:xyloglucosyltransferase (EC 2.4.1.207); keratan-sulfate endo-1,4-beta-galactosidase (EC 3.2.1.103); endo-1,3-beta-glucanase (EC 3.2.1.39); endo-1,3(4)-beta-glucanase (EC 3.2.1.6); licheninase (EC 3.2.1.73); beta-agarase (EC 3.2.1.81); kappa;-carrageenase (EC 3.2.1.83); xyloglucanase (EC 3.2.1.151); endo-beta-1,3-galactanase (EC 3.2.1.181); beta-porphyranase (EC 3.2.1.178); hyaluronidas…
comp61994_c0_seq2.386.1657.minus.as_6_2_1	GT15	GT	Glycosyl Transferases	-	glycolipid 2-alpha-mannosyltransferase (EC 2.4.1.131); GDP-Man: alpha-1,2-mannosyltransferase (EC 2.4.1.-).
comp61994_c0_seq4.436.1707.minus.as_6_2_1	GT15	GT	Glycosyl Transferases	-	glycolipid 2-alpha-mannosyltransferase (EC 2.4.1.131); GDP-Man: alpha-1,2-mannosyltransferase (EC 2.4.1.-).
comp61994_c0_seq5.436.1713.minus.as_6_2_1	GT15	GT	Glycosyl Transferases	-	glycolipid 2-alpha-mannosyltransferase (EC 2.4.1.131); GDP-Man: alpha-1,2-mannosyltransferase (EC 2.4.1.-).
comp61998_c0_seq1.246.1994.minus.as_6_2_1	GH79	GH	Glycoside Hydrolases	-	beta-glucuronidase (EC 3.2.1.31); hyaluronoglucuronidase (EC 3.2.1.36); heparanase (EC 3.2.1.166); baicalin beta-glucuronidase (EC 3.2.1.167); beta-4-O-methyl-glucuronidase (EC 3.2.1.-)
comp62002_c0_seq2.1.834.minus.as_6_2_1	GH109	GH	Glycoside Hydrolases	Created following Liu et al. (2007) Nature Biotechnol 25:454-64 (PMID: 17401360); the enzymes in this family display an unusual mechanism involving NAD+	alpha-N-acetylgalactosaminidase (EC 3.2.1.49)
comp62106_c0_seq1.1.815.minus.as_6_2_1	GH35	GH	Glycoside Hydrolases	-	beta-galactosidase (EC 3.2.1.23); exo-beta-glucosaminidase (EC 3.2.1.165); exo-beta-1,4-galactanase (EC 3.2.1.-); beta-1,3-galactosidase (EC 3.2.1.-)
comp62254_c0_seq1.670.1882.minus.as_6_2_1	GH16	GH	Glycoside Hydrolases	-	xyloglucan:xyloglucosyltransferase (EC 2.4.1.207); keratan-sulfate endo-1,4-beta-galactosidase (EC 3.2.1.103); endo-1,3-beta-glucanase (EC 3.2.1.39); endo-1,3(4)-beta-glucanase (EC 3.2.1.6); licheninase (EC 3.2.1.73); beta-agarase (EC 3.2.1.81); kappa;-carrageenase (EC 3.2.1.83); xyloglucanase (EC 3.2.1.151); endo-beta-1,3-galactanase (EC 3.2.1.181); beta-porphyranase (EC 3.2.1.178); hyaluronidas…
comp62283_c0_seq1.246.3017.minus.as_6_2_1	GT20	GT	Glycosyl Transferases	-	alpha,alpha-trehalose-phosphate synthase [UDP-forming] (EC 2.4.1.15); Glucosylglycerol-phosphate synthase (EC 2.4.1.213); trehalose-6-P phosphatase (EC 3.1.3.12); [retaining] GDP-valeniol: validamine 7-phosphate valeniolyltransferase (EC 2.-.-.-)
comp62283_c0_seq1.45.1418.minus.as_6_1_1	GH18	GH	Glycoside Hydrolases	Contains chitinases of classes III and V. Contains non-catalytic proteins such as xylanase inhibitor; concanavalin B; narbonin	chitinase (EC 3.2.1.14); lysozyme (EC 3.2.1.17); endo-beta-N-acetylglucosaminidase (EC 3.2.1.96); peptidoglycan hydrolase with endo-beta-N-acetylglucosaminidase specificity (EC 3.2.1.-); Nod factor hydrolase (EC 3.2.1.-); xylanase inhibitor; concanavalin B; narbonin
comp62417_c0_seq1.302.2962.plus.as_6_2_1	GT35	GT	Glycosyl Transferases	nan	glycogen or starch phosphorylase (EC 2.4.1.1).
comp62417_c0_seq2.84.2741.plus.as_6_2_1	GT35	GT	Glycosyl Transferases	nan	glycogen or starch phosphorylase (EC 2.4.1.1).
comp62432_c0_seq3.1.1188.minus.as_6_2_1	AA2	AA	Auxiliary Activities	-	manganese peroxidase (EC 1.11.1.13); versatile peroxidase (EC 1.11.1.16); lignin peroxidase (EC 1.11.1.14); peroxidase (EC 1.11.1.-)
comp62438_c0_seq1.128.1198.minus.as_6_2_1	CE1	CE	Carbohydrate Esterases	Family CE1 also contains lots of other esterases such as PHB depolymerases.	acetyl xylan esterase (EC 3.1.1.72); cinnamoyl esterase (EC 3.1.1.-); feruloyl esterase (EC 3.1.1.73); carboxylesterase (EC 3.1.1.1); S-formylglutathione hydrolase (EC 3.1.2.12); diacylglycerol O-acyltransferase (EC 2.3.1.20); trehalose 6-O-mycolyltransferase (EC 2.3.1.122)
comp62640_c0_seq1.179.1435.plus.as_6_2_1	AA11	AA	Auxiliary Activities	-	AA11 proteins are copper-dependent lytic polysaccharide monooxygenases (LPMOs); cleavage of chitin chains with oxidation of C-1 has been demonstrated for a AA11 LPMO from Aspergillus oryzae;
comp62702_c0_seq1.1.1326.minus.as_6_2_1	AA1_2	AA	Auxiliary Activities	-	AA1's subfamily
comp62725_c0_seq1.52.1314.minus.as_6_2_1	GH76	GH	Glycoside Hydrolases	-	alpha-1,6-mannanase (EC 3.2.1.101)
comp62987_c0_seq1.1.952.minus.as_6_2_1	GH5_7	GH	Glycoside Hydrolases	-	GH5's subfamily
comp63006_c0_seq1.408.1577.minus.as_6_2_1	GT32	GT	Glycosyl Transferases	-	alpha-1,6-mannosyltransferase (EC 2.4.1.-); alpha-1,4-N-acetylglucosaminyltransferase (EC 2.4.1.-); alpha-1,4-N-acetylgalactosaminyltransferase (EC 2.4.1.-);
comp63006_c0_seq2.1.483.minus.as_6_2_1	GT32	GT	Glycosyl Transferases	-	alpha-1,6-mannosyltransferase (EC 2.4.1.-); alpha-1,4-N-acetylglucosaminyltransferase (EC 2.4.1.-); alpha-1,4-N-acetylgalactosaminyltransferase (EC 2.4.1.-);
comp63008_c0_seq1.1.416.minus.as_5_1_1	GH5_31	GH	Glycoside Hydrolases	-	GH5's subfamily
comp63008_c0_seq2.1.416.minus.as_5_1_1	GH5_31	GH	Glycoside Hydrolases	-	GH5's subfamily
comp63013_c0_seq2.175.2379.minus.as_6_2_1	GH37	GH	Glycoside Hydrolases	-	alpha,alpha-trehalase (EC 3.2.1.28).
comp63090_c0_seq1.105.3275.minus.as_6_2_1	GH63	GH	Glycoside Hydrolases	-	processing alpha-glucosidase (EC 3.2.1.106); alpha-1,3-glucosidase (EC 3.2.1.84); alpha-glucosidase (EC 3.2.1.20); mannosylglycerate alpha-mannosidase / mannosylglycerate hydrolase (EC 3.2.1.170)
comp631_c0_seq1.49.603.plus.as_4_1_1	CE8	CE	Carbohydrate Esterases	-	pectin methylesterase (EC 3.1.1.11).
comp63104_c0_seq1.125.1802.minus.as_6_2_1	AA4	AA	Auxiliary Activities	-	vanillyl-alcohol oxidase (EC 1.1.3.38)
comp63326_c0_seq1.69.1899.minus.as_6_2_1	AA7	AA	Auxiliary Activities	-	glucooligosaccharide oxidase (EC 1.1.3.-); chitooligosaccharide oxidase (EC 1.1.3.-)
comp63389_c1_seq1.16.1627.minus.as_6_2_1	AA1_3	AA	Auxiliary Activities	-	AA1's subfamily
comp63512_c0_seq1.173.3793.minus.as_6_2_1	GT2	GT	Glycosyl Transferases	Distant similarity to families GT12, GT21, GT27, GT55, GT81 etc.	cellulose synthase (EC 2.4.1.12); chitin synthase (EC 2.4.1.16); dolichyl-phosphate beta-D-mannosyltransferase (EC 2.4.1.83); dolichyl-phosphate beta-glucosyltransferase (EC 2.4.1.117); N-acetylglucosaminyltransferase (EC 2.4.1.-); N-acetylgalactosaminyltransferase (EC 2.4.1.-); hyaluronan synthase (EC 2.4.1.212); chitin oligosaccharide synthase (EC 2.4.1.-); beta-1,3-glucan synthase (EC 2.4.1.34…
comp63512_c0_seq2.173.3820.minus.as_6_2_1	GT2	GT	Glycosyl Transferases	Distant similarity to families GT12, GT21, GT27, GT55, GT81 etc.	cellulose synthase (EC 2.4.1.12); chitin synthase (EC 2.4.1.16); dolichyl-phosphate beta-D-mannosyltransferase (EC 2.4.1.83); dolichyl-phosphate beta-glucosyltransferase (EC 2.4.1.117); N-acetylglucosaminyltransferase (EC 2.4.1.-); N-acetylgalactosaminyltransferase (EC 2.4.1.-); hyaluronan synthase (EC 2.4.1.212); chitin oligosaccharide synthase (EC 2.4.1.-); beta-1,3-glucan synthase (EC 2.4.1.34…
comp63636_c0_seq1.1.596.minus.as_6_2_1	GH72	GH	Glycoside Hydrolases	-	beta-1,3-glucanosyltransglycosylase (EC 2.4.1.-)
comp63636_c0_seq10.1.489.minus.as_6_2_1	GH72	GH	Glycoside Hydrolases	-	beta-1,3-glucanosyltransglycosylase (EC 2.4.1.-)
comp63636_c0_seq11.1.975.minus.as_6_2_1	GH72	GH	Glycoside Hydrolases	-	beta-1,3-glucanosyltransglycosylase (EC 2.4.1.-)
comp63636_c0_seq2.1.1330.minus.as_6_2_1	GH72	GH	Glycoside Hydrolases	-	beta-1,3-glucanosyltransglycosylase (EC 2.4.1.-)
comp63636_c0_seq2.1.1330.minus.as_6_2_1	CBM43	CBM	Carbohydrate-Binding Modules	Created after Barral, Suarez, Batanero, Alfonso, Alche, Rodr閾唃uez-Garc閾哸, Villalba, Rivas and Rodr閾唃uez (2005) Biochem. J. 390, 77-84 (PMID: 15882149). Formerly known as X8 modules.	Modules of approx. 90-100 residues found at the C-terminus of GH17 or GH72 enzymatic modules and also sometimes isolated. CBM43 modules sometimes carry a C-terminal membrane anchor. The beta-1,3-glucan binding function has been demonstrated with the olive pollen protein Ole e 10.
comp63636_c0_seq6.1.1327.minus.as_6_2_1	CBM43	CBM	Carbohydrate-Binding Modules	Created after Barral, Suarez, Batanero, Alfonso, Alche, Rodr閾唃uez-Garc閾哸, Villalba, Rivas and Rodr閾唃uez (2005) Biochem. J. 390, 77-84 (PMID: 15882149). Formerly known as X8 modules.	Modules of approx. 90-100 residues found at the C-terminus of GH17 or GH72 enzymatic modules and also sometimes isolated. CBM43 modules sometimes carry a C-terminal membrane anchor. The beta-1,3-glucan binding function has been demonstrated with the olive pollen protein Ole e 10.
comp63636_c0_seq6.1.1327.minus.as_6_2_1	GH72	GH	Glycoside Hydrolases	-	beta-1,3-glucanosyltransglycosylase (EC 2.4.1.-)
comp63636_c0_seq8.207.2065.minus.as_6_2_1	GH72	GH	Glycoside Hydrolases	-	beta-1,3-glucanosyltransglycosylase (EC 2.4.1.-)
comp63636_c0_seq8.207.2065.minus.as_6_2_1	CBM43	CBM	Carbohydrate-Binding Modules	Created after Barral, Suarez, Batanero, Alfonso, Alche, Rodr閾唃uez-Garc閾哸, Villalba, Rivas and Rodr閾唃uez (2005) Biochem. J. 390, 77-84 (PMID: 15882149). Formerly known as X8 modules.	Modules of approx. 90-100 residues found at the C-terminus of GH17 or GH72 enzymatic modules and also sometimes isolated. CBM43 modules sometimes carry a C-terminal membrane anchor. The beta-1,3-glucan binding function has been demonstrated with the olive pollen protein Ole e 10.
comp63674_c0_seq1.167.3610.minus.as_6_2_1	GH16	GH	Glycoside Hydrolases	-	xyloglucan:xyloglucosyltransferase (EC 2.4.1.207); keratan-sulfate endo-1,4-beta-galactosidase (EC 3.2.1.103); endo-1,3-beta-glucanase (EC 3.2.1.39); endo-1,3(4)-beta-glucanase (EC 3.2.1.6); licheninase (EC 3.2.1.73); beta-agarase (EC 3.2.1.81); kappa;-carrageenase (EC 3.2.1.83); xyloglucanase (EC 3.2.1.151); endo-beta-1,3-galactanase (EC 3.2.1.181); beta-porphyranase (EC 3.2.1.178); hyaluronidas…
comp63695_c0_seq1.172.2391.minus.as_6_2_1	GT4	GT	Glycosyl Transferases	-	sucrose synthase (EC 2.4.1.13); sucrose-phosphate synthase (EC 2.4.1.14); alpha-glucosyltransferase (EC 2.4.1.52); lipopolysaccharide N-acetylglucosaminyltransferase (EC 2.4.1.56); phosphatidylinositol alpha-mannosyltransferase (EC 2.4.1.57); GDP-Man: Man1GlcNAc2-PP-dolichol alpha-1,3-mannosyltransferase (EC 2.4.1.132); GDP-Man: Man3GlcNAc2-PP-dolichol/Man4GlcNAc2-PP-dolichol alpha-1,2-mannosyltr…
comp63720_c0_seq1.69.1415.plus.as_6_2_1	GT2	GT	Glycosyl Transferases	Distant similarity to families GT12, GT21, GT27, GT55, GT81 etc.	cellulose synthase (EC 2.4.1.12); chitin synthase (EC 2.4.1.16); dolichyl-phosphate beta-D-mannosyltransferase (EC 2.4.1.83); dolichyl-phosphate beta-glucosyltransferase (EC 2.4.1.117); N-acetylglucosaminyltransferase (EC 2.4.1.-); N-acetylgalactosaminyltransferase (EC 2.4.1.-); hyaluronan synthase (EC 2.4.1.212); chitin oligosaccharide synthase (EC 2.4.1.-); beta-1,3-glucan synthase (EC 2.4.1.34…
comp63720_c0_seq2.69.2309.plus.as_6_2_1	GT2	GT	Glycosyl Transferases	Distant similarity to families GT12, GT21, GT27, GT55, GT81 etc.	cellulose synthase (EC 2.4.1.12); chitin synthase (EC 2.4.1.16); dolichyl-phosphate beta-D-mannosyltransferase (EC 2.4.1.83); dolichyl-phosphate beta-glucosyltransferase (EC 2.4.1.117); N-acetylglucosaminyltransferase (EC 2.4.1.-); N-acetylgalactosaminyltransferase (EC 2.4.1.-); hyaluronan synthase (EC 2.4.1.212); chitin oligosaccharide synthase (EC 2.4.1.-); beta-1,3-glucan synthase (EC 2.4.1.34…
comp63736_c0_seq2.58.828.plus.as_6_2_1	CBM20	CBM	Carbohydrate-Binding Modules	PDB:1b90	The granular starch-binding function has been demonstrated in several cases. Interact strongly with cyclodextrins. Often designated as starch-binding domains (SBD).
comp63793_c0_seq1.51.2579.minus.as_6_2_1	AA3_1	AA	Auxiliary Activities	-	AA3's subfamily
comp63805_c0_seq1.4.360.plus.as_6_2_1	GH128	GH	Glycoside Hydrolases	-	beta-1,3-glucanase (EC 3.2.1.39)
comp63919_c0_seq1.229.6000.minus.as_6_2_1	GT2	GT	Glycosyl Transferases	Distant similarity to families GT12, GT21, GT27, GT55, GT81 etc.	cellulose synthase (EC 2.4.1.12); chitin synthase (EC 2.4.1.16); dolichyl-phosphate beta-D-mannosyltransferase (EC 2.4.1.83); dolichyl-phosphate beta-glucosyltransferase (EC 2.4.1.117); N-acetylglucosaminyltransferase (EC 2.4.1.-); N-acetylgalactosaminyltransferase (EC 2.4.1.-); hyaluronan synthase (EC 2.4.1.212); chitin oligosaccharide synthase (EC 2.4.1.-); beta-1,3-glucan synthase (EC 2.4.1.34…
comp63919_c0_seq3.229.6000.minus.as_6_2_1	GT2	GT	Glycosyl Transferases	Distant similarity to families GT12, GT21, GT27, GT55, GT81 etc.	cellulose synthase (EC 2.4.1.12); chitin synthase (EC 2.4.1.16); dolichyl-phosphate beta-D-mannosyltransferase (EC 2.4.1.83); dolichyl-phosphate beta-glucosyltransferase (EC 2.4.1.117); N-acetylglucosaminyltransferase (EC 2.4.1.-); N-acetylgalactosaminyltransferase (EC 2.4.1.-); hyaluronan synthase (EC 2.4.1.212); chitin oligosaccharide synthase (EC 2.4.1.-); beta-1,3-glucan synthase (EC 2.4.1.34…
comp63919_c0_seq6.229.6003.minus.as_6_2_1	GT2	GT	Glycosyl Transferases	Distant similarity to families GT12, GT21, GT27, GT55, GT81 etc.	cellulose synthase (EC 2.4.1.12); chitin synthase (EC 2.4.1.16); dolichyl-phosphate beta-D-mannosyltransferase (EC 2.4.1.83); dolichyl-phosphate beta-glucosyltransferase (EC 2.4.1.117); N-acetylglucosaminyltransferase (EC 2.4.1.-); N-acetylgalactosaminyltransferase (EC 2.4.1.-); hyaluronan synthase (EC 2.4.1.212); chitin oligosaccharide synthase (EC 2.4.1.-); beta-1,3-glucan synthase (EC 2.4.1.34…
comp63919_c0_seq7.229.6003.minus.as_6_2_1	GT2	GT	Glycosyl Transferases	Distant similarity to families GT12, GT21, GT27, GT55, GT81 etc.	cellulose synthase (EC 2.4.1.12); chitin synthase (EC 2.4.1.16); dolichyl-phosphate beta-D-mannosyltransferase (EC 2.4.1.83); dolichyl-phosphate beta-glucosyltransferase (EC 2.4.1.117); N-acetylglucosaminyltransferase (EC 2.4.1.-); N-acetylgalactosaminyltransferase (EC 2.4.1.-); hyaluronan synthase (EC 2.4.1.212); chitin oligosaccharide synthase (EC 2.4.1.-); beta-1,3-glucan synthase (EC 2.4.1.34…
comp63980_c0_seq1.276.1259.minus.as_6_2_1	CE1	CE	Carbohydrate Esterases	Family CE1 also contains lots of other esterases such as PHB depolymerases.	acetyl xylan esterase (EC 3.1.1.72); cinnamoyl esterase (EC 3.1.1.-); feruloyl esterase (EC 3.1.1.73); carboxylesterase (EC 3.1.1.1); S-formylglutathione hydrolase (EC 3.1.2.12); diacylglycerol O-acyltransferase (EC 2.3.1.20); trehalose 6-O-mycolyltransferase (EC 2.3.1.122)
comp64020_c1_seq1.1.1363.minus.as_6_2_1	GT2	GT	Glycosyl Transferases	Distant similarity to families GT12, GT21, GT27, GT55, GT81 etc.	cellulose synthase (EC 2.4.1.12); chitin synthase (EC 2.4.1.16); dolichyl-phosphate beta-D-mannosyltransferase (EC 2.4.1.83); dolichyl-phosphate beta-glucosyltransferase (EC 2.4.1.117); N-acetylglucosaminyltransferase (EC 2.4.1.-); N-acetylgalactosaminyltransferase (EC 2.4.1.-); hyaluronan synthase (EC 2.4.1.212); chitin oligosaccharide synthase (EC 2.4.1.-); beta-1,3-glucan synthase (EC 2.4.1.34…
comp64025_c0_seq1.1.720.minus.as_6_1_1	GH109	GH	Glycoside Hydrolases	Created following Liu et al. (2007) Nature Biotechnol 25:454-64 (PMID: 17401360); the enzymes in this family display an unusual mechanism involving NAD+	alpha-N-acetylgalactosaminidase (EC 3.2.1.49)
comp64058_c0_seq4.1.1185.minus.as_6_2_1	PL1_4	PL	Polysaccharide Lyases	-	PL1's subfamily
comp64062_c0_seq1.83.2695.minus.as_6_2_1	GH3	GH	Glycoside Hydrolases	-	beta-glucosidase (EC 3.2.1.21); xylan 1,4-beta-xylosidase (EC 3.2.1.37); beta-glucosylceramidase (EC 3.2.1.45); beta-N-acetylhexosaminidase (EC 3.2.1.52); alpha-L-arabinofuranosidase (EC 3.2.1.55); glucan 1,3-beta-glucosidase (EC 3.2.1.58); glucan 1,4-beta-glucosidase (EC 3.2.1.74); isoprimeverose-producing oligoxyloglucan hydrolase (EC 3.2.1.120); coniferin beta-glucosidase (EC 3.2.1.126); exo-1…
comp64070_c0_seq1.1.2913.minus.as_6_2_1	CBM1	CBM	Carbohydrate-Binding Modules	Previously known as cellulose-binding domain family I (CBD I).	Modules of approx. 40 residues found almost exclusively in fungi. The cellulose-binding function has been demonstrated in many cases, and appears to be mediated by three aromatic residues separated by about 10.4 angstrom and which form a flat surface. The only non-fungal occurence of CBM1 is in an algal non-hydrolytic polysaccharide-binding protein which is composed of four repeated CBM1 modules.…
comp64070_c0_seq1.1.2913.minus.as_6_2_1	AA3_1	AA	Auxiliary Activities	-	AA3's subfamily
comp64070_c0_seq2.1.2772.minus.as_6_2_1	CBM1	CBM	Carbohydrate-Binding Modules	Previously known as cellulose-binding domain family I (CBD I).	Modules of approx. 40 residues found almost exclusively in fungi. The cellulose-binding function has been demonstrated in many cases, and appears to be mediated by three aromatic residues separated by about 10.4 angstrom and which form a flat surface. The only non-fungal occurence of CBM1 is in an algal non-hydrolytic polysaccharide-binding protein which is composed of four repeated CBM1 modules.…
comp64070_c0_seq2.1.2772.minus.as_6_2_1	AA3_1	AA	Auxiliary Activities	-	AA3's subfamily
comp64070_c0_seq5.1.2379.minus.as_6_2_1	AA3_1	AA	Auxiliary Activities	-	AA3's subfamily
comp64070_c0_seq5.1.2379.minus.as_6_2_1	CBM1	CBM	Carbohydrate-Binding Modules	Previously known as cellulose-binding domain family I (CBD I).	Modules of approx. 40 residues found almost exclusively in fungi. The cellulose-binding function has been demonstrated in many cases, and appears to be mediated by three aromatic residues separated by about 10.4 angstrom and which form a flat surface. The only non-fungal occurence of CBM1 is in an algal non-hydrolytic polysaccharide-binding protein which is composed of four repeated CBM1 modules.…
comp64070_c0_seq5.1.2379.minus.as_6_2_1	AA8	AA	Auxiliary Activities	-	Iron reductase domain
comp64174_c0_seq2.28.1137.plus.as_6_2_1	GT3	GT	Glycosyl Transferases	-	glycogen synthase (EC 2.4.1.11).
comp64174_c0_seq4.310.2427.plus.as_6_2_1	GT3	GT	Glycosyl Transferases	-	glycogen synthase (EC 2.4.1.11).
comp64308_c0_seq4.22.1263.plus.as_6_2_1	AA3	AA	Auxiliary Activities	-	cellobiose dehydrogenase (EC 1.1.99.18); glucose 1-oxidase (EC 1.1.3.4); aryl alcohol oxidase (EC 1.1.3.7); alcohol oxidase (EC 1.1.3.13); pyranose oxidase (EC 1.1.3.10)
comp64333_c0_seq2.391.2898.minus.as_6_2_1	GT2	GT	Glycosyl Transferases	Distant similarity to families GT12, GT21, GT27, GT55, GT81 etc.	cellulose synthase (EC 2.4.1.12); chitin synthase (EC 2.4.1.16); dolichyl-phosphate beta-D-mannosyltransferase (EC 2.4.1.83); dolichyl-phosphate beta-glucosyltransferase (EC 2.4.1.117); N-acetylglucosaminyltransferase (EC 2.4.1.-); N-acetylgalactosaminyltransferase (EC 2.4.1.-); hyaluronan synthase (EC 2.4.1.212); chitin oligosaccharide synthase (EC 2.4.1.-); beta-1,3-glucan synthase (EC 2.4.1.34…
comp64402_c0_seq1.296.3025.plus.as_6_2_1	GT20	GT	Glycosyl Transferases	-	alpha,alpha-trehalose-phosphate synthase [UDP-forming] (EC 2.4.1.15); Glucosylglycerol-phosphate synthase (EC 2.4.1.213); trehalose-6-P phosphatase (EC 3.1.3.12); [retaining] GDP-valeniol: validamine 7-phosphate valeniolyltransferase (EC 2.-.-.-)
comp64420_c0_seq1.184.671.minus.as_6_2_1	GH125	GH	Glycoside Hydrolases	Created after Gregg, Zandberg, Hehemann, Whitworth, Deng, Vocadlo Boraston (2011) J. Biol. Chem., in press	exo-alpha-1,6-mannosidase (EC 3.2.1.-)
comp64535_c0_seq2.643.6501.plus.as_6_2_1	GT48	GT	Glycosyl Transferases	-	1,3-beta-glucan synthase (EC 2.4.1.34)
comp64535_c0_seq4.4.2679.plus.as_6_2_1	GT48	GT	Glycosyl Transferases	-	1,3-beta-glucan synthase (EC 2.4.1.34)
comp64535_c0_seq5.118.1734.plus.as_6_2_1	GT48	GT	Glycosyl Transferases	-	1,3-beta-glucan synthase (EC 2.4.1.34)
comp64535_c0_seq8.118.1752.plus.as_6_2_1	GT48	GT	Glycosyl Transferases	-	1,3-beta-glucan synthase (EC 2.4.1.34)
comp64857_c0_seq1.1.1010.minus.as_5_1_1	GH5_31	GH	Glycoside Hydrolases	-	GH5's subfamily
comp65165_c0_seq1.42.1130.plus.as_1_2_1	GH5_31	GH	Glycoside Hydrolases	-	GH5's subfamily
comp65659_c0_seq1.1.547.minus.as_2_1_1	CE5	CE	Carbohydrate Esterases	There are many cutinases in the databanks. Only an example is given here as cutinases act on cutin rather than on carbohydrate esters.	acetyl xylan esterase (EC 3.1.1.72); cutinase (EC 3.1.1.74)
comp66091_c0_seq1.143.1558.minus.as_6_1_1	CBM1	CBM	Carbohydrate-Binding Modules	Previously known as cellulose-binding domain family I (CBD I).	Modules of approx. 40 residues found almost exclusively in fungi. The cellulose-binding function has been demonstrated in many cases, and appears to be mediated by three aromatic residues separated by about 10.4 angstrom and which form a flat surface. The only non-fungal occurence of CBM1 is in an algal non-hydrolytic polysaccharide-binding protein which is composed of four repeated CBM1 modules.…
comp66091_c0_seq1.143.1558.minus.as_6_1_1	GH5_5	GH	Glycoside Hydrolases	-	GH5's subfamily
comp66107_c0_seq1.117.843.minus.as_1_2_1	CE5	CE	Carbohydrate Esterases	There are many cutinases in the databanks. Only an example is given here as cutinases act on cutin rather than on carbohydrate esters.	acetyl xylan esterase (EC 3.1.1.72); cutinase (EC 3.1.1.74)
comp67658_c0_seq1.41.1030.minus.as_5_3_1	GH43	GH	Glycoside Hydrolases	-	beta-xylosidase (EC 3.2.1.37); alpha-L-arabinofuranosidase (EC 3.2.1.55); arabinanase (EC 3.2.1.99); xylanase (EC 3.2.1.8); galactan 1,3-beta-galactosidase (EC 3.2.1.145); alpha-1,2-L-arabinofuranosidase (EC 3.2.1.-); exo-alpha-1,5-L-arabinofuranosidase (EC 3.2.1.-); [inverting] exo-alpha-1,5-L-arabinanase (EC 3.2.1.-); beta-1,3-xylosidase (EC 3.2.1.-)
comp67808_c0_seq1.1.1066.minus.as_5_1_1	CBM37	CBM	Carbohydrate-Binding Modules	Formerly known as X94 modules.	Modules of approx. 100 residues, conserved in numerous R. albus polysaccharide-degrading enzymes and other proteins from this bacterium. Several members of CBM37 have been shown to exhibit rather broad binding specificity to xylan, chitin, microcrystalline and phosphoric-acid swollen cellulose, as well as more heterogeneous substrates, such as alfalfa cell walls, banana stem and wheat straw.
comp68118_c0_seq1.1.575.minus.as_5_1_1	PL3	PL	Polysaccharide Lyases	-	pectate lyase (EC 4.2.2.2).
comp68273_c0_seq1.1.725.minus.as_6_2_1	GH109	GH	Glycoside Hydrolases	Created following Liu et al. (2007) Nature Biotechnol 25:454-64 (PMID: 17401360); the enzymes in this family display an unusual mechanism involving NAD+	alpha-N-acetylgalactosaminidase (EC 3.2.1.49)
comp68314_c0_seq27.31.624.plus.as_1_3_1	CE8	CE	Carbohydrate Esterases	-	pectin methylesterase (EC 3.1.1.11).
comp68314_c0_seq8.468.1082.plus.as_1_3_1	CE8	CE	Carbohydrate Esterases	-	pectin methylesterase (EC 3.1.1.11).
comp6854_c0_seq1.1.409.minus.as_6_2_1	GH5_5	GH	Glycoside Hydrolases	-	GH5's subfamily
comp69313_c0_seq1.42.1393.minus.as_6_2_1	CE1	CE	Carbohydrate Esterases	Family CE1 also contains lots of other esterases such as PHB depolymerases.	acetyl xylan esterase (EC 3.1.1.72); cinnamoyl esterase (EC 3.1.1.-); feruloyl esterase (EC 3.1.1.73); carboxylesterase (EC 3.1.1.1); S-formylglutathione hydrolase (EC 3.1.2.12); diacylglycerol O-acyltransferase (EC 2.3.1.20); trehalose 6-O-mycolyltransferase (EC 2.3.1.122)
comp695_c0_seq1.1.487.minus.as_6_2_1	GH72	GH	Glycoside Hydrolases	-	beta-1,3-glucanosyltransglycosylase (EC 2.4.1.-)
comp69692_c0_seq1.4602.5231.plus.as_5_1_1	GH24	GH	Glycoside Hydrolases	-	lysozyme (EC 3.2.1.17)
comp70084_c0_seq1.1.596.minus.as_6_1_1	CBM35	CBM	Carbohydrate-Binding Modules	-	Modules of approx. 130 residues. A module that is conserved in three Cellvibrio xylan-degrading enzymes binds to xylan and the interaction is calcium dependent, while a module from a Cellvibrio mannanase binds to decorated soluble mannans and mannooligosaccharides. A module in a
comp70439_c0_seq1.1.680.minus.as_6_2_1	CE4	CE	Carbohydrate Esterases	-	acetyl xylan esterase (EC 3.1.1.72); chitin deacetylase (EC 3.5.1.41); chitooligosaccharide deacetylase (EC 3.5.1.-); peptidoglycan GlcNAc deacetylase (EC 3.5.1.-); peptidoglycan N-acetylmuramic acid deacetylase (EC 3.5.1.-).
comp70880_c0_seq1.19.1143.plus.as_6_2_1	CE4	CE	Carbohydrate Esterases	-	acetyl xylan esterase (EC 3.1.1.72); chitin deacetylase (EC 3.5.1.41); chitooligosaccharide deacetylase (EC 3.5.1.-); peptidoglycan GlcNAc deacetylase (EC 3.5.1.-); peptidoglycan N-acetylmuramic acid deacetylase (EC 3.5.1.-).
comp70933_c0_seq1.1.345.minus.as_6_1_1	CE5	CE	Carbohydrate Esterases	There are many cutinases in the databanks. Only an example is given here as cutinases act on cutin rather than on carbohydrate esters.	acetyl xylan esterase (EC 3.1.1.72); cutinase (EC 3.1.1.74)
comp7103_c0_seq1.1.470.minus.as_6_2_1	PL1_2	PL	Polysaccharide Lyases	-	PL1's subfamily
comp71459_c0_seq1.1.642.minus.as_2_1_1	AA3_3	AA	Auxiliary Activities	-	AA3's subfamily
comp71808_c0_seq1.72.707.minus.as_6_1_1	GH28	GH	Glycoside Hydrolases	-	polygalacturonase (EC 3.2.1.15); alpha-L-rhamnosidase (EC 3.2.1.40); exo-polygalacturonase (EC 3.2.1.67); exo-polygalacturonosidase (EC 3.2.1.82); rhamnogalacturonase (EC 3.2.1.171); rhamnogalacturonan alpha-1,2-galacturonohydrolase (EC 3.2.1.173); endo-xylogalacturonan hydrolase (EC 3.2.1.-)
comp71846_c0_seq1.1.639.minus.as_6_2_1	GH5_49	GH	Glycoside Hydrolases	-	GH5's subfamily
comp72169_c0_seq1.1.665.minus.as_6_2_1	CBM48	CBM	Carbohydrate-Binding Modules	-	Modules of approx. 100 residues with glycogen-binding function, appended to GH13 modules. Also found in the beta subunit (glycogen-binding) of AMP-activated protein kinases (AMPK)
comp72400_c0_seq4.17.460.minus.as_1_3_1	GH43_24	GH	Glycoside Hydrolases	-	GH43's subfamily
comp72486_c0_seq1.1.1147.minus.as_6_2_1	AA3_2	AA	Auxiliary Activities	-	AA3's subfamily
comp7261_c0_seq1.1.486.minus.as_3_4_1	GH72	GH	Glycoside Hydrolases	-	beta-1,3-glucanosyltransglycosylase (EC 2.4.1.-)
comp730_c0_seq1.1.374.minus.as_6_1_1	GH13_8	GH	Glycoside Hydrolases	-	GH13's subfamily
comp73281_c0_seq1.1.1093.minus.as_6_2_1	GH13_5	GH	Glycoside Hydrolases	-	GH13's subfamily
comp73544_c0_seq1.1.681.minus.as_4_2_1	GH11	GH	Glycoside Hydrolases	formerly known as cellulase family G	endo-beta-1,4-xylanase (EC 3.2.1.8); endo-beta-1,3-xylanase (EC 3.2.1.32)
comp73648_c0_seq1.112.1551.minus.as_6_2_1	GH16	GH	Glycoside Hydrolases	-	xyloglucan:xyloglucosyltransferase (EC 2.4.1.207); keratan-sulfate endo-1,4-beta-galactosidase (EC 3.2.1.103); endo-1,3-beta-glucanase (EC 3.2.1.39); endo-1,3(4)-beta-glucanase (EC 3.2.1.6); licheninase (EC 3.2.1.73); beta-agarase (EC 3.2.1.81); kappa;-carrageenase (EC 3.2.1.83); xyloglucanase (EC 3.2.1.151); endo-beta-1,3-galactanase (EC 3.2.1.181); beta-porphyranase (EC 3.2.1.178); hyaluronidas…
comp73889_c0_seq1.62.1247.minus.as_6_1_1	PL1_4	PL	Polysaccharide Lyases	-	PL1's subfamily
comp73982_c0_seq1.1.965.minus.as_6_2_1	CE10	CE	Carbohydrate Esterases	WARNING: because the vast majority (if not all) of the members of this family are esterases acting on non-carbohydrate substrates, the information on this page is no longer updated (August 2002).	arylesterase (EC 3.1.1.-); carboxyl esterase (EC 3.1.1.3); acetylcholinesterase (EC 3.1.1.7); cholinesterase (EC 3.1.1.8); sterol esterase (EC 3.1.1.13); brefeldin A esterase (EC 3.1.1.-).
comp74380_c0_seq1.1.1587.minus.as_6_2_1	AA3_2	AA	Auxiliary Activities	-	AA3's subfamily
comp74423_c0_seq1.1.332.minus.as_6_2_1	GH109	GH	Glycoside Hydrolases	Created following Liu et al. (2007) Nature Biotechnol 25:454-64 (PMID: 17401360); the enzymes in this family display an unusual mechanism involving NAD+	alpha-N-acetylgalactosaminidase (EC 3.2.1.49)
comp74651_c0_seq1.1.342.minus.as_5_3_1	GH145	GH	Glycoside Hydrolases	-	L-Rhalpha-alpha-1,4-GlcA-specific alpha-L-rhamnosidase (EC 3.2.1.-)
comp74906_c0_seq1.1.750.minus.as_6_2_1	GH28	GH	Glycoside Hydrolases	-	polygalacturonase (EC 3.2.1.15); alpha-L-rhamnosidase (EC 3.2.1.40); exo-polygalacturonase (EC 3.2.1.67); exo-polygalacturonosidase (EC 3.2.1.82); rhamnogalacturonase (EC 3.2.1.171); rhamnogalacturonan alpha-1,2-galacturonohydrolase (EC 3.2.1.173); endo-xylogalacturonan hydrolase (EC 3.2.1.-)
comp75705_c0_seq1.1.436.minus.as_5_2_1	GH72	GH	Glycoside Hydrolases	-	beta-1,3-glucanosyltransglycosylase (EC 2.4.1.-)
comp75743_c0_seq1.1.309.minus.as_3_1_1	GH6	GH	Glycoside Hydrolases	formerly known as cellulase family B. The cellobiohydrolases of this family are widely believed to act processively from the non-reducing ends of cellulose chains to generate cellobiose.	endoglucanase (EC 3.2.1.4); cellobiohydrolase (EC 3.2.1.91)
comp75755_c0_seq1.1.459.minus.as_6_2_1	AA9	AA	Auxiliary Activities	-	AA9 (formerly GH61) proteins are copper-dependent lytic polysaccharide monooxygenases (LPMOs); cleavage of cellulose chains with oxidation of various carbons (C-1, C-4 and C-6) has been reported several times in the literature;
comp76261_c0_seq1.1.437.minus.as_6_1_1	CBM50	CBM	Carbohydrate-Binding Modules	Also known as LysM domains	Modules of approx. 50 residues found attached to various enzymes from families GH18, GH19, GH23, GH24, GH25 and GH73, i.e. enzymes cleaving either chitin or peptidoglycan. Binding to chitopentaose demonstrated in the case of Pteris ryukyuensis chitinase A [Ohnuma T et al. (2008) J. Biol. Chem. 283:5178-87 (PMID: 18083709)]. CBM50 modules are also found in a multitude of other enzymes targeting th…
comp76572_c0_seq1.1.388.minus.as_4_2_1	CBM20	CBM	Carbohydrate-Binding Modules	PDB:1b90	The granular starch-binding function has been demonstrated in several cases. Interact strongly with cyclodextrins. Often designated as starch-binding domains (SBD).
comp77067_c0_seq1.1.264.minus.as_1_2_1	AA6	AA	Auxiliary Activities	-	1,4-benzoquinone reductase (EC. 1.6.5.6)
comp77685_c0_seq1.1.1536.minus.as_6_2_1	CE4	CE	Carbohydrate Esterases	-	acetyl xylan esterase (EC 3.1.1.72); chitin deacetylase (EC 3.5.1.41); chitooligosaccharide deacetylase (EC 3.5.1.-); peptidoglycan GlcNAc deacetylase (EC 3.5.1.-); peptidoglycan N-acetylmuramic acid deacetylase (EC 3.5.1.-).
comp77796_c0_seq1.1.427.minus.as_6_2_1	CBM18	CBM	Carbohydrate-Binding Modules	-	Modules of approx. 40 residues. The chitin-binding function has been demonstrated in many cases. These modules are found attached to a number of chitinase catalytic domains, but also in non-catalytic proteins either in isolation or as multiple repeats.
comp78108_c0_seq3.629.2464.minus.as_1_3_1	AA3_3	AA	Auxiliary Activities	-	AA3's subfamily
comp78132_c0_seq1.41.775.plus.as_1_2_1	GT2	GT	Glycosyl Transferases	Distant similarity to families GT12, GT21, GT27, GT55, GT81 etc.	cellulose synthase (EC 2.4.1.12); chitin synthase (EC 2.4.1.16); dolichyl-phosphate beta-D-mannosyltransferase (EC 2.4.1.83); dolichyl-phosphate beta-glucosyltransferase (EC 2.4.1.117); N-acetylglucosaminyltransferase (EC 2.4.1.-); N-acetylgalactosaminyltransferase (EC 2.4.1.-); hyaluronan synthase (EC 2.4.1.212); chitin oligosaccharide synthase (EC 2.4.1.-); beta-1,3-glucan synthase (EC 2.4.1.34…
comp78335_c0_seq1.1.726.minus.as_6_2_1	GH85	GH	Glycoside Hydrolases	-	endo-beta-N-acetylglucosaminidase (EC 3.2.1.96)
comp78730_c0_seq50.982.3867.plus.as_1_3_1	GH31	GH	Glycoside Hydrolases	-	alpha-glucosidase (EC 3.2.1.20); alpha-galactosidase (EC 3.2.1.22); alpha-mannosidase (EC 3.2.1.24); alpha-1,3-glucosidase (EC 3.2.1.84); sucrase-isomaltase (EC 3.2.1.48) (EC 3.2.1.10); alpha-xylosidase (EC 3.2.1.177); alpha-glucan lyase (EC 4.2.2.13); isomaltosyltransferase (EC 2.4.1.-); oligosaccharide alpha-1,4-glucosyltransferase (EC 2.4.1.161); sulfoquinovosidase (EC 3.2.1.-)
comp78730_c0_seq60.982.3960.plus.as_1_3_1	GH31	GH	Glycoside Hydrolases	-	alpha-glucosidase (EC 3.2.1.20); alpha-galactosidase (EC 3.2.1.22); alpha-mannosidase (EC 3.2.1.24); alpha-1,3-glucosidase (EC 3.2.1.84); sucrase-isomaltase (EC 3.2.1.48) (EC 3.2.1.10); alpha-xylosidase (EC 3.2.1.177); alpha-glucan lyase (EC 4.2.2.13); isomaltosyltransferase (EC 2.4.1.-); oligosaccharide alpha-1,4-glucosyltransferase (EC 2.4.1.161); sulfoquinovosidase (EC 3.2.1.-)
comp78875_c0_seq1.1.294.minus.as_3_1_1	AA9	AA	Auxiliary Activities	-	AA9 (formerly GH61) proteins are copper-dependent lytic polysaccharide monooxygenases (LPMOs); cleavage of cellulose chains with oxidation of various carbons (C-1, C-4 and C-6) has been reported several times in the literature;
comp79090_c0_seq1.1.453.minus.as_6_2_1	GH1	GH	Glycoside Hydrolases	-	beta-glucosidase (EC 3.2.1.21); beta-galactosidase (EC 3.2.1.23); beta-mannosidase (EC 3.2.1.25); beta-glucuronidase (EC 3.2.1.31); beta-xylosidase (EC 3.2.1.37); beta-D-fucosidase (EC 3.2.1.38); phlorizin hydrolase (EC 3.2.1.62); exo-beta-1,4-glucanase (EC 3.2.1.74); 6-phospho-beta-galactosidase (EC 3.2.1.85); 6-phospho-beta-glucosidase (EC 3.2.1.86); strictosidine beta-glucosidase (EC 3.2.1.105…
comp7913_c1_seq1.211.807.minus.as_6_2_1	GH17	GH	Glycoside Hydrolases	-	glucan endo-1,3-beta-glucosidase (EC 3.2.1.39); glucan 1,3-beta-glucosidase (EC 3.2.1.58); licheninase (EC 3.2.1.73); ABA-specific beta-glucosidase (EC 3.2.1.175); beta-1,3-glucanosyltransglycosylase (EC 2.4.1.-)
comp79133_c0_seq1.1.396.minus.as_6_3_1	AA1_3	AA	Auxiliary Activities	-	AA1's subfamily
comp79356_c0_seq1.1.892.minus.as_6_2_1	CE1	CE	Carbohydrate Esterases	Family CE1 also contains lots of other esterases such as PHB depolymerases.	acetyl xylan esterase (EC 3.1.1.72); cinnamoyl esterase (EC 3.1.1.-); feruloyl esterase (EC 3.1.1.73); carboxylesterase (EC 3.1.1.1); S-formylglutathione hydrolase (EC 3.1.2.12); diacylglycerol O-acyltransferase (EC 2.3.1.20); trehalose 6-O-mycolyltransferase (EC 2.3.1.122)
comp7989_c0_seq1.1.769.minus.as_5_3_1	AA9	AA	Auxiliary Activities	-	AA9 (formerly GH61) proteins are copper-dependent lytic polysaccharide monooxygenases (LPMOs); cleavage of cellulose chains with oxidation of various carbons (C-1, C-4 and C-6) has been reported several times in the literature;
comp80084_c0_seq1.1.303.minus.as_6_1_1	GH45	GH	Glycoside Hydrolases	formerly known as cellulase family K; distantly related to plant expansins	endoglucanase (EC 3.2.1.4)
comp80943_c0_seq1.1.822.minus.as_6_2_1	AA3_2	AA	Auxiliary Activities	-	AA3's subfamily
comp81576_c0_seq1.261.872.plus.as_1_2_1	AA2	AA	Auxiliary Activities	-	manganese peroxidase (EC 1.11.1.13); versatile peroxidase (EC 1.11.1.16); lignin peroxidase (EC 1.11.1.14); peroxidase (EC 1.11.1.-)
comp81804_c0_seq1.1.1035.minus.as_6_1_1	GH109	GH	Glycoside Hydrolases	Created following Liu et al. (2007) Nature Biotechnol 25:454-64 (PMID: 17401360); the enzymes in this family display an unusual mechanism involving NAD+	alpha-N-acetylgalactosaminidase (EC 3.2.1.49)
comp81842_c0_seq1.1.466.minus.as_1_2_1	AA11	AA	Auxiliary Activities	-	AA11 proteins are copper-dependent lytic polysaccharide monooxygenases (LPMOs); cleavage of chitin chains with oxidation of C-1 has been demonstrated for a AA11 LPMO from Aspergillus oryzae;
comp82691_c0_seq1.382.1271.minus.as_6_2_1	AA5_1	AA	Auxiliary Activities	-	AA5's subfamily
comp82723_c0_seq1.1.966.minus.as_6_2_1	CE4	CE	Carbohydrate Esterases	-	acetyl xylan esterase (EC 3.1.1.72); chitin deacetylase (EC 3.5.1.41); chitooligosaccharide deacetylase (EC 3.5.1.-); peptidoglycan GlcNAc deacetylase (EC 3.5.1.-); peptidoglycan N-acetylmuramic acid deacetylase (EC 3.5.1.-).
comp84064_c0_seq1.1.754.minus.as_6_2_1	AA11	AA	Auxiliary Activities	-	AA11 proteins are copper-dependent lytic polysaccharide monooxygenases (LPMOs); cleavage of chitin chains with oxidation of C-1 has been demonstrated for a AA11 LPMO from Aspergillus oryzae;
comp84224_c0_seq1.1.1102.minus.as_6_2_1	GH47	GH	Glycoside Hydrolases	-	alpha-mannosidase (EC 3.2.1.113)
comp84354_c0_seq1.1.468.minus.as_6_2_1	CE4	CE	Carbohydrate Esterases	-	acetyl xylan esterase (EC 3.1.1.72); chitin deacetylase (EC 3.5.1.41); chitooligosaccharide deacetylase (EC 3.5.1.-); peptidoglycan GlcNAc deacetylase (EC 3.5.1.-); peptidoglycan N-acetylmuramic acid deacetylase (EC 3.5.1.-).
comp84688_c0_seq1.1.607.minus.as_6_1_1	GH3	GH	Glycoside Hydrolases	-	beta-glucosidase (EC 3.2.1.21); xylan 1,4-beta-xylosidase (EC 3.2.1.37); beta-glucosylceramidase (EC 3.2.1.45); beta-N-acetylhexosaminidase (EC 3.2.1.52); alpha-L-arabinofuranosidase (EC 3.2.1.55); glucan 1,3-beta-glucosidase (EC 3.2.1.58); glucan 1,4-beta-glucosidase (EC 3.2.1.74); isoprimeverose-producing oligoxyloglucan hydrolase (EC 3.2.1.120); coniferin beta-glucosidase (EC 3.2.1.126); exo-1…
comp84918_c0_seq1.71.794.minus.as_6_2_1	CE4	CE	Carbohydrate Esterases	-	acetyl xylan esterase (EC 3.1.1.72); chitin deacetylase (EC 3.5.1.41); chitooligosaccharide deacetylase (EC 3.5.1.-); peptidoglycan GlcNAc deacetylase (EC 3.5.1.-); peptidoglycan N-acetylmuramic acid deacetylase (EC 3.5.1.-).
comp84929_c0_seq1.1.460.minus.as_6_2_1	AA9	AA	Auxiliary Activities	-	AA9 (formerly GH61) proteins are copper-dependent lytic polysaccharide monooxygenases (LPMOs); cleavage of cellulose chains with oxidation of various carbons (C-1, C-4 and C-6) has been reported several times in the literature;
comp8547_c1_seq1.11.904.plus.as_6_2_1	GT15	GT	Glycosyl Transferases	-	glycolipid 2-alpha-mannosyltransferase (EC 2.4.1.131); GDP-Man: alpha-1,2-mannosyltransferase (EC 2.4.1.-).
comp85649_c0_seq1.1.630.minus.as_6_2_1	GT69	GT	Glycosyl Transferases	Created after reading Sommer et al. (2003) J. Biol. Chem. 278:47724-47730.	GDP-Man: alpha-1,3-mannosyltransferase (EC 2.4.1.-)
comp87308_c0_seq1.76.758.minus.as_6_2_1	GH16	GH	Glycoside Hydrolases	-	xyloglucan:xyloglucosyltransferase (EC 2.4.1.207); keratan-sulfate endo-1,4-beta-galactosidase (EC 3.2.1.103); endo-1,3-beta-glucanase (EC 3.2.1.39); endo-1,3(4)-beta-glucanase (EC 3.2.1.6); licheninase (EC 3.2.1.73); beta-agarase (EC 3.2.1.81); kappa;-carrageenase (EC 3.2.1.83); xyloglucanase (EC 3.2.1.151); endo-beta-1,3-galactanase (EC 3.2.1.181); beta-porphyranase (EC 3.2.1.178); hyaluronidas…
comp89360_c0_seq1.1.372.minus.as_5_3_1	CE4	CE	Carbohydrate Esterases	-	acetyl xylan esterase (EC 3.1.1.72); chitin deacetylase (EC 3.5.1.41); chitooligosaccharide deacetylase (EC 3.5.1.-); peptidoglycan GlcNAc deacetylase (EC 3.5.1.-); peptidoglycan N-acetylmuramic acid deacetylase (EC 3.5.1.-).
comp92337_c0_seq1.1.457.minus.as_6_2_1	AA9	AA	Auxiliary Activities	-	AA9 (formerly GH61) proteins are copper-dependent lytic polysaccharide monooxygenases (LPMOs); cleavage of cellulose chains with oxidation of various carbons (C-1, C-4 and C-6) has been reported several times in the literature;
comp92560_c0_seq1.1.366.minus.as_4_3_1	AA2	AA	Auxiliary Activities	-	manganese peroxidase (EC 1.11.1.13); versatile peroxidase (EC 1.11.1.16); lignin peroxidase (EC 1.11.1.14); peroxidase (EC 1.11.1.-)
comp92916_c0_seq1.1.938.minus.as_6_1_1	GH32	GH	Glycoside Hydrolases	-	invertase (EC 3.2.1.26); endo-inulinase (EC 3.2.1.7); beta-2,6-fructan 6-levanbiohydrolase (EC 3.2.1.64); endo-levanase (EC 3.2.1.65); exo-inulinase (EC 3.2.1.80); fructan beta-(2,1)-fructosidase/1-exohydrolase (EC 3.2.1.153); fructan beta-(2,6)-fructosidase/6-exohydrolase (EC 3.2.1.154); sucrose:sucrose 1-fructosyltransferase (EC 2.4.1.99); fructan:fructan 1-fructosyltransferase (EC 2.4.1.100); …
comp93392_c0_seq1.1.455.minus.as_6_2_1	GH43_26	GH	Glycoside Hydrolases	-	GH43's subfamily
comp93613_c0_seq1.1.376.minus.as_6_1_1	GT2	GT	Glycosyl Transferases	Distant similarity to families GT12, GT21, GT27, GT55, GT81 etc.	cellulose synthase (EC 2.4.1.12); chitin synthase (EC 2.4.1.16); dolichyl-phosphate beta-D-mannosyltransferase (EC 2.4.1.83); dolichyl-phosphate beta-glucosyltransferase (EC 2.4.1.117); N-acetylglucosaminyltransferase (EC 2.4.1.-); N-acetylgalactosaminyltransferase (EC 2.4.1.-); hyaluronan synthase (EC 2.4.1.212); chitin oligosaccharide synthase (EC 2.4.1.-); beta-1,3-glucan synthase (EC 2.4.1.34…
comp93754_c0_seq1.13.421.minus.as_5_3_1	CE10	CE	Carbohydrate Esterases	WARNING: because the vast majority (if not all) of the members of this family are esterases acting on non-carbohydrate substrates, the information on this page is no longer updated (August 2002).	arylesterase (EC 3.1.1.-); carboxyl esterase (EC 3.1.1.3); acetylcholinesterase (EC 3.1.1.7); cholinesterase (EC 3.1.1.8); sterol esterase (EC 3.1.1.13); brefeldin A esterase (EC 3.1.1.-).
comp95254_c0_seq1.1.369.minus.as_2_3_1	GH13_1	GH	Glycoside Hydrolases	-	GH13's subfamily
comp95887_c0_seq1.1.336.minus.as_6_1_1	CBM6	CBM	Carbohydrate-Binding Modules	Previously known as cellulose-binding domain family VI (CBD VI).	Modules of approx. 120 residues. The cellulose-binding function has been demonstrated in one case on amorphous cellulose and beta-1,4-xylan. Some of these modules also bind beta-1,3-glucan, beta-1,3-1,4-glucan, and beta-1,4-glucan.
comp96264_c0_seq1.1.393.minus.as_6_3_1	GH72	GH	Glycoside Hydrolases	-	beta-1,3-glucanosyltransglycosylase (EC 2.4.1.-)
comp96497_c0_seq1.1.513.minus.as_6_2_1	GH72	GH	Glycoside Hydrolases	-	beta-1,3-glucanosyltransglycosylase (EC 2.4.1.-)
comp96693_c0_seq1.1.354.minus.as_6_2_1	GH16	GH	Glycoside Hydrolases	-	xyloglucan:xyloglucosyltransferase (EC 2.4.1.207); keratan-sulfate endo-1,4-beta-galactosidase (EC 3.2.1.103); endo-1,3-beta-glucanase (EC 3.2.1.39); endo-1,3(4)-beta-glucanase (EC 3.2.1.6); licheninase (EC 3.2.1.73); beta-agarase (EC 3.2.1.81); kappa;-carrageenase (EC 3.2.1.83); xyloglucanase (EC 3.2.1.151); endo-beta-1,3-galactanase (EC 3.2.1.181); beta-porphyranase (EC 3.2.1.178); hyaluronidas…
comp97120_c0_seq1.1.510.minus.as_1_2_1	GH43_26	GH	Glycoside Hydrolases	-	GH43's subfamily
comp97442_c0_seq1.1.355.minus.as_6_3_1	PL1_7	PL	Polysaccharide Lyases	-	PL1's subfamily
comp97507_c0_seq1.1.412.minus.as_6_2_1	GH16	GH	Glycoside Hydrolases	-	xyloglucan:xyloglucosyltransferase (EC 2.4.1.207); keratan-sulfate endo-1,4-beta-galactosidase (EC 3.2.1.103); endo-1,3-beta-glucanase (EC 3.2.1.39); endo-1,3(4)-beta-glucanase (EC 3.2.1.6); licheninase (EC 3.2.1.73); beta-agarase (EC 3.2.1.81); kappa;-carrageenase (EC 3.2.1.83); xyloglucanase (EC 3.2.1.151); endo-beta-1,3-galactanase (EC 3.2.1.181); beta-porphyranase (EC 3.2.1.178); hyaluronidas…
comp9810_c0_seq1.1.927.minus.as_6_2_1	GT2	GT	Glycosyl Transferases	Distant similarity to families GT12, GT21, GT27, GT55, GT81 etc.	cellulose synthase (EC 2.4.1.12); chitin synthase (EC 2.4.1.16); dolichyl-phosphate beta-D-mannosyltransferase (EC 2.4.1.83); dolichyl-phosphate beta-glucosyltransferase (EC 2.4.1.117); N-acetylglucosaminyltransferase (EC 2.4.1.-); N-acetylgalactosaminyltransferase (EC 2.4.1.-); hyaluronan synthase (EC 2.4.1.212); chitin oligosaccharide synthase (EC 2.4.1.-); beta-1,3-glucan synthase (EC 2.4.1.34…
comp98515_c0_seq1.1.817.minus.as_6_2_1	GH43_26	GH	Glycoside Hydrolases	-	GH43's subfamily
comp98916_c0_seq1.1.421.minus.as_6_2_1	CBM18	CBM	Carbohydrate-Binding Modules	-	Modules of approx. 40 residues. The chitin-binding function has been demonstrated in many cases. These modules are found attached to a number of chitinase catalytic domains, but also in non-catalytic proteins either in isolation or as multiple repeats.
comp99031_c0_seq1.1.639.minus.as_6_2_1	GT33	GT	Glycosyl Transferases	-	GDP-Man: chitobiosyldiphosphodolichol beta-mannosyltransferase (EC 2.4.1.142).
comp99729_c0_seq1.1.651.minus.as_6_2_1	GH76	GH	Glycoside Hydrolases	-	alpha-1,6-mannanase (EC 3.2.1.101)
