# Supplementary material for: Functional dynamics reveal the response of the crabapple (Malus sp.) phyllosphere microbiome to Gymnosporangium yamadae infection
Source: mSystems. 2025 Sep 15;10(10):e00843-25. doi: 10.1128/msystems.00843-25 (PMC12542627; doi:10.1128/msystems.00843-25)
Supplement: Table S8 — Importance of phyllosphere microbial functional genes in the severity of crabapple rust disease determined in random forest analysis. [file msystems.00843-25-s0009.xlsx]

## Sheet: Table S8
Table S8 Importance of phyllosphere microbial functional genes in the severity of crabapple rust disease determined in random forest analysis.
Gene	%IncMSE	%IncMSE.pval	IncNodePurity	IncNodePurity.pval	domain	kingdom	phylum	class	order	family	genus	species	Functional description
A.alternata_1	2.5156	0.00990099	0.0713907	0.0891089	d__Eukaryota	k__Fungi	p__Ascomycota	c__Dothideomycetes	o__Pleosporales	f__Pleosporaceae	g__Alternaria	s__Alternaria_alternata	MAPK signaling pathway - yeast
A.alternata_10	1.68281	0.0495049	0.0604561	0.118812	d__Eukaryota	k__Fungi	p__Ascomycota	c__Dothideomycetes	o__Pleosporales	f__Pleosporaceae	g__Alternaria	s__Alternaria_alternata	Aminoacyl-tRNA biosynthesis
A.alternata_11	1.54319	0.029703	0.0409728	0.019802	d__Eukaryota	k__Fungi	p__Ascomycota	c__Dothideomycetes	o__Pleosporales	f__Pleosporaceae	g__Alternaria	s__Alternaria_alternata	PL3_2
A.alternata_12	1.5199	0.0495049	0.0604859	0.128713	d__Eukaryota	k__Fungi	p__Ascomycota	c__Dothideomycetes	o__Pleosporales	f__Pleosporaceae	g__Alternaria	s__Alternaria_alternata	CE5
A.alternata_13	1.43958	0.029703	0.0406942	0.0594059	d__Eukaryota	k__Fungi	p__Ascomycota	c__Dothideomycetes	o__Pleosporales	f__Pleosporaceae	g__Alternaria	s__Alternaria_alternata	GH16
A.alternata_14	1.41397	0.0495049	0.00303067	0.475248	d__Eukaryota	k__Fungi	p__Ascomycota	c__Dothideomycetes	o__Pleosporales	f__Pleosporaceae	g__Alternaria	s__Alternaria_alternata	AA3_3
A.alternata_2	2.4877	0.00990099	0.0402266	0.108911	d__Eukaryota	k__Fungi	p__Ascomycota	c__Dothideomycetes	o__Pleosporales	f__Pleosporaceae	g__Alternaria	s__Alternaria_alternata	MAPK signaling pathway - yeast
A.alternata_3	2.44526	0.019802	0.0420645	0.148515	d__Eukaryota	k__Fungi	p__Ascomycota	c__Dothideomycetes	o__Pleosporales	f__Pleosporaceae	g__Alternaria	s__Alternaria_alternata	Steroid biosynthesis
A.alternata_4	2.30283	0.039604	0.0453809	0.277228	d__Eukaryota	k__Fungi	p__Ascomycota	c__Dothideomycetes	o__Pleosporales	f__Pleosporaceae	g__Alternaria	s__Alternaria_alternata	CE5
A.alternata_5	2.24436	0.019802	0.0494434	0.0594059	d__Eukaryota	k__Fungi	p__Ascomycota	c__Dothideomycetes	o__Pleosporales	f__Pleosporaceae	g__Alternaria	s__Alternaria_alternata	PL3_2
A.alternata_6	2.04259	0.019802	0.018245	0.554455	d__Eukaryota	k__Fungi	p__Ascomycota	c__Dothideomycetes	o__Pleosporales	f__Pleosporaceae	g__Alternaria	s__Alternaria_alternata	Aminoacyl-tRNA biosynthesis
A.alternata_7	1.90289	0.039604	0.0285478	0.316832	d__Eukaryota	k__Fungi	p__Ascomycota	c__Dothideomycetes	o__Pleosporales	f__Pleosporaceae	g__Alternaria	s__Alternaria_alternata	Aminoacyl-tRNA biosynthesis
A.alternata_8	1.764	0.019802	0.0932237	0.029703	d__Eukaryota	k__Fungi	p__Ascomycota	c__Dothideomycetes	o__Pleosporales	f__Pleosporaceae	g__Alternaria	s__Alternaria_alternata	GH16
A.alternata_9	1.70672	0.0495049	0.0677152	0.029703	d__Eukaryota	k__Fungi	p__Ascomycota	c__Dothideomycetes	o__Pleosporales	f__Pleosporaceae	g__Alternaria	s__Alternaria_alternata	GH16
A.ingoldii	5.25791	0.00990099	0.422268	0.00990099	d__Eukaryota	k__Fungi	p__Basidiomycota	c__Exobasidiomycetes	o__Exobasidiales	f__Cryptobasidiaceae	g__Acaromyces	s__Acaromyces_ingoldii	protein dimerization activity,nucleosome
A.tenuissima_1	3.02085	0.00990099	0.201497	0.029703	d__Eukaryota	k__Fungi	p__Ascomycota	c__Dothideomycetes	o__Pleosporales	f__Pleosporaceae	g__Alternaria	s__Alternaria_tenuissima	protein kinase activity
A.tenuissima_2	2.16303	0.00990099	0.0482458	0.148515	d__Eukaryota	k__Fungi	p__Ascomycota	c__Dothideomycetes	o__Pleosporales	f__Pleosporaceae	g__Alternaria	s__Alternaria_tenuissima	GH31
A.tenuissima_3	1.86768	0.029703	0.0649023	0.029703	d__Eukaryota	k__Fungi	p__Ascomycota	c__Dothideomycetes	o__Pleosporales	f__Pleosporaceae	g__Alternaria	s__Alternaria_tenuissima	GH16
Alternaria_sp._MG1_1	2.19132	0.00990099	0.0813798	0.00990099	d__Eukaryota	k__Fungi	p__Ascomycota	c__Dothideomycetes	o__Pleosporales	f__Pleosporaceae	g__Alternaria	s__Alternaria_sp._MG1	MAPK signaling pathway - yeast
Alternaria_sp._MG1_2	1.843	0.00990099	0.0207742	0.0792079	d__Eukaryota	k__Fungi	p__Ascomycota	c__Dothideomycetes	o__Pleosporales	f__Pleosporaceae	g__Alternaria	s__Alternaria_sp._MG1	GH16
B.panamericana	3.44535	0.019802	0.148856	0.0495049	d__Eukaryota	k__Fungi	p__Ascomycota	c__Dothideomycetes	o__Capnodiales	f__Teratosphaeriaceae	g__Baudoinia	s__Baudoinia_panamericana	protein kinase activity
D.ampelina	2.91688	0.00990099	0.128246	0.108911	d__Eukaryota	k__Fungi	p__Ascomycota	c__Sordariomycetes	o__Diaporthales	f__Diaporthaceae	g__Diaporthe	s__Diaporthe_ampelina	protein kinase activity
J.argillacea	2.75983	0.00990099	0.0359962	0.643564	d__Eukaryota	k__Fungi	p__Basidiomycota	c__Agaricomycetes	o__Jaapiales	f__Jaapiaceae	g__Jaapia	s__Jaapia_argillacea	GH31,Galactose metabolism
L.creatinivorum_1	3.39752	0.019802	0.163554	0.0693069	d__Eukaryota	k__Fungi	p__Basidiomycota	c__Microbotryomycetes	o__Leucosporidiales	f__Leucosporidiaceae	g__Leucosporidium	s__Leucosporidium_creatinivorum	nucleosome,protein dimerization activity
L.creatinivorum_2	2.1921	0.00990099	0.0394701	0.138614	d__Eukaryota	k__Fungi	p__Basidiomycota	c__Microbotryomycetes	o__Leucosporidiales	f__Leucosporidiaceae	g__Leucosporidium	s__Leucosporidium_creatinivorum	protein kinase activity
L.empirigonia	1.59806	0.019802	0.039496	0.00990099	d__Eukaryota	k__Fungi	p__Ascomycota	c__Dothideomycetes	o__norank	f__Pseudoperisporiaceae	g__Lizonia	s__Lizonia_empirigonia	PL3_2
M.elongata	7.88685	0.00990099	0.60438	0.00990099	d__Eukaryota	k__Fungi	p__Mucoromycota	c__Mortierellomycetes	o__Mortierellales	f__Mortierellaceae	g__Mortierella	s__Mortierella_elongata	Steroid biosynthesis
M.intermedium	2.76719	0.00990099	0.0636455	0.227723	d__Eukaryota	k__Fungi	p__Basidiomycota	c__Microbotryomycetes	o__Microbotryales	f__Microbotryaceae	g__Microbotryum	s__Microbotryum_intermedium	Degradation of aromatic compounds,Ascorbate and aldarate metabolism
P.hyperparasitica	2.14603	0.039604	0.0651924	0.257426	d__Eukaryota	k__Fungi	p__Ascomycota	c__Dothideomycetes	o__Acrospermales	f__Acrospermaceae	g__Pseudovirgaria	s__Pseudovirgaria_hyperparasitica	CE8
P.rhodozyma_1	6.30714	0.00990099	0.534908	0.00990099	d__Eukaryota	k__Fungi	p__Basidiomycota	c__Tremellomycetes	o__Cystofilobasidiales	f__Mrakiaceae	g__Phaffia	s__Phaffia_rhodozyma	protein kinase activity
P.rhodozyma_2	4.28927	0.00990099	0.299324	0.00990099	d__Eukaryota	k__Fungi	p__Basidiomycota	c__Tremellomycetes	o__Cystofilobasidiales	f__Mrakiaceae	g__Phaffia	s__Phaffia_rhodozyma	protein kinase activity
R.toruloides	2.56807	0.029703	0.0954853	0.128713	d__Eukaryota	k__Fungi	p__Basidiomycota	c__Microbotryomycetes	o__Sporidiobolales	f__Sporidiobolaceae	g__Rhodotorula	s__Rhodotorula_toruloides	GT37
S.podzolica	1.001	0.0495049	0.00159739	0.326733	d__Eukaryota	k__Fungi	p__Basidiomycota	c__Tremellomycetes	o__Tremellales	f__Trimorphomycetaceae	g__Saitozyma	s__Saitozyma_podzolica	GH13_1
Termitomyces_sp._J132_1	3.53493	0.019802	0.244698	0.019802	d__Eukaryota	k__Fungi	p__Basidiomycota	c__Agaricomycetes	o__Agaricales	f__Lyophyllaceae	g__Termitomyces	s__Termitomyces_sp._J132	Pentose and glucuronate interconversions
