# Supplementary material for: Functional dynamics reveal the response of the crabapple (Malus sp.) phyllosphere microbiome to Gymnosporangium yamadae infection
Source: mSystems. 2025 Sep 15;10(10):e00843-25. doi: 10.1128/msystems.00843-25 (PMC12542627; doi:10.1128/msystems.00843-25)
Supplement: Table S9 — Metatranscriptomic sequencing and bioinformatics analysis results from 36 RNA libraries. [file msystems.00843-25-s0010.xlsx]

## Sheet: Table S9
Table S9 Metatranscriptomic sequencing and bioinformatics analysis results from 36 RNA libraries.
Library	Raw reads	Clean reads	Non-rRNA reads	Assembled sequences	Unigene	Viridiplantae	Metazoa	Order Pucciniales (Pathogens)	Unannotated sequences	Target unigene
Stage 1 (disease)_1	83937274	29451370	17131616	61514	139273	59718 (42.9%)	298 (0.2%)	22941 (16.5%)	29623 (21.3%)	26,692 (19.2%)
Stage 1 (disease)_2	81654520	34578808	21995836	76558	-	-	-	-	-	-
Stage 1 (disease)_3	85810496	33115628	20126388	118827
Stage 2 (disease)_1	101152004	43670526	26703378	71652
Stage 2 (disease)_2	101760984	46069142	28231692	78173
Stage 2 (disease)_3	92379306	40787516	24475168	64291
Stage 3 (disease)_1	75142318	34784486	21427504	64967
Stage 3 (disease)_2	85735686	39956096	24001246	66241
Stage 3 (disease)_3	126354016	73834502	44691280	77608
Stage 4 (disease)_1	79631382	36597758	26948360	76716
Stage 4 (disease)_2	104210854	55712308	34968830	95910
Stage 4 (disease)_3	94565418	47787548	29906188	90040
Stage 5 (disease)_1	86461588	53041752	36308536	66889
Stage 5 (disease)_2	99780582	52210502	28512430	76014
Stage 5 (disease)_3	93022030	45008882	25825346	75590
Stage 6 (disease)_1	120318626	72873198	40778378	78820
Stage 6 (disease)_2	125374670	89336832	51986122	76968
Stage 6 (disease)_3	113964874	75286804	25434332	61142
Stage 1 (health)_1	99292314	9040010	7862858	45395
Stage 1 (health)_2	87783278	8102878	7097066	18858
Stage 1 (health)_3	99899678	9746710	8564992	35027
Stage 2 (health)_1	76113378	6473922	5638606	16114
Stage 2 (health)_2	85101554	7608702	6513532	17135
Stage 2 (health)_3	88756926	8350188	7230070	26126
Stage 3 (health)_1	88051702	8331780	7357206	19608
Stage 3 (health)_2	99478304	9875486	8789854	73502
Stage 3 (health)_3	91920828	8116584	7035388	44740
Stage 4 (health)_1	107103392	9722424	8426488	19899
Stage 4 (health)_2	96069138	8927268	7930446	18406
Stage 4 (health)_3	91323978	9682776	8735984	18957
Stage 5 (health)_1	106947574	9071204	7831110	90261
Stage 5 (health)_2	109791494	10154692	8879380	73232
Stage 5 (health)_3	99156882	9469748	8330872	83753
Stage 6 (health)_1	98460576	10283780	9235218	95698
Stage 6 (health)_2	101456276	10123970	8909010	93525
Stage 6 (health)_3	93405804	10282096	9169194	19554
